# Supplementary material for: PlantRNA_Sniffer: A SVM-Based Workflow to Predict Long Intergenic Non-Coding RNAs in Plants
Source: Noncoding RNA. 2017 Mar 4;3(1):11. doi: 10.3390/ncrna3010011 (PMC5831995; doi:10.3390/ncrna3010011)
Supplement: Supplementary file 1 [file ncrna-03-00011-s001.zip]

Archive with 3 entries (3 files):
- supplementary_material/linc_azos.fa
- supplementary_material/linc_herb.fa
- supplementary_material/lincs_cana.fa
