# Supplementary material for: PlantRNA_Sniffer: A SVM-Based Workflow to Predict Long Intergenic Non-Coding RNAs in Plants
Source: Noncoding RNA. 2017 Mar 4;3(1):11. doi: 10.3390/ncrna3010011 (PMC5831995; doi:10.3390/ncrna3010011)
Supplement: Supplementary file 1 [file ncrna-03-00011-s001.zip › supplementary_material/linc_azos.fa]

>CUFF.10018.1_29.ids
CAGGTTCCATATTATAATATTCATGATATAATATGATCACAATTCAAAGCTCGCCAAGGAAGTATATGAC
AAAGTGCATGCTAAAAAACCCCACATCAAGCAATACTTGTTGCCCAATACAATCTAACAAGAATATGAAA
TTGTACACATTTAAATCCACATACAAACAACAAGCAATACTTTTAGCTTCCTATAGTGCATAAGAGATAG
CTCCTTTCATAGACAAAAGAAGTAAAGATATATTAAGACCAGATGATCCGTAATAAACCATAGATATAAT
ATTGTAATGTTTAAGTGGTGATTATGATGGTACAGAGATAATAAAATAAGGACAGGTTTGTGATTGAAAT
AGTGATGATGTGTTCTCAGAAGTTATAGCAGAAAATAGAAGTATATAGTGTTCAGACTAAATCAAGCAAT
CATTGAGAAAACACTTACCGAGAGAATGGCTCTGGTTTTAAATGATCCCAATGACAGCATC
>CUFF.10025.1_29.ids
ATCTAGACAAAAGATAAAGGATCTTTTGCTTTTGTGCTCCTAGAAATTATGCAGTTGATACTTTTTTATC
AACTTCTACCTTCCATCCTGGTTGATGAACTTTGTGTTTTTACGTATGTTAAAACATTGTAGAGGACATG
TTGTTCTACTTCTACCTTATCCTCTGTAGTTATGCTTGTCTTGTGTACCTGGAGCATCTTGTTGACCCCC
TTGCTTTGGGCCTTCAGTGATAGTATCAGGACCCTAACATATCGGCCGATTTTTTTGCATTTTAAACCCT
TGTACAAAAAATCACGTTTAGAC
>CUFF.10081.1_29.ids
CAGATCGTTCCTCGTCATTCTAGCCCGGGAAACACGCCCGGTCGACCGGGGGGTGGAAAATATCCTAGCC
TGGACCGCAAGCGAACGCGAAGGGCACGCGACTTCTCGTCGGCGTCGATCTGCTCCGACGACCGCTTCTC
ATCGTTGTAGACTTCCAGGGGTCGAGTTATGTATGAAGTAGCTCCAATCTTTAGAGGAAGAATGTCTTCT
CAACGGGTTTTATGTACTTGTTCTATCAAAGAGTGAGATGAATCATTATCTAGATCTATGATCTCGTCAT
GTTTAGTACACTGGAAATGTATTCTTTTGCAACTTATTAGTGTTAACATACCATGAGATAATTGTGCAGG
TTGTTTGAAAAGGCATTAATATTGAGCTGACTGAATTATTTTGATATTATTGTGATTGTTTAAAATCGCA
TGTTCAGT
>CUFF.10100.2_29.ids
CTGGGAATCATCCACCCTCACAATTTCCAGGACAAGATTTGAGCCAGGGCCCTAGTTGTGGAAATCATTC
AAGGAGATCTATGACGAGGTGCTGCAAGCTGTATTGCTTTGCAATAGCCGGGAGTGCGGCCAACAAGAGC
ATAAACTTAAGCGAAATTTCCTCTCCAGCTATGTAAAATAAGACCCCTTTTCCTGTTATCTGTGAACTGG
TTTCTTCGTATTTTGTAGAGATCCTAGAACATTCAGATGGACCAGACAAAATGCTGCTTCTCTGTTTGGT
TCATACTGTACCTGGTTCCCTGGTCAAAATCTATGGAGAAAATTGTCCTCTGTGGATAGTGGTGATGCAG
GCTTGCAATGGCTATAGTCTAATCTGTGTCCCACTATATGATACTGTAGGTGCAGGAGATGTTAACTACA
TCATTGATCATGCTGAGATTGATGTTGTCTTCATACAAGACAAGAAAATAAAAGAGGTGCAATTAAAATG
AATAATTATCCATGCTACTTTTTGGATCTTTCATATTCAGTTCTGCCAGCTGTAGGAATAGGTGATTATC
TTTTTTTATATGGCTGACAATGATAGTATACTCAGTA
>CUFF.10100.3_29.ids
CTGGGAATCATCCACCCTCACAATTTCCAGGACAAGATTTGAGCCAGGGCCCTAGTTGTGGAAATCATTC
AAGGAGATCTATGACGAGGTGCTGCAAGCTGTATTGCTTTGCAATAGCCGGGAGTGCGGCCAACAAGAGC
ATAAACTTAAGCGAAATTTCCTCTCCAGCTATGTAAAATAAGACCCCTTTTCCTGTTATCTGTGAACTGG
TTTCTTCGTATTTTGTAGAGATCCTAGAACATTCAGATGGACCAGACAAAATGCTGCTTCTCTGTTTGGT
TCATACTGTACCTGGTTCCCTGGTCAAAATCTATGGAGAAAATTGTCCTCTGTGGATAGTGGTGATGCAG
GCTTGCAATGGCTATAGTCTAATCTGTGTCCCACTATATGATACTGTAGGTGAGTGGGAGGCCATTAAAT
AGTAGGCCCACGTCATAGAATGTTTCAGATCAAATAATAAAATATATGGGAACACACACTCTTTTAATAA
GAAATCCAATGTAATACTTTAGGAATTCAGAGTCAATACCTTTCCATGTCAAACAGGTGCAGGAGATGTT
AACTACATCATTGATCATGCTGAGATTGATGTTGTCTTCATACAAGACAAGAAAATAAAAGAGGTGCAAT
TAAAATGAATAATTATCCATGCTACTTTTTGGATCTTTCATATTCAGTTCTGCCAGCTGTAGGAATAGGT
GATTATCTTTTTTTATATGGCTGACAATGATAGTATACTCAGTA
>CUFF.10131.1_29.ids
AAGAGCCGCTTCGGCCTTCCGCTCTCCGTGTTGCCGAGCTGCGGCGGGCGTTGCGCCTCCCTCGCCTCGC
CAGTCCCCTCGCCTCTTTCTCGTTTGCGGCGGCGTCCACAGCATCTGCGGCTCCTGCCACCACGTTTCGG
CTGCGACCCCTTCGCCCGAAATACGAATGGTACGGTACCAGTGCCACGTCCGTCTCCAACCTTCTCTTTG
CCGCAACGCAACCATCTTCGTGCATGCCTACACGGCCAAACCCTAGCTTCCACCTGATGAGAGCAGGATA
AGATAAGCAAAGCAAATTATGCGCTGCAGAAGTCCTTTGCATTGCAGTTTTCCACTGGAAGGTTGTGATG
CAAGGTACAAAGATAAACTTGTAGACAGAAACCATAATGCCTGACCCTGCTTATTCGATCTCAATTATGG
TCAACTAGAGTAAT
>CUFF.10131.2_29.ids
AAGAGCCGCTTCGGCCTTCCGCTCTCCGTGTTGCCGAGCTGCGGCGGGCGTTGCGCCTCCCTCGCCTCGC
CAGTCCCCTCGCCTCTTTCTCGTTTGCGGCGGCGTCCACAGCATCTGCGGCTCCTGCCACCACGTTTCGG
CTGCGACCCCTTCGCCCGAAATACGAATGATGAGAGCAGGATAAGATAAGCAAAGCAAATTATGCGCTGC
AGAAGTCCTTTGCATTGCAGTTTTCCACTGGAAGGTTGTGATGCAAGGTACAAAGATAAACTTGTAGACA
GAAACCATAATGCCTGACCCTGCTTATTCGATCTCAATTATGGTCAACTAGAGTAAT
>CUFF.10141.1_29.ids
CGGAAATAAATTCTTTATTGCAAAATGATTACATGTTACAATAAGTTTACATTATACAATTATCGGAGTG
ATTACAAAAGAAAATGATTAAATAGAATTACAATTTAAAATGTATAAAATATTTATAAGTTTTAAAATAC
ATGTTAACTTAAGTGACAATCCTCAATAGAGAAACTAAAGACGGGATATACTTATAGAAGAAGGCCGAGC
CCACCGGCACTTAGCACCATCCACAACAGAACAAAATTACAACCTGAAAAACAACAAGGAATAAAACCCT
GAGTACGCAATTACTCAGCAAGACTTACCCGACTAAAGAAAAGACTCTCAAGGGTATGCTGGTTTGTTGG
GAATCAAGGTAAAGCTCATCAAATTTCAAAGACTCGTTTTTGCAGAAAAGCTTACTAGTAGTGGATCCTT
ATGCCAAACTTTTACTTCACAA
>CUFF.10142.1_29.ids
TCCAGCAGGGAGCTTTCTTCCTCCCTCCCCACGCCAGCCTCCACCACCGGCCACAGCTCCCTGGTGCTCG
CCCCTCCCAGGTCCGCACTCCAGCCCTCCCCATCCTCCTCTTGCTATGGTGCCCAGCCGAGCTCTCTCCC
CTTCCTGCAGCACACGTCGTGCTCCCTCCCATGGCCGATGCCCCTCTCTGGAGCTCGCCCCTGCCCTCTG
TCCAGCGCCCTCCCTTCTCGCCGTTCCTATCCCCCTGTCATGGAGTTCGTCGTCAGTCCGAGCTCGCCCA
TCCTTTGCTCGGTTTCAACTTGGTCGTGCCTGCAGACCGCCTCCTTTCCTGCAGCAGGTCAGCGCCTCTC
TGTTTTTCCCACGGTTGCGCACTTATCTGTAGCAGCCCCTCGCTGCCGGACATCCTCCGGTAATCCCGCA
CCATATCCCGCACCATCCGCACCCGTATGGTGTTTGATAAAATGTCCAAGTGGAGTACCGTGTCATGGAC
AACCCTATTAGCGTCGTGGGATGTTTGGTATTTTGTGCAGCCCATCCACGACACCATCGACCCTCGGTGA
GATTTCATTCTTGCTTTGTCATTTCATCGATCGACGTCTATTTGCTAATGTAGATTGTGTTTATGTGCCT
ATGTGTGTTGAGGAGCGAAATCCGTGGAATCTGGGTGAAGAAGAAACATAGCACGTCCGTCGCTTACTAG
CTGCTGGGTGAAAGGATTGAATCGGCTGTCGTGGTCGTTTAGTGCCGATCGAGTCAACTTTAGTCATGAT
TCGCTAATTGATCACGTGATGTGGACGACAAGAGCCGAGTTGATCCCAAAATGATGCTGGTGAACGAACC
>CUFF.10173.1_29.ids
TGCAACTCTTTCAAACATTGATCTGGTTTCCTTTGTTTTTGCCCTTATATCCTAATTTACTCTCTGTCAA
TCATACAATTATCATACATTATACGTTCTCCTTGGATTTGAAGGTTCATTAATGGAGTGTTTGGTTTGAG
GAATGATATAGTCCATTATCTTCTCACTCCTCACTTTTTTGTTTGGTTTGTGGTATGGAGTGAGTTAGTC
CATCACCACCTCATTCCTCATAGTTAGTTTTTAGTACTAATATGTGGAATGGAGTCATCCCACCAAATTT
GAGGAATGGACCTATGATGCACCACTTTATTTTGGATATAGTGATTCATCAAACCAAACACCTCATAAGT
ATATCCTTGAGCCAAAATAGAAAAAAAATCATAGAAGAGCTCTTTGGTAAATACCTTCGCTTTTGGTATC
CAGAGAAAACCCTCCGAGTAGTGTGCAACTGTGCATTAATGTGAAGCTTGATGACTTGGACTGACCTGTT
GTTTGCATGCTTTGCGGTAGTTAGATGATTCACATGATCACAACCACGACGATGCCCTACCCAGAGTTTG
CGCTAGCTACTCTGACGATTGACACACTTAAACATGTGGTAAATGCACAAGATCCTACGGTGGTTTCAAG
TCTCGACAACCACTGCTTGGAAACCACCCGCATTTCCAGTCACACCGACACTTGACTAGACGAACATCCA
ATCAACAAACTAGCAAACATTAAT
>CUFF.10388.1_29.ids
AATTTAACTACCTGGTAACTATTTTGATAGATAACAGAGTTGTGTTGGAAGGAGGGTTCATCGGAGAGTG
GCCACTAACATATTCTGCAAGTTACATTCTACCTTTTGCCACTCACTACTGCTACAGCAAATGAGCAATC
TTATTAGGATATAGAGGATTTGATATACTAAATTTACTTCTTGTTGTGCAGACTGTTGATCCATATATTT
CAGATGAGAGAGTGGGATTAGCTGAGCCTGCAGAAGGAATACAGACTGTGCCCTCATGGGAAAAAACTAG
ACAATTTGAACTTGTTGCTTTGAGTTGCTTGTACTGACTTGCCTGTGAAAAAACTTTGCTTTGGTCCGAA
GAACACTGAAAAAACTATGCTTTGGTCTGCTCTGAAT
>CUFF.10389.2_29.ids
CCGGTCGCTGCGGGGTGGGAAATATCCCGGACACACGCAGGCAATAGGCCGTTCATGGATTAGGGCAACA
GCCACGAAGGGCACGCCGCATGCGCACGGCAACTGTGGCACGGAGACCGGATTCCTCACGCCTGCTGGCG
TCGATCTCCTCCGGAGGCTGCTTCTCACCGATAACAGAGTTGTGTTGGAAGGAGGGTTCATCGGAGAGTG
GCCACTAACATATTCTGCAAGTTACATTCTACCTTTTGCCACTCACTACTGCTACAGCAAATGAGCAATC
TTATTAGGATATAGAGGATTTGATATACTAAATTTACTTCTTGTTGTGCAGACTGTTGATCCATATATTT
CAGATGAGAGAGTGGGATTAGCTGAGCCTGCAGAAGGAATACAGACTGTGCCCTCATGGGAAAAAACTAG
ACAATTTGAACTTGTTGCTTTGAGTTGCTTGTACTGACTTGCCTGTGAAAAAACTTTGCTTTGGTCCGAA
GAACACTGAAAAAACTATGCTTTGGTCTGCTCTGAAT
>CUFF.1041.1_29.ids
CCTTGGCTCTTGTAGCCTATGTTTCCCCCGGAGTTCATCCCCTCCCTGTATCTTGGTCCATCTGCCCGGA
GCTTGATGTACCATTCCCTAGGGGTGACCAAACCCACCCGTTCTTCACCTCCCCGTGGACAAGGTTTCCC
ACAAGTATTCTTGGCCGTGTATTACTTGTTCCATGCTCGGCAAAGAGCTCCCAAAACAAAGAGTGAAGAT
TCAAGATGAAGTGGTTGCTAAAGAGGAGTCTACTCAAGTGTCTTATCATCAAGAGGATGGAGCTATCTAA
TTGATGGTTGGGTAGAGGGATCTAGAACCT
>CUFF.10671.1_29.ids
AAATTATTTTGGAAAACTTAAGAATGAATAATCAAGTCCTAATAGTCAAAGTGCAAATAGTATATGGTTA
AGTTAAGGACTATAAGGTGGCTTAGTTTAGGATGCTAACCACTAACCCGCAACTATAATGCAATTTTTTG
CAGGTACACTAACTAAACCCTAGGAAAGTGCGACTAGTGATCAATTACGGAGTAAGTAGGATTGCCACCG
CCATAGAACGTGATAGCCACTATGTGTTGGCAAGATTTATGAGGACGAATAGGACGAGCATACATCATGA
CATACAATTTTAAATTAAGCCCCCTATGTAGCAGTATTAGTACATGTTTCATCCACCCTATTCCTGCTAT
CTGTTTTTGCCTTTCTATGCTGCCATTTTCTGTTCATGAAGACTACCAAGCTTCGAAACAAAGGTTTTGG
TGAACCTGTGGCTTATAAGGAACAATTGTCAGAATACCTTCCAATAGTGCACAACATGTTCCACGTGTCC
CAGTTAAAGAAATGTCTTTGAGTCCCCGAGCATGTTATTGAGATTTTAGGTGTTAACCTTGAACTAGATT
TAACCCACTGGAAATGCTCCATAAAGGTTTTGGATTAAAAGGATTGGGTCACTCAAAGATGAGTTATCGA
GTTTTACGAGATATAGTGGAACCAACACACGGAAGAGGAAGCCATATGTGTATCGAAGGAATATTTTGAA
AGACATTTCCCTAAGTTTCGAGTTCCTTGTAAGTCCTAAGTTTTGTGTAGTTGTTCCTGACATGAACCAA
CAGGGGTACACCACTGTCTTATAGGTGTAATGGGGAAAGAAACTGGTGACACATTTCCTTTTACATTACC
TAGACTAGAGTTTTAAATCTCGGGACGAGATTTCTTTTTAGGGGGGAA
>CUFF.10674.1_29.ids
ACTTTAATACCATTCAGAAAGTTATCATCTGTTCCAGTACTTTTTTTTTTGAAAATGTACAGCAAGGGAA
GCCCCTGCTGTGCTGTGGTAGATATATATTAATATAAAGAAGAAGACGGACAAAGAGCATTAGCAGTCGC
TCCCAAGACATAAACCAGAAGGAAACTAACTAAAGCACAGGGAAAAAACTATCTGCTATCTATAGGAATT
CACAAGCGAGGAGAAAAGAGTTGATTTCTCTTCAGAAAAGCGGTTAGCTTGCAGAAGAGCTTCGGCGCGG
AATTCTTTTTTCTAGCCAATGAAAGATGGTCGTCCCCTGTCAAAGATAAAATTGTTTCTTTGCTTCCAGA
TTTGCCAAGCTGCTATGATAAAGACCTCCATAAAGAATGGTGAACCGTGCAAGTCCCTGGCTTGTTGAAA
GGTCGCAAAGAAGTCAATTTGGTGGTTCCACTGAATATTCAGATGTCTCCAACAGTCTTGGCTGAAAGGG
CAATTGAAGAACAAATGGAAGGCAGTTTCTTCTCTTTGAAGTTGACAAAGAGCACAGCTGTAGTTGTCGC
CTTGAACCTTAAAGTTCTTTCTCTTTAGGATGTTTCTGGTGTTCAGCCTGTCCATCAACAGCAGCCAGGC
GAAGACTTTAAGCTTGTTTGAACATCTGGACTCCAAGATCCAGAGAAATGGTTTTGGAGGATTCACATTT
TTGAAAGTGTAGTGGTAAAGTTTAGTTGACGAGTAGGTGCTATTCCCCCAAATATAACTCCAAGAGTCTT
TCTCTTCAGGTTCAATCACTGATTCTCGAATTTGTTGCACTTCATCCGGGAGTTGTTGCAGCTCAGTGTT
TGCTTGCTCAGTAAGGGGTAAGTGGAAATTGTCTGTCAAGTTCTCCTGAGTCAAAAAGGAAGCAACCGAA
ATGCTTTGATTTTTTGCGAAGGTGAAAAGCCTTGGAAATTTGTTTCTGCGGATGTTGTCATTCCATAAAT
CATGCCAAAATAGAACAGTTTTACCATCTCCAACCTTACAGTTGGAGATTCCTCTGAAGAGATCACAAAG
TTTAAGGGCGTCTCTCCACCAAAACGAGCCCATGAACTTGGATGCATGAGGGGTCTTGCCGTCAGAGTAG
TATGTATTCCAAACCAGGTTAACCCAAGGGATTTGTTTCCTGTTGTAGAGCTTGTCAAGAAATTTCATTC
GGAGATACGAGTTCTGGCTTCTTAGGTTGATGACCCCCAGACCACCTTTTTTCTTCGGTCGTGTGCATTT
ATTCCAAGCCACCAGAGGCTTAAATTTTGCATTGCTATCAGAATTACGCCACAAACAGTGTCGTCTGGCT
GTGTCAATGTACTCCAAGACCGCTGCTGGAACTTGTAAGGTGCACATGGCGTATGTTGGCAGAGACGAGA
GGACAGAGTTGACAAGTTGAAGTCTCCCTGCATGTGACAACATATAAGAGATGGAGGTCAACTTCCTTTC
AATCTTGCTCATAATGGGTCCATAGTGCTCAACCCTTGGCTTTGTTGTCCCCATCGGTAGCCCCAAAT
>CUFF.10680.1_29.ids
GACCAAGACCCCTACAAGTGGTTGGGTTGCCGCTCAAGCTCTTCCACTCCTCAAGAAGAAGCCTACAATG
GGAGCCAAGGAATTGCAGACTGCTTTGCAGGACACTTACAATGTGCAAATTGCTTATTTGACACTTTGGA
GAGGTCGGGAGAAGGCTTTGGCAGAGTTGTTTGGAAGTTGGGAGGAGAGCTTCCAACTCCTATTCTCTTG
GAAGCAAGCTGTATTGGAGAAAATGCCAGATAGCGTGGTTGAGATTGATGTTCGTGAAGAGGATGGTAAG
GTATATTTCCATCGGTTCTTTTGTGCTTTCGGGCCATGCATCAAGGGATTCCTTGAGGGGTGCAGACCAT
ACTTGAGCTTGGACTCCATTGCACTTAATGGTCGATGGAACGGCCATCTTCCTTCAGCTACAGGTGTCGA
CGGGCACAATTGGATGTATCCAGTGGCATTTGGGTTTTTTGAGTTTGAAAATCTGGACAGTTGGACTTGG
TTCATGACACATCTACATAAAGCATTGGGGGATATGCCTCTTCTTGCAGTTTGCTCAGATGCTTGCAAGG
GACTGACTAAAGCAGTGGCCACTATTTTCCCAAATGCGGAGAAGAGGGAGTGCTTCAGGCACTTGATGCA
AAATTACATCAAAAGGTATGCTGGGCAAGAACACATGTATCCTGCAGCTAGAGCATACCGGAAGGAAGTG
TTTGATCAACACTTTGCTAATGTAATAGGCATTTCAGACTTAATGGCATGGATGAAGAAGGAGCATTCAC
TTCTATGGTATCGCAGTGGATTCAACCCGGCCATTAAGTGTGATTACATCACCAACAACATTGCTGAGGT
CTTCAACAATTGGGTGAAAGACTATTTGGACCTCCCAATTTGTGAGTTAGCCGATAAGATTAGAACCTTG
ATTATGGATCTATTTTTTAGGAGGAGGAGGATAGGAGAAAGGCTTAATGGCAAGATACTACCAGCTGTCC
TAAATGTGTTGCGGGCAAGAACTAGAGGATTAGGGCATTTGTCACTAGTAAACAGTGACCACTACTGTGC
TGAGGTTCGTGACAACAACAATTGTCATTCTAGGCACATTGTTGACGCCAAAGTGCATTATTGCTCATGC
GAGGAGTGGCAACACACCGGAAAGCCATGCCAACATGCTCTATGCGTCATAATAGCAGAACAATATAGGG
TTGTGGAGTTGGAGTATTTTGTAGATGAGTACTATTCAGTTGAAAAGTTCAAGAAAGCTTATGATGGGAG
AATAGGGGCATGTTTGGTTCCCAGCCTAACTTACCACACTTTGCCTAACTTTTCTGCCTAAGGTTAGTTC
TTCAATTTAAACGACTAACCTTAGGCAAAGTGTGGCGTAGTTAGCCACGAACCAAACAGGCCCTAGAATT
ACTTGGTGATAAGTCTTTTTGGCCAAAGGTTGCATTAGGCAATGAGGTGAGTGCACCTCTTGGTAGAAGA
ACTGCAGGTAGGCAAAGAAAAAATAGGATCAAGGGATGCCTAGAAGGTGGAATAGGGAAGAAGCGAAGCA
GAAATGTTGACAATCATAGGAACAAAGAAGAGGTCAAGAAAGCAGTGAAAGAACATTCAAAGATGGTTCC
CGTCTGAAGAAGGACCAAGCACACCACTTGGCGATGTTGAAGCATCCTCCTCGGTCCTCACAAGCACCAC
AAAGGGTGGGGGTTAAAAAGATTACATCCAAGAAGAGAGCTCAACCTCCTAATGATGACATATTGGGTGG
AACCATGTAATTGCTGTTTGAGGCGATGTATGGGGTTTAGGACGGAGTACTATGTATGAAACCCCTATTA
TGATACTGTGGTTGATGCCATGTATGAACCATGTTATATTTCTAGCTATGTGTGTTGGTAGCTTACTGGG
TGTGTGAAACCCCTATTATGATGCATGAACCATATTCAGTT
>CUFF.10687.1_29.ids
GTTTGTTGCAAGTCGCAAAGGTTTGCGCCGCCTGCCGGGCGTCGTCGGCTCATCGCCGTCGGCGGTAGGC
TTCTGCCTCCCCCGTCTCGATACCTCTCCTTCGGCGAAGACTCGCAGGGAGGTCCCCACTTCATCACCTC
CGTTTCCTACCGGAAAAGGCAACTTCTGTCGGCCATCTCAGTACTTTTTTTGGAAGATGGATCCAGAAGA
CTCTAGTGACTTTGAAGAGGAGGACGACGAAGAAGAAGATGATGACTTAATGATATTCATATTGCCAGCG
CTATATCTAGCATCTACTGGAATTGGAACTCTGGATCAAACATCTATGGTTAGTGATGGTACTGCGATTG
AAACTCCAAGTCAAGTATCAAAGTTTAACGATGCAGAAAGGATTTGTAAAGTGCTTGAAGATGACAGAGG
CCAAGGCTATGATAAACTTCGTGTGGAGCCCCATGTTCTCCTCGAACTTTCACGCTATCTGAGGTCAAAT
GATCTTTTGAAAAATACCAGAGGTGTTTCTGTAGAAGAGAAAATTGGCATGTTTATTTACATGCTATCCC
GAAATGCTAGTTTTCAGAAACTAAGTGACAGATTCAAGTACAGTACAGAAACTATTCACAGGCATATCAA
AGCATGCTTTGATGCAGTCACACCAATGACTGGTGAATTCGTCAGGCCACCTTCAATTCAAGCCCACCGG
AAAATATCATCTGATACACGTTATGGGCCTTACTTTGAGAACTGTATTGGAGCAATTGATGGAATCCATG
TCCCTATGACAATATCGGACAGTGAAGCAGCTCCATACCGAAATAGACAAGAATCCCTTTCCCAAAACGT
GATGCTTGCTTGTGATTTTGATTTGAATTTTGTCCATGTTTCTTGTAGCCGAGAAGGGTCTGCATCTGAC
GCAGCAGTCTTATACTCTGCTATAGAATATGGATTTGAAGTCCCAAGAGGAAAGTTCTACCTGGTTGATG
GGGGTTATGCGAACACGCCATCTTTTCTTGCTCCTTTTAGTGAAGTTTCTTACCATGCTGAAGAGCAAGA
TGAGAGCAATTTCCAACCAATAGACTATAGGGAGCTTTTCAATCTTCGCCATGCACAGCTGTACAGACAT
ATCAAGCGTGCTGTAGGCCTACTGAAGATGCGGTTTCCAATTCTAAATGTCGCAACATCATACCGAAAAG
ACACTCAACTGAAAATTCCTTCAGCGGCAGTTGTTATGCATAACATAATTCAGAGACAAGGAGGTAGTGA
AGAGTTGTTATGTGAGCAAACAATTCCATTTGCGTCCCGTAAAACAGTGAATCTTCCTAGTGGTGATGAC
ACGTATGGTTATGATGTTTCAGCTTTCAACAGTGAATGCGACATGGGTAATGCTTTGAGAGATGGTATTG
CACTGAGGATGTGGGCAGATTATGAAAGTAGTATGTATGTCTGATTTCAGAATAGAACAGGCTGGCCTTA
AAGAATATTGAGGCAAGTAGAGGACAGCTTACTTTTATGCTGCACATAGGTGTTTGTCGTTGCATGCTGC
ATATGCTTTTTACGACATCCAGATCCTTGCTTTTGATGCATTTCAGATGTGATTATTCAAGTTTTCAACC
AGTAATGTTTTGCAGTTTGTACCGAGTTGATTCCCACCTTAAGTTGGCTGCTTCATATCCTGCATCTGTT
AACCAAACTAGATGTCTGAAATATATGTAAATGGGAGAGCTTGATTAAGAGATTTGAATTGCTG
>CUFF.10755.1_29.ids
GATGGTTGGCATGCAAAGTATTATGTAGAAACTGATAAAACATTATCTTATATCGTAGAGGCATAAGTGA
CTACTCGTATATACCATAGACTCACCAGAACATATTCTTGAAACAGGCCATATCGGTGAGAAGCCTTCAA
GGTGAATCCCATGTTGTTGCTTGGAGCTTGAAGCCTAGAAGATAAATATGGCATACAAAAAGAGCAGAAA
AATACTATATCATATATCAACAAATAACTAAGGGATGTAAATGCTCTCATTATTATTCAAGAATTATCTA
AACTATGTATAAAAAAGAACACAAGCTGCCCACTGGATTTCTACAAAATAATTGACAGATACTGATCTGC
TTCCCTGATGAAAGTGAAAAGTAGCAGAACGTGTTCCCCACTTCTCGACTGAATCCACAAAATTCTAAAC
TAGAAAACAATCCAGCACAAACTTTTAAAGCCA
>CUFF.10794.1_29.ids
CAAAAGGCTTGTTCCCAAATGATGAAAAATGCTATAAGGCAACAACGGTACAGACTAAAGAAAAAATTCT
TTGATCCTTTTCCACTACATTTGGTGACAAAAACATCACCAATCAGATCGATGAGTAATGAAGAGTGGAA
TGATCTTGTGGAATATTGGAAGAGCCCAAAAAGGATGGAGACATCACAAAAGAACAAAGATAACCGATCC
AAAGTTAAATTTCATCAAACAACGGGATCTCGTAGCTATATGGTTCATGTAGAAAATTTGGGAGATAAAA
ACATTGGTCAAGAGCCCGATGCATTAGATTTGTTCAAGGAGTGTCATTACAGCAGGAAAAAGAAATGTTA
CACATCTACCGTGCAACAAGCTATAACTCAAATGGATAACAAGCGGTCTGCAACTACAGAAGGTGAAAAA
TCAATGTCTGCAACTGAAGTTGTTGCTAATGTGCTTGCTGAAAATACAAAGAAGAATTTGTTCCTTCAAA
ATGTGGGGATACAAAATGTTGGTCCTAGGTCTAGTCTGAGAAATATTGAAGCACAGTTGGAAGTGGAGAA
GAGGGCAAACAGTGACCTTAAATCTATTGTTGATGCTCAACATGAACAATTGGATGCATTGTTAAAGCAA
ATGCAAGAAACTGAAGAAAATAGGATCAGGGAGCAA
>CUFF.10894.1_29.ids
CCGGGAAGCAAGCAACCGCCTCCGCCGCGCCGTCTCGGGCTCGCTTGGTGCAGATCGGGACCCGCCGCCC
GGCCGACGGGACGGATCCCGCCTTGCATCAAGTGAATCGGAGCCGGCGCAGCGATACAGCGACCGACCCC
CGCCGCCGTCCGCCACCTGCGCTGCTCTTGAGTACCCCCCATGCCGTGGCCTGCTTGTTGCGTGTTTTTT
TGTTTTTCTGATACGGGTCGTGCGCGTGTTGCTGTGGTTCTGTCTTGTGTGACGCCGTGGGAATTATTAG
GCGTCGTGGGGGGTGAGGGGGTCTCTGCTCTAGATTAAACAACCCGGATCTGGATCTGACGCGTGGTTTC
CGTAGTTTGATCCGACGTAGTCTGGGTGACTACGTTCTGGTGGTTTACCATGATCCATCCCTATATCCGC
TAGACTCTGCTAGTCTGCTTTAGGGGGTGTTTGGTTTCTAGGGACTAATTTTTAGTCACTACATTTTATT
CCACTTTAGTTACAAAATTACCAAATGTAGAAACTAAAACTCTATTTTAGTTTCTATATTTGTCAATTTA
TATACTAAAATGAAACAAAATGAAGGGACTAAATATTAGTCCCTAGAAACCAAACATGACCTTAATTTCC
AACTGCAATTTTCTTCTGTTCTGGTGGTGGTGTCAGGGAGGCAGGCGGCTTGGATTTGCCTGCGGGGTTG
TAGGGCGGTCATGTTGATGCAGCCCCTGTCCTTGGTCACGGGGGAAACCATGCCAGGCTGGACTGAACTG
CAGAGAGATTAATTGATTTGACTGCCTTTGTTGCTAGGGATGTATACCACTACGAGCTCTGTAAGGTAGT
AGAAATTATGGGGCAGCAACAGCAAGCATGCTCACATGATGCTTGTGAATTATGGTCAGCATGGTTTCTG
TGACAGATGCTAATCATGAAAACTGGGGTCGACCTGATTGATTCTCAGACGCCATCAATTATAGGTTTGT
GTTAAGTAAACTAGTTTTTTTTAACAAGGGGCATAACCCCGCACCTTATTACCAAGATACGTAAGCCTAA
TCCTGGATCAATTAGGCTACTGATTTGGGCTTCGCCTTTTTTTTGAATTCTTGTGGACCTACTCCATGTC
TGTATATGGATGGGAAATGTACAGGTTGTTTGCTGTGAACAACTTTGCCTTGTCTGAAATGGTGTCTGTA
CTGTAATACTTTCCTGATGAACGAATATAACCATGTGAGGTGTGGTGATGTTAGCGGAATCCTTTCTGGG
TCATCAACTCTTATAACCTAGACTAGAATCTGGTGAAGATGTTGCATGCGTGTTTACTACTTGAGTATAC
CATGGCAGCTAGAATTGGCAAGGGCTAGTTTGGAGACTCCATTTTTTTTCAAATGGATTCCTG
>CUFF.10948.2_29.ids
AGACAGAAGCCCAGAACTTAAACCTGGAAGCCTGGAGGATGGAACGGGTACTAGCTTGCTAGGGTTCGTG
TCCGGCGGCGGCGACTGCAGCTGGAACGCCGGCGGCGCAGCTCAGTGGATGCTCCCATCGACCATTCCCA
GACTGTTCAACCAATGATGGCAGGTGGTCGTGTACTTGATCCATTTTGTACTCGCCTTGACCCTACCATG
GTAGAAGCACTGGTCTGCACCAAAGATTGGATAGCTGGAGCAAGAAAAGGTTATATAGTAGTACCTTATA
TTTATTTACAATTTAATTAGTCATTAGTTGTGATCAATTTGTAATATTGTGAACTTGTGATCTTTGTGAT
CAACCTGTTATATTGTGAACTTGTGATCTTTGTGTTCAACTTGTTATACTGTGAATTGTGAATTTGTGGT
CTTTGTGATATTTGTAAACTTTGTTGTATTGTGAACTTGTTATATTGAGATATTTTCAT
>CUFF.11072.1_29.ids
GATTAAGTGAGGATGCTCCCTATCCTTAAGTCTGGTCCGTGTTTATCACCAGAGTGACACAGCTCTTGAG
TTCAAGTCGATATAAATCCGTTCCCCAGCCACGACGTCAGTTTCCACGCCGTGACCTGCTAGTGGTGACC
ATAGCAGCAGTTCACATCCTCACCATGGCCAAGATTCGTGGGAGGTTGTCTCGGTCGTGTGGTGCCCGTT
CCTTGTTCCTCACAGAATTCCCAGAAGAAGATGAAATTC
>CUFF.11120.1_29.ids
ATCACGGCTAGGGTTTCCGATTTCAACTAGGACCCCTGGATCTATGATTCTATGAACCAGAGGCGAGACG
AGTGGCCGCAGCATCAGGACCGTCTCCAACTCGCCAGTACTCAGCCGCCGCAATCAGGGACAGGGAGCTC
GAGCGCGCGCCCCACCTGCGCCGACGCGATGCGGGCCAAGTGGAAGAAGAAGAGGATGCGGAGGCTCAAG
AGGAAGCGCCGGAAAATGAGGCAGAGATCTAAGTAGGCGCATCTTGTGACCGAGGATGGCGAGCTTCTCC
TGCACCATGGCTGTGACGCGTTGGGATGATTGTCTCCCTTTGTAGACGTGCTTTGCTGTAGACGTAGGCG
ATGTAAACCGTCCTTTTTGATTAATTCTAGTATGTTCTGAGACTGGGTTTATATTGTAATTTGAGGATAA
TTATATGATGCTCTAAGTTTATTGATATTCCTGTCACTCGAATATGTTAGATGTCCTTTCT
>CUFF.11120.4_29.ids
GGGGGCAGGTAGCTCGAGCGCGCGCTCCACCTGCGCCGACGCGATGCGGGCCAAGTGGAAGAAGAAGAGG
ATGCGGAGGCTCAAGAGGAAGCGCCGGAAAATGAGGCAGAGATCTAAGTAGGCGCATCTTGTGACCGAGG
ATGGCGAGCTTCTCCTGCACCATGGCTGTGACGCGTTGGGATGATTGTCTCCCTTTGTAGACGTGCTTTG
CTGTAGACGTAGGCGATGTAAACCGTCCTTTTTGATTAATTCTAGTATGTTCTGAGACTGGGTTTATATT
GTAATTTGAGGATAATTATATGATGCTCTAAGTTTATTGATATTCCTGTCACTCGAATATGTTAGATGTC
CTTTCT
>CUFF.11200.1_29.ids
GTTACGGTGGCCGTGGAAGGGGTAGAATGGGTGGTCGCGGACGAGGGAACTAGTGCAGTTCTGGCGTTTC
CTTCAAAATGCATGCCTCACCTATACCAGGGGAAACGACAAGTTATCTGAGCATTTTATGTTTGAAGCCA
TGTGACTGTGAGGTCTGTTATTTTTTCCCCTGAGCGCGAGGTTTGGTTGTGAGCATAATGCATTTGCAAA
GTTTTATCTTGTACGTCATCCTTCAACGTTTCAAATTTTATCATGTACGTCATCCTTCAATGTTTCTGCT
GCCAGAGGTTTTCCCAGTGATCGTTGAGTGCTGAGCATGTTGTCCAATGTTCATGCCTGCAGTATTAACA
GATGGCCACTCTTTTCCTGTGAAATTGTTAATTGC
>CUFF.11253.1_29.ids
ACTTTTTTATGACAGATATACGCCTTCTCATATTGCAGTGGTAATTTACTCGTCAACCATGCAGTTAATG
TGTTCTATAATTCTAGTATTAAATAATTTTACTTATTGCACTGATATGTTCCCTGGGATTTTTTTTTTCT
ATTTGCAGTTTGATTATGAGATCACGCTGAAGTAGTGAAGTGAAGTATGTTAAACTGTACTTGTGGGTGT
TGATTTTTGTCAATTGTTGAAACCTTAGAGAGAAATCTATACGTCTAGAGAACTGTACTTGTGGGTGTTG
ATTCTTGTATGGTGTTGTGAATCTGTTTTCTATCTGAACTGTTGCATTGCTTACTACTAGCTTGATTTGA
AAATGGGTTGTAATTACCGCTGTTTTCTTTGGAATTTACTCCTAATAGATAAAATTTATCAAGTACCTTA
TCTATATCGGATAGATTCTTCGGCAACGATTGGTATATATTTTGATTTCAAACAGTAAAGTCAA
>CUFF.1138.1_29.ids
CGATAGATCACACTAGAGCTGAGAGGCGCGGCTAGAGACGAGGACGACGATGAGGCAGAGGTCCGGCGAG
TGCACGACATGGGGAGGCATGGCCGACGGCGCACAGCCGGAGTTGACAACACCAGAGCTGAGAGGGGTAG
GGCTTGTGGGCTAAGGGAGCTGGCAGGAGTGGCCCTAAAGAGGAGGCCGACAGCGCCGAGGACCATCCAC
TAGGGAGAAACGAGGGGAAACAGGGACGGCCTACCTAGGTGCCGACGTCGAGCTCTAGTTGGGGAGAGGA
ACAAGGCAGGCGAGCGCCCACAATGAGCGCGCAGGGGCCAGGGCAAGCTCCATGGCCAGGAGCTGAGGGC
AAGCTTGAGCACGGAGGGGAGAGCGCAGCCATGGATGGAGAGGAGCAGGGGTGTGGCCATGGG
>CUFF.11419.1_29.ids
CCTCGCGTCCAACCGCTCAACCATCTCTATCTTATTTTCTACACGCGTGCTCAGCTCTTAGCAAATTCTG
GGCGTTCTTCTCTCTGTACGCGGCTGCCAGCACACACCGCCGAGTCCGCGTGGCTGCTCAGCCAGTACTG
CTCACGCCAGCACAACAGTGATCAGCCAACACTTATCCTCAACTCCAACTCGTTCAGCCGGTTCTTCATC
CGTCGTCCACAGGCTTCAGACGTAGCTCGCCAGCTTCGACCTCCGCCCTGCCCTTGACCCCACTCGCCCG
TTCTTGTTCCCGACGCTCGAGCTCACCTCAGCTTCGCTGTGCCCCTGCGTTCGGCCTCTTCCCTCCACCA
GCGGACGTCCTCGGTCTCGCTTTCCTCGCCGTGGCAAGGCCCCGGCCACGACGTCATCCCCCTCTAAGCT
AGCTGTTGAAGTCGTGCCTCGCATACGCCTATTCGATGAAATGCCCAAACGTCACGTCCGCTCCTTGTCC
CAACACCCTGTCACAATTCCGTGCGTTGCCGTGTGTGTTTCGGAAGAGAGGAATCCCATATATGTGAGGA
CAGGCAATCCGTGCAATAGTTGTTTGATGTTTGGTGTTATGCGCAAATCAGAAATCGTCATCATTATCCC
AAATATCGATTTGGTTTGTGATATGGTACACTAGCTGAAAAATCGTGCGAAGCGAAGGGTGTGGATCAAA
ACAACCCACAAGACGATGTCGGCCGATGAGCCCGAAGATGGATGGACTAAGCAGATGTCAGAACAAAAGT
TGATCGTCAACTGGCCTTCATTTAACAACACTAACGTAGTGTTATCCCAGGTAAGCCCCGGTGCATTTGC
CACCTCCTTGTTGTTTTTAAAACTTTTATCACTTATGTGACAGAATCTCCCAAGTAATTAGGCCCACCTA
CAGTTGTCCTTGTCCAACAGACATCAGACAACCCTGTAGATGTTCCTGAAT
>CUFF.11419.2_29.ids
GCACCCTCTTTGTTCGATGAAATGGTCAAGTCGATAACTATTGCTGTTGCTCACAGCTAAGCTAGCTGTT
GAAGTCGTGCCTCGCATACGCCTATTCGATGAAATGCCCAAACGTCACGTCCGCTCCTTGTCCCAACACC
CTGTCACAATTCCGTGCGTTGCCGGTGAGACATCGATTTTCTTCTATTCAATTAGTTCTTTGCTTGGTGT
CAATGATTAACTGTGGTTTATGTTTGTGTACTAGTGTGTGTTTCGGAAGAGAGGAATCCCATATATGTGA
GGACAGGCAATCCGTGCAATAGTTGTTTGATGTTTGGTGTTATGCGCAAATCAGAAATCGTCATCATTAT
CCCAAATATCGATTTGGTTTGTGATATGGTACACTAGCTGAAAAATCGTGCGAAGCGAAGGGTGTGGATC
AAAACAACCCACAAGACGATGTCGGCCGATGAGCCCGAAGATGGATGGACTAAGCAGATGTCAGAACAAA
AGTTGATCGTCAACTGGCCTTCATTTAACAACACTAACGTAGTGTTATCCCAGGTAAGCCCCGGTGCATT
TGCCACCTCCTTGTTGTTTTTAAAACTTTTATCACTTATGTGACAGAATCTCCCAAGTAATTAGGCCCAC
CTACAGTTGTCCTTGTCCAACAGACATCAGACAACCCTGTAGATGTTCCTGAAT
>CUFF.11487.1_29.ids
CGTGCAGTTGATTTCTTCACTAACCATATATTTATTTGTAGTTGGTCTTGAGGACTTGGGATAATGTCAT
CGAGCAACAACAATCATGACCATAATGTCAATGAATCACAGTCACAACAGGGTTCTTTACCATCTGTTAA
TGACTCTGAAGCAGTAGGAGGAAATGCGGAAGTGGAAGAGATTGAAGTTTCTGATGATGAAGACTAGGAA
GGTGGTGTTGGTTCAAAGAGAAAGTTGACTTCAGCTGTTTGGAAAGAATTCAAATGGGTTAAAGTAGGGG
TTAAAATTAAAGCAAAGTGTAACTGGTGCGCAAAGAAACTTGGAGGAGAGACAAAAAATGGAACCAAACA
TCTACACAATCATCTCAAGACATGTCCATACAGTAAAAGCAAAATGACCGGACAAAGCAAGACATTTAGC
CAAAGCTCATTGAGGTTTGGTTGTCGTGATACAGGGAAAGTGTTAGTGGAGAACTATACTTTTGATCGAG
AAATTGCTAGAAAGGAGCTTGCATCTATGATGGTTTTGCATGAATACCCATTATGCATGGTTGATCATAC
AGGATTTAGAAGATTTGTTAGCACACTTCAACCTTTGTTCAAAATGGTGACAAGGAACACTATTAGGAAT
GACATCATGAAGCAATATGAGATAGAAAAGAAGAAAGCCATTGCTTTCATGGCAGGAAACAACTCTAGGG
TTGCTATCACTACTGATATGTGGACTGCAGACAACCAAAAGAAAGGCTACATGGCTATCATAGCCCATTT
TATTGATCAATCATGGAAGCTTAGGAGCATTGTGATGAGGTAATGTGACTTGTTCATGGAATCATGGAAC
CAATTTTTACTATTGTATGTTTACTGTTGTATGTTCACTATTGTAGGTTCATTTATGTGCCAAGTCCACA
TACTGCTGAGGGTATACTGCCATGTGTCATCTTATTTATGTACTCTTGTTGGAACTGTAATCTTGAAGTA
TGGACTATGAACAGAACTTGTGTTTGGATTTGGTGTATCATTCATGTGTGTAATAGCTAGTAGCCTGGTA
CTGCTATGTGGCATTGTGGCTGTACTATATACTAGGGTTATTACTTACTATTGTATTAGTGACTTGTGAT
GTACCATGCCATAGTTGTAAT
>CUFF.11487.2_29.ids
AGACAACCAAAAGAAAGGCTACATGGCTATCATAGCCCATTTTATTGATCAATCATGGAAGCTTAGGAGC
ATTGTGATGAGGTTCATTTATGTGCCAAGTCCACATACTGCTGAGGGTATACTGCCATGTGTCATCTTAT
TTATGTACTCTTGTTGGAACTGTAATCTTGAAGTATGGACTATGAACAGAACTTGTGTTTGGATTTGGTG
TATCATTCATGTGTGTAATAGCTAGTAGCCTGGTACTGCTATGTGGCATTGTGGCTGTACTATATACTAG
GGTTATTACTTACTATTGTATTAGTGACTTGTGATGTACCATGCCATAGTTGTAAT
>CUFF.11506.1_29.ids
CACCACCCCACCGGTCGGTCATCGGCCATCGCCTTCGCGTTCGCTTTATCGGCTCTGGCATCTTCTCGCC
CAGCTCTTCCGCCAGCTCCATCGCAGTCCCCATTACTGCACTGCGCTCTGTCGCCTCCTCTCTTCCCCAC
CTCGCTGCTCCGATCCAGCAAGAGCTCCATCCGCGCGCAGGGAGGTCGTCAGATGGAGTTCGTGCTCATC
ATCTCGCTGCCGCTGCTCATACTCATCATCATCGTCGCCGTCGTCCTCTGCATCATCTGCCGCTAGGCTC
GCTGAACGTCCACAGAGAAGAAGAAGAAGGTTCAGCCCCGTCCGTCTCTGCAGTCTGCACTCTGCTAGCT
GTGATCCTACCATACCATGTGTTAGTGCTGATTTGACATTGTACGTACAGCATGACCTGATAAACCCTCC
TCTCTCTCTCTCTCTCTCTCTCTCTCTCTCTCTCTCTCTCTCTCTCTCTCTCTCTCTCTCTTGTCTGCAT
TGCCGTACGTGAGATTAATCCGCTGTAGCTCTCTATACGTTGTTTCTTTT
>CUFF.116.1_29.ids
AATATGATTTACAAAAATGCTTAGCCTTGCTTAGATCTTGTGGATAGAGGTTGTCCTTAATTTAACTCGA
GAAAGGATGGCTTCTACCTGCAAGAATATTTTCTTTTGAGGAGCAATGGTGGGATCTTACTGCAAAGTTC
CCTGTGATGCTCTTTTCATCCTAAGGAACAGAAACAATCCTAAGGATGGAAATACTTAAATCGAGACTTG
GGCTAGGAACAGGTGATGTTCTACCCAGGTTGATTAAGGATTGAATGCGTATGTAGGCTTGATAGAGCAA
GGACTATCTTAGCTAGCCGCATACCCTGGAAATGGGACAGGGTAAGCTTTGCCTCGGGCAGACTAAGGCC
AGAATAAGATAACACGAAATGGGCGTGGAGCGGTGGCGGGAGTAGCGTGTACCCTCCGTGGCAAGAGGCT
GGACGGTGGTGTATCTGTGCTCTCGGTTTGCGTGAACCTGATCTGGTCTTAAGAACCCTGGGGTCGAGTT
GACATATGCAAGGATTAAGTGCTACATATGTCATGTGGTTAGAGATCCTCAGCTGAGTAAATCGATTCGG
ATCGCCGTTATATCCCCGGAGAGTGGAGACTTGATCACTACCCTACAACCTAAGTCAGGATGTGAACTTC
GTGAATAAAAATGATGTTGTATTGGTGAGATGATGGAATTAGACTAGAGGCAAACAGAGTCTATTAATAT
TTAATCTGGCGTTAAAATGTTGAAAGTAAGGACTCAC
>CUFF.11649.1_29.ids
TCTCCACGGAACCCAGAGTCCGTTGCTCGCAGCCTAGAATCGACCTTCGTAGGGCTATAAAGCCATATAC
CGGGCGCCACCAATTGTGCACCCACCTGACGACATCGTGCCACCACCGAGAGAGGACAATAGAGAGGGAG
AGAGAGAGCATGGAGCTGTCGCGGCTATTCTTCCTCGGAGATGCGAATGGGTTCCAGTGAAGAGGGCATG
AGAGTCTACAGGGCACATGGAAGCTACGGCTCCCACCAATTTGACGAGCATGGCTTCAGAGCCGGGGTAA
TTGCTCGCCGTCGTCGTGGAGCCATATCTTGCCGCGGGCAGTGTGGTCATCGTCTCTGATTTCGGTCAAG
AACAGGTACTACAAGATGGATCATGAAGGATGCTACAATGAGTTCGGAGAGGTCTAGCTCGTCTTCTCCC
AGTCAACTATGGTTGCAGAGGATCGTTGTCGTCAATCGTCATATGATGTAATTATTTTAGCT
>CUFF.11667.1_29.ids
TCTGCCTTCCTGCCCTTTATTTAAGTGCTGGTTCGGTGAAGATTTCCCTCTGCCCTGGTGTTCTAGCCAA
AGCTTGCAGTGGTGTGAGGGATTCATGTGTATTGCAAGCCAAAGCTCCTCTCCCACTGCCACCAAGTTGG
CACTGTCCAGAGCTGTGTGCGCTGTCTTCCTGTGTTTGTGATGACCACAACCACCAAGTTCACCCCACCA
TAGCCAGAACATTCTAGGGAGTTGCTGGCCTATATGAAGCTTGTTCCGTAATCATCTCAGGTCAGTGAAG
CTCACAACAATTACTACTTGAACTCTACCACTATTGGTTGCCTGGAACTAGGTGTGAAATTTAGTCTAAA
ACAGGGTTGTCAGATTTCAGATTTGGTGCAAATTCAGAGTCTGAATTTGTATGTTTTGGGTGCAGCTTTG
GAGCTCTTTGCTGCTCTATCCATAGAGTTATAG
>CUFF.11668.1_29.ids
AGCAATAGAGCTATAGTAGAAGACCAGGTTTGGTTGAAGGCCATACCATGTAAGCTATTTGGAATTGGAG
AAAAAGGTTGGCTAAAGTTGGACCGTCAGACTGTACATAACTGAATTTTGTTATTCAGTTCTAAGAATTG
AATTACAACAGGATGCCTAGTTTGGAATTTATTTGTGACTGATTCGTGGGGTTTTGGATTAAAGTTTCCA
TAGCAAATCTGGATACCATAGTAAAGAGAGTAAGTTTTGTAAAGTGAGGTGGACTTGGTTCCACATAAAT
TTGGAAATAAAAGTGGCCAAAAGGTGGACTGTCAGGTGTTAGGATTCAGACTTAGAATAATATTTAAGTC
TGAATTTGTGTGTTTTTATTCAGTTTTGGGTCCTTGTGGTAATTAATCCAAGAAGAATTGGGGTAAGAAT
GCTATAGCAAAGTGAAAGACCATGTAAAGGAGAGCAAGTGTCATGCAAAGTGTTGGCTTGCTACTGTGTA
GAATTTGGAGAAAAAGGAGTGACAAAACTCTTTGTCAGACCTAGTAATGTGCTGTTTCAGATTGGGAAAA
TGGATTTTCCGTGTGTTTGCTCAACTTTAATGCACCCTAACGCTTGGTATGTATGGTTATAAGCTAAAGA
CCTTATAGAAGAGATTTGTAG
>CUFF.11669.1_29.ids
AGATCACTCTCTCCCTGTGTTTTGCGTGTGTATGTGGGTGTAGTGCAGCTGTGGTGGCTGATTTAGTAAA
CTAGTGTCTATGGAGTAACTGAAGAATCTCACCTCATCCTTGTTGGTTGCCCTATTATGATTGAGTTGTG
ATATTAGAATATTTAGCTCTCTTAAGGTTTTGTTAGTTTTTGTGTGCACCATTAGAGAGGTGTAAGTCTT
GCGATGCTTCTTAGTATTTTCTTTTCAAGTTGCATAAGCATAAACATCCATGATCATGTCATTTCATATA
GAACTCCTACCAGAAGGAGTGAAGATTCAAGCTGAAGTGGTGACTGAAGAGGAATCTACTCTAGTGGCTG
CTGATCAAGTGGAGGAGCCATCTAACTGGGGTTAATAGAGGGATCGAGTACCTCTTCACTGCAATAAGGC
AAGCCCCGATGCATGCAACCCCTTCCTTGTGTTTTGAAATGATTTTTACACACTTTAAGTCTAGTGAAAT
GTGCATTAAGTTTATAGGAATTGTTTGAAAACTATTTGATGCATCGACTACCTTGATATACATTCATGTT
ATAGATACTTCTGGTGAAGTATCAAATATTGTTTACAAAAATGCTTAGCCCCGCTTAGATCTTGTGGATA
GAGGTTGTCCTTTGCAATAATGCCTAGCTCAGGGGTTATCCTGAGAAAGGATGACTTCTACCTGCAAGAA
TATTTTCATTGGGAGCATGGTGGAATCTTACTACAAAGTTCCCTATAGTGCTCTGTTCATCCTTAGAAAC
ATAAAACAATCCTAAGGGTGGAAGTACTTAACTCGAGACTTGGGTTAGGAACAGGTGATGCTCCACCCAA
GTTAATTAAGGATTGGATGCGTATGTAGGCCTGTATGATCAAGGACTATCTTAACTAACCACATGCCCTG
GATATGGGACAGGGTAAGCTTGAACCCGGCTATTCCATACATGAAAAGACAATCGCGCACTGGGAGTGGA
GAGATGGCGAGAGTGGCACGTACCCTCCTGGCAAAGGACCGCCTAAAAGGGGTTGTGTGCTCTCGGGTGG
CACTGACCTGTTCATGTAGTGGAGGATCCGTGGGAATGGTAGACATATGCAAAAGTTACGAGAAACATAT
GTCGTGTGGTTAGAGATCCTCAGCTGAGGAAATCGATTCGGATCGCCGTTATATCCCCGGAGAGTGGAGA
CTTGATCTCCGACCTACAACCTAAGTCAGGATGCAAACATTATGAATAAAAATGATGTTGTATTGATGAG
ATGGTGAAATTAGACTAGATGCAACCAGAGTCTATTAATATTTAATCTGGCGTTAAAATATTGAAAGTAA
GGACTCACTTTAGTAAGCTATTTCTGCAAAAGTATCTAAGTTTTTTCTTGCTAAAGCCTTTTTCTTGATT
CCTATTTAACCAGCATATCCTTGAGAGTCATTTTTCCTTAGTCGGGTAAGACTTGCGAAAGTACACTTCG
TACTCAGGGTTTTCGAACCCATGTTGTTGTAGGTGATGAGGAGTACTCTAGGTGTTCCTGTGGCTGGAGG
GCGTTTCTAGTTCTGAAGGAAGATTAGTTAGTCTTGTGTATAAGCTTTGGAGGGTTCCTACCTTCCTGCT
AATGTAATAAGTTATGCACTTTGAGTATATTAGGACTTGTAATAAATGTAACTCTTCCTATGTAATAAAC
TTCAATTTTAGAAATGAAAAGAATGTTTTATAAAGT
>CUFF.11684.2_29.ids
GCCTCACCCAAGCTTTCATTTGTCATGCTGGTTGCCCCCGCCTTATCGTGTAATGCCATGTTGCCCCCGC
ATCATCATCTAAGATTTCGTTTGTCGTCCGCGCTGCAGTCTGCTTCCCGTTTCACTCTTATATTTTTTTG
TTGGACGGAGTTGTTTTGCATCGTTTCGATCTGTACCGTACTGTTTCCCCTCTTGTTCATAACGGCGGCG
ACACAAATTCTTGCGTGCTGCGCCGCTCACGCAAGGAGGGATAAATCGACTCGTCAAGAAATCGTTTCAG
TTGCCATGACTCCAGTAGGCAATATGATTGTTGCTTGACTACAGTTTTGTCTTCCACTACTTAGCTTATT
TGTTTGTTTTATTCTTACCTCGCCCGTATTTTCTTTGTTTTATTCTTACCTCGCTCCCGATTTTAAGATC
TAATTTGGTATCTGCACGGTGCTTACCCCGGGCTTGTCGGATGTACTTGAAGAAGGAAGCCCCAATGTCT
GTGCTAGATCCACTATGCCATTCAGTGTTGCAGGCCCTGATGAATTTTGTGATTGGTCTGTGTCAAAGCA
ATGGATACAAATTTTCGTAATAGACCATTTCTTTATTATGTTTGGTTTGATGATTCGTTTGATTGATTGA
TGGCAGTGATTTGACATTACCCGCGCTTCTGATCTAACCCGTGAAGCAAAGGGAAAATTAATGGTTGAAT
TTCTTAATATGAGCCATCTAGTGATCTTTCAGCTGTCTCCTTTTATTTTGTGCGTGAGCTCATTTCATTC
ATGTGGTTGATTTGGCGGTGATGATACAACCATTCAGCTTACAACGCCAGTTCTGCTTCTGATAAGTCAT
GACAGATAAAGCTGATTCATATCTGAGCCTTGATTTGTGTCATGTTCTGACAAACTCATAATTAGGATCA
TGCATTTTTTCTTGCTCCAAACCTTACATCCCGTTGGCCACTGAAGTCAACCCAATGTTTCGAGGCTACA
ATCGGCTCCAACTACATGCTTGTCAGGCGGTATCATAAACTGATTTTTTGTGGTTCAGTTAGACGAGAGC
GATGAAGAGCAACTTTTGTGAACTAGAGTTTCAGATGCTACCATGGTAGTATTTGACGATCAAACCCTTT
TTATTAGTAGTTTACTTATGTTGTTTTTTACTTCCTGTTCTGAGAAGATGAATTTTGAATGGTGATGAAC
AACTGTGTTTTGGACTAGAGTTTCTGATACTAGTGGTAGTTGAAGACCAAACCGTTAACTGTCTGAACTC
AAATCTATCGAGCGGGCAATACCTGACATTTTAGATGATTTTTTTTTATTAAATGCGTCCATTACCAATT
CTGAAGGAAGACTCTGTTCCTCTTTGTATAATGGCTCGGACGCCACATGGTATTCTAAAATAGTTGTGTG
GTTATATCCTGATTGGTTGCGTTCTTTTATGGCAATCCAATCCTGGAAAGGCCGCATATATTCCATCGCA
TGCAAAACTGATAATTTTTCCACGTTTTTTTGGTAATACCTTGAAGTGATAGTGCCTGACCTGCTTGATC
GTGTATCATGATATTTCTTTTATATCGGATACGATGATCTGATAGATTCCTTATCTTTTTTCTCGTATGA
GTTGTCTAAAAAGAGGTGGGTGACGATAACAAAGTAAAATACAGCCAATGTTGCAGAACAGGCCAACTTT
TGCCTATTATATTTTGGTATCTCTTAACTAGTGGTGCGAGGCCAATTGTTCACTTGTTAATTTAACTAAC
TAATTTTAAATGTTGGTTGGTTTGGTATCTTGGTAATATTTTGGTATCTCTGAACTAATTTTAAATGTTG
TTAGGGTATATTTTGTTTACCCTTGTAATTGATGTGTTAATGTTGTTTGTTTCGAGGTTTCTCTTGAATG
TAATCATCACTGGTAACATTGTGTCTTGAGAGGCAACAAATTAGAGTCTTTGATGGGCTTCTTTCTGTAG
CTCATTCAGCGCTTTACGTTGCCAATAGCAAGCTTGGAATAAGTTATCATGCATTCACTGTCTTCTCGAA
CAGTGTGTGCATCCCCATGTCCAACATTCCTCACTTTGCTTAAACGCTTTGCAAAATTTCTTCTGTTGAT
GTGTGTTTGGCTTGTATGTGACTATAAATAACAACTGCCTTACTGCAGGTGACTTTTTTCTGGGATGGAG
CTCATATTTGCAGGTGATTGATTCATCTTGGGGCTGAGATTGAAATAGGGTATTTCAGTGATTCAAAATA
ATTCTTGGTGTACATCATCATTAGTTTTGTATTGTTTTATTTACACAGTATTCGGTGGTTTATTAAATTC
AGATATGGCACATATGATAATGATCAGAGTGGTTTCTGAACATACGAAGTAGCCGCCCAAGAGCTTTCAA
CCTGCCAAGTTTCAGAGCTAGTGCTGTTACATCGTTGGCAATGCCACAACATTTTTTCACATACATTTAT
TTCC
>CUFF.11685.1_29.ids
GCCTCACCCAAGCTTTCATTTGTCATGCTGGTTGCCCCCGCCTTATCGTGTAATGCCATGTTGCCCCCGC
ATCATCATCTAAGATTTCGTTTGTCGTCCGCGCTGCAGTCTGCTTCCCGTTTCACTCTTATATTTTTTTG
TTGGACGGAGTTGTTTTGCATCGTTTCGATCTGTACCGTACTGTTTCCCCTCTTGTTCATAACGGCGGCG
ACACAAATTCTTGCGTGCTGCGCCGCTCACGCAAGGAGGGATAAATCGACTCGTCAAGAAATCGTTTCAG
TTGCCATGACTCCAGTAGGCAATATGATTGTTGCTTGACTACAGTTTTGTCTTCCACTACTTAGCTTATT
TGTTTGTTTTATTCTTACCTCGCCCGTATTTTCTTTGTTTTATTCTTACCTCGCTCCCGATTTTAAGATC
TAATTTGGTATCTGCACGGTGCTTACCCCGGGCTTGTCGGATGTACTTGAAGAAGGAAGCCCCAATGTCT
GTGCTAGATCCACTATGCCATTCAGTGTTGCAGGCCCTGATGAATTTTGTGATTGGTCTGTGTCAAAGCA
ATGGATACAAATTTTCGTAATAGACCATTTCTTTATTATGTTTGGTTTGATGATTCGTTTGATTGATTGA
TGGCAGTGATTTGACATTACCCGCGCTTCTGATCTAACCCGTGAAGCAAAGGGAAAATTAATGGTTGAAT
TTCTTAATATGAGCCATCTAGTGATCTTTCAGCTGTCTCCTTTTATTTTGTGCGTGAGCTCATTTCATTC
ATGTGGTTGATTTGGCGGTGATGATACAACCATTCAGCTTACAACGCCAGTTCTGCTTCTGATAAGTCAT
GACAGATAAAGCTGATTCATATCTGAGCCTTGATTTGTGTCATGTTCTGACAAACTCATAATTAGGATCA
TGCATTTTTTCTTGCTCCAAACCTTACATCCCGTTGGCCACTGAAGTCAACCCAATGTTTCGAGGCTACA
ATCGGCTCCAACTACATGCTTGTCAGGTAGAACCTACTTGGAGCTGCTGCCCTCGCATGACGAGTCTTGA
CAATCCTGTGGCCCTCTACGCAGCGTCGAAATGCGTTTTAGTTTATAATAATGCTGTGTTTTAGTTATTT
CTCTCCTAATAATTATACTGAGTGGATCTGTGCCGAGTTCAACTATCCTTGCACTAGTGCTCTCTGATTT
GTGTTGAGGCTGAAGAACTCGGATAGTTTGTGTTGTCATCAGCTTCGGCTCTGTACTGTGAGTTGGGAGT
TAAATAACAGCACGAGATTGTTAACATCTGTGAGTTTAAACCACATTTTTTTTTGCCTTTTTTATGCAAC
ATAATTATTTTTAAGGCTTTAGAACAAGGAGTTCAACCAGTAGTTTTGTCTCCCTTTGCATGTAGCTGAT
GCTCACGCCCTGTGTTGACTATTGTGCTTATAACAGGACTGGCAATTTTGCTTTGAGTCTTTATAGTAAT
CACTGGAATTATTTCCTAGGTTGGCCTGACTACTGTTACCTTTTGTAGAATTTATAAGGTGCAGTTACAC
TTGCCACCTCAATTCTCACACGTTCACTATTTATTTAGTTTAAATTATATTGTTTATGGTTATTATAAAC
TTGTGATTACTGAAGGATACATTAAGTCTGTATTATTTATTGGTTAAAATTGTTGGCTAAATTATTTGTC
AAAAGTCAAGACTGTTAAAGTTTGTTGATCTACATTTGTGCGTTGTAATCTATTCTGGATTGGGCAAAAT
CCAAAATGCATGCTATGTAGCATAATAATGCATAGAAACCCCAAGGGTATTAAATAACTTACATGTACAC
CCCTTAATTTTTTTCTTGTCTAGGATTATAAGTACGTTGTCCAGCTGTGGCACCAAGTCGTAGCTCACTG
TCTTGTCCTGGTTCTGCTATATTTTCTCTTTGTTGCAGGCGGTATCATAAACTGATTTTTTGTGGTTCAG
TTAGACGAGAGCGATGAAGAGCAACTTTTGTGAACTAGAGTTTCAGATGCTACCATGGTAGTATTTGACG
ATCAAACCCTTTTTATTAGTAGTTTACTTATGTTGTTTTTTACTTCCTGTTCTGAGAAGATGAATTTTGA
ATGGTGATGAACAACTGTGTTTTGGACTAGAGTTTCTGATACTAGTGGTAGTTGAAGACCAAACCGTTAA
CTGTCTGAACTCAAATCTATCGAGCGGGCAATACCTGACATTTTAGATGATTTTTTTTTATTAAATGCGT
CCATTACCAATTCTGAAGGAAGACTCTGTTCCTCTTTGTATAATGGCTCGGACGCCACATGGTATTCTAA
AATAGTTGTGTGGTTATATCCTGATTGGTTGCGTTCTTTTATGGCAATCCAATCCTGGAAAGGCCGCATA
TATTCCATCGCATGCAAAACTGATAATTTTTCCACGTTTTTTTGGTAATACCTTGAAGTGATAGTGCCTG
ACCTGCTTGATCGTGTATCATGATATTTCTTTTATATCGGATACGATGATCTGATAGATTCCTTATCTTT
TTTCTCGTATGAGTTGTCTAAAAAGAGGTGGGTGACGATAACAAAGTAAAATACAGCCAATGTTGCAGAA
CAGGCCAACTTTTGCCTATTATATTTTGGTATCTCTTAACTAGTGGTGCGAGGCCAATTGTTCACTTGTT
AATTTAACTAACTAATTTTAAATGTTGGTTGGTTTGGTATCTTGGTAATATTTTGGTATCTCTGAACTAA
TTTTAAATGTTGTTAGGGTATATTTTGTTTACCCTTGTAATTGATGTGTTAATGTTGTTTGTTTCGAGGT
TTCTCTTGAATGTAATCATCACTGGTAACATTGTGTCTTGAGAGGCAACAAATTAGAGTCTTTGATGGGC
TTCTTTCTGTAGCTCATTCAGCGCTTTACGTTGCCAATAGCAAGCTTGGAATAAGTTATCATGCATTCAC
TGTCTTCTCGAACAGTGTGTGCATCCCCATGTCCAACATTCCTCACTTTGCTTAAACGCTTTGCAAAATT
TCTTCTGTTGATGTGTGTTTGGCTTGTATGTGACTATAAATAACAACTGCCTTACTGCAGGTGACTTTTT
TCTGGGATGGAGCTCATATTTGCAGGTGATTGATTCATCTTGGGGCTGAGATTGAAATAGGGTATTTCAG
TGATTCAAAATAATTCTTGGTGTACATCATCATTAGTTTTGTATTGTTTTATTTACACAGTATTCGGTGG
TTTATTAAATTCAGATATGGCACATATGATAATGATCAGAGTGGTTTCTGAACATACGAAGTAGCCGCCC
AAGAGCTTTCAACCTGCCAAGTTTCAGAGCTAGTGCTGTTACATCGTTGGCAATGCCACAACATTTTTTC
ACATACATTTATTTCC
>CUFF.11866.1_29.ids
CATGATTAAGTCAAGTATCGATGAAGAGCTTGATAGCTACATATTTGATGGACAAGGCCATGATGATTCT
ATTGACACAAGTGACTTAGAAAAATATTTGACAGATCCAATATTAAAGATTGGTAAAAATAATCAGCATA
CTTTTGACATACTAGCCTGGTGGAAAGCACACAAAGAAGAATATCCTATCTTGGGCCAGCTTGCTCGTGA
CGTCTTAGCTATGCAAGTGTCAACAGTAGCTTCAGAATCTGCTTTTAGTGCGGGTGGTCGTGTACTTGAT
CCATTTCGTACTCGTCTTGACCCTACCATGGTAGAAGCGCTTGTCTGCACCAAAGATTGGATAGCTGGAG
CAAGAAAAGGTTCCAAGGCTAAGAGTGTTGCTATTCCTAATATGGTTTGTGAAATGGAGGAACTTGAGGC
TCTTGCTAGAAATCTTTCACTTGAGGTTAATTTACCTTCATGTTCTATTCTATTTTGCATAAAACATTAG
CTATGATTTAACTATAT
>CUFF.11974.1_29.ids
GACAACAAACTGAAATCAAAATACAACACGCAAGGTCTAGGGAAACAATAAAAAGATTCGGAGCTCACCA
CTTGACGAAAGGGAGGGGGCTGGCGCTTGGGCTTTCATTCATGGAGAACAAAAGAAAAAGGGGAAGCTGC
TGCTGCAGAATTAGAGGAGGGCTACTGCTCCACGGAAGAACAGAGAGGAGGCTGGGCACAGAGGGAGGGC
GAGCAGGGGAAGGAGGTGCCATGGCTGCT
>CUFF.11997.1_29.ids
AGCATATCCTTGAGAGTCTTTTCTTTAGTCGGGTAAGTCTTGCTGAGTAATTCTATACTCAGGGTTTTAT
TCCCTGTTGTTTTTCATAATATAACTTTGTGCTGCTGTGATGGTGTTAAGTGCCGGTGGGCTCGGCCTTC
TTATATAAGTATACCCCGTCTTTATCTTCTTACTGAGGATGGTCATTTGAGCTAGCATATATTTCAAACT
TATACTCTTGTAATCACTCCGATAAAATATTGTAAAATTTTTGTAACCTGTAAAATTTGGTAATAAAATT
TCCGCTGCTAAAATGTTGTGTGTGTGATTTTTTGTTACTTAATCCCGCGGTTCTGGTTGTAAGTGGTTTA
TCCGATGTCCTTGGGGCAATCGGATGGATCCTGT
>CUFF.12096.1_29.ids
CTTTCTCCTTTGCCCTCTCCTCCTTCTGCCGCCACAAGAAAAAGGAAAGCGCCGCCACCAGAAATAGCCA
TTGACAGCAAGTCCGGAGAGAGTAGCTGGGTGGAGATATCGCCACGTCTCAAGTCTCGGGGGCGAATTCA
GGAGCTTTGGTCGCGTTGAAGGGTCTCGCGCGAGGTGTTGCCGTGTATGGTGGGTGCTCGGCTGGTCGGG
AACTCGCCGCCGTCGTGGGATCTCCGTGTCCGGCCACTGCGGGTCGTGCCGGCTCACCCACCATCTCCTC
GGTCGTCGACGAGCCAGTGACCAAGGATCTAGGTGTTTAGCAGGTTTGCTGAGCAGGAGCTCATTGAAGA
TGGTCAATACCAGGAAGGGAGGATTATTAGACAACAGCAAGCAGAAATAGACCCTTCGAATCCTCCACCG
GCTAGGACAGATCTAGTGGTTGCAGCTCAGATGCAGATGCTGGAATAGATGGCAAATACTTTAACGGATA
TGCAAACTCAGATGCGGCAGGAACGTCAAGAGATGCGCTAGGAAAGGCAAGAGATGCATGAGGAAATAAG
GCAAGAGAGGATGGTACGACAGCAACAAGCACCAATGCCTCCACCGCCACCACCAGTTCCACCCCGGGAC
AACCACCGGGAGTTCATGAGTCACAAGCCACCGACATTCGCCAGCTC
>CUFF.12096.2_29.ids
CTTTCTCCTTTGCCCTCTCCTCCTTCTGCCGCCACAAGAAAAAGGAAAGCGCCGCCACCAGAAATAGCCA
TTGACAGCAAGTCCGGAGAGAGTAGCTGGGTGGAGATATCGCCACGTCTCAAGTCTCGGGGGCGAATTCA
GGAGCTTTGGTCGCGTTGAAGGGTCTCGCGCGAGGTGTTGCCGTGTATGGTGGGTGCTCGGCTGGTCGGG
AACTCGCCGCCGTCGTGGGATCTCCGTGTCCGGCCACTGCGGGTCGTGCCGGCTCACCCACCATCTCCTC
GGTCGTCGACGAGCCAGTGACCAAGGATCTAGGTGTTTAGCAGGTTTGCTGAGCAGGAGCTCATTGAAGG
AGAAGAAAAGGTGGTCCAGGAGGAGCCATACAATAAGGAGTACGAGTTGATCTAGGTGGCGTCTCCTAGT
CAGCTTTGTGGCGCTAAAGAATAATACTTAGTTCGCTTTATTATTATCATTTATTTTTATAAGACTTCCG
CTATGTAATAATGACATTTATGATATTGTGACAATC
>CUFF.12102.2_29.ids
TTGGTGGGGTTCTATCTAACTGGTTATCTGGTAGAAGGATTTTTTGGATCTTCTCTGCAACAAAGGAAAG
GTTCTGATGTCTTTGGCTTCATTAGTTACTTCATGTGGAGGTCTTCAAGCTTAGTTTGCCTATGTGTATT
CCTTATGGAAAGGCTTCGCCTTTTCAAGTATTGTAATTAAGTTATGCACTTTAAAGACTATCAGGACTTG
TAAATATTATAACTCTTTCTAGCATATAAAACTTGAGTTTTGGAAATGTAATGAATGTTTTGTAAGTCTT
CCGCTTTGTCTCCGAAGTGTGTGTATATCAAATGTGATTACTGTAATAAACATGTTTTGTGGGAGATCCT
TGGGATGATGAGTTCAAGTTAATGAACTCGATAGCCTTGTTAAGTTACCCGATACATATGCATAGCAATC
TGAGGCCATTATGACAAGGATTGGTGCATGTGGGCC
>CUFF.12103.1_29.ids
CAAAGGCAAGCCCCGGTGCATTTGCCACATTCCTTGTATTTATAAAATTTTATCACTTATATGATGCATT
AGATGATAGCAGTTGATTGATTAAACACTTGATGCATTACCATTCCTTGAAAGAATTGAGTACCATACCT
TGTCACCTGTTTTATAAAAGCTAGAGATGCTTAATCATGCGAATAGATTAAAAAAATGTTTTTGATCTAT
GACTCATAATTTACAAAAGAAAATCGGCTTGGGATAATGAAGACATCATCTGCAGTGAGAAATTCATTAT
CCAGGCATGGCCCCTCTGTCAGGTGTCAAATGTTTTGAGAAATAGCAGAAGTAAACTTGAGGCTGGGGGG
TTGACTTGCACCAGAACGGAGTCTGGTTGTAGTGTCTCCGTCTGTATCGATTAAGGACTGTACCGATTGT
AGGCATGTTGATCTAGGACTTTTTAGCTGGCCACATACCTCGTCATGGGTAAGCCTGAACCCGGCTATTC
CATACGTGAAAGGACAACCGCGCACTGGGCGTGGGAGATGGTGGGAGTAGCAGTTATCCTCCTGGCAAGA
GGCTGGATGGTAGGGTAATGTGCTCCCGGGTAGCACGAACCAGTTCATGTAGTGGAGGATCCGTGAGAAT
GGTTGATATATGCAAGGGTTAAGTGCTACATATGTCGTGTGGTTGGAGATCCCCAGCTGGGTATTAATCG
ATTCAGATCACCGTTACTTCTCGGTTATGAAGACTGGATCACTACTCTGCATCGTAGTTAACAAGTATAA
CAAAGATTTAATTAAAAACAATCTAGTGTAGGCCAAGTGTATGATCTAGATTAGGAAAATCTAGATTCAG
GTTAGTAGATTCAAGTAACAACCTAACCTGTGAAGTAAAACTTGGCTTAAGGATCTACTTAGTAAGCTTG
CTTTTCTGCAAAGAGGAGTCTTTGATAATTGATGAGCTTTTCCCTTGATTCCCAAAAGCTAGCATGCCCT
TGAGAGTCTTTTCCTTAGTCGGGTAAGTCTTGCTGGGTAATTGCCTGCTCAGGGTTTTATTCCTTATGTT
GTTGCAGGAAAGGTTCTGATGTCTTTGGCTTCATTAGTTACTTCATGTGGAGGTCTTCAAGCTTAGTTTG
CCTATGTGTATTCCTTATGGAAAGGCTTCGCCTTTTCAAGTATTGTAATTAAGTTATGCACTTTAAAGAC
TATCAGGACTTGTAAATATTATAACTCTTTCTAGCATATAAAACTTGAGTTTTGGAAATGTAATGAATGT
TTTGTAAGTCTTCCGCTTTGTCTCCGAAGTGTGTGTATATCAAATGTGATTACTGTAATAAACATGTTTT
GTGGGAGATCCTTGGGATGATGAGTTCAAGTTAATGAACTCGATAGCCTTGTTAAGTTACCCGATACATA
TGCATAGCAATCTGAGGCCATTATGACAAGGATTGGTGCATGTGGGCC
>CUFF.12119.1_29.ids
AAATAGATTAAATAGAATTGTTGGTCGCAATAAATGTTATTAATTTAGCATGCATATATTGTGATGATCG
ATTTAGATAAATAGGTAAATCAAGTAATTAAGATACACAGTTAAAGAGTTAATAAAAAGCTAGGAATAAA
AATAGATGTCCTAGTGTTATTATGTCAATTTGGTTAGTGGATGTAGTCGATGCCCTGCTATGATATCCAT
GATGCTTAATGCTTGATTTTAAGTGTTTCATCCTTTCTAGTATAGATTATCTATATTATACTCATTATAC
TCGTGCTCATACATGTGCATCATGCATCTCATGAGGTACGATAATTAATCACGTGATGCGGAAGACGACC
CAAGTCGACCCCAAGCGCGGGCTACTCCGCATGGCGATGCTAATGGACGAACCTGCCTGATCAAGTGCCA
GGACAAGGATGATAGTCAAGTGGACGTCGCCTAACAAACACTAACCTAGTGTTATTCAGG
>CUFF.12158.1_29.ids
TCCAGCTCCCCTTAGCTCCCTCTGCCAGATCGGCCATGGTGAGTCCCTTCCGCCGTTCCCCTACGCGTGC
GTTGGGTGTGTCTCCCAGCCGTCAGCTCGGCTCCAACAGCATGTACACCGACCACCGCTTCTCTCCAAGC
CACCGGATCCTGCGCTCACCTCGGCATCGACCTCGTCGTCATCTTCCAATTTCAGCAGCTCTGCCCCAGC
CCTATCTCGACCTCGCTGACCACTCATGGTTGAAGACACCCCGCCATGGATCCATGCCTTCGCATCATGG
GTGATGCTGTTACTAGGCGTCACTACAGGTCGTGCCCGTGATCCCGTCAACCTTTGCTCGATGTCCGCAT
CTTGTGTTCGTATCGGTGAGATTCTGTTCTAGCTCCATCGTTTCGTCACCCGACGAGATTTTTGTGTGTT
GATTGTGTGTATATGTGTATTTGTGCGTGATGAGGAGAAGAATCCTAGGATTATGGGGAAAGGAAAGCTC
CAGCGCATCATCCATCAGGTGTTCTGTGATTTGGGTGAATCGGTGGTCGTCGTCGTTCTTGTTAATACCA
AATCGATATGTGATGTGGTACGTTAATTAATCACGTAGTGTGGAGGACAAGAACCGAGTCGACCCCAAGA
TGATGTAACGGGTGGGCTTCTTCACAAGGTGATGCTGGTGGATCAACCTAAAGATGGACAGGCTGAACAA
GTGCCAAGACAAAAGGCTGATCGCCAAGTGGACGTCATCTAACAAACACTAACCTAGTGTTATCCTAGGC
AAGCCCCGGTGCATTATCCCTTTTCCTTGTTGTTTTAAAATCTTTATCACCTTATATGATGTATTAGGTG
ATAGGATTGTGTGCTAAACAATTGATGCATTCCCTTCCTTGGAAAATTGATCACCATTCCTTGATTC
>CUFF.12159.1_29.ids
ATTTGGCTATAATCCGTGAATTACTAAGAATTCAATAAAATTTGCTTAGTAAAATTGTTTTGTATGGTTC
CAGTTATGTTTGCTTCGTAATAATATCGTGTACACGTTAAATTAATTATTTTGTCGCAACACATGTCTCG
TTAATTATTCAGTTAATAGTTTATGCAAGAGTTAATAAAAATGCGATATCTTTTATTTTAAGTCCGTTTC
GTACTGTTCAAATTGTGTTGTCTATATGTTAATAACATTAATTCATCAAGTCACATATTTTAAATAATTT
ATTTAATGTTTGCTCGACTATGTTCATTAGATTAGTATATAAAAATATAGTTTTCAACTTGCGCTTTTAT
AAATAAACATTAACATAGTTAATATTAACTTAAATACTTTTTATTTATTTAATACTTGTTTAGTTTAAAC
ACAACATCTAATTAGAATTTCTCCATCTGTCGCACATGCTGTTTTGCACGTGGTGGCGTGCTGTTTCACA
TGTCATTCACGCGCTATTTGTGCGTCGTCATTCGTTCGCGCGTTCATGTCGCGTGTCTGGTTCACGTGTT
GTCGCGTGCTGTTCACTCGTGACGTCGTGTTGTTCGCGTCGTTCATGTGTATCTGTCGTGCATGCAGTTT
TCGCGTATCGTGCGTCGTCCGTGCTTGATATTAAACCGTTCGCTCATAACCACTCGTGTCGGTTGATTAA
TGATTTGTTTAATCGTCCGCTACTAAAACAGTAAGTTAGTCAAAATTAAATAGTTGTTATAATTTATATT
TGATAATATCGAATTAAATGTTCTGACTAATAATTGTTTAGTGTAAACGCGATAACTTCTCGACCGTAGC
TTCGACCGTCGCGTTTCTTATCCTCGCGTAACAGTAGAAGCGCTCTCTGTTTTTATTGCTCATTTTGATA
ATATTTTATCTTGTATGGTGTAATGTTCTTATGCAATTATATGTTTGCTTGTGCCTATTTGTATTCATTG
CGCGTCGTGAATAAATTGCGATCTGTTCCTGAGCTTCGAGGAATCGACGATCAAGACTTGGTGAACCGCT
GGTCCCGAGATCAAGCT
>CUFF.12164.1_29.ids
TATTCATTCATGTGCATTATGCATTTCATTAGATTTGCTAGTTGATCACGTGATGCGTGGCACAAGAGCC
GAGGCGAGCCCAAGATGATGTAACGGGTGGGCTACTCCACAAGGTAATGTTGGTGGATCAACCTAAAGAT
GGATAAATCAAGCAAGTGCTCGCCTAAGAGATGTTTGGATCAAGCGCTAGGATGTGAGATGCTCGCCAAG
TGGACGTCATCTAACAAACACTAACCTAGTGTTATTCCAGGCAAGCCCCAGTGTATTATCCCTTTTCCTT
GTTGTTTTAAAATCTTTATCACCTTATATGATGCATTAGGTGATAGGAGTTGTGTGCTAAACAATTTATG
CATTCCCTTCCTTGGAAACCGATTACCATTCCTTGTTACCTGATTTACTTAAAAGTTTTC
>CUFF.1217.1_29.ids
GTCGTGTTCTAGTCAGCACCATGTTCTGCGCGACGCGCGCTCCAGTGTCGTTTGTCACGTTTTGCGCGTC
CTCTTCTCCGCAGGTTCCCTAGAGCTCGCGCCGTGATCTCTCAGCTCGCCGGCTGTACTTGTCTTCCTCG
CCAGCACGCCATCTCGACTCGCTCGGCCTCAATCTCCATCACGCCGCAGCAACTTCGCGTTTCTCTGGTG
CCGCGCACGCTCCTAGTCCTTGCGAGTCCACCTTGGTCCGGCCAGCGACACCCATGTCGGCTCTCTAATG
CTTGCGCACGTCTGTCCATGTCGCCAACAGCTCGGTCTCTACGTGTGTCTCCCTCAGTATCTCGACACCG
GAACTCCATCCTGTCTGTATGTGTGTGGAAGAACGGGATCGATGGAGAAGAAAGCGAAGCCCGTTTGGTT
CGTATGTTTGTTTGGTGCGAAATTGGAGCTGTGGATATTGGGGAAGAAATTCCGGGAAATTAGTGGACGA
TGATGGTGATGTTCGTGCGACACTCGTCGGATGCTCGACAAAAAGCTTGAACAAGTCGTCGATCGACATC
CTCGTCTACGCCAAAAATTCGAGAAGATTAGGCGCAGAAGGAAATAAATCAGTACGCGGCCGAAGAATTC
TCGATGTGGACAAAGAAACGCGATTCGACGCAGCACTCACCCTATTTTCGGTGAAATGCTAGAGCTGAAA
GGTATCGTCGATTTCGTGGTTTCAAGTCGGTTTTAATGAGAGTAAGTTGATTAG
>CUFF.12171.1_29.ids
CACAGACCACTGCATGGGTGTTGAGGTTCTTGTATTCCTGCTAGTGATGACCCTCTACCACAGCCACCAA
GTCTGCTCTGTCCAGAGCATCAAGTGCCAGTGGTGACCACGCTCACAATTCTTCACCCCACCATAGCCAG
AACATTCTAGGGAGTTGCTGGCCTGTATGAAGCTTGTTCCGTAATCATCTCAGAGCTCCCAAAATAAAGA
GTGAAGATTCAAGATGAAGTGGTTGCTAAAGAGGAGTCTACTCCAGTGTCTTCTCATCAAGAGGATGGAG
CTATCTAATTGATGCTTGGGTAGAGGGATCTAGAACC
>CUFF.12187.1_29.ids
GGTGAATCACAGTTTGAGATTGAAAAAGGAGCTTAGAAGGTGTAGATAATGAAGCTCCAGATTGACGTTT
GCCAGATGTTCGGTGGAACGCCTGAATCAAAGTTCGTCGTCGTTCTTGTGGATTTTGGATCGATTTGGCT
TGGTAAGCTAGATTCAGGAAAAGCACTTAACTTGTGATGTAAAATTTTAGCTTAAGGACCCACTTCTAGT
AAGCTTTTCTGAAAAAAGAGTCTTTGAAACTTGATGCTTTGATAGTCTTTTCTTTAGTCGGGTAATTCTT
GCTGAGTAATTTCATACTCAGGGTTTTATTACCTGTTGTTTTTCAGGTTATAGTTTTGTGCTGCTGTTGA
TGGTGTTAAGTGCCGGTGGGATCGGCCTTCTTATAAGTCTAAGTAACTTTTCTATACTTTTTATTGAGCA
TGGTCACTTGAGCTAGCATATATTTTAAACTTATAAATAATTTATAATATTTCAAAGTTTATTTCTTTGA
ATCACTATTGTAATCACTCCGATAAACATAATGTAAATTTGATGTAACTTGTAAAATTTGGTAATAAGAG
TTCCGCTGCAAAATTGTTGGTGTGTGATTTGTGTTTACTTTATCATGCGGTCCTGGTTGTAAGTGGTTTA
TCCGGGGTCCTAGGGGCACTTGGACAGATCCTAT
>CUFF.12190.1_29.ids
CATTTGTGAACCTCACCGCCGCCCGTCCCCTGCCTTCACGAACCCGCCGCCGCCCGTCCCCTACTCTTCC
TCGTGCACCCACCGTCGCTCGTCCCCTCGTCTTCCTTGTGCACTCGCCGTCGCCTCCTCCTCACCCTCAC
GCACTTGAGGCCAGCTGCAGAACGAGGTCGGACGGCGGAGACGAGGTCGAGGTCTGCGACCTCCTCAACT
TGCGCAAGACTGCCGAGACTGCAGGGACAAGCTCTTTGCTGCCTCGTCAGCTGCTTCTCTCATGGCTAGA
GCTTCATGGAATATGAACTATGAGAAGATTCTTGTTGACATCTTGCACGAGCACAATCATGTGAAGTATC
GGGGCTTAGGAACGAGATCGACAAGCAGGTGATACACAAGGGATTTTCATCAACAAGTGGTCGCCAGAAG
AACTGAAACATCAAGATGGCGTTTGCTTTTAGGTCATGCCATTCAGGAGATGATGCTAAGCTAAATAATC
ACATCTATGTGTACATTGAGACTGTTTTATTATGAGACTATGTTTTATTATGATGCACTGAGACTATGTT
TGTGTACACTGAGACTGTTTTATTATGATGCACTGAGACTGTTTTATTAAGCAGTGTGGAGTTCTCAGCT
GCTGTTCTCATTTTTAATGCAAG
>CUFF.12206.1_29.ids
GATAGTGATGACCCTCTCCCACAGCCACCAAGTCTACTCTGTCCAGAGCATCAAGCGCCAGTGGTGACCA
CGCTCACAATTCTTCACCCCACCATAGCCAGAACGTTCTAGGGAGTTGCTGGCCTGTATGAAGCTTGTTC
CGTAATCATCTCAGAACTCCTACCAGAAGGAGTGAAGATTCAAGCTGAAGTGGTGACTGAAGAGG
>CUFF.12226.1_29.ids
AGGTGGCAAATGCACCGGGGCTTGCCTAGGATAACACTAGGTTAGTGTTGTTAGATGACGTCCACTTGGC
GAGCATCTCACATCCTAGCGCTTGATCCGATCATGCAAATCTTCAAGTTCATTCATCAGTATCCCTTGCG
AAGAAACACACGCTTAACAGCATCTCGTGGTCGACTCAGCTTGACTTCCGCATCACGTGATCAACTAGCG
CACC
>CUFF.1223.1_29.ids
CAAGGTAAAATCACCATTAGCCTCTATAGTAAGGGCAACAACACTAATCTCAGTAGATATTTAAGTATAA
AATCGAAGAACTATACACTTATAGGGTGTTTGGTTTGAGGCTCCATTCAAAATGAGATGGTGCATCATGG
GTCTATTCCTCAAATTTGGTGGGATGGCTTCATTTCTCATATTAGTACTAACTAATTAACTATAAAGAAT
GAGATGATGATGGATCAACTCATTTCATTCCACAAACCAAACAAAAAAACTATAATGAATGAGGTGGTGA
TGGATCAACTCATTTCATTGCACAAACCAAACAAAAAAATTGAGAAGTGAGAAAATGATGGACTAGCTCA
TTTCTCAAACCAAACAGCCTATTAATGTTTGCAAGTCTCGAACACAAAAGAATGATTTTATTCACTTTGT
ATAAGAATATATAAACAATCAAATGTGTATCTGCTAAACCCTCAATTAGAAAAGGGTGACAAATGAATTT
CATGTCTAGGCTATTGAGCTAACGTATCTGTAACCAAGTTCGTTGTTCTAGCGAACTTGACTATGAAATG
AATCAACAAAAAATATTGACCTAAGGATTTCAAGTAACCACTTTTTACCAAGAAAAAAACATGTCTGCAA
TTCTGCATCGAACTGTTTCACCATGGAAATATACATAAATGCTAAGAGCCTAAGAGTTAAAACAATATAA
TCTTAGAAACCCATCATTCATGCAAGATAATCATTTAAGTTGTATTCTCCCCTCCAATGCACATTTGATT
ATTGTGAAAATATACTCGATGTGCCAGGACTTGTGAGGTATGGAAGTTAACTCAAGAAATCTTCATTGTG
CTTCCAGACATGAACAACAATTGATCAAAGTGATTAAACATGAAGGGGTTCAATTGCTTTCAGACGTCAA
TTTCTGTTAGTTTGTCTTGTCTTAATATATGTACAACTCCTCTCTAAACTTTCTTACTGATTATGTAAGC
TGTTAAATCCTCATACAAGTGTTGTGAGAGGCATTCATTGAGGATTAAGTTGTCAACTGTGGGCTGGACA
TTGTTTACTCATCTATACATATAACTGAAAAATGGACAACGTGTCAGCAATGAAGTCTTGTTTCCAAAAT
AAATGATGCATTTTCGTTCTGAACTGTTCG
>CUFF.12234.1_29.ids
GTCGTGCCCTCGGCTCCCTCTGTTCAAGCCCCCATCAGCCGCTCCAGTTCGCCATGGCCACCGTCGCACA
TGGCCATGCCAAGCTGGCCGTCCCTGCTCCATCCGATAGCGCTGCTCTCTGCATCTCCCATGGTCGAGCT
CACCGCGTCCCTGTGTTTGAGTCCGTCGACCTCCAGCTCGCCAGCCGCGCCCTCCCTGCTCGCCCAGCCC
CTCTGCTCACTGGTTTCTCCCCACGCCAGCAGCAGCAAGCAGCCATGGCACCTCCTTCCCCTGCTCGCCC
TCCCTCTGTGCCCAGCCTCCTCTCTGTTCTTCCGTGGAGCAATAGCCCTCCTCTAATTCTGCAGCAGCAG
CTCTCCCTTTTTTCATTTGTTCTCCATGAATGAAAGCCCAAGCGCCAGCCCCCCTCCCTTTCGTCAAGTG
GTGAGCTCCGAATCTTTTTATTCTTTCCCTAGACCTTGCGTGTTATATTTTGATTTCAGTTTGTTGTCCA
TGTCATGACGCTTGTGA
>CUFF.12240.1_29.ids
AGCGAGTAACAGTCAGCGTGAACAGTACGGGGATATTGTTCATCTATTTATAGGCACAGGGCGCAGCCTG
TGTAAATTTACATTCATGCCCTTTATATTTACTATTGACTTATGGATGAACCAATGAGAGCTAAATAGCC
TTTTCCCCTTTAGGTCGGTTCCTTTTTCCGCCAGTTAGCCGAAGCTCCCTTACGTGTAGCTTCGGAGCAA
CATCAGCCTTCGTCTCAATCATGCTTTTCACATCGCGTATGGTTTTAACCCGAGTCCAAAGGTACCTGTT
CATATGTCACACTTGGAAAACATTGTTAAATCATGTTTTTGAGGACCTTCGAAAGACGAAGGCCCCCGAC
AATCACGCTGCTAGCTTCGTCTTCACCCGATTCTTGGGATTTCTTGATGACGCACGGAACGACGACGAGA
TCGAGTGTGGAGCGAGCTGGCGAGGACACGAATCCTGTGAGGGCTCTGGCGACGACGAAGTCACGAGCAA
GGGAGGATGGGTTCAACAGCTCGACGGTAAACGCGAGCACGCGCGAAGCCCGATGGACGAAGAGCGAGTG
CGCCACAGTGACAACGAGCAGGCGCGCGAGCGCTAACGCGAGTCAGGGGCAAGCACGAGTGCTGGGGTAC
ATCAGATGACACCCGTCGAGCAAGCAGCGAGGCACGCAGCAGCGACGACAGTTGAATCAGACAGAGCATT
GGTGAACTCGATGAACACGACCATGGATGCGGACTGGCGAGGATAGGACAACGACGGCTGGCAAGCCCAA
CAGAGGAGCTTGCGCGACGACAACCAAACAGTGAAGCACGCGCGCGCAACCAGGGACAAGGCACGGAGCT
GAAGATCGACGGCGTTGGGGTTCGGCAACAAGGCAAGGTCGAGCACAGAGAGTGACTAGCTACGGATCTG
GAGCAGGACGAGCATGAGGTCATGTCGATCTGGGCGCGGGGTACAGAAACAGCCGACCAGAGCAGTTTCG
CGCGCACGGCAACCAGAACAACAGGGAGCGGCGCGCGGTCAGCAGGGGAGCCGAGCTCAGCATCAGGGCG
AGCGAGCTAGGGATAGGGAGGAGGAGCGCGCGATGCAGGGAGTCCGGTCAGGAACGAGTTGGAGGAACAA
GGAGCAGGGGCAGTCCGAGCTGGGCGCCATGGAAGATGGTGGTCGGTGACGGCGTTTCGAACCAGCGACT
GGTGGAGCTTAGCGCCATGGAGGAGCAGGAGATGGGAAAGAGGGGCAAGCACCAGGGAACTGTGAGAGAG
AGAGATGGGCGCGCTGACGAGGAAGCTCCATGGCGAGGTCTGAGCAGAGGAAAGGGCGGCCCGACGACGA
GCTGCAGGAAGGCG
>CUFF.12243.1_29.ids
CTTTTTTTCGCCGCATCTGGGGCGCTCGTTTTCGATGCCCCAGCACCGCTACGCGCCGCACTTCGCCCCC
TTCTCTCCCTCTCATGCCGCTGGTTGATCTCTCGTCATCTCCTCCTCCAAGCACGGATCTTCTCGTCGTC
TCCTCCAAGCACGGACCAGGAGCACTGAAATTCTATCTCAACCGGTTCTGCCGACTGGGTTGATCCAAGC
AGGAGGTGAATGTGTGATGGTTGGTTATTTTGCATTTCTTCTAGGTTGATGCATGACGGTTCATGGAGAA
GGCTGGTGGTTGTGATAGCTATCACACACTCTTTTGGTTAATAATTAGATACTCTTTTTGTTGAGCAATG
TGAACCTTTAATGGTGTTTATGGGTCTTGTGGAGTTGTGATGGGGCTATTATGAAGATGCTATGGCCTGT
TATGGATGATTGGACATGTTATGGGCTCTATATATTAATCTGTTATTTTGGTTTCCTCATATTCATCATG
TCATGGGGCTATTAT
>CUFF.12268.1_29.ids
ACTGCACTCCACCGCCACCATCTCCACCAGCATCGCCCACACCGCTGTCATCCGCTCCGTCGCTGTGCCA
TCGTCGTCCACTGTGCCGCCATCCGCTCCACCGTCGTGCCATCGTCGTCCACTGAGCCGCCATTGGAAGA
GTGCTAAGTGGAAGCAACATATGAAGCTCACATGGAGAAGGAAAATGGAACGACAGTCCACATGAAGCTT
GTAAAAAAGGAGTTAAACTCATAATACTTTCTAGTGTCAAAGTTCAACATGATACATGGTTGTGGGTTTT
TATTTGTGCATCTAGTGCATATTTCTACGTGTGAATTGAGATGATCTTATGTGATG
>CUFF.12326.2_29.ids
GTCTACCCTCAAGTTCTAGCTAAAGGAGTATGGATTCCTTGTGCTACTGCTGATGTAACCCTCTTCTCTG
TCCCAAGATCGAGTTGCTCCAGAGCCTGGCACACCATCACCAGTGTGGTGACCAAGTCCACCCGAATGCT
CATCTCACCTTGGCCAGGGTTGCATGCCCAGGCGACACTTGTTATGTGGTCTCTAGTGGTCAGTGAAGCT
CACGCATTGACGCAAATCAGCTTTTGAACTCTACCATTGTCAGGTGATCGGAACAGGGTTGTGCCGCCGC
AGATGGGCGCCACAGACAGCTTCACCGCCGACCGGGTGACTCACGCTTTCTCCGGCCGATTCCTCGCGAG
CACCGAAGTTTAGAAGAAGTTGTGTTGGAAGGAGGAGTCTACTCCAGTGTATGCTAATCAAGTGGAGGAG
CCATCTAACTGGGTATTTGATAAAGGGATCTAGAACCTCTTCACTGCAATAAGGCAAGCCCGGTGAATTT
GCCCATTCCTTGTATTTTTAAAATACTTTTATACACTTTAAGTCTAGTGAAATGTGCACTAAGTTTATAG
GAGTTTCTTGGAAACTATTTGATGCATAGACTACCTTGATATCCATTCCTTTTATAAATACTTCTTTAGA
AGTATCAAATATTGTTTACAAAATTGCTTAGCCCTGTCTAGAGGTAAATCTTGTAGATAGAGTTTGTCCT
TTGCACTAATGCCTAGCTCAGGATTTATCCTGAGGAAGGATGGCTCTACCTACAAGAATATTTTCACCTA
GATCATGGGGAGATGTAATACAAGGTTCCATGTGATGTTTTCATCATCCTAAGGTACACAAATAAGTCCG
AAGGATGAAAGTACTTAAATCGAGACTTGGGCTAGGAACAGGTGATGTTTTGCCCAAGTTGATTAAAGAA
TACAGGGAATGTAGGCTTGCTGATCGAGGCATATATTAACTGGCCACCTGCCCTGGTATGGGACAGGGTA
AGCCTAATCTCCGCTGGACCAATATCAGAACAGCTCGCCCGCACTGGGCATGGGAGATGGTGAGAGTAGT
GTCTACCCTCCGTGGCAAGAGGCCGGACGGTGGAGTAACTATGCTCTCGGGTAGCGGGAACCCATTCTAG
TCTTGAGAAACACAGGTGCAGGTTGGCGTATACAAGGGTTAAGTGTTACATATGTCGTGTGGTTAGAGGT
CCCTAGCTGGGTAAATCGATTCAAATCACCATTATATCCTCAAACAATAGAGACTTGATCACTGCCCTGC
AATCTAAGTCATGGATGGAATCACAATGAGTAAAAATAATGTTGTGTTGATGAGATGATGAGATTAGACT
AGATACAAACAAGGTCTATTAATACTCAATCTAGCATTAAAATGTTGAAAGTAAGGACTCCTTTTAGTAA
GCTTTTCTGCAAACTATTAAAGTTGATTCTTGCTAAAAGCCTTTCCTTGATTCCCAAATCCAGCATATCC
TTGAGAGTCTTTTTCCTTAGTCAGGTAAGACTTGCGAAAGTACACTCCGTACTCAGGGTTTCCGAACCCA
TGATGTTGCAGGTGATCAGGAGTATTCTTGGTGTCCCTGTGGCTAGAAGATGCTTCTAGTTTTGAAGGAT
GATTAGTTAGGTGTGTTTGTGAGCCTTGGAAGGGTTCTGCCTTCCTGGTTTTGTAATTAAGTTATGCATT
TCAAGTTCTATCAGGACTTGTAATAATTCTTTCTATGTAAT
>CUFF.12327.1_29.ids
ATTACATAGAAAGAATTATTACAAGTCCTGATAGAACTTGAAATGCATAACTTAATTACAAAACCAGGAA
GGCAGAACCCTTCCAAGGCTCACAAACACACCTAACTAATCATCCTTCAAAACTAGAAGCATCTTCTAGC
CACAGGGACACCAAGAATACTCCTGATCACCTGCAACATCATGGGTTCGGAAACCCTGAGTACGGAGTGT
ACTTTCGCAAGTCTTACCTGACTAAGGAAAAAGACTCTCAAGGATATGCTGGATTTGGGAATCAAGGAAA
GGCTTTTAGCAAGAATCAACTTTAATAGTTTGCAGAAAAGCTTACTAAAAGGAGTCCTTACTTTCAACAT
TTTAATGCTAGATTGAGTATTAATAGACCTTGTTTGTATCTAGTCTAATCTCATCATCTCATCAACACAA
CATTATTTTTACTCATTGTGATTCCATCCATGACTTAGATTGCAGGGCAGTGATCAAGTCTCTATTGTTT
GAGGATATAATGGTGATTTGAATCGATTTACCCAGCTAGGGACCTCTAACCACACGACATATGTAACACT
TAACCCTTGTATACGCCAACCTGCACCTGTGTTTCTCAAGACTAGAATGGGTTCCCGCTACCCGAGAGCA
TAGTTACTCCACCGTCCGGCCTCTTGCCACGGAGGGTAGACACTACTCTCACCATCTCCCATGCCCAGTG
CGGGCGAGCTGTTCTGATATTGGTCCAGCGGAGATTAGGCTTACCCTGTCCCATACCAGGGCAGGTGGCC
AGTTAATATATGCCTCGATCAGCAAGCCTACATTCCCTGTATTCTTTAATCAACTTGGGCAAAACATCAC
CTGTTCCTAGCCCAAGTCTCGATTTAAGTACTTTCATCCTTCGGACTTATTTGTGTACCTTAGGATGATG
AAAACATCACATGGAACCTTGTATTACATCTCCCCATGATCTAGGTGAAAATATTCTTGTAGGTAGAGCC
ATCCTTCCTCAGGATAAATCCTGAGCTAGGCATTAGTGCAAAGGACAAACTCTATCTACAAGATTTACCT
CTAGACAGGGCTAAGCAATTTTGTAAACAATATTTGATACTTCTAAAGAAGTATTTATAAAAGGAATGGA
TATCAAGGTAGTCTATGCATCAAATAGTTTCCAAGAAACTCCTATAAACTTAGTGCACATTTCACTAGAC
TTAAAGTGTATAAAAGTATTTTAAAAATACAAGGAATGGGCAAATTCACCGGGCTTGCCTTATTGCAGTG
AAGAGGTTCTAGATCCCTTTATCAAATACCCAGTTAGATGGCTCCTCCACTTGATTAGCATACACTGGAG
TAGACTCCTCCTTCCAACACAACTTCTTCTAGGTGTTTTAAAAGTCAATTACAAATAAATGAATGCTTAT
GTAATGATATGAAATACAAACTCTCACAAGGAGAGGTGGAGAACATAAACACCACAAAATAAAATACATG
ACAAGTATACACATACTTCTACCTAACTTAACACTTGATAAAAGTGACCAAATTGAATTTACTTAGGCAA
ACTAGAGAACTAATCCATCTTAGATCTCATCCAAAAGCTTACAACTCTTTAAGCAACTTCATTACTTCAT
GGTGTGTTTGGTTTATGGAGTCACTCTATGCTTCATGAGGTGATGCATCATAAGTTCATTCTATCAATTT
TGGTGGAATC
>CUFF.12354.1_29.ids
GTTCGCACATAAAAGTTCTACAAAGATATCAAATCTTAAAATAGCAGTTTCACAAAGTCATCAAGTTCGC
ACACAACAATTTCACAAAGCCATCAAGTTCGCACACAAAAGTTTCACAAAGACAAGTTCACACAATCAAT
TCAACACAGAGATCTAAGTTCACATATAAGCTGTTTCACTTCCTTAGCTGCATCATAAGACACCTCTTCC
TCCTTTCCATTGGGAGTGCCATCATCCCATACAGTGTCACTATCAACTTTGAGGTGGTTAATAAAAAATA
AATTAAAGCAAGTGCAAACGACATCATCAATGGAAAATGGACCATCCAGGAAACCGTAGAGAGACTAAAT
ATTGAAGAACATCCTATCAACAAAGTAAAAAAGAAATAAAGGTTCAATTGAGAAGGTACAATATAGTTAA
CTCAACTACAGAATTTAGAACAAAATGTGTGCATTTAACTAGCAAGAAACCGCAAGAAATTGAAACAATC
TAACTTGTGCAAAATTCAGCAAACAAGATGACACAGACAAAGGAAACAGAGATAGAATCATACAACTATC
AACTTTGACCACGCCTCGCTTGATAGTCAACAAACATTTCATTAGCTTTGGTGTCTCTAAAATCACCCCA
CTCATTAGTTGATTGAACATGCGTAATCAGACTCATTTCTCCTTGATTTTCAGCAGGAGCAGGAGAGATG
AGACTATCAACTTCATGTATTAGAATATCATCCATATCTCTTTCTCTATCCCTTAAAAAATTATGCAATA
TGCAGCAAGAATGGATGATCCTAATCTGCATAGAGTAATATGGCTCAGTCAATACACAATGTAAAAACTA
ACGATTGAATTTTAATTGAATACCTACTATATTATACCTGGTTTTCTAAATACAACAACTCTCTTTTGCT
TCTTTCTCTTCCTTTTAATTTCCTCCTCGTTAGTATATTGATTTGATATCTAGAACACATAATTTGTATG
CAACTAGACATGCTAGTTGAAAGCAAAATGCTCTACTCATGAATAAAAACACTACTAGTAGCAGCACAAG
ATGAGAGAGGAGA
>CUFF.12356.1_29.ids
TCCTGTCTTCCTCGCCCTCATCGGAAAAGCAGCTCAAGAGCGTTAAAACAGCTCGTTGTTTTGGGATTTG
TTGCCTCAAGTTTCATCTAGCTACCTCCAACAAATCCTTCAATCTCCATGGCTACATCGGATGTTCTTCA
ATATTTAGTCTCTCTACGGTTTCCTGGATGGTCCATTTTCCATTGATGATGTCGTTTGCACTTGCTTTAA
TTTATTTTTTATTAACCACCTCAAAGTTGATAGTGACACTGTATGGGATGATGGCACTCCCAATGGAAAG
GAGGAAGAGGTGTCTTATGATGCAGCTAAGGAAGTGAAACAGCTTATATGTGAACTTAGATCTCTGTGTT
GAATTGATTGTGTGAACTTGTCTTTGTGAAACTTTTGTGTGCGAACTTGATGGCTTTGTGAAATTGTTGT
GTGCGAACTTGATGACTTTGTGAAACTGCTATTTTAAGATTTGATATCTTTGTAGAACTTTTATGTGCGA
AC
>CUFF.12367.1_29.ids
CAACAAGGAGGAAGCGCATGTGAACATTTGTGCATTTGTCGGACGTTCAGATCTGGACTCACGATGCTTT
CGGTAAAACTTGCCTCTGCTCTGATCCACCTCCACCTTCAACGACTTGGCACCCTCGAAGACCAATCCTG
CAAGCAATTCTTTGTTCCAAGAAGACATTGAGGCCCTCACAAAGAAGACACAAGATGGTGGGACAAAAGT
GGTTGAAGCAAAGGCTGGCAAAGGGCTCTGCAACATTGTCTATGGCATAAGTTTAGAACATATGAATCGT
TGTCACTGTCAGCATGTCTATTGGTTACACTATAGAATATCTTGTCTGTTTATTAGCCTTTTAGAATTTT
ATGATTACTTTCTTCTATGCTTTGTAACTATTCAATCAGTAGATGCTTCTTGCCTTCATTGATTTTTCTA
TGAAGGACTACTTGTCATTCATTGAATTTTCTAT
>CUFF.12445.1_29.ids
GCAACTAGCACAAGCCCAAGGGATACAGTTTCTGATGGCCCCCCACCTCCACCTTCCATACATTTTCCTT
GGCCTTCACCTCCACCTCCACCTACCGAACATCAGGTATGCAAATTTATCATAATTTACTTGTTACATTA
CGATGTAACTCCGTGAATGTCATTTGTATAGGTATATGAGACTCCTCCAGCTACCTTGCCGGCGCAGCAA
CAAGATGATGGGTTAGACTTTGTCAATACGCTCTTCACGAGTGGAGGTAGTGAGCATCACTCTTCGATAT
TTCCTAATGTTGATCGACAGTAGTGGGCTTCCATTCGATGTGTTTTGTGAGACTTCAAACTTGTGTCTTG
TGAGACTTGTGAATTCTTATGTTGAGGTGGATTTGACTTGTGAGACTTGTGTCTTGTGAGACTTGTGAAT
TTTTATGTTGTTATTATGTATGTGAGATGTTATATGTGATATGTTGTGTATTGTGGCTGTTATATATATT
TG
>CUFF.1262.2_29.ids
GCCTCTCTCAATGACTAGCGGGGCCCACGTTGTCATCCCGCTGCGCGCTCACCTAACACCCGAGGTCCGA
TCGTGGATCTCCGTGGATCTCTAGCGGTTAGTTGGCGTGGTCCTGGCTATAAGACTATGCCTGGGCACGC
ATCTGAAGCCAGCTGAACTCCACGCTTGGGTCGTGCGGCCTAATCCCTTGAACCTCGCTGCCGCCTGCTA
GGGGAAAGGCCTGCCATTGGCTCTGCTCTCGCCATGACGGTTGTGGAGCCGAATTGAAGCCCTTGGACAA
TCGGTGGCGATTACCAAAACCGGCCACAACCTTCCGCTACGGGGAAATCCACCGTGAGGCCACTAATTTC
TCACCGTCGTTTCCCCTACGCCGTGATTTTGCCTGGTACTTGGCTGGCCGCAACCAAGCATTGACTCACG
TGAGGTCACGAGTCACCTGAAGAACAAGTTGGTACCTGGAATCTGAAGTCCCAGGCAAGTTGTGCCCTTG
ACCACTTTTATTACCCAATAATGTTCTTTAGTATCGCTTATTCATGCATAGGTTTAATTTTGATGGGACC
CAATAGGTCACCCTAGACTGATT
>CUFF.12672.1_29.ids
CACTAATAACCCTTTCACCTTCCTCTGTGTGCTCGGGAGTCGGGAGTCGGGACTACCAGTTAGGGTTACG
ATTTCTAGGATTTGAGAAAAACTGGGTAAGGGTTGAATCTTCCCTTCTTATTTATGCTATTCTAATGGAC
GGGAACACGAATTCGAGTCTTGTAGGGGGTTTTGCTCAAATTCGTCGCTAAAATGAAGGTTATGTTAGCA
TCTAGGGTTAGGGTCAGAGCTTAAAACCATGTATTCGCTACCATTGTAAGTTTCTACTAACGTAGCTCAT
AAACTGTAGCCACTAGATACGCTAGAACAGAGAGCTATACCTTCGAGTTTTTGGGACGACCGGACGAGGC
CATTAGGGCGATGACTGTACACGAATTCCTTGATTGTGAATGCAAGCACATGTGATATGATGGTATAAAT
ATAGTGAAAATTTAGCTTATTACCACTATATTTTTATTTTTGCATGAGTGTGACCACAGCATGTAGTTCC
ACCCCTAACAAGAACACACCTTATGAGGATGTAT
>CUFF.1274.1_29.ids
GCTTCCTTCCTCTGACTCGCCTCCTCCCCGACCACTATGCCGCCACCTCCACCCTAGTCCTCTCTTAGTC
GCCCGACACTTCGGCTTAATGCAGGGTGGAGGACGCGAGATCTGCTGTTGCATATGGAGAAGGGTAAGAA
GTTAGGGAGGGCGTACATTTCTTGGAATGATGACATATTTGTGGAGTACTACAACAAGGGTGACAGATGC
CAAAATGGGTGGAAGTCTCATGTCTACAACGGTTGTTATCAAGAATGACCGAGAAAAGTGCAATATAGAT
ATCACAAAAGACTAAATCATGTCCAGGATCAATACTTTTGACAAGCTCCACACTATTATCAATGGTATGC
TAGAAACAAGTGACTTTGGTTAGGCTTGGAACAAGAGCAAGATATTCGTTGATAGTGATTCTGCATTATT
ATTACTATTCGCGTGATTTATGTTGCATGATAAATTGTAGGGGTAAAACTAGTCTCTAATCTATTGCACA
TGCAATGACTCAGCAATACACATGTGCATAGCAAGGCACATGTGTATGTTGGTGTGTACGAGTTGATGGG
TATTGTGTACAAGTTGATGTGGTTACTTCCCTCCAAATATGTAAATTATAT
>CUFF.12788.1_29.ids
GCCGAGTCATGTGGGGGAAAGAACAGGAGGAAGGCCGGATCCGGAATCTCATGCAGCAGATCGGGGAAGA
AAGGAGGAAGCTTTCTTACTTTGAGGGGAATGTTGTCTGGCTCGAGGTGCAGAAACATACAGATCTCATC
GGTCTAGGTTCTTGTCGATCTCGGACCAGGCTTCATTCCCCTCAAGTGGAGCTCCCGGGCTGTTCCGCGC
TCGTACGTCCGTCGATTCCCCCTCCTGTTCTTGCCGTGAGTTTCCTTGGGCATATCATCGAGATGTGTAG
CGATTCTCTCTCTTCGCTCGTTTGACCTTGCTTCTTCGGCCTAGATTGTGCCTCCGCAGCTAGAATCATG
CATGATTAGGATATGATTATCTCGGCGAATGTTTGCTATGTGTTGGGTTTCGTGCGGTCGGCATGCAGCA
GATTGGTGCAATCATAAGGATTCTTGACTCAAAAGAACACACAGGCATGCTTGCTTTTCTTCGTTTAAAC
TACGGCCGGCTTAATTGGCATCTGCATCTCCCTTGTAGTTGCGGTCTTTTTCTTCTGCCCCCACTTTATT
TCTCACTTTCTCTAAGAGTTTGTGTATCATCTCTAGTTCTCTCTACCCCCTTTCAACATGAAGGATCTTC
GTATCTTCTCTTGTGATCCGTACGATGGCATCTTTATCTGCTTTCTCTCTCTTAGACGACATAGCTGCTT
TCTTCTAGTTCATCTTAATCTCATACAAGAGATTCGTTGGTCAAATCCACATCTAGTTAACGTTGGTCAT
ATATACCATCATCAGTATGCGTAGTGTAACATATATACCTCGTAGATACATATCAAAAGTTTTTTTAATT
TTCTCATAAATTGATCAACCATCACGGTGCCGAACAAGTGTTTTCTAGTCCTCTAGTTAAGTTAATTTCC
AAAGCAAGGACGGCAAAT
>CUFF.12906.1_29.ids
GGAACATACCATGTCTTTTCTGAAATTCGAATGCAAATGAACACCTCATCCAACAGAATGTTCAGGGAGG
GAACACCTTTCAGAAAAGAAGAGAAACGGAGTGATGGAACTCAACTGTGAAGGCTGCGTCTGCGCTTAGC
TTTGTGAATATGGTGATGGATCTTATGGTCATTCTTGAATTTGTCCATGGCACCATTCATGCTAAACAAC
CTGTTCTAACCATGTGGAGGGACACTGGTTCTGGGTGTTCATATGTTTTTTTTTTCTGGAGCTGCAAATG
CTTGGGGTAAACAAGCATTCTGATCGTTTTGCTGAGCTGCATTACAG
>CUFF.1308.2_29.ids
TCTTTCTGGCAGCCGCCGCCAGGATGCCTCCACTCTTTCTCCCTCTTCTCTCCTCCCCTTGCTCTTCTCT
GGCCGCCGCCACTTGCCAGGACTTCCTGCAGCAGAGCGCCCCTGCAGCTCCTTGCACCTGCATCCTACGC
GCGCTCCAGCCGACCACGCCCAGGAACCAGTGCAGCGCTCCATCATCAGTAGGTGACTGACGGCACATGC
GCCACCATGCCAATCATCCATATGATCCGTCTCCCACATGCCTGCGTATGTTCTTTGCAGCTCTCTTGCC
TGACCTGCCTATCTATCTATGTTTCTTTGTATATCTGCTAAGTATCTGCTCGGTCGTCAGCCGCCGTAGG
CTGCAAACGGGCAGGGTCGTTGTGTCTACGCTGCGGCTGCGGCTACCGACGGCGTCCTGATTGGACTATT
GGAGAGGAGAGGAAGCCGTCGTGCCGCGTGACAACAATGCTGCGGCTGGACGGACGTGTCGGCGAGCAGT
CCAGCTTGCCGCTGCGTGTCCAACCCCAAGGTCAAGGCCGGCCGAGGCTCCACAACCTCTCAACTCCATA
ACAGCCAGCTGCTCCTCGTGACATGCGTGCACATGTGCTGTTAGTTGCACTGCATTATATGTTGCATGTA
CGCACACAAGCCATTGCTGCCATTCCTATCAATAATCTGCGGTTGTTGGATGGAGGGTCGTCTCCTGGGG
TTATTCTATCGTTTAGCCGTCCTCTTGGCGAGTTCAGATGAAGCCATGGAATGTATATCGGAAGATGCCA
GCTGAATGTCTCCATGCTTATTTGGATTTCCCTCTAAAGTTAGCTTTAAATTATAGCTTATATCTCACAC
TAAAATTTTAGAGTTTATTTTTGAAGTTCTTTAAATTTTTAGAGCTCTAAAATTTACTATGCTATGAAAT
TGTGTTTCTTAAGGTGATGAGGAACAAGTTTGCTACCGAGGATGAGTAAGACAATGAAGAATATTGTGCT
TCTGAAGATGAGGAATTAGATGATGAGGATGATCAAATATTTCATTAGATGCAAGGTGCAAACTCACCAA
AATCTACAAGGCACTTTGCTGAAGCTTCACACTCTAAACATGATGATCTAGCTAGCTATCTGTAAATGAT
CTAGTTGTGAATGATATTATAATTGTGATGCTTTTGTGAATATATAATTGTGTTGCTTTTGTGTTTATGT
GATGGATCTATGACTATGGTATACCGATTAACTGTGTGTCTTTATGATTTGTGTATAAAAAATTGTGATT
TGTGGTGC
>CUFF.13137.1_29.ids
CAAAAGAACTTGATTCAAAAAGATTACAATTTGAATGTATAAAACATTTATAAGTTTTAAAATACATGCT
AGCTTAAGAGACAATCCTCGATAGAGAAGCTAAAGATGGGATATACTTATATAAGAAGGCCGAGCCCACC
GGCACTTAGCACCATCCACAACAGAACAAAATTACAACCTGAAAAACAACAGGGAATAAAACCCTGAGTA
CACAATTACTCAGCAAGACTTACCCGACTAAAGAAAAGACTCTCAAGGGTATGCTGGTTTGTCGGGAATC
AAGGTAAAGCTTATCGAATTTCAAAGACACATTTTCGCAGAAAAGCTTACTAGTAGTGGATCCTTATGCC
AAACTTTTACTTCACAAATTAAGTATTTTTCCTGAATCTAGATTTGCCTGATCTAGAGCATTCACTTGTC
C
>CUFF.1317.2_29.ids
AAATAAGAAAGTAATAAGCATGTCGTGGGAAAATAAGATTATATTGACTCATGTTGCTCTTATTTAATTT
ATTAGATTTCTTAGACATTCAAGTAGTTAAATATGAATTAACTATGGATTTGCATTAGCTCCTACAAGTC
CAACAATCAGAAGCCCACTTTGTTCAATGCTAGATTTTGGCATAACTCCTAAAAGAGGAGGCGCTTCTGC
TCATGCTAAGAAAGCAAGCTTTGACCGTGAAACCTAATGGCAGAAAAGGTCAGCAATAGATAAAGGTTTT
AGATAAATTTGTTAAGTCCTCTGAACCTACTGCCTTCCACAGTTCCACTCATCTTTCTACCGTCCTTGAT
TGCAGTCCTTCCTCCCCCAAGTCCCTAGAGCCTAGACGAATGGCGCTGCAGCTCACTGTTCCTTCTTCAG
TTCACTCATGTAGTCCTATTCATGTATGAGGTTTTTCCCTTTTAAATTCATATGCAGAACATGGTTTGAG
CCTCCCATCACTCAGTCCACACTGTAGTTGACAGACATCAACTGTATTTGTGGTTTTAATAGTTTGTATC
AGGAGAGTGCATCTTGATTTACTAAAGTTAATGTAGTCTCAAGTTTATGTATAATCAGTTCTAATCTTGT
TTTTTATTGAACAATATGTGTTTCTAGGTCCATTAACCAGACTAAAGTAGTGCATATTTTAAATTGAATA
TTTTTCTTCTTTTCGGTGAGAAGTGAAAAGTGGAAGACATTTCAGTTCTGCACTTTGTAGTTGAAGTTAT
CTTCCTGATTGGAAGATAAGGAAGGTTTGAGGAGCTCATTTCTGAAGTTGTAGCTGGAAGGGAGAAGAGC
TCATGTTAATGGTATTTTGACTGCTCCAAAACACTTTCGACTTGTGATATTCTTTAACCTATATGCGTTG
AAGAATTTTTGGAGACAAAGCATGCAAGCACAGAGTCTGCTCTGGTGGTAAGATAAGTGAGGTGACTTCT
GAAGAAGCCTACAGAGAATGTAAAAATAAGTGTGTTATTTTCACTGCTTTGACACAGTCTCAATTGTGCA
ATGATTTATTATCACATTGTAATTTGACATATGCTACATGATCCTAAATTATGTTGTAATGAATGTTCTA
CT
>CUFF.13221.2_29.ids
CGAACGTAAGCAGAGAAAAATGTCCCACTGATGACGCGGGACGCCGGAGCGGAAGGGAGGGCCCACCATG
TCAGCGCCGCCGCCGCCGCCGTTTCTGTCCTATTCTGCTCTTCCTGCCGATCTGTGCGCCGCCTCTTCTT
CATCCCGTCCCTAGCAGCCGATCCCAACTCCCGATCTTCGGTTCGTTTGAGGTATGACTCTGTATTCGCC
TGTTGGGGGTATAATCAATTTGGGGGCTGGCTCCTTTTTTAAGCGTTTCTGATTGAGATGACGGAGGTGC
AAAATACTCCAGCATAATTGGTTCCTTGCTTATGGAGTATTTGTTAATGTTGTAGTACTATGTGAACATC
GAATTCCAGGCTGTAACTTTTGCTGCATCGGGCAAATGGTTTTGATTTGCTCGATAGAACTGTCAGTTTA
GGAACCACTAGGCGTCGTTACATACTGTACGCTCGCAAGTTTCATGGTATTATTAGTAAAGTGCTCCTTA
CAAATTTATTTTTAGTTTGGCATGAGTATTACTTCTAATTCGTTGATTTGTTCTAGGTTAATTTGCTATT
TGTTTCAGAATTTCCTACTCATCCGTAGTGTTTTAGTTTAATTTGGTTGCGCTTCTACATTAGCTTATTT
GCATGCTCAGCGATTTAGAAGAAAATAAACTCGGACACCTCTCTCTTCGGTGAGATCTTAGTCTAACTTA
ACATGGAAGTTAAGATTTAATAAGGTGTTTGGTTTGAGGAAAGGGCTAGTCCATTATCTACTTACTTCTC
ACTTTTTGTTTGGTTTGTAGAATGGAATGATTTGATCCATCATCATCTTATTCCTCAGAGTTAGTACTGA
TATAAAGAATGAGTTCATTTCATCAAATTTGAGGAATGGAATCATAATGCACCACCTCATTTTGGATGAA
TTGATCCATCAAACCAAACACCTCCTAACTGTCAGCATTGGTTACTGCGATCAGGGTAATCCTAAGGTTA
TTTTTAAGCTAATCCTAAGGTTATTTTTAAGCTGGTCTCGGTCCCATAGGGTGTATATAAATAAAAAAGA
TGATTTCGAGAATAAGGCTAATTATTCAACATATAAATCTATCTAACTGATTAATTAAGTGTTGAAAGAG
TTTAAGGGACTCTCAAACCGGCTCCGGCTCCTGTAGGAGCCCTCCCAGATGGTCTAAAAAAAGATCTCTC
AACAAAGAGCACTGAGTAATCAGAGCTATTATTTTATAGAGAGGA
>CUFF.13392.1_29.ids
CATCGGGAACCGCCGCCGACGCCGCAGGAGGAGACGCATCGAGGTTAGCACGCGAAGAAGCGACCATGAG
GGCCAAGTGGAAGAAGAAGCGCATGAGGAGGCTCAAGAGGAAGCGCAGAAAGATGAGGCAGAGATCCAAG
TAGGCAGATCGAGATGGATTGTGGACCTGATGACATGCGTGGGTACATACATTTCTTCGGATGCGTTGGT
GTGCCTGTGGAGAGATGTCAACCTGCCATGGTGTCACGGTCCGCCATCAGTTGAACGTCTTGCCTGCACT
TCAGTAGGCCACTTTTCATGGTTCTAGTTGTATTTGAATCCAGCGTTTGCCACTAAGATAAATCAGACAG
TCGTTTTGTGAACCTATTATGATGGAGCTTTATTTGCTGATAATATCTAGCTACCTATTTGAGCTGAGTG
ATCCCTGCACTTCATTATGGTTGGCAA
>CUFF.13406.1_29.ids
CTCAAGTTTTAGTTGTTTCACTTGGTGTCTTAGCGGTTCGTGTTTGTAAGTCTAAGCTCCTCTTCCCAGC
CACCAACTCGATCTGCCCTAGTCTTCCCATCTCCTACTTAAGTCAAGGTCCAGTAGGCCGTGCAGTCCTA
GAGCTCGAGTGATCTCCTTGGCTCTTGTAGCCTATGTTTCCCCGGAGTTAATCCCCTCCCAATATCTTGG
TCCATCTGCCCAGAGCTTGGTGTACCAGTCCCTAGGTGGTGACCATCGTCGGCTGTTAGTCCACCTCGCC
GTGACCAGAATTCCTAGAAGAAGAAGATGAAATTCAAGAAGTGGTTTCTGAAGAGGAGTCTGCTTCAGTG
CCTGCTCATCAAGTGATGGGAGCCATCTAACTAGGGTTTAATAGAGGGATTTAGACCTCTGTCTCTG
>CUFF.13471.1_29.ids
GGAGGAGTGGTCGAGGATTGGATCGGGGAGATCTCTGCCGGTTGCAAGGCGTGAGGCGATGGGTGCCAAA
GGTTGGAGCCAAAAATGGGGCACTGGGAACAACAGGGAGGAGGCTCGCGATCCGCCGCAGTGGAGTAGAA
ACAGGAATCTGAGCTGGAGATTGAGGCCTCCCCCCTGGAAAGACGATCCCCAAAAAGGATGTAGCCGACT
CTTCTTCCACTGGCGAAATGATCGTGCAAGGTAACCCTAATTTCTCCCTTCATTCTTCTGGGTCTGAGAA
TGAAATGGGGAGGAGATTTTTCTGCCAGAAGTGTGGGGAAGAAGGTCATCACGCAAGGGATTGCTGCAAG
TCTCTTTGGTGTGAGATCTGTCGCAAGGACACCCATGTGATGGCTAAATGTGTTTGGCCGCGACAGATTA
AGCCCATGATGCCGATTGTGGGCATGGCTGCAGATGGGCTAGGGTTCTTCTCATCCCAGTATGCTAAACC
CAGTCTCAGGAAACCTAATCTATCTTGCTTGGGGTTGGTTAAGATTCTGGAAGGGTTTGTGTCTGCCTCT
GAGCTTGAAAAGGATTTTAGCTTTCACTTTCCTTGGGGAAGAACTTGGAAGGCAGAGAAATGTCCAGCTG
GTTATGTGATGCATTTTCCGTCTCAAGATAAGCTAGATGAGCTGAGTCAGTTTATAGAGGTCAAAATGAA
GATGTCCGGAGCTAAAATCATGGTGCTGCCCTGGAACTGTCAGGCTAATGCGAAAGCAAGGCTGCATACT
GTTTGGATGAGTGCGGAGAATGTGCTAGATGAGTTAAGACACTACCAGGCTATCTGCGAGCTGGGATCGA
TCTTGGGGGCTGTTGAGGAAGTGGATTTAAAATCTCTGGAGATGTCAGAGTCGGTCAAGTTTAAGGTTCA
TGTTAAGAGCATTAACATGATTCCAAAAATAGTGGAAGTTGGTGTCAAGCCTTTTCTGTTTGATGTGTAT
TTTAAAGTGGATTCAATTGTGGAAGAAGGGTGGAATGAGGAGAATTCGAATCTTGGTAAGAGAGTGAAAT
CCAATACATGTGTTTCTGAAGGATCTATGTCTAAATCGACAGGGAAAAAAGCTAGAAAGGAGTCTGTGGA
CGGCAAGGAGAAGAATGAGGTTGCTTCTTCGGCTGGCAAAGGTCACTCTAGAAAAACTGCTACTGTTACT
GAGAGTGAAGGTCAAAAGATAACCCACAAAGGGGACAAAACACTGCAGCACAATGAAGAGGACAGTGGAG
GTCAGGTTAACTTGGAGCTCAGTGAGGAGGATCTCCTTAGCTCTCAGGAATTGGCTGAGTTAGCTAAAAG
TGTGGGTGTCAATCTGCAGTGCTCACAAGAAAGTGGGAATGAAAATTGCAAAGCTGAGAACACTGGTGAT
GGGGTGGTTGCTCAGAGAGATAAAAAAGGCAAAGCTAAAATGGCAGAGGGGTTTGAGGGGCTGAGGAGGA
GCCCAAGACTTGAAGCTGATGATGATTTGAACATTACTGAGAAAGCTATCAACAGAGCTGAAGCTAAAGA
CACCTTCATACATAAAGAGCGAGACAGCAAGAGAGATGCTGCTGGAAGGAAGCTTGCGAATTCGAAGGAC
GGTAAATGAGTTCTTTGCGCGCGCGAAAGGATGGGCTCCTGTGTCCAGAAGGATCGTGGGTTGACAAAAA
GTCTTTGGCCCTGTCTTGCTTATTGATGTGTGGTTGCAGTTTGGTAGTTCTCTGCTGGCTCTTGGCTGCT
GGTTTGTAATATATCGTTATGTTAGCTGATGAATGGTCGGCTTTTGATACTTTCCATCGTTAGGTCTTTA
TCTCGTGTGTGAGTTTCGCTAAGTCGAACTCAATAAAATCGCTAGTGACTTCACAGTCTGTAGTAAGGCT
GTCCAGTAGTTGATCGTCGGTTAGGCGTTTGAGGTCTATGGTACCTTAAGTTCGCCGCCTGGATGTAATT
GCACTCGTTTTGTTATGTT
>CUFF.13570.1_29.ids
TCGAAGACCACCTGACTGTTTCTCATGGCAGGCTTGCTTGCACTAGCTTGGTTCGTTGACAAATTACCAC
TTATTACCACTTCCTCAGTTCCTCAGTTCTGTCATGTCTGGTGTAGTTTTCCTCTATGAGAGGAAACCTG
CAACCACACATACACGCACATGCATGCCACTCACTGTTTGGTTCATTTATTTATCATTTACTTTTGGCAT
AACAGGCACAATAAGCCACTTCAGGCTTCAGTCGGTTATGTGATCACCGGAACATTATGGGCTCTAGAGT
AGGACTTTTGAGGTATTTTGATGCCAAAATTTTTAGACATGCCATCATTGAAGTTGCTCCGGTCTTTACA
AGATTTACAGAGCTTCAACTAAGTCAACTTGTTGAGTCGCTTGTTACATATCTTTTGCATATGGGAAAAT
AGTAGATAAG
>CUFF.13578.1_29.ids
GCTCCTTAGGTGTTCTATGAAGTGCTTGAACTGAAGTTCGTTGTCGTTCTGTTCACCGCGGTTCGTTAAT
TGATCACGTGATGCGGACGACAAGAGCCGAGTTGATCCCAAAATGATGCTGGTGAACGAACCTGAAGCTT
GGATGATCTGGTCAAGTACCAGGACGAGAGATGCTCCCCAAGCGGACATCATCTAACAACACTGACTTAG
TGTTATCTCAGACAAGC
>CUFF.13660.1_29.ids
GCTTGCCATGTGCTGGAGCCAGGCAGTGCTGGCACACTGAGAATACATATCCACTGCTGTTGAACAACTC
AGGGACACCTGCCCATGTCCAGATGCTTAAAAGGCTACGTTCAGTGAGGATTTCTTCCTTGCGCTCAGAT
TCTAGTCAAAGCTTGCTGCTTGTGTGTGCAGTCCTTGTGTACTACCGGTATAGCCCTCTCCCCAGCCCAG
GTTTGCCCTGTCCTAAAACCCTTCTCCCCATGGACTGGATGAGCTCAGTGACACACCCCTTTCCCTTGCC
TACATATTCTGTAATTTGGGGCTAGTTATTTTGGAGCTCCTCACTGCCCTTAAGTTCCAGCCAAGACTCT
TTGCATATGCGAGGTGTTCATGATGTTCTTAAGTCTACACAGCTCCCTCCCTAGCCACAAAAAAAATTGG
TCTATCCAGAGGCCGGGCACACCATCAAATGTGTCTGTGGTGACCACTCTAGTCAGTTTGCCGTCTTGCC
GTGGCTGGAGCAATTCAAAAAGGGTCGTGCCGTCATGATCTAGCACTGCAGACAGCCCCACCGTCGACCT
GTTTAATTGAATCGTCCCTGGCCAATCTCGCGCCCGCACCGTGACCAAGAAACGTTAGTGATACTCTCTG
CGCACTTAATTTAAACACTACCGTGTGAATACTTTGGAATTAAGGA
>CUFF.13664.1_29.ids
GGCGAGGCTGGGTCCGTTGCGAAGGAACAACCCGCAGCCAGAGCAATGAATCGACTTTGCTATGCAAACA
AGATTTATCAAAAATTACTACTGACAACACTAAACGACAAAACGATTTAAATGCTAAATTTATTCTTTAT
GTTACTAATTTACTTGTCCTAGCAACACATGACATCTGTAGAGCCAATACACACTCTGCCTACGCCGCAC
CTCGAACCTAAACTTTATCGTACGAATATAAATACCATATATCTATACGAACACAACTACATCACCGTAA
ATAATGAGGCAGTTCAACAAACATTTAATACAACTACAACGCACCTGCTCAATAACAAGATAATTATCAC
AACCAATATATCTATCCAATTCGTTCAATCATATAAGAGGGAATAGCAAGTCAGATCACCATAACCAGAT
CGACACGGAATTTACGGAAACGGCGACGATCCCAGGTTTAGACAATTTGTCAAGTACTTTGCGGGTGTCG
TATTGGACTACACTTCTTCCCCACACTTTTCGGTGATTCCTTTTCTCCTCACTCGTACACAAGAACACAC
AATATTAACATCAAGGAATTAATATCGGGTACGAAACAAGCATGAGCAATGGTCCGACAGCACGACACTC
ACCAGTAATTTAATCCAACTCGAAGGCCACGAGCACAGCTATGATTTCTAATTCCGCCATTACGTCGAGC
ACCACACAAGCGATGCACGGAGCTGTCACCCTCCCTGACACCCAATTGCTCTGCTGCGATTCCACACACA
TAGGTACATAGTTTGGATCGCCGAATGGCAAAGGCCATGGTGGCGAGATGCTGGAGCACTCTAAGCAACA
AGAACAGGGAGCGTTGACGCCAGAGTTGCTAGAATGGTAGGCGTAGGGAGCTCGATGCGCGCAGGGAAAC
TTCACGGCATGGTGGAGTTGAGGGAGGAATAGAGATAGAAGACGCCGACGCTCATGGCTAGAGCTCGAGG
TCAGCGCGCGACCTGACGGGGTGGAGGCTGAGAAAGGAAAGCAGAGGACAGCGACCATGGAAGAGGGGCT
CGGCTGGGCGCCATGGACGCGGCAGCAGGAAGGAGCACGCGGCTTGGGGAAAC
>CUFF.13666.1_29.ids
AACCAGCATACCCTTGAGAGTCTTTTCTTTAGTCGGGTAAGTCTTGCTGAGTAATTGCGTACTCAGGGTT
TTTTCCCTATTGTTTTTCAGGTTATAAGTTTGTTCCGTTGTGGATGGTGCTAAGTGCCGGTGGGCTCGGC
CTTCTTATATAAGTATATCCCATCTTTAGCTTCTTTATTGAGGATTGTCACTTAAGCTAGCATGTATTTG
AAAACCTATAAATGTTTTATACATTTTAAATTGTAATTTTTTTGAATCACTTTCTTTTGTAATCACTCCG
ATGATATATATTGTAATCTTGTTATAACTTGTAAATGTTGTAACTTGTAACCATTTTGTAATAAAGATTT
TC
>CUFF.13698.1_29.ids
AGCATCTCCTGTTCGCGTCCCCTCTCTCTCGTTCAGTTCTTTCTCCCTTCCCATGTCTTCCTCTGATTCC
CCACGCTAACAATTGGTATCAGATTCGCCGTTCCTTGGCGATTCTCAATCTGGAGCACGGCTACTTCACG
CGTTCGCAGCGACGCGCGGGTGTGATGGATCCCAATGTCCTGTTCATCGTTGATGAGATGGAGAAGTTTG
CATCTATGGATGTCAAGTGGGAGAAGCGCTTGTCGGAGCTGGTGGCAGCTAAGGAGGAGCGCCTGATCTC
CCTCGAGCGCGTCAGCGGGGAGTTGGAAGCATGGTAGCCCACGGTGGATGTAGCGATGGATGATACCAAG
TTGCAGCTCCGCAAGGTGAATCTGCAGTTGGATCATGCCGTTCTGGAGGCGGCTGGCGGAGATTCTAGTC
TGTTGGGGAAACCGGATCCATCCTTCGGCAAATCGGGGTCGATCCTGCATCAGGAGGATCCGATCAGTGA
GGATTTCACTCTAGGCGCTCCGATTCCGGGTACTTCTGGTGCCGCGAAGGGTATGAATTCGTTTACCTTG
CCTCATCCGCCCCCAAAGTTTCACGGTTCTCTGTATGATGGTCATCCATTTCATCCGATTGCTCCTGAAT
TATTGGGGAAGTTGCCGAAGCTGCCGTTTCCAGTCTTCGATGGCGATAATCCACGTCTGTGGATCTCGCG
TTGTGAAACATATTTTTAACATGTATTTTGTTGATCATGTGGCTTGGGTGCGTGTGGCTTTTATGCATTT
GTCACCTGTTGTTGCCTGTTGGTTTCAATTTGTCTAGCGCAAGTATATGGATGTGTCCTAGCCACTGTTG
TGTAAGTTGCTGAATGAGTGTTTTGGGAGGGATCAGTATCAGTTTTTGCTTCGTCAGTTGTTTCGCATCA
GACAGAGTGGCACAGTGGCAGAATATATTGAGCGATTTTCCACTTTGGTTGATCAGTTGACAGCTTATGA
AGCAGCGCATGATCCTTTGTACTTTACCACACGATTTGTGGATGGGCTCCGAGGTGACATACGTGCCGTT
GTGGTGATTCATTGACCAACAGATTTAGACACAGCATGCACTTTAGCATTGTTGTAGGAAGAAGTATCTG
AACCAGCCCATCGGAAAGAGGTGCGCAAGTTTGAGATGACTCCTTGGAGCAAAACCACAACATCTGGCCC
ACTGTCGTTACCGATGCCACTAGGGGTTGACAAGGGTGTTCGGTCTCCATCTCAGCTTGAGAAACCTGTG
GGGAGACCTCAACGTCCTGCCGAAGATAAGATGGGAGCACTTCGAGCTTATCGTCGTGCTAGGGGTCTGT
GTGATAGGTGTGCCGAGAAGTGTGTCACACCCGGTTTTGGAAGGCAAACCGAATGTGAAACATGTACGTG
ACAGGATCAGAAACTCACGTACACAGTGATTATATAATTGGACGTCATCACACAATGCTCAAAGTAAATA
GCGGAAGAGTATTTTATTACAACAAGATGTCTGTTGGGGGTATGCTTCGTAGCCGAAGATCCTGAAGAAA
GAAACACCTTCAGCAGATCCTCTCAAAAGCAGTGCTGAAGCTATCACCTATAAAGCTTTGGCATAGCGAC
ATGTCTCAAGACGAAGGAGTGAACCGACTTAAAGATGAAATGACCAATAAACCCATGATAGTTTGTGTCA
TGACTGTAATCGATTGTAAAGGGCTTAAATGTAATTTCACACAGGCTACGCCCTGTGCTTATAAATAGAT
GAACAGTACACCCGTACTGTTCACGCAATCTTGTAATCACTTGCACGCGACATTTGAATTATTGTCTTCT
GTCAAGACGAAAGTATAAATGCGAT
>CUFF.13739.1_29.ids
GCCGCACCCAGAACCCATCCTCACCAGCTCCCAGAATCAGGGGTTTGGTCTGGGGTCTTCGTCGGAGTTC
GCGGGAGCACGAGGTGCACTCGCCAGGCACGACTGATGGCTGGAGCGGAGGGAATTCTTCACCGGAGCAT
GGACGTCGTGGTGGTGTCATGTGTCGTCGTGGGAGGACTCCCCCACTACACCGCTGCCTAAGCGGGGTTG
CAAGGAACCTGAAGCCCAACTCGGAGAAGTACCTGGTGCTACACCAAAAAGACAAGTTGTGTCCTTGATC
ACATTTTTTGACCTAAGAATATTTATGTTTATAATAATCACCATGGCATGCTTAGGTTAAATTGATGGGA
CCTAATAGGTTACCTAGTTTTGTTTACCCTACACCTTGCATACAAATGAATTATTGGGTAGTCCTGCTAT
TGCTTTACCTAGTTTTGGGAGTAATAACATTTATGAATT
>CUFF.13742.1_29.ids
TATTTGGAAAGTAGAATTAATAAAATCATGTTTTTATAGTTCCGCAATGGATGTTGGAATGGTTAAGCGA
CTTTTACGTTATCCTAAAGGTTCTGATCCATATGTGGCTGGTGTAGAGAGGTTTATTGAATTTGCATATA
AAGATAAGCCCGAAGGCAACAAGATTTATTGCCCATGTCAGTCATGCGTGCACACTACTGTTCAGTCAAA
AGATGAGATGTATGGTCATTTGGTGTGCAATGGGATTCTTGACAATTATGATCAATGGGATTTTCATGGC
GATCCTTCAGTGCATATTAGTGGTCTAGATAAAAAAACACAAAGCGATGAAAGGCATGTTAACATTGGGC
AAATGATTGAAGATGCCATTGGGCATATATATGATGACGCACCTATGGTAGATGGAGATGCACCAGTGAT
CGGACCCAATTCAGAAGTTGAACAGTTTTACAAACGGGTCGAAGAATCAAAAAAGCCTTTATGGGAAGGT
TGTGAACTCACAGAGGTAACCTTATTTGTGTTGTTGTTTAATGTGAAATCCTCAAACAAATGGTCAGATA
AATCTTTTGGTGATCTTCTTGAGGTTCTGCATATGGCTATTCCTAATGGAAAGGACTTGCCAAAGAATTT
TTATGAGGCTAAGAAAGTAATTTCTAAATTTGGACTGGGATATGAAACTATTGATGCATGTCGAAATAAT
TGCCAATTGTACCGGAAGGACAAAAAATGATGATTTTTGCACAACCTGTAAGGCTTCAAGGTGGAAGGAT
AAGGAACCCAATTGCATACTAACAAAGAAGGAAAGGAAGAAAGAAACTCCTTGCAAAGTACTACGATACT
TCCCTATTAAAGATAGGCTCAAAAGAATGTTTATGTGTAGAGAAACAACACCTCTCCTAAGATGGCATGA
CGAGGAGCGCATCAAGGATGGTTTGCTACGACATCCAGCTGATGCTCCAGTGTGGAAGAGGTTTGACGAA
AAGTTTCCACAATTTGCATCAGATTCTCGTAATATTCGTTTTGCATTGGCTACTGATGGGTTTAATCCAT
TTGGGAAGATGAGCTCTATGCATAGTTGTTGGCCTGTTGTTTTGGTAGTCTATAACCTCCCGCCATGGCT
TTGCATGAAAGATCACAATATTATGTTGTCCTTGATGATTCCTGGTCCTAAAAGCCCAGGATATCGAATT
CATGTGTTCTTTGAGCCACTTTTGGAGGACCTTAAGGATCTTTTCCAAACTGGTATATCCACATATGATG
CATCGAGAAATGAGAGTTTTACTTTGCAAGGAGCCGTGCTTATGAACATAAGTGATCTACCTGGTTTAGG
AATGCTTGCTTCTCATATGGTTCATGGGAAATTTGCATGCCCACCATGTGGTGAAAATGTATGGACGAAA
CAACTGAAGAATGGTCGTAAATCATGTTTCCTAGGTCATCGCAAATATATTGATCTTGATCATCCGTACC
GTTTCGACGCAAGTTCCTTTGATGGAATGATAGAGCTTGGCAAGGAGCCTTCAACTTATTATGGTCGTCC
AATTTTGCATGAGATCACTGCACTTGGTAATTTCAAGGACTCAAAAACTTATAAGTCAGTAAGTAGTTTG
TTCTCTTTGCCTTACTGGGATGATAATATTCTTAGATACAACCTTGATGTGATGCATATAGAGAAAAATG
TGTTCGATAATTTGTATGACACAATATCGGGTTTAGAAGGGAAGACAAAAGATAACCTCCAAGCTCGTTT
AGATCTTGTAGACATGAACATCAGAGCGGACCTACACCCTCAAGTAAAAGATTCGGGAAAGTTATACCTG
CCACCAGCAAGATTTGGTATGTCTAAAAGTGAGAGACGAGTATTTTGTGATGTTATTAGAAACATAAATG
TTCCAGATGGTTATTGCAGAAATATCTCAAAACGTGTTAACGTTGCGAAAGGAAAAATCATTGGCCTCAA
AACACATGACTGTCATGTTCTAATGCAACAGTTCATGCCCATTGCTTTGAGGGGAAATCTTCCAGATGAT
ATAACAGCGGTTGTATTTGAGTTGTCTGCTTATTTTCGAGGAATATGTTCGAAAGTTCTTAATGTTGAAG
AGTTGGATCGTTTAGATTAGTCCATTAAAATCACCTTATGCAAATTGGAGACAAATTTTCCACCAGGTTT
TTTACAGTTATGGTTCATTTAGTTGTACATCTAGCAACTGAATGCAAGATGGCTGGACCAGTTAATTATC
GTTGGATGTTTTTTATTGAGAGGTACCTAGGGAAATTAAAATCATTTGTTCGCAACAGAGCCTATCCAGA
AGCCTCAATGGCAAATTCTTTTTTGGCAGATGAGTGTATGGTGTTTTGTTCTAGATACATAGAAGGTTTC
TCGACAAAGCTAAATAAATCATCAAGGAATGATGATAGTTTGGATCAGATTGACTCAAACTTACATGGTC
ACAAGTCGTCGTTGTTTCCTCCAGTAGGCAAACCATTGGGAAAACCATCAAATTTAATTTTAACTAACAT
AGAGAAATTGCAAGCTCATAGATATGTACTATTCAACTGTGATGCTGTGAATCCGTATCTTAAGTAGGTG
AATTCTTGCTCCTTTATACATGCCATATGGAATTGGATATATTGTCATGAAAATTATTTTTGCAGGGAAC
ATGCTTCTTATTTGAAAAGAAAGAGACGTGATCGACGCCCAACTGTTAAAGAAATTGAAAATTTACAAAA
CAGATATTTTTCCAATTGGTTTAGAGAACATGTATGTACCCTAATTTGTGTGATTGCTCAAAAATATTTT
ATATTCATATATGTATCCATTTTTTGTTCTGTACAGATCATGCAGAAGGAGGAAAATGATGGTAGTGACA
ACATCGACGAGGATATTAGATGGTTGGCTCGAGGACCACTAGAGATTGCACGAAGGCATAGAGCCTTTAA
CATTCGTGGGTTCAGATTTCGTGCCAAACGGTTTGATAAGGCGACTCAAAATAGCGGAGTTGTTGTTACT
GCAAAGACATCTAGTTATTCATCGGCAGGTGATAGCAACCCCATACTTGGAGATATTATGTACTATGGTA
GGATTATTGATATCATAGAGTTAGACTACTACGGGAGATTTTCAATGGTACTATTTAAATGTGAATGGGT
TGATGTCACTCGAGGCAAAGGAGTAAAAACAGATAAGTTTGGCTTGCCACTAGTTAATTTCTCGCATCAA
ATTCACAAAGGTGATAGGATTGAGCATGAACCCTTTGTATTTGCCAATCAAGTTGACCAAGTGTTCTATA
TAGATGACCATACTAACCTAGGATGGTTAGTTGTGTTGAAGATGAAACCTAGAGATGTATTTGACATTGG
GGAGGATTGGAATGAAGTTCAATGTGAACCTTTTCATGTCAGTATGCTTGGTGACCTTTTTGATAAAGCT
CATGACAGACATTCATGGACTAGAAGAGATATGGAGGGAATTACTGTAGAAGGGGCAAATAAAGGCCATA
ATCCAAGTAGTGATGCCGGAGATGAGCCATAAAATAAAAAGTATGTTCACAATCACAATTTGACAATGGA
GGATGAGAGAAGGCTGTTTGCAATTAGTACAAATAGAACATTGTTCATTGTGTCAGTTATGTGCTTGTAA
CTTTGTGCTTGGGAAAATTTCTGAACGGCATGGTCTGAACTATGGTCTGAAATTGGGCTTGTTAGTCTGT
AACTATGTGTTTGAACTATGGTCTGAAAATTGTCTGAACTATGTGTTCACTGGGAGCAAGCCCGCCAGGT
TTTACTGACAAACATACAGCAAGCCGGCTTCTGAGAAACTGAACTATATTACACACAAGTAAATGGTGCT
ACTTTGCTATCTGAGAAACTGAAAAACTGAACTGTATTACACACAAGTAAACTGAACTGAGAAACTGAAC
TGTATTACACAGCAAGCCAGCTTCAGGACAGGAGGACCACCCCAGAATTCGCTCTAGCAGGTGCTGCTGC
TTTGCTATCTGGAAACTGTAAATGGCTTCTTATTATCTATCGGTAGTGAACTCTATAAATGGCTCAAGCA
TGCATGGTGCTTAAGCATACTTTGCACTTTCTTATTATCTATCAGGAAA
>CUFF.13797.1_29.ids
GTTATTCCCGTCAACTAAATAAATGGTTGGATTAAATAGATGCATCTATTGCGATGATTCTCTTGTCTAT
TATTTGATGTGGAGGTTAAAGTTGAATTTCGGGTTTATGTGATCAGTGTATTGGTAAAATATATGTGGTG
TGACGATGCTCTACTTGATAGATTAAGTATAGTGTGATGTTTTATTAGTTAGGATATTTTAAGGATTAAT
TCAAAAGAGTGGTTTAAATAGTTAGTTAAGTTATTTCGGTCCATACTTCGAGTTTCGTGTTCCAAAATAA
TGAGTCTAAGTAATTAGTCTTCTAGTATTACGCTTTAGTCAAATAGAAAGGTGGAACTCATATGGTCTAT
TGTTTTCCTAATAAATGAATCTAGGTTTGATAGTCTTCTGTTGTTGGGCCTTAGCTAAGGAAAGTAGACG
TGCGTATAATTTATTGTTCCTTGATGTTTGAGTTAAATTTGGTAAAACTAGAAAATTGTGATTGTTGTGT
TTAGTGAGTTATAGGTGTCTAGTGCTTACGTAGGATTGT
>CUFF.1380.1_29.ids
ATGCATATGTAGCTAGAATACATGCATGCCAAGAAATAAACACTGCAAGACAATAGAAGAAACCATATAT
ACGTATATACAATTATACATATGCATAGGATTAATTTACTGCAATTCATTCTGCAAACGATGGTGATGCC
TTCTCATAGTCATCCACCCAGAAGAACTCACTGGGGGCACCTTCTGCTACTACTTGCAGCCATCTTCATG
CTTGATTTCGACCTCCCTACGCCCAAGGTTAGTACAATTTTTCCTCCTCCGGTACATGGTGGGCCCCCAT
AAAATGTGATCTGCACATGCATGCTACAGGCCTACAGCAACGCCATTCTTAGTATATACTAGTTGAGTTA
AAAAAGAACGTGTTTTCAATAAGAAAATCAATCTCAAAAGTTATACTAAATGTATACATATAAAAAAACT
ATTAATATTTATATATAATAAGCATCGTTTGCTGTAAGTCATTGTCAAACCCGGATTTAAGGGCAAACTC
GGATGCGTCTCAAATGTATGTTAGGATTAAGTGTCACACATGATGACTCATAGGTACAGAAATCAATGTC
ATATCTTTATTATATACTAGCCAGTTGCTCGTACTTTGATACAGTTTTTATATATCATGTAAAC
>CUFF.13812.1_29.ids
TCTTTCTAAGTGAAGATGTACTTTAAGCTCTTATAATCAGTATAGACTTGGCACTTAGTCCCCATTATAT
AATGCCTCCAAATTTTGAGAGCATGTACTATGGCTACCGGTTCTAAGTCATGAGTGGGGTAGTTCAACTT
ATGTTTCCGCAACTGGCGAGACGCGTAGGCGATGATATGTCCTTCTTGCATAAGAACACATCCCAAGCCC
TAGCGGCACGCATAACAATATATGCTAAATCCCTTCTGTAGATCTGGCATAACCAACACTGGGGGCGACA
TCAATCATAACTTCAGTTGGTTGAAACTATCTTAACATTCACGAGACCACTTAAACTCCTTTCCCTTCTC
CAATAGTGAGGTCATAGGCTTAGCAATCTTGGAGAATCCTTCAATAAATCACCGATAATAACATGCGAGT
CCCAGGAAACTCCGGATTTCAGTGACCGAGCTTGGTATTTTCCATCCCACTATCTCTCTCACTTTAGTCG
GATCCACTGATATTCCACCATTAGAGATGATGTGTCCAAGGAATGGTACTTCATCAAGCCAGAACTCACT
TGCTATACTTGGCATAGAGTTGATTATCCCTTAACTTCTGTAGCACCAATCGTAGATGTTCCTTATGATC
ACTATCATTATTGGAATAAATCAGAATGTCGTTGATGAATACCACGACGAACTTATCAAGATACTCCATG
AACACCTTGTTCATCAGATTCATGAAGTAGGCTGGTGCATTAGTTAAGCCGAATGACATGACTGTGAACT
CATATAGACCATATCTGGTAGAGAAAGCTGTCTTAGGAATATCAGAATGCCTAATCTTCATGTTGGGGGC
CTTCGTCCTCCGAAGGTCCTCAAAAACATAATTTAACAATGTCTTCCAAGTATGGTTTATGGTCAGGTAT
CTTCGGATTCATGATAAAAGCATACACGATGTGGAGCATG
>CUFF.13959.1_29.ids
ATCCGTTCCCCTCACATCAGGTGAGACTAGAGTAGACTAAACACGGCGCGCGGCCGGGTCGCGCTACCAT
GCTTGCCGCCGTGCAGCCGCCGGCGGCCTCCGCCGTCATCAATCTTGCTCATGCTCGGCAGGCAGCCACA
TGTACGTGCCTCGTTCTTCTTCTTGTTTTTTTTTGCTCGTCGTTGCTTTTCAGACCGTAGGTGTGATTGC
AGCGTCGTCTTTTTCTCTTCCATACCTCTCTTGCATTGGTTTTCTTTTCTGGGAGATTTTTTTTCATCAC
CTGGAACTTAGGAAACTTCACCACTAGCTATTTTACAC
>CUFF.14111.1_29.ids
CCGAAGAACCCAACTGCATCCTAACAGCTCGCGCGTGATTCCGGTCGATTCCTCCGTACTAGTCCGTTCA
ACCAAATCCATGGTGGCTACACCTTCCACCGTGTTTTCCTCTCGCCTCTGCTAGCCGCAACAGATTCTTC
CCCTTTAAATAGCTGGGATCGGACCTCTCGCTTTGCCTCGACCGTCTCTTGGGCGCTGGGCGTCACCGCC
ACCATTGGGGTAGTCACACCGAACTCCATCAAAGAGAGAGAAAGGACCAAGCTCGCCGGTGACCTTCGGG
TTCGCCGCTGGTGCAATCGACGTTGGTGCGCACGGCTCCCTCGGCTGGCGCGATTGGGAGCTAGGGTGCA
CGCGATTTCTCGCCGGTGCTCCTACTCCGCCGCAAACCCGCTGTCCGCCGTGGAACAACTTTGTGGCCGC
CTAAACCTTCGCGTGAGGTCACGAGGATCCGAAGGATCATCCTGGTACC
>CUFF.14173.1_29.ids
CAAAGTCATACTGATGCTGAAAACTGATGTGTGAATTGCTGCTTGATAGCAGTTTTTTGTCTGAAAACTG
ATGCTGAAAAACTGAAAGCCACTTCTCTGCCTGATAAGATCAAATACAGCTGCTCTCTTTCTGTAAGCAG
TATTTTTTTTTGTTTGTCAAAACTGAAAGCATGCAAGCCACTTATTTGTTTGTCAAAACAGCTGCTATAT
TTGTTTGTCAAAATGGCTGGAAGCAAGTCACTTCAGCACTTATATTGGTTAGATTGGCACCCATGCAGAA
CTGAAGGTTTCAGTTAATCATGTAGAGCCCTCACAATTATCATTGTCCGTGTATGAAGCAGA
>CUFF.14218.1_29.ids
GAGATGATTACGGAACAAGCTTCATACATGCCAGCAACTCCCTAGAATGGGTGTGGTGTGGTGAACTTGG
TGGCTGTGGTCACCACAAACACAGGAAGACGGCGCACACAACTCTGGACAGTGCCAACTTGGTGGCAGTG
GGAGAGGAGCTTTGGCTTGCAATACCCATGAATCTCTCACCACTACAAGCTTTGGCTAGAACACCAGGGC
ACAGCTCAAGACAAGGAGAAGAACTTCATTAGAACCAACTTTTATAGCCTCTAACCAAGGGCAGGTGTCC
CTGATCTGCTCCACATGCAGTGAGGAAGTATTCTTGAGGTGCCAGCGATACATATGGAGTCCAATACGTG
GCTCTTATGCACCAGTCCAACACAGGCTCATGGATATAGCAACGGACTGATCCTGATCAGCTTACCTCCA
TAGCCCAGAAATAT
>CUFF.14293.1_29.ids
CGCACACCTCCCGCTCTCTAGGGTTCCACGGTCCCACCTGTGTCATCACCTCTCCTATCCAATATACCAC
CTCATCGTTGTCTCACACGTTCCTTCCCAACTCCACAGTGTAGCCTCTTCGCGACATGATCTAGATCCAA
GTAATATAAGTATTCTTCCAACCCTGCAATATCATCTCCGCCCACACTCCTCCTACAACAATCTATTGCT
CGTGCCAAAGTGATATGTGTGGATTGGCGTAACTTAGATCAGCTCTGCTCCATTTCCTTAGTTCTCATGG
CGTGGCTGGCTGTTGCCTTGTGCAGTTTGTTCATCGTGGGTCTGGTGAAGGAAGGCATCAACATGGAGGA
GGAATACTTGGAGATCGGCATATCAGTTATTTTACATTACGATTAGTTTTATTTTATTGATTTGACAAAG
TGCTAGATCTTAAAATACACGCAATCTAGTCTTGGAGATTTGGTTAAAAAAAGTGGGTGTCTTGGAATAG
ATTTATTTTCTTCCTTATGCTTTGGAATGTCAAGTTGGGAGTATCATGTAGTCGTTTGATGTTACATAAT
TTCTTCAGTTTGGTATAGGAAAATAAAAACATTGTTAAAGCGATTTTTTTCCTATGAACTCCATTTGTTG
ATCTTATGAATCAACAAATGAATTGAATTAGTCTTGATGATAGTAGCATATAGTTGTTATCATGATTTAT
TTTTAGTAAACAGAGTGTTCTTTTTAGGCAGTCCATGGGACATGCTTTAGCTTCTATCCTCTTCTTTTAT
GTGCAACTCGAAGGAGAAGCCCACTCTTGGGTAAGACTCTTGTGCTTATACGATAAAGCTCGCGTGCAAT
GTGCCTTAGGCTATTTAGTATTGTCCTTTCGGCTGCCCTATATAGGTAGTTCAACATGGTTCTTGTGAAA
GAAAGGGATCGACATGGAGGAGGGAAACCTAGAGATTGGCATAGCAGTTCTTTTGCATGATGATTAGTCT
TATTTTATTGATCTAACAAAGTGCTAGATCTTCAAATACACACAATACGGTCCTAAAGATCTGATTAAAA
AAGTGGGAG
>CUFF.14342.1_29.ids
CTTCAGACCCTTCTCTTCATCTTCACTCTCCTGGTTTATTCCTCCGTGCCGATCTCGTCTTCTCCGGCGG
GACCATGGCGCCGTCCTCCTCCCGATTCGACGATCCGGCGGCGGTGAGGCGCCCCCCGCAGCATGAACGG
AAGCCGCCGTATATGTTGCTTCTCCCGCTCGTCTACGCCCCCGTCCTCCCCCTCATCAGGATCGGGCTGC
GGCACAATCCCGTAGTGAGGGACCGTCTCTTCTACGGCGTCCTCGCCGGCGCATTCGCCCACGGCGCCTA
CCTCATATCGGAACTGTATGATGTGGAGAGCAAATGATGGGCATCCCTCGAAGGATGAGGGGATAAGTTT
TCAGGTAGCAAAATTTGATTCCATCGGGATTCCAGATTGTTGGATGAGAGCTGACATGGCAATTCAGACT
AACTAGTGTGCTATGTACCCATATGTTTTCTTTGGTCTTGCTATTATGTTTGGCAAAAGGATGGAATGGT
TGAGCAAATAAAGTAATTCCAGATTGAGAAATATTTTCAGCGATGGTA
>CUFF.14356.1_29.ids
TAGTTGTTTTATTCATAACTTACACAATATTCATCAAAAAATAATAAACTAAGACTTTTTGGAAAGCTTA
TAAAGTCCTCTACAATTTTGGTATTATCATCACAATGAGATTCGACATATAGAAATGTCAAACAGTACTA
AACGCAATTTCTGTCCAGATTTGGACAGAATTCGGCCACTCACTTTAAAATTCCATAACTGGAGTTTCAG
ACATCCAAATCAGGTGATCCTAGACTTTTTAGAAAGCTAATAGAATTGTCTACAATTCATTTATAATCAT
CTCAAGGTGATTCAATGTGTATCGAAGTCAGTTAATACAAACAAACATTACTGATCAGATTTGTACAGAT
TCAGAGATACTAACTCAAACAGCTGTAACTTAATTTATAAATCACCAAAAAGGGTGATCCAAAATCTGTT
GGAAATCTTAAGAAAAGT
>CUFF.14367.1_29.ids
ATGTTTGTGATTTTTGTGGAGAAACACCTGAGGCAGTTGGGTGGAGAAGAATAAAGAAAGCTCTCGCGCA
TCACACACCTAGCGCTCGACGGAATGATTGAGTTTGAATCGTCGCCGTTTTCCGTTATTTGGTTTAGTAT
GGTACGTTCATTGATCTCGTAATGTGGAGGACAACAACTGGAATGATCTCAAGGTGATGCTGATGGACGA
AGCTAAAGTGGATGAATCAAACAAGCACCAGGATGAGAGATGCTCACCAAGTGGTCATCATCTAACCACA
CTAACCTAGTGTTATCCCAGGCAAGCCCCGGTGCATTTGCCACCCCTTGTTGTTATAAAACTTTTATCAC
TTATATGTTGCATTAGGTGATAGGAGTTGTGTGAATAAACAATTGATGCATTACCATTTCCTTGGAATTT
GATTACTATTCCTTGATTCCTGTTTATAAAAGAGAACTAAAGATGCTTAGTCCTGCTTAGATAATTAAAA
GGTTGTTCTTTTTAATAAAGATGATGTGTTACACGGGATATGGGAAATTTTTGTGAAAAAGAAATTGGGA
TGGTGAATCCATATGGCCATGATGGATTCAACATCCAGAAAAAGTACCTCTGTCAGGTACCAAGGATTGG
GAAATGGTTTAACTAAAATGAGACCAGACGTTGAGCAAGAAAGGTCGCCCGTCTGTGTCGATTAAGGACC
GTTCCGATTGTTGGCCTGCTGATCTAGGACCCTTTAACTGGCCACATGCCTCATCATGGGTAAGCTTAGC
CTCGGTCGGACCAATACCAGAACAGCTCGCACGCACTGGGAGT
>CUFF.14404.1_29.ids
GCCGTTCCTGCGCGGCAGGGCGGGACCCCGCGGACTCTCCCGCCGGCGAGTGCGTCCCCTAGGTTGGGCA
CGCCGCCGTCGGTGGTCCCTGCCAGCCGGTAAGAAAAAAAAAAAACTTCGACTGTACCAACCTTTTCAAG
AACTAATGTACCCGGATCTAGCCTCCAAATCGAATGCCTCTGTGAATGAATGGATGTTTTGTAACGGGAT
CCGTAAAGAATCGCAGATCCGGGCCCCCGCGATATTTCTGTTATTTTCTGTGATGATTTTAGTGCATCTA
TGCACATTCACGCGGTTTAAAAAAAATTAGGGTTCTAACCGTAATTTTATTCTGTGGCTTTTTCTTATCT
GTTCTTGACCGTGGTTCATAATCACGAGTCTCTTTTGTCTCTGTTGACAGATGTACCGATTAGGGTTAGG
TCATAAACCCTAACCCTAGACAGTTATGTGAGAGCTCTCTCGTTTGAGGCCGAGACACACTGTGTCTTTT
ACAGTGGCCAGACCTAAAATCTTAGGGTTAGAGAAAACCCTAATCCGAGAGCATCAACCATTTCTTTCTA
TTCTAATCTCTGTTCTAGGGGTGATGA
>CUFF.14445.1_29.ids
GGTCTACTACCACAATACATCAGCAAAATGCACTTACTGAAATTTGCGTCGCACACAGTTTATGGTACAA
GCAGCATACTTATTTAACCAAATATTCAAGATTGGATTGTGTGTATTTGAAGATCTAGCACAGATTAATA
AAATAAAACTAACTGTCATGCAAAAGAATTGCTATGCCGATCTCCGGGTTTCCCTCCTCCATGTCGATGC
CTTCATTCACCAGACCCATGCTGAACAACCTTCAAAGGGCAACAGCCAGCCACGCCATCAGAACCAAGGG
AAAGGAGCGTAGCTAGACCACGCTGCGGAGAGGCTACACTGCAGAGTTGGGAAGGAACCTAGCCCAAAAA
>CUFF.1456.1_29.ids
GTATTGTTTGACATTTCTATATATCGAATCTCACTGTGATGATAATACCAAAATTGTGGAGGACTTTCTA
AGCTTTCCAGAAAGTCATAGTTTACTATTTTTGGATGCATATTTTGTGAGTTATGAATAAAACAGTTAAC
TGTTGTGCTGATGTCTAGAAAATCTGCATGTGTTAAACTGATTTCTTGGTGTCATTTTTGTTTGCCTAGG
AAGGATTAGTTAATCCTTGGTCCTTGATTGATACCAACTTGTTGCATATGAAGTGTTTATCGAAATGCCT
GGTTATACTTGATTAATTCATTTCCTTCTTACTGTTTGATTTAGACTTTAGTAATTGGGAATGAAGTAAA
TACTTTGGTGAGTGAATTTGAATTAGTGACTATTTAGGTTTTGTGTGAGTATGGTGAATCAATAATGCGA
AAAAGGTTAGTAGACATTTATATCTAGTATTATTGAGTTGATTCGATTGTCTTGTGTTTATAAGCGTGTA
TGAGTGCCTGATACTTGCGTTAGGCCTATT
>CUFF.1461.1_29.ids
TCTTTTCCTTAGTCGGGTAAGACTTGCTGAGTAATTCCATACTCAGGGTTTATCCCTTTGTTGTTTTTAG
GTGAGGAAGCGACAAATTTTTGTTGCTTTTGCTCCAAGGTGGTACCAAATGAGGAAAAACAAGACTGAAG
TGCGGGAGGACTTGGTCCTCCACATAAGATCTTTTGCTTAAGAACTTATCGGGAGGAGTTTGTGCCTCCC
TTGGTTTGTATAATATTATTACTCTGCACTCACTTTTAGTCTGGTCTGTAATAAAAT
>CUFF.1463.1_29.ids
ATCAGAACCAAAATATCATATGAATTTGTTCAACACAAATATTTCATCTAGAAGAGAATAATATAACTTT
AAAACATATATCTGCAAATCCTTTAACTTAAAATCCAAAACAAATCCAATAACTTCAACTCAAAGTATTA
AACATTAAGCATAATTGAAAATGATCCTATAACTTCAAATCTAGAACTACTGTAACCAGCCACTATAGCA
GCCATAAGGCTGCAGGTCCTATAGTGGTCAACCAGACTTAAGATGGAGGCACTTGGCCTCGATTGAAGCT
TAATAGTTGACGAAGGAGGTTGTTATTTTCTTCCATCGACCTCTTCATACTATCAATGGTCTCCTGAGAT
GCTTGTGCTTGAGCCTTTAAGGTTTCCACTTCTTCCCGAAGGCCATCTTTTTCTTGCTTCTCGGTCTCCA
GTTCATCCTAAAGTTGTTGAACCTTTGCAGAAACAGTCGTTGTGGAGCTTTTCTTGGAGGCGGACTGAAG
A
>CUFF.14743.2_29.ids
TCCTCTCTTCGCCTCGGTGTCCATCTCCAAGCGCCTCGCCTCTCCTGTCCTTGTCTTGCCCTTCGTCGCC
TCGGCGCGGCCGCCATCCGTCGCTCGGGCGGGGGCCTCGGCGCGCTCGTGTTTTACGTCACTTCCTTCTC
TATATACTACGTTTCGATTTCGAGGCGGGTCGGCTTCTTCTTCACCGGTTGATTTGTTCCGCTGCTTTGC
GCCTCCGTGCTCTCGCAGATCCCTTGGGGCCGTCTCGCCTCCGCGCGACGCCGGCAGCGAGCTGAGTTTG
GTTTCGCCGGGTTGCTCGGTTTGCGGTTTATTCTTCCCGCGATTTTAGTTTTTGCGTCGATCCTGTTTCG
TCCTCGCCTTCTCAGCGTGTGGGTTGCAGGATTTTGGGTCCGATCCGGTCTTAGGCGTTCGTCATGGCGT
CGTGTGGCGAGGAGATGGAGGCAGATGCACACAAGCTGAGATAGAATTTCCAACAATTGGTGTTGTCTCC
AGAGCCCATCCTTGTTCCACTGGCCATTTGGTTCGCCTTGGATTTGAAGGTTCATTAAGTATATCCTTGA
GCCAAAATAGAAAAAAAAAATCATAGAAGAGCTCTTTGGTATCCAGAGAAAACCCTCCGAGTAGTGTGCA
ACTGTGCATTAATGTGAAGTTTGATAACTTGGACTGACATGTTGTTTTCATGCTCTGCGGTAGTTTGCGC
TAACTACTCTGACTATTCCAGTTCCCTTGTTTTGTTTGAGACATCTTAATATTCTTCAATCTAACCAGAG
TTCACCTAAAACTTTTGCTCATATCAGCCATTTATTTTGGATCCAGTTGTCTGATTTAAGTTGATGGATG
TTTGGTTGGATTTCTGCAGTTGGAGCTAAGGTGCGGGTTGCTAGTTAGACATGAGTTCTAGACATTTCCC
ACTATGGAGTCTTCCTTCCAGTGATAAATAATTCTTTGCGCTAACTTTATTTGAAGCTGTCCTT
>CUFF.14746.1_29.ids
CCGCAAACAAACAAACAAACAGGGAACACAAATAATACAACAAAAAAAAAATCATGTTCTCAGACATTAT
AAAAATAAACAAAACACGTAACTGGTTTTTGCGCCAAACGAAGTAGCTATTCTTTTAGCATATTTTATGG
ATGAACATCGAGCACACGTGTAAAATAACAAAGAAGCAGAGCACATGTGTAAAACAACAAAGAAGCAGTA
AAATACAAAGCAGCAGAGCACATGTGTAAAACAACAGAGAAGCAACAAAGACGCTACGTAAAAAAACAGG
AATTTTTTTATGATCAATAAGTAAACCTAGTACGAGAAGGTATCTGAAGTATCGCGTTTAAATACTCAGG
AATGAACAGTGAATGTGTTCCAATTGTAAAACATCGAAACCTTCCACAGTTAATCTCGTCCAACAAAATT
AGTGAGTCCACCTATTTGGCCAAGGGAGAAGATGCCCAAGTGCCACAAGAACCAGCTCCAATAAAAATCA
TTCTATGGTCGGACTCAAACCAAAACTAGAGTCCATCCAATTTGGCCAAGGAAGAAGATGCTCATCAATT
GCCAAAGACCAGCTCCAATAAAAATCATGGAACGATCGGACTCCACAAAAACATCTTCGCCAATAAAACT
AGGAGTCCTCCATCTAGATTGGCCTAGGCTCAAGATGCTCAATTGCCACAAGACCAGCTCCAATAAAAAT
CATGGAATGACCGGACTCAAACCAAAACATGCCACAGACTCCATCTCATTTGGCCTAGGTAGAAGATGCT
CCATTGCCACAACAACCAGCTCCAATAAAATTATTGTTCAAGATCCTAGTGCACCATATAACAAGATGAA
TATATGAATATACTAATCTGGAGATAATACAGAGTTACATAAATAGAAGCAACCGATCCTAGCTTGCATT
CAAGTTGAACAAACACCAACCTGTATTGCATATCAACATGAATATGAACTGCACTACATGAATATGAACC
AGGATGGCTAAACTTCAACCCATCCATGTATATGCAACTACTGCTAGTCCACAAAGGATTTACTTTTGTG
TAAATCCAGTTTCATCTCAAGGACTCCACAGTTGCATCCCCAAGACAGTCACATAGGCTTGTGTATTCAA
GGGCAACAATAGTTCAGCCAAACAAGTTTGTGACAGATATACTTTTGGCAGGAACAGAAGAAGCAGAATC
TTTCTTGGTTATTGTTCCACAAAGGACAGTTCCATCTCAAAGACTCCACAGTTGCATCCCCAAGACAGTC
ACATATGTAATCAAGGGCAACAATAGTTCAGCCAAACAAGTTTGTTCAGACAGATTTACTTTTGGCAGGA
ACAGAAGCAGCAGAATCTTTCTTGGTTATTGTTCCACAAAGGATAAGATGCGTCAGATGGAAAGTCCAGA
GTGAGGAAATTACAGAACAAATGAACAATGTTCTAAAAAGGCAAGGGGGCCAACGTCACAAACCAGACTG
AGGAGGTGTTCCATTTGTTCCAGGCAATCAATCTAATGATAACCAACAAAACTAACGGTGCCACAAGATC
GATCTCTCAGATTTCACATATTACAACTCAAAAAGGAATACGGTTAGCAAGTAGCATTTGCTGATAATAA
TATCTAATGCCTAATATATTACTGAAAGGAACTGTGCAATATGATGAATTTGATAAAGAATGGCCATATT
GAGTAAGGGGGTTATACCAAAGTACAATCAGAAGCAATCCAAGAACTAGACTAACATTAGTATGGGCCCT
AACAGAGAAATCGAGAATTTTGGACTATAAAATATGAACATACGGTCATACGCTCAGGTAAAACATCCTA
CTAGGAACCAATTGTTTTAAAAATCTTAAATCAAGAATAATAGTGAACCTGCACCATCGTATGATGGCAT
ATAGGTTAAAGACAGCTTAAAAATAAAGTTAGTGCATAGAATAATTTATCACTGGAAGGAAGACTCCATA
GATGGAAATGTCTAGAACTCAGAATGTCTAACTAGCAATCCACACCTTAGCTCCAACTGCAGAAATCCAA
CCAAACATCCATCAACTTATCAGACATCTGGATCCAAAAAAATGGCTGATATGAGCAGAAGTATTAGGTG
AGCTCTGGTTAGATTGAAGAATATTATAAGATGTGTCTCAAACAAGTGAGCCGGAAGGTGATGTGCAGTC
AATAGTTAGAGTAGTTAGAGCAAACTCTGCACAGCATCGCCGTGGTTGTGATCATGTGAATCATCTAACT
ACCGCAGAGCATGCAAACAACAGGTCAGTCCAAGTCATCAAGCTTCACATTTAATGCACAGGTTTTCTCT
GGATACCAAAAGTGAAGGTATCCATAGATGCAACTTGCAAAATTATTAGTGCACAATTTATATTTACCAA
AGAACTCTTCTATGATTTTTTTTCTATTTTGGTTCAAGGATAGATAGACTTAATGAACCTTCAAATCCAA
GGCGAACCAAATGGCCAGTGGAACAAGGATGGACTCTGGAGACAACAATTGTTGGAAATTCTCTCTCAGC
TTCTGTGTGCATCTGCACAAACTTGAAAAAGTTACTGGTTCAAAAAGTAACTGGAGAGGACTGTTCATAG
AGATGAATTAGAAGCCTCCTTGTTTAAAGGTTTTTGCAGCACAGGTCAAGTCACAATTTTTTCCAATTTG
CCAATATCTCCAATTGAGGAAAATCCACCTCCAATGTCTACAGTACCCAATAAATCCAGGTCTCAAACCT
TGCTTTACTATTAAATATCGATGGAGAGACAGAATGTCAGCCATTCAGATCTGAAATCACCAAAAACAAG
TGACAAAACCAACATAACATGCTCTAGACTCTGACCTGCCCCCAGTTCCAAAATCATTTATTTGCTACAT
GGATTTCCAATTGTCAACATCCTGCAACACATGCAACAGCGAGAGCGCAAAAACATAGATAAGCCAGATG
AAGCACCTAAAAGCATAGATAAGCCAGACGAAGCATCCACAGATAGAAATCCCAAACCGAACATTATGAC
AGTTGAACTACC
>CUFF.14747.1_29.ids
GGTAGTTCAACTGTCATAATGTTCGGTTTGGGATTTCTATCTGTGGATGCTTCGTCTGGCTTATCTATGC
TTTTAGGTGCTTCATCTGGCTTATCTATGTTTTTGCGCTCTCGCTGTTGCATGTGTTGCAGGATGTTGAC
AATTGGAAATCCATGTAGCAAATAAATGATTTTGGAACTGGGGGCAGGTCAGAGTCTAGAGCATGTTATG
TTGGTTTTGTCACTTGTTTTTGGTGATTTCAGATCTGAATGGCTGACATTCTGTCTCTCCATCGATATTT
AATAGTAAAGCAAGGTTTGAGACCTGGATTTATTGGGTACTGTAGACATTGGAGGTGGATTTTCCTCAAT
TGGAGATATTGGCAAATTGGAAAAAATTGTGACTTGACCTGTGCTGCAAAAACCTTTAAACAAGGAGGCT
TCTAATTCATCTCTATGAACAGTCCTCTCCAGTTACTTTTTGAACCAGTAACTTTTTCAAGTTTGTGCAG
ATGCACACAGAAGCTGAGAGAGAATTTCCAACAATTGTTGTCTCCAGAGTCCATCCTTGTTCCACTGGCC
ATTTGGTTCGCCTTGGATTTGAAGGTTCATTAAGTCTATCTATCCTTGAACCAAAATAGAAAAAAAATCA
TAGAAGAGTTCTTTGGTAAATATAAATTGTGCACTAATAATTTTGCAAGTTGCATCTATGGATACCTTCA
CTTTTGGTATCCAGAGAAAACCTGTGCATTAAATGTGAAGCTTGATGACTTGGACTGACCTGTTGTTTGC
ATGCTCTGCGGTAGTTAGATGATTCACATGATCACAACCACGGCGATGCTGTGCAGAGTTTGCTCTAACT
ACTCTAACTATTGACTGCACATCACCTTCCGGCTCACTTGTTTGAGACACATCTTATAATATTCTTCAAT
CTAACCAGAGCTCACCTAATACTTCTGCTCATATCAGCCATTTTTTTGGATCCAGATGTCTGATAAGTTG
ATGGATGTTTGGTTGGATTTCTGCAGTTGGAGCTAAGGTGTGGATTGCTAGTTAGACATTCTGAGTTCTA
GACATTTCCATCTATGGAGTCTTCCTTCCAGTGATAAATTATTCTATGCACTAACTTTATTTTTAAGCTG
TCTTTAACCTATATGCCATCATACGATGGTGCAGGTTCACTATTATTCTTGATTTAAGATTTTTAAAACA
ATTGGTTCCTAGTAGGATGTTTTACCTGAGCGTATGACCGTATGTTCATATTTTATAGTCCAAAATTCTC
GATTTCTCTGTTAGGGCCCATACTAATGTTAGTCTAGTTCTTGGATTGCTTCTGATTGTACTTTGGTATA
ACCCCCTTACTCAATATGGCCATTCTTTATCAAATTCATCATATTGCACAGTTCCTTTCAGTAATATATT
AGGCATTAGATATTATTATCAGCAAATGCTACTTGCTAACCGTATTCCTTTTTGAGTTGTAATATGTGAA
ATCTGAGAGATCGATCTTGTGGCACCGTTAGTTTTGTTGGTTATCATTAGATTGATTGCCTGGAACAAAT
GGAACACCTCCTCAGTCTGGTTTGTGACGTTGGCCCCCTTGCCTTTTTAGAACATTGTTCATTTGTTCTG
TAATTTCCTCACTCTGGACTTTCCATCTGACGCATCTTATCCTTTGTGGAACAATAACCAAGAAAGATTC
TGCTGCTTCTGTTCCTGCCAAAAGTAAATCTGTCTGAACAAACTTGTTTGGCTGAACTATTGTTGCCCTT
GATTACACAAGCCTATGTGACTGTCTTGGGGATGCAACTGTGGAGTCCTTGAGATGAAACTGGATTTACA
CAAAAGTAAATCCTTTGTGGACTAGCAGTAGTTGCATATACATGGATGGGTTGAAGTTTAGCCATCCTGG
TTCATATTCATGTAGTGCAGTTCATATTCATGTTGATATGCAATACAGGTTGGTGTTTGTTCAACTTGAA
TGCAAGCTAGGATCGGTTGCTTCTATTTATGTAACTCTGTATTATCTCCAGATTAGTATATTCATATATT
CATCTTGTTATATGGTGCACTAGGATCTTGAACAATAATTTTATTGGAGCTGGTTGTTGTGGCAATGGAG
CATCTTCTACCTAGGCCAAATGAGATGGAGTCTGTGGCATGTTTTGGTTTGAGTCCGGTCATTCCATGAT
TTTTATTGGAGCTGGTCTTGTGGCAATTGAGCATCTTGAGCCTAGGCCAATCTAGATGGAGGACTCCTAG
TTTTATTGGCGAAGATGTTTTTGTGGAGTCCGATCGTTCCATGATTTTTATTGGAGCTGGTCTTTGGCAA
TTGATGAGCATCTTCTTCCTTGGCCAAATTGGATGGACTCTAGTTTTGGTTTGAGTCCGACCATAGAATG
ATTTTTATTGGAGCTGGTTCTTGTGGCACTTGGGCATCTTCTCCCTTGGCCAAATAGGTGGACTCACTAA
TTTTGTTGGACGAGATTAACTGTGGAAGGTTTCGATGTTTTACAATTGGAACACATTCACTGTTCATTCC
TGAGTATTTAAACGCGATACTTCAGATACCTTCTCGTACTAGGTTTACTTATTGATCATAAAAAAATTCC
TGTTTTTTTACGTAGCGTCTTTGTTGCTTCTCTGTTGTTTTACACATGTGCTCTGCTGCTTTGTATTTTA
CTGCTTCTTTGTTGTTTTACACATGTGCTCTGCTTCTTTGTTATTTTACACGTGTGCTCGATGTTCATCC
ATAAAATATGCTAAAAGAATAGCTACTTCGTTTGGCGCAAAAACCAGTTACGTGTTTTGTTTATTTTTAT
AATGTCTGAGAACATGATTTTTTTTTTGTTGTATTATTTGTGTTCCCTGTTTGTTTGTTTGTTTGCGG
>CUFF.14747.2_29.ids
GGTAGTTCAACTGTCATAATGTTCGGTTTGGGATTTCTATCTGTGGATGCTTCGTCTGGCTTATCTATGC
TTTTAGGTGCTTCATCTGGCTTATCTATGTTTTTGCGCTCTCGCTGTTGCATGTGTTGCAGGATGTTGAC
AATTGGAAATCCATGTAGCAAATAAATGATTTTGGAACTGGGGGCAGTAAAGCAAGGTTTGAGACCTGGA
TTTATTGGGTACTGTAGACATTGGAGGTGGATTTTCCTCAATTGGAGATATTGGCAAATTGGAAAAAATT
GTGACTTGACCTGTGCTGCAAAAACCTTTAAACAAGGAGGCTTCTAATTCATCTCTATGAACAGTCCTCT
CCAGTTACTTTTTGAACCAGTAACTTTTTCAAGTTTGTGCAGATGCACACAGAAGCTGAGAGAGAATTTC
CAACAATTGTTGTCTCCAGAGTCCATCCTTGTTCCACTGGCCATTTGGTTCGCCTTGGATTTGAAGGTTC
ATTAAGTCTATCTATCCTTGAACCAAAATAGAAAAAAAATCATAGAAGAGTTCTTTGGTAAATATAAATT
GTGCACTAATAATTTTGCAAGTTGCATCTATGGATACCTTCACTTTTGGTATCCAGAGAAAACCTGTGCA
TTAAATGTGAAGCTTGATGACTTGGACTGACCTGTTGTTTGCATGCTCTGCGGTAGTTAGATGATTCACA
TGATCACAACCACGGCGATGCTGTGCAGAGTTTGCTCTAACTACTCTAACTATTGACTGCACATCACCTT
CCGGCTCACTTGTTTGAGACACATCTTATAATATTCTTCAATCTAACCAGAGCTCACCTAATACTTCTGC
TCATATCAGCCATTTTTTTGGATCCAGATGTCTGATAAGTTGATGGATGTTTGGTTGGATTTCTGCAGTT
GGAGCTAAGGTGTGGATTGCTAGTTAGACATTCTGAGTTCTAGACATTTCCATCTATGGAGTCTTCCTTC
CAGTGATAAATTATTCTATGCACTAACTTTATTTTTAAGCTGTCTTTAACCTATATGCCATCATACGATG
GTGCAGGTTCACTATTATTCTTGATTTAAGATTTTTAAAACAATTGGTTCCTAGTAGGATGTTTTACCTG
AGCGTATGACCGTATGTTCATATTTTATAGTCCAAAATTCTCGATTTCTCTGTTAGGGCCCATACTAATG
TTAGTCTAGTTCTTGGATTGCTTCTGATTGTACTTTGGTATAACCCCCTTACTCAATATGGCCATTCTTT
ATCAAATTCATCATATTGCACAGTTCCTTTCAGTAATATATTAGGCATTAGATATTATTATCAGCAAATG
CTACTTGCTAACCGTATTCCTTTTTGAGTTGTAATATGTGAAATCTGAGAGATCGATCTTGTGGCACCGT
TAGTTTTGTTGGTTATCATTAGATTGATTGCCTGGAACAAATGGAACACCTCCTCAGTCTGGTTTGTGAC
GTTGGCCCCCTTGCCTTTTTAGAACATTGTTCATTTGTTCTGTAATTTCCTCACTCTGGACTTTCCATCT
GACGCATCTTATCCTTTGTGGAACAATAACCAAGAAAGATTCTGCTGCTTCTGTTCCTGCCAAAAGTAAA
TCTGTCTGAACAAACTTGTTTGGCTGAACTATTGTTGCCCTTGATTACACAAGCCTATGTGACTGTCTTG
GGGATGCAACTGTGGAGTCCTTGAGATGAAACTGGATTTACACAAAAGTAAATCCTTTGTGGACTAGCAG
TAGTTGCATATACATGGATGGGTTGAAGTTTAGCCATCCTGGTTCATATTCATGTAGTGCAGTTCATATT
CATGTTGATATGCAATACAGGTTGGTGTTTGTTCAACTTGAATGCAAGCTAGGATCGGTTGCTTCTATTT
ATGTAACTCTGTATTATCTCCAGATTAGTATATTCATATATTCATCTTGTTATATGGTGCACTAGGATCT
TGAACAATAATTTTATTGGAGCTGGTTGTTGTGGCAATGGAGCATCTTCTACCTAGGCCAAATGAGATGG
AGTCTGTGGCATGTTTTGGTTTGAGTCCGGTCATTCCATGATTTTTATTGGAGCTGGTCTTGTGGCAATT
GAGCATCTTGAGCCTAGGCCAATCTAGATGGAGGACTCCTAGTTTTATTGGCGAAGATGTTTTTGTGGAG
TCCGATCGTTCCATGATTTTTATTGGAGCTGGTCTTTGGCAATTGATGAGCATCTTCTTCCTTGGCCAAA
TTGGATGGACTCTAGTTTTGGTTTGAGTCCGACCATAGAATGATTTTTATTGGAGCTGGTTCTTGTGGCA
CTTGGGCATCTTCTCCCTTGGCCAAATAGGTGGACTCACTAATTTTGTTGGACGAGATTAACTGTGGAAG
GTTTCGATGTTTTACAATTGGAACACATTCACTGTTCATTCCTGAGTATTTAAACGCGATACTTCAGATA
CCTTCTCGTACTAGGTTTACTTATTGATCATAAAAAAATTCCTGTTTTTTTACGTAGCGTCTTTGTTGCT
TCTCTGTTGTTTTACACATGTGCTCTGCTGCTTTGTATTTTACTGCTTCTTTGTTGTTTTACACATGTGC
TCTGCTTCTTTGTTATTTTACACGTGTGCTCGATGTTCATCCATAAAATATGCTAAAAGAATAGCTACTT
CGTTTGGCGCAAAAACCAGTTACGTGTTTTGTTTATTTTTATAATGTCTGAGAACATGATTTTTTTTTTG
TTGTATTATTTGTGTTCCCTGTTTGTTTGTTTGTTTGCGG
>CUFF.14748.1_29.ids
AGCATAGCATGATAAAGCAGAAACAAGCTTGATTAAATGTAAGTTGTAGTACTGTAGTTCTAGCGATCTC
CAGTTGAATCTCTGAAGTTAAAACATGATCATTACCTTCTACCACTGCAGATTAAATTAGAAGTATCTGA
ATATTAACGTAGTATTCTGGTTCATAAAGGACTGGCCTGGTACAAATGCGAGAGAGGTCTCAAGTCACCA
TGTCACGAGTTTGAAGCAGGGCTGGTACAATAGCTCTCAAGTCACCATGTAACAGGTTCGAAGCAGTCTC
ACAAGTATCATGGTTCATATACAAGAATAAGTTAGTACCTCCAACACATAATCCACGATGACAAGCCCAA
GCAAAAAAAAATATCAGTAAGACCTGCAATAATGACCCTAATCATTATCTACTTCAAGGTACAAGACACT
GAACAAACACAATGCAAGTTGAAGGTTGTAGGTCTGAATAGATGCAAACTGGTTCCTTCATACCCAGTTA
TCACCTAGAGATCTGCAATCAATGAGACCACCCTCGGATAACTACCTATTTGATAGTGACAACTGAGAAC
ACAAACAGCATGAACATTCA
>CUFF.15005.2_29.ids
CTCGTGCGCTTCGCCCGTCTCCACAGTTGGTGCAGTGCAACAGTGTTTACGGGGTGAACTGCTGGAGTTG
GCGTTAGATAGTCGATGGTCTACTGCCGCCGTGCTCTCTCACTGCCAGTGTCCCACCACCGCCATGCATG
TTTTGCGGCAATTGCCGGCTACTATACTCCTCCGTCTCCAATCATCAGGCACCAGCTTGCGACGCAACTT
GGATTCTCTCCTCTCCTCTCCTCTCGTTGCAACAAGGCAGTCCAGTGAATGAGACGGATGGCCCCAGCTG
TGCCTGTAGCTGATGCATGATGGAGCTGAGCCTGTGGGATGTGTTGGGCACACATGGAAGTAAGGCAAAA
TGATGCATCGACATGTGATACGTGAGCACGTATTTCAGAACCCGATAGGTTGGTTGGAGTGGGCTTCTTA
AAATTATTACTCCGAAGCGTGCAATTGAGATTGTAGTATTATAATACCCACGTATTTGTAAATTTGTTAT
CGTCGTTGCTTTAAACACCCATCTATAGCTCACTCACTGCTGCTGTTACTGGCATTTCTCCCCTCATCCC
GTTCCTGAAAACGGATCTGAGGCCGTCGTCTTCCACTGGGTCGCGCTCCTGTTCGCTCCGTCGTCAGAAA
TGCAGGCAGCGCCAGCAGGTCTTGCTTCACGCTCCTCGCGGATGGTGGCCCCTCCGGCCCGCGCCGATGC
AGTTGAAGCTCCTTCCGAAGCACAAAGATTAAATAGAGTTTGGAATGGTCTTTTAGACGCCATTAGACAC
ATGCAAGTCTCAGCCGATGAGTTGAGGAGGTTGACCAGACGCAACCATGTGCCTGAGTATGTAGAGTACC
TACGCAAAAATAGATTATGAAGCCCATGTGAGTGCTGTTACTGAAATTGCACAAGGTCTAGACCACGTGA
GCACAGATTTGGCGGAAGTTCTTATTGGTCCGCAACCTCTTCTTGAAGATTATGAAGCCCTTGGTTTGTA
CGATGATTTCCAATGCGATGGTGAAGATAGCTCTGTGGACTCGGATGAGATCAATGATCGTCGTCTATCG
CATATGAACGAGCGTATATGAGATATTTGTTTGCGAGAGAGTTCAGTTTGCCATTGATGTCTGTAGCTTA
TGAAGCCCTTAGTTAGTTGCCACTGTTGTTCCTGGTACTTGTATGAATTGGGTTATGAAAATGAAGAGTT
GTGTTATGAGTTGTATTTTGTGATCATATAATGGCTTCATGTGATAATTCTGCACCTGTTGTCACTGTTG
TTATGAGTTGTATCTTATGAAGCCCTTAGTTAGTTGCCACTGTTGTTCCTGGTACCTGTTGATCATACAA
TTGTTAGTTGTCACTGTTGTTC
>CUFF.15006.1_29.ids
CTACTCCTACTAATTAATTCGATGAATAGATTACTAATTAATTCGATGAATAGATTGGATGGATATTAAT
TGCGATGCTCGAATCAGATACTTATAATGTGCTATAGTAATTATCTGTATTTTATTGTATATGTTTGCTG
TTAGGTTATTTCTCTACGGGATAGGATATTGTGTTTCGCTTATTTAATCACGTTCGGTACGTAGACTTGT
TAGGTGTTCGAGGAATTGTCGGAATTAGAAATCGTTGCTGTTAACGGGTGTTGAGTGAAATATGGTCGCA
ATGAGCCGTGTCGTTTTTGCTGCTATTAGAATTGATGAATGGATGTGTCTAGTATTATTGAATTAGTTCG
ATGAATGTGATGGGATTATTTTCATGATTTAGAGTAGTCGCGTTGAGTGCTATTGTTAGGTTTGAGATGC
TAATTATGTGACGCACGGTAAATTAGTGAATGAAGTTTAAATTTAGTATTTTAAAAATGTCTAATCGGGG
AACCGTCGTCGCCCTCAAGGTTATCGGGTCGATTCGATCAGGGTAAGCTGATCTATTATTCCTGCTAGTT
AAATCTAGTAAAACTAGAAAAATCATGATTGTTGTGTTTAGTGAGTTATAGATGTCTAGTGCTTACGTAG
GATTATGTCGATGTCTTGCCGCTAAATAAGTGATTCTCTT
>CUFF.15007.1_29.ids
TGAATAGATTACTAATTAATTCGATGAATAGATTGGATGGATATTAATCGCGACGCTCGAATCAGATACT
TATAATGTGCTATAGTAATTATCTGTCTTTTATTGTATATGTTTGCTGTTAGGTTATTTCTCTACGGGAT
AGGATATTGTGTTTCGCTTATTTAATCACGTCCGGTACGTAGACTTGTTAGGTGTTCGAGGAATTGTCGG
AATTAGAAATCGTTGCTGTTAACGGGTGTCGAGTCAAATATGGTCGCAATGAGCTGTGTCGTTTTTGCTG
CTATTAGAATTGATGAATGGATGTGTCTAGTATTATTGAATTAGTTCGATGAATGTGATGTGATTATTTT
CATGATTTAGAGTAGTCGCGTTGAGTGCTATTGTTAGGTTTGAGATGTTAATTATGTGACACACGGTAAA
TTAGTGAATGAAGTTTAAATTTAGTATTTTAAAATGTCTAATCGGGGAACCATCGTCGCCCTCAAGGTTA
TCGGGTCGATTCGATCAGGGTAAGCTGATCTATTATTCCTGCTAGTTAAATCTAGTAAAACTAGAAAAAT
CATGATTGTTGTGTTTAGTGAGTTATAGATGTCTAGTGCTTACGTAGGATTATGTCGATGTCTTGCCGCT
AAATAAGTGATTCTCTTTTATGTATCATCCGGTTACTTTATGCTCATACATGTGCATTGTGCATCTCATG
AGGTACGATAATTAATCACGTGAGGCGAAGGAAAAGAGTTAAGTCGACCCCAAGCGCGGGCTAATCCGCA
GGATGATGCTGATGAACGAACCGGAAGATGGATAATATGAACGAGTGCCAAGCCAAAGGATGCTCGCCAA
GTGGTCGCCATCTAACAAA
>CUFF.15070.1_29.ids
GCTTGCCTGGAATAACACTACGTTAGTGTTTGTTAGACGATGTCCGCTTGACGAGTATCCCTCGACCGAG
CACTTGCTTAATTTAACCATCTTCAGGTTGGTCCATCAGCTTCATCCTGCGGATTTAGCCCGTGCTTGGG
GTCGACTTGGCTTGTCTTCCGCATCACATGATTATTTATCGTACCTCATGAGATGCACGATGCACATGTA
TGAGCACAAGTAGAACGAGTATAAGATAGATACTCTATACTAAAAAGGATGAAACACTTAAAATCAAGCA
TTAAGCACCATGGATATCATAGCAGAGCATCGACTACATTCATTAACCAAATTGACCTAATAACACTAGA
AAATCTATTTTTATTCCTAGCTTTTTATTAACTCTCTAAACTGTGTAACTTAATTACTTGATTTAGCGAG
CTATCTAAATCGATCATCACAATATACGCATGCTAAATTAATAATATTTACTGTGACCAACAATTCTATT
TAATCTATTTATAGACCTAGTTAACGGGAATACGAATCAACTTACCCTGACTAATTCGACGCGATAGTTG
CAAGCACGAGGATGGTTTCCGGTTGACGTCTTTGATCACATATGGCTGGCGAGTGATGCACACACGACGC
GACGACGAGTTTGAGTATGAAGCGAGCTGACGACGTGTGATCGAGCAGGTTAGCGCGAGCTTTGGCCACC
AGCAAGCGCAGTATCGACGACGAGGATCGAGGCGGGGTTGACTAGCACGACAAGCCCGTGCAGGGGGCAA
GAGCCAACGGTCGGGAGATGGCAGCACGGTTCAGGCAAGGCCGCGCAAACACTGAACGAGGAAAACGACG
GCTCGCCGACACACGAAGCTATCACCTCCCAGTTGGACATTCCGTCGAGCATCGGATAAGCGACGCACGG
AACAGTAC
>CUFF.15213.1_29.ids
TCTGTTGCCTGCGTCGCTGGCTTCGCCCATCTTCCTCCTCACTCTCTCCATTTCTAGCACGCTCTTCTTT
GTCCTTACATCCTCCGTATTCTTCATCTACAGCTAGTTCCGTCGTCCAACATATTCATCAGGTTAGGAAA
AGGTTTGTATTCTTTTTTCCCCAACGTTTCATGCTTTTACTAGATCCATTTTCCTTCGCAAGATTCGTCA
ATTGCAAGGTTTGTATTCCTTTTCCCCCAATGTTTCATGCTTCTACCAGATCCATTTTTCCTCTCCAAGA
TTAGTCGATTGCTTCATGCCATTCGCACCTTAGAATTTGGGATACATTGGTCGTTTTATATTGCAGCCAC
ATTTTCGTCTTCATTGTCCCCTGTCTACGGCATGGACAGTTACTCACTGCGCTTCCAGATTTTGACCCTT
TCCCCCCTTTTTAAAATACAGTTATTAGTGATCTTTGCTACTTATTCCTTGGTGTCGGTAAACCAAGGTA
TGCTTTCTCAACAGAAAAGGACATAGGAAGGAAATTGTCCTTTATGTTGTTCGCTTTACTACCCTCTCCT
CTTCCAAATCTAGAATCTGCTGTTTTTTTTCACTCCTCTTCTCCCCCCTTCCCGTCATATGTCTCACTGG
AACTTTTACAGATTTGTGTTTAGAGTTTATGGTACAGAAAAAGAAAAAGGAAGGGAACCAAAGAAAAAAA
CATTCTTACTGTTACTTTCAAATCCATTTAATACCCAGTTCTTTTAATTCAAATCTTGAATCTATTCGTC
TTTTTTAAACCCATGTTTCTTTTTCGTACATGGCTCACATGATCTTTCGCATAATTCGTAGTTGGGCAAT
CCTTTGTTTCTCGTCTATATTTTCTTAAAAAAAATCTCAGAAATTCTTTTCTATCCTCTTTTGTTTCAGC
TTACCCACATTGATTTTATTTTCATAACTTTCCTCGAATTTGTCTCCCTTGAGTTTCCTGATTTCCAATC
CCACTCAGTTTAATCCAACATAGTTTGGATTCCAGTTCTTCCCCCGAAATCCCACTTTCATTCGTGTTTC
ATATGTAATATGTAAAGGTTTTCTTAGATTTGTTCCTCTAGCCACTGCACAATACAGTCAACATGCATGT
TGTTTGCTGATACACAAAGGTAAGATTTTTTTTACGCCATCAAGTTATTCATGCTTTGCCACTTTGAATT
TGTATTGATGTGTAAAAGAATTGATTATATGATGTTCTACATAAATTGCCAGAATCCTTTGTGGCTACCA
AAAACTGAATGTAGCCACATCGACCGGTAACTCTCACGCTAGGAGATTTCATTGACGAGGTACTGTTTAA
TTTTGCTCTTTGATCTAAGCACGTGGAGTGATACCTCTGCACCTCAGTTGCTTTATCGACGAGGCATCAT
TGATGAGGTATTATATTTTGCAAGTATTAGAAGAGCTCCATCACTTTTGAATATAAAAACCTTTTATATA
CATATGAACCAACTGTTGGAGCATTTCTAAAACTGTATTGACTTATACAACCTCCAGAAACACACTATTA
TTGGATCTTGAAGTATACTACTTAAATTCTACTTGCG
>CUFF.15213.2_29.ids
TCTGTTGCCTGCGTCGCTGGCTTCGCCCATCTTCCTCCTCACTCTCTCCATTTCTAGCACGCTCTTCTTT
GTCCTTACATCCTCCGTATTCTTCATCTACAGCTAGTTCCGTCGTCCAACATATTCATCAGGTTAGGAAA
AGGTTTGTATTCTTTTTTCCCCAACGTTTCATGCTTTTACTAGATCCATTTTCCTTCGCAAGATTCGTCA
ATTGCAAGGTTTGTATTCCTTTTCCCCCAATGTTTCATGCTTCTACCAGATCCATTTTTCCTCTCCAAGA
TTAGTCGATTGCTTCATGCCATTCGCACCTTAGAATTTGGGATACATTGGTCGTTTTATATTGCAGCCAC
ATTTTCGTCTTCATTGTCCCCTGTCTACGGCATGGACAGTTACTCACTGCGCTTCCAGATTTTGACCCTT
TCCCCCCTTTTTAAAATACAGTTATTAGTGATCTTTGCTACTTATTCCTTGGTGTCGGTAAACCAAGGTA
TGCTTTCTCAACAGAAAAGGACATAGGAAGGAAATTGTCCTTTATGTTGTTCGCTTTACTACCCTCTCCT
CTTCCAAATCTAGAATCTGCTGTTTTTTTTCACTCCTCTTCTCCCCCCTTCCCGTCATATGTCTCACTGG
AACTTTTACAGATTTGTGTTTAGAGTTTATGGTACAGAAAAAGAAAAAGGAAGGGAACCAAAGAAAAAAA
CATTCTTACTGTTACTTTCAAATCCATTTAATACCCAGTTCTTTTAATTCAAATCTTGAATCTATTCGTC
TTTTTTAAACCCATGTTTCTTTTTCGTACATGGCTCACATGATCTTTCGCATAATTCGTAGTTGGGCAAT
CCTTTGTTTCTCGTCTATATTTTCTTAAAAAAAATCTCAGAAATTCTTTTCTATCCTCTTTTGTTTCAGC
TTACCCACATTGATTTTATTTTCATAACTTTCCTCGAATTTGTCTCCCTTGAGTTTCCTGATTTCCAATC
CCACTCAGTTTAATCCAACATAGTTTGGATTCCAGTTCTTCCCCCGAAATCCCACTTTCATTCGTGTTTC
ATATGTAATATGTAAAGGTTTTCTTAGATTTGTTCCTCTAGCCACTGCACAATACAGTCAACATGCATGT
TGTTTGCTGATACACAAAGAATCCTTTGTGGCTACCAAAAACTGAATGTAGCCACATCGACCGGTAACTC
TCACGCTAGGAGATTTCATTGACGAGGTACTGTTTAATTTTGCTCTTTGATCTAAGCACGTGGAGTGATA
CCTCTGCACCTCAGTTGCTTTATCGACGAGGCATCATTGATGAGGTATTATATTTTGCAAGTATTAGAAG
AGCTCCATCACTTTTGAATATAAAAACCTTTTATATACATATGAACCAACTGTTGGAGCATTTCTAAAAC
TGTATTGACTTATACAACCTCCAGAAACACACTATTATTGGATCTTGAAGTATACTACTTAAATTCTACT
TGCG
>CUFF.15263.1_29.ids
CAGGTCTTCATCTTCCTCTCGCACGCGATGTGCTCATCTCCCTCCTATCCTCTGCTCCCCAGCTCCGATC
CAGCGCTCTGGGCTGTGCTCCCTCTCTCCTCCATGCGTGAGGTGCCAGCGGACTGACCTTCCCCATGCAG
CTCCTTCCTCTCGCTCCCGCTCCAGCTTCTCTACGCTGCCGCCGTTCCCTCGCGCAGCGTCGTCCTAGAC
CCGGCTGGGCGCGCTCGGGTCTTGTTGGCGCGGCGGCGGCGACCCCTGTGGCCGCAGCTCACTCCCGGTG
CTTCTCTCCCTGCTTCAATTTTTTTCCAGCCATGGTGCTCGCGCCGGCGTCCTCGACTCCTCAGTCTGGC
GCGCTGTTTTTTTTTCCATGTCCCTGTGCGCGAGCTGATTCAGCTTGTCGGTCATCCACTGCTCCTCGGC
GCTCCTTGCTCGGCCTCCGACGGCTGTCGTCCCTCGCCACGCCCTGGCCGCATCGCTGGCTCCCCTCGGT
TCCAGCCATCAGTTGCCGCGGCATCCTCTCAGTTCTCGGTCAGAGAATTCGCGCGCCCTCAAGCGTCAGC
CGCGTCGACCTCCCTGCTCGCTGTTCTCCAGCTCGCTCTGGCCGCGGACACCGTCGAGTCGTCGAACCCC
GTCCTCCTCTGCTCGACTCCCAAGCAGGCTCCCTGATCCACGTCCTTCTCGCCGTCGATTTCCCACGCCT
GTGGCCACGGCACTCGCTCCTCGGATCCTTGTCGTCGATCTTCAGTCCTCGTCAGTTGCTAACGTGCAGC
ACGCCTCGCTCTCGTGCTCGCCGTCGTTTGGTCATGAGATGTTCGTCCCTGCGCGCTCACTATGTCGTCG
CACGCCAAGTCGATTCTGCCTCGTGGTGCTCGTCAAATGTTCGATGGAACGTCTAATCTGATAATTGTTG
CCGATTCTGGGGATTTTCGAGTTTATTTGATCGCGGTAAGCACTCGTCGTTTATATTCTATTTGTTTTAC
CTCAAAATTAATTATGGTCAGTTAAAAATGTGTTAATGCTTGTTAGATTAATAAATAGCTTGGGCAAATA
TTTTTAGTCGTGATGAATCTTGTGTTTGGTCATGAT
>CUFF.15265.1_29.ids
CAGTGGTTTCATGCCTTCACCCCAGTAGCAAATATCAAGTTTTGGACCATAGTGCATACCCAAGTGGGAG
ACTTATCTACTCCCTTTCCTATCTGTTTACCGAACGAAGGGATGGATATTTTGGCTGTGTGAGATAGACT
AAATGCAGTGTATTTGAGCTGTGGTTATGAGCCTATGTGGTGTGGGTGCATGGGAGCCACGTACAATAGG
TCATGCAGTGCTGGCATTCCCACGGTTCTCCTACATCAGGTCTGAGTTGAGCTCCATACCCTGCCTACAC
ATTCAGTTGTACTTGTCCATATCCAGTACCCTTCGCTTGGGTTCAGTAAAGCTTCCCCTTGCCCTCAGGT
TTTAGCTCGAGACCACTGCGTAAGTGCTGGAATTCCTGTGTTCACGCTAGTACTCACCTCTCCCCAGTCA
CCAAACTTCGCCCCTCACAGAAACTTGCACGCCATCTTCCTGCCAGTGGTGACCATAGCAGCAGTTTACA
TCCTCACCATGGCCAAGATTCGTCGGAGGTTGTCTCGGTCGTGTGGTGCCCGTTCCTTGTTCCTCATAGA
ATTCCCAGAAGAAGATGAAATTCAAGAAGTAGTTTCTAAAAAGGAGTTTGCTCCAGTGCCTATTCAGCAA
GTGGATGGAGCTATCTAACTGGTTATTGGGTAGAAAGGTCTTGAGCCTCTTCACTGCAACAAAGGTGATG
AGGAGTACTCTATGTGTTCGTGAGGCTGGAGGGCGCTTCCAGTTCTAGAGGAGGATTAGTTAGGCTTATG
TATAAGCTTTGGAGGGTTCCTACCTTCCTGCTATTGTAATAAGTTATGCACTTTGAGTATATCAGGACTT
GTAATAAAT
>CUFF.15265.2_29.ids
CAGTGGTTTCATGCCTTCACCCCAGTAGCAAATATCAAGTTTTGGACCATAGTGCATACCCAAGTGGGAG
ACTTATCTACTCCCTTTCCTATCTGTTTACCGAACGAAGGGATGGATATTTTGGCTGTGTGAGATAGACT
AAATGCAGTGTATTTGAGCTGTGGTTATGAGCCTATGTGGTGTGGGTGCATGGGAGCCACGTACAATAGG
TCATGCAGTGCTGGCATTCCCACGGTTCTCCTACATCAGGTCTGAGTTGAGCTCCATACCCTGCCTACAC
ATTCAGTTGTACTTGTCCATATCCAGTACCCTTCGCTTGGGTTCAGTAAAGCTTCCCCTTGCCCTCAGGT
TTTAGCTCGAGACCACTGCGTAAGTGCTGGAATTCCTGTGTTCACGCTAGTACTCACCTCTCCCCAGTCA
CCAAACTTCGCCCCTCACAGAAACTTGCACGCCATCTTCCTGCCAGTGGTGACCATAGCAGCAGTTTACA
TCCTCACCATGGCCAAGATTCGTCGGAGGTTGTCTCGGTCGTGTGGTGCCCGTTCCTTGTTCCTCACAGG
TGATGAGGAGTACTCTATGTGTTCGTGAGGCTGGAGGGCGCTTCCAGTTCTAGAGGAGGATTAGTTAGGC
TTATGTATAAGCTTTGGAGGGTTCCTACCTTCCTGCTATT
>CUFF.15370.1_29.ids
CACATCTTTACTATATAATAGGAGTTCTATACAAAATAAATAAATAATTACATCAAAAGGAGAAAACGGT
CCAACAACCCAAAGTTGACTGAGAGACGACGACCTAGATCTCTCACGAACACATCGCAGCATCCTCCATG
CGCCTTATCCTGTGGTACCTGTTCTTGACCTGTGGGGAGTGTGAGACAACAAGAGTGAGCTCACA
>CUFF.15381.1_29.ids
TGGTAACACTAGGTTAGTGTTGTTAGACGACGATCACTTGACGACCATCCTTTTTCTTGGTACTCGTTCA
ATTATCCATCTTCAAGTTCGTCCATCAGCATCACCATGCGGAGTAGCCCACACTTGGGGTCGACTTGGCT
CAGGTTCTCCACATCACGCGATTAATTATCATACCTCATGAGATGCACAATGCACATGTATGAGCATAAA
GTAACCGGATGATACAGAAAAGAGAATCAAATACTTAGCGGCAAGACATCGACACAATCCTACATAAGCA
CTAGACACCTATAACTCACTAAACACAACAATCACGATTTTCTAGTTTTACCAGATTTAACTCAAACATC
AAGGAACAATAAATTATACGCACATCTACTTTGCTTAGCTAAGGCCCAACACCACAAGACTATCAAACCT
AGATTCATTCATTAGGAAAACAATAGACCATATGAGTTCCACCTTTCTATTTGACTAAAGCATAATACCG
AAAGACTAATTACTTAGACTCATTATTTTAGGACATGAAACTCGAAGTATGGACCGAAACAACTTAACTA
ACTATTTAAACCACTCTTTTGAATTAATCCTTAAAATATCCTAACTAATAAAACATCACACTATACTTAA
TCTATCAAGTAGAGCATCATCACACAACATATATTTTACTAAT
>CUFF.15406.1_29.ids
GCATCACTAAATTTTCATAAAACGGGTATTAGGGTTGTTTAATCAAGGAAGGAAATGCATCAACGGTTTA
GCACACAACTCCTATCACCTAATGCATCAAACAAGGTGATAAAAGATTTTAAAACAGCCAGGAGGTGGCA
AATGCACCGGGGCTTGCCTGAATAACACTAGGTTAGTGTTTGTTAGGCGACGTCCACTTGACGATCATCC
TTGTCCTAGCACTTGATCAGGCAGGTTCGTCCTTCAACATCACCGTGTGGATTAGCCCGTGCTTGGGGTC
GACTTGGTTCGTCTTCCTTACCACGAGATTATTTATCGTACCTCATGAGATACACGATGCACATGTATGA
GTACGAGTATAAATAGTACAAGATAGATAATTTACGCTAAAAAGGATGAAACACTTATAACCTATAACCA
AGCATATTTTATACAATATACCAATTACAACTTTAGAACTAAAAGATATATCGATGTTACTTGATCCTAA
ATATTTGAAGTAGCAATCAACATTCATTCAAATCATGAAATCGACCAACACATAAAATATCATACCTAGT
TTAGAGAGCACACTAAACGACTTATAACTTTAACTTCAAAATTCTTGGACACCTAACACTTATAAAATTT
GATAGAAGAACTTTCATAAACTTTCTAAACTAATTTACTGGTTAACCTATGTATCATATATATAAATAAA
ACTTCCCATTTTTAACACCTACAGCCCCGCAACACTGAGACCTATTGAGACCTCTTTTATCCTACGACAT
CGACCAATTTACCAAAGCGACTCAGGCAATCTAATAAATATTATACCTAGTCAAACCATCCACCAATCCA
CTAACACTAATAACAAATTTACTTACCCTGAC
>CUFF.15409.2_29.ids
TCCACAATGCACAGGCTCACAGTCCTACATTGCAAAGGCTTATATATTGGTTGACTTGGAAGAAATTGTG
GCAGCACCAGTTCAGGATGGACAACAACCAAAATCTCCTACAAAAGTTGTTTCTAATGTGCTATCGAGCT
CCAGTGTGTTCCTATGCAATCTGGTCTTCATACCGCCTCCAAGAAAAGCTCCGCAATGACAGTTTCTGCA
AAGGTTCAACAACTTTAGGATCAACTAGAGGTCGAGCAACAAGAAAAAGATGGACTTCATGAAGAAGTGG
AAACCTTAGAGACTGGAGCATCTCAGGACACCATTGATAGTATGAAGAGGTCAATGAAAGGAAATAACAA
TATTCTTCATCAACTATTAAGCTTCAATCGAGGCCAAGTTTTTCCATCTTAACTCCGCTTGACC
>CUFF.15428.1_29.ids
GGATGAATGATTAAGCTCACAAGTTGGGGTCTCACAAACCGATCGACGGCGGCTGTTCTCGACAGATCTA
AACTTAAGCAAAACCCAACCCTAATGTGGCGTCGGCTGCTGAATAAATAGAGTATTAGGGCGTGCGTGAC
CCCTGGACGCGCCCCTAATGGGCTCCAACGTGATACACGGCCCAACAGACGGTGTCGCAGCACCAAAACA
GAATCTGAACGCTGACTTGTTTCGACGATTCCCGTTGACTCCGGCCGAATTTTAGGGTGGAACCAGTTGG
GTTGGTTAGATAATCTCCTTATCTTTCCAACCATATCAAGTTCGTCGCAATCGGAGTCTGGATGCATCTT
GGGCGTTCATTTTAGTGCAGACTGGTCCTGGAACCCGAGATGGAGTCGCAGTCGAGTCGGACTTGATCTC
CTTCCTGTTGTGGGCGCCCTTGCTGCTCCTCCTCAACAACTAGGCCTTTCCCAAGTCCTTGCTGGTCCTC
TCCAAGGTTCCTAATCATTAAAACATCCATGGCCCCAAGCGTAAGCTCTGAAACACAATTGACTAGGGTA
GAACGTACCTGGAGAATTAGC
>CUFF.15429.1_29.ids
GATGTCCTTATCATAAACTTTGGTAAAGGGTTTAAATCATGAAATGTTCATTTGCTTATCCTTTCCATTA
ATCCAGTGTTTGGGGCTAATGGCTCAAGAGGGGGGTCTAGGGTTTGAGCCTCTTTTGCCCAAGGTGAGAA
GTGAATAAAATTCTTGGGTATTGCTTTTGTCATGAACATTCCTTAGTTAATCCATGGTTTCAAAAGTTTT
GGTGCTCCTTCTCCTCCACTTAAACACATGTGATAACAGGTCATGAGTGCATGTATTGAGCCAGGGCCTT
GGGTAACACCTGGGCTGTTACATACAACTTCTTATAATTTATAAGAACTGATTCTATGTTTAAATTGAAC
AAACAAAGTCAGTTTCGAAATATGTACAAAATCTAAACAGATTCCAAGACTGGACTTGAGAAAATCATAA
CTTTTAAACTACAGACCTATGGTCATGAAATTTTAGCACAAGCAAGATAAAGGAGTTAGCTATAACTTTT
CTATATAACACTTTTACAGAAAACATAATTTACTTCACTGCATAATTAAAATTGGACATGCAGGTCTAGA
GAGCAATAATTTTAACTTAGCTCCTAGTTACTTCTATTTTTTTAGCTTCTACAATTACTATGTTCTTGAA
ATTTAGAATGCTCTAACACCATATTATTGATTAGGGTGAAAACCATCTAGCAAAACAAACAATAAGTCAA
CTCACTAATGAACCATAAGCAACCTTCTACCCTCTATGATTTATGTGTTGAGCAAATACCATAGAAGATG
ACATTTTCTAAGACAATGTTTTCTTGTTACCATACATTAGCAGTTCACACAAGTAACAATGATAGTTCCT
ATTAGCAAAGAGTTATAAATATTAAACATTTTCTTTGCCTAATTTGCACCTTAAACCAATCTCTAGATCA
AACAACATTTCGACTAACTAACACTAATGCACATATTTTACAACATGAAACTAATAAGATACACCATATG
CACCTGATACACTTATTCCACAATTAAGAATACCACCACAATATCACATATATGTCTACCTTTACATCTT
GCGTAAATTTGTATCTAAGAACTAATCTTCAACGCACGACTCAATCAATTACACAAAAATTAAGTCCACA
ACACATAAATATAATAAATTTAAGAATATTAAACATCCATGTTCACCTTATGAAACAAGCATTTCAACAA
ACACACCTACGCCATACTAACCCCTTCACTTATTACGTGCGTAGAACATGGGTAGTCATACCCGACATAT
GCATCACTCGATGTAGCCTTTATGTAATCCGCATTTTAAACCTGAGCTTTACCACATGATGCGACTATAT
ATCTATCCAATCCAACTAACGGTAATAGTAAATCAGCTCACAAATGGATGAATCGACTTAAACTCCACAG
GAATAGCAATAATCATTGGTTCACCTATTTCACCAAACACCTGGCGTCCATCACACTAGGGCTTTCTTTA
CTACTCCAATCCCTTGGTGTTTTTTTGCTATCAACATCTGAATTTCTCTCCCATCAGCACCCACATATAC
ATCCATCTCTCACATAAAACTGAATGGCACCACCACTACTACAAAACCTACAAGACGATACCTGCAAGGC
GTCGAGGTTGACCCAAGAAGGGAGGACGCAGCATGGCGAAGCAAATAGGAGGCGATGGCCACCAGACCTG
GGGGAGCAGGAGCAACCACAGCGGGGAGGAAAATAGATGAGGGTGTCGGCATAGGACTTGAGGGTGTTGG
TGTCACAGAGCTGGAGAGGGTTAGCGCCAGGACGAGTTCAGCCATGGGAGCCGAGGAGGAGCACCAGGGA
GATGGCTGGCGAGCAGGGAAAAGTGAGGGGGACAAGCCGCAAGAGGAAGGGAGCTTCCTGGCCGAGCACT
GGGGAGCAGCGAGGACGAGCAGAGGCGTGGCCACCATGGCGGGGAGGGGCGAGGGAGGGACGGCCATGGG
GAGGGGCGAGCACCTGGGAGG
>CUFF.15446.1_29.ids
CCCACTGCATGGTTGCCAAATCTAGTGACATCTGCCCATTTCAGCAGCCATAAAGGGCTGTGTTCAGTGA
AGATTTTCGCTTGCCCTCAGATTTTAGCCATAGCTCACTACTTGAGTGTGCAACCCTTGTGTTCCTGCTA
GTATTCACCCTCTCCCCGGACCCAAGATCGAGCTTCTCCAGTGTCTGGCACACCACACCTGTGCCTGGTG
ACCAAAGACAACCGAGGGCTCACCTCACCGTGGCCGAGACACTTGGAGCAATTGCACCCTCGGTTAAGGT
GTGTTCTGCGCTCTCCATAATATCGTGAAGCTCACTGAAGAAGAACTGTGAACTCTACTAGGGTGTGTGA
TCTAGAATGGAGTCGCGCCATCGTGGAATTGGCGCCGCAGACAGCTTCATCGGCAACCCTTCGAACTACG
TCGTCTCCAGCCAATCTCATGCGCGCACCGAGAGCTTGAAAGAACACATCTAAGAAGTGGTGTTTGAAGT
GGGAGCCTACTCCAGTGTTTACTGATCAAGTGGAGGAGCCATCTAACTGGATATTTGATAGAGGGATCTA
GAACCTCTTCACTGCAATAAAGACAAGCCCGGTGCATTTGCCCATTCCTTGTATTTTTAAAAGGCTTTTA
TACACTTTAAGTCTAGTGAAATGTGCATTAAGTTTATAGGAGTTGCTTGGAAACTATTTGAT
>CUFF.15453.1_29.ids
AACCTAAATAATACTTATACGACAGCGAATTAAACACCAAACCTAGAATAAGCTGACTAATTAAGCAGGG
CATCGACTTCATCTATTAACCAAATTAACATAATAACACTAGAAAATCTATTTTTATTCCTAGCTTTTTA
TTAACTCTTTAAACTGTGCAACTTAATTACTTGATTTACTGATTTATCTAAATCGATCATCACAATATAC
GTATGCTAAATTAATAACATTTATTGTGACCAACAATTCTATTTAATCTATTTATAGACCTAATTGACTG
GAATACGAATTAACTTACCCTTATGACATCCGACTTGAAACCACGAAATCGACGACGCCTTTCAGCTCAG
CATTTCACCAAAAATAGGGTAAGTGTTGCGTCAAATCATGCTTCATCTTTATCCGCATCGAGTATTCTCT
AGCCGCGTACTGATTTATTTTCTTCTGCGCCTAATCTTCTCGGATCTTGGCGTAGAAGAGGATGACGATC
GATGACTTGTTCGAGCTTTTTGTCGAGCACTTGGTGAATATCACACTGCTAGCTTCGTCTTCACT
>CUFF.15458.1_29.ids
CGGTTGCGTCTGTGGTCGTCAAGCGTGTCTGTTGCCGTGAACTCGCCCCTGGTGCCCACTCTGTCTCTGG
TCCACGCTTCCTTCAGCTCGGCCAGGCGGGGCATCGTTCCGTGCTATGCTCGTCCAAGTCGCTACCGTCA
AGTCGTCGGGGTCGCTCAACTCGCCAATCGCATCTTGGCCGATTGTCAATTTTCTATTCGCCATGGTACA
ACACAGCTGTTAGATCCGATCTCCAAACCGCCATGGCATCCGTCGTCCTCTGGTCCCAGCCCGACCTATC
CGTGCGCTCGGTCTTCATCCATCGGGCTTCGCGCGTGCTCGCGTTTACCGTCGAGCTGTTGAACATGTCC
TTCCTTGCTTGTGACTTCGTCATCGCCAAAGCCCTCACTAGATTCATGTCCTCACCAGCTCACTCCAAAT
TCGGTCTCGTCGTCGTTCCGTGCGTCATCAAGAAATCCCAAGAATCTGGGGAAGATGAAGCTAGCAGGGT
GATATTCACCAAGTACTCGACAAAAGCTTGCACAAGTCGTTGATTGTCATCCTCGTCTACGCCAAGCCCC
CAAGCTATGAAGACACTCTGGTGCTGGCCACACATCACCAGCTCAACAAAAGGAATCCCATGGATATTTG
GCCAATAATAG
>CUFF.15462.1_29.ids
AGCTCACGGCGCCTACTGCTGCTCAGCCTTGGGTGCCGTCGCTGAGCTCGCCCTGCTCCCTGGTGCTTCC
TGCTCGCCGTCTCTGGCGAGCTGGCTGTCCTGCCCGTCATGGTGGCGCGCGCTCCATCTCCCATGGCGCC
CGGCCGCCCCTCTTTGCTCATCTTCGCCGTCGGGCTGGTCTCTAGCTCCCTGTGCCCTCGCCTCCTTTCT
TTGTTTATGCTTCTCTCTTCTCCCTCATCGCTGGTCCACTGTGATAGCGCAGGTTGTGGTGGTACATCCG
TGGTTGTGGTTTGAGCCAGAGTTTGGTGTGTGCAGGGATATTCCTTGGTGCTACAACTGGGAGGTGCTCG
CCGAGCCCTGTATCACTGGTTAAGCGTGCCTGCCCACACCGTCGTCTTTGATCTCTCGCTCCGGTCTCCT
TGTTCTTCATCGCTTGCCAGGTGTTCGGTAAAATGGGTGAACCGGTGAACGTCGTTAATTTTATGTTTTC
GAGTCAAATTACTATCTGGTGCTTATGGGTGTTTTTGTGTGTGAGATTGGAGAAAGGAGATCCTCGGATT
TTGTGGATGATGAAGTAAGATCCATGTGACGTTCGCCAAGTATTCGGTGGATTGCTCGAACTAGGATTCG
TTGTCGTTTTCGTGAATTCGTGTTGTTTTGATCATGGTAAGTAAAAGGAAATTAGGCGTACACCTAGTCC
CTAATTGTTTTTGGTGGTTGAATTGCCCAACACAAATAATCGGACTAACTAGTTTGCTCTAGTGTATAAG
TTATACAGGTGCCAGAGGTTCACACTTAGCAAATAAAAAGACAAAGTATTGGGTTCAACAAAAGAGCAAA
GGGACAACCGAAGGCACCTCTGGTCTGGCGCACCGGACTGTCCGGTGCATCACCGGACAGTGTCCGGTGC
ACCAGAGGACTCCAATTCAAACTCGTC
>CUFF.15463.1_29.ids
GGTGTGACATCGAAGCAACGGATACTTCGGCGCCAACGGCTACCTGCAGTGCATTGAATGCGCGCTAGCG
CGCGCAGAATGCAGGCACGCCCATACTAGCGCACCGGACACTCTACGGTACATGTCTGGTGCGCCACCGG
ACATCCAGGCGGGCCCAGAAGACAGAGGTCTAACGGTCGGAACCCGACGGCTTTGGTGACGTGACTGGCG
CACCGGACATGTCCGGTGTACACCGGACTGTCCGGTGCACCATACGACAGACAGCCCCACCAAACGGCTA
GTTTGGTGGTTGGGGCTATAAATACTCCCAACCACCCACCATTCATTGCATCCAAGTTTTCATACTTCCA
ACCACTTACAAGAGCTCTAGCATTCAATTCTAGACACACCCAAGTGATTAAATCATCTCCAAATTCCACA
CAAAGCCTTAGTGACTAGTGAGAGAGATTTGCTTGTGTTCTTTCGAGCTCTTGCGCTTGGATTGCTTTCT
TCTTTCTTTGATTCTTCATTGCGATCAAACTCATTTGTAATTGAGGCAAGAGACACCAATCTTGTGGTGG
TCCTTGTAGGACTTTGTGTTCCAAGGCAATTGAGAAGAGAAAGCTCACTCGGTCCAAGGGACCGTTTGAG
AGAGGGAAAGGGTTGAAAGAGACCCGGTCTTTGTGACCACCTCAACGAGGAGT
>CUFF.15471.1_29.ids
TAACCGTTCAAAGTTTCTTTCTTTGAATCAATGTAGTAATCACTCTGATCATGTACGAAGTAAAATTTTT
GTAACTTGTAAAATTTGGTAATAAGATTTCCGCTGCAAAATATTGGTGTGTGTGATTTGTATTACTTAAT
CCCGCGGTTCTGGTTGTGAGTGGTTTATCCGGGGTCCCTGGGACATTCGGACAGATCCTGTTAAGTTATC
TGGTGCACATGCATAGCCGTCTGAGGTCTTTGAGACAAGGACAGGTGCATGTGGGCCCAATAACTTGGGA
GGTTCTGCCACAGCTCGTTACGAAAAACGATCTAGCACCGCGAAGGGCTACTGTTGGGACCATGCTTCGT
CGCCGAAGGTCCTGCGGAAAGAAACATCTTCGGCTGAAGCTGCTCGTACATGATGCCGAAGGTACCATTC
ATGAAACTTCGGTATTATAGCATATCCGAAGATGGAGGGTCGAACCGACTTAAAGATAGAATGACCTTTT
AGTCCATAAGGGTCTGAGTCATTGTTGTAAACTTTTATGAGGGGCATGATTGTAATTCCTCACAGGCTGT
GTCCTGTGCCTATAAATAGTGAACAGTATTCCTTTACTGTTCATGCATTCCTGTAATTGCAAACGCATCA
CTCGGGAATTATTTTTTGTCAAGGCAAAGGTATAAATGTACCTAAATATTATGTTTTCACATTTTAGATT
CATATAATAAGATAAGCGAATGATGTCATTTATTTCTGATGTATTTATCTTTAATGTTTCACATTTTATA
TTACTTTGTATTATTTTGTAAGTTTAATCACGAAGGTGTAACCTTTGTGATATTCTACTCGTGGTCTTCG
TCCGAAGTTCATTAAATCCTTGGGGAGATAATGCTTCAGCGGACGAAGGGCATTAATATTTAACGTTTTA
TGTTGCCTTGTTCTTAATTCATAGCATTTGAGAACAAGTCCCCAACAAAGGCCTTGCTGACTGTAGGACC
GCTAACCTAAACTAGAATGGTCGCTCTAAGGACTATAGACCCCTACTCTTACCTTGACCTTAGTGTCATT
TCAAATGTTCGTCATCTTGACCAATTCTATGTTATCTGCTTATCTCACAAAATTTTGTCTCACTTTTCTT
TCTGTTTACTTTCTGGTCTTATAGTTCTACTCTCACTCTTGTGCTTACGATGATTAGGTGCACTGCACGT
AAGTCAGTGATCCCTTTTTGCCTTCTCACCTGGCGGAGCATCCACTGCGTCGCACGGTGCCAGGTCAGCT
AGTCACCTGGAGAGACTGCATCGTCGCCTGCACGAGGAGCAGGAGCGCTGACACCACGAGCAGGAGCAGG
ACCAGGAGCAGCAAGACTCTTCCCCCTCGCCTCAGCAGGAGGTGGAGACTAGGAGGCTGCCTTCCCCTGC
ACCTCAGCCAGAGATGCCC
>CUFF.15489.1_29.ids
AAAGATCTTTTACCTCTCGGCTGCTGTAGAAAATATCAGGTTTTGGGGTATTTGAAGCCTGCCCTCGATG
GAGTTCTCATCGGCTGCTTCTCTAGTTATTCTCAAGTGATATTTTGGTGTAGAGCTTGACCAGGTTCAGT
GTTTCTTTGGACAGTGCATGTGAGCCAGCAAAGTATATGTGCATGGGAGCCACGTTGAGTTGCTCCTGCA
GTGCTGCTGTGCTGGCATGCCCCAGAATTCATGTTCACCAAGTTGTGGTCGAGTTCCATATGCCTACCTA
CATAATCAGTGATGCCTGCCCATATATATACAACCCTTTGGTTGGGTTCAGTGAAGGTTTCCTCCCTGCT
CACGAATTCTGTCCAAAGATAACTGAAGGGTGTTGTGGCGCATGTGTTCCTGCTAGTATTAATCTTCTCC
CCAGTCCCTAGATCGATTTGCTTAAGCTGGTATGTGCCACCCCCTGTGCTGGTGACCACGCGTGCAGTTC
TCCCACCTCGCCATGGCTCGGACGTCCTTAGGAGTTGCTGGCCCGTATGAAGCTTGTTCCGTAATCATCT
CAGAGCTCCCAAAATAAAGAGCGAAGATTCAAGATGAAGTGGTTGCTAAAGAGGACTCTACTCCAATGCC
TGCTCATCAAGTGGATGGAGCCATCTAACTGGGGTTTAATAGAGGGATTTAGACCTCCGTCTCCGCAACA
AAGGCAAGCCCCGATGTATTTACCCCTTCATTGTATTTTTAAAAAGACTTTTATACACTTAAGTCTAGTC
AAATGTGCATTAAGTTTATAGGAATTGCTTGGAAACTATTTGATGCATTGACTACCTTGATATCCATGCC
TTTATAGATACTTTGATGAAGTATCAAAATATGATTTACAAAAATGCTTAGCCCTGCTTAGATCTTGTGG
ATAGAGGTTGTCTTTTGCAATAATGCCTAGCTCAAGGGTTATCCTGAGGAAGGATGGCTTCTACCTGCAA
GAATATTTTCATTGGGAGCATATGGTGGGATCTTACTGCAAAGTTCTCCATAATGCTCTTTTCATCCTTA
GGAACACAAAACAATCCTAAGGGTGGAAGTACTTAGCTCTAGACTTGGGATTGGAACAGGTGATGCTCCA
CCCAGGTTAATTAAGGATTGGATGCGTAAGTAGGCCTGCATGATCAAGGACTATCTTAACTGACCACATG
CCCTGGATATGGGAAGGGTAAGCTTGAACCCGGCTATTCCATACGTGAAAAGACAACCGCACACTGGGTA
TGGGAGATGGTGGGAGTAGCATGTACCCTCCTGGCTAGAGGCTGGACAGAGGAGTATTGTGCTCCCGGGT
AGAGCGGATCGGTTCACATTGTGGAGGATCTGTGGGAATCGTTGACATATGCAAGGGTTAAGTGCTACAT
ATGTGGTGTGGTTAGAGATCCTCAACTGTGGAGACTTGATCTCTGACCTGCAACCTAGGTCAGGATGTAA
ACATTATGAATAAAAATGATGTTGTATTGATGAGATGGTGAAATTAGACTAGATGCAACCAGAGTCTATT
AATATTTAATCTGGCGTTAAAATATTGAAAGTAAGGACTCACTTTAATAAGCTATTTCCGCAGAAGTATC
TAAGTTGATTCTTGCTAAAGCCTTTTCCTTGATTCCTATTTAACCAGCATATCCTTGAGAGTCATTTTTC
CTTAGTCGGGTAAGACTGCGAAAGTACACTTCGTACTCAGGGTTTTCGAACCCATGTTGTTGTAGGTGTT
GAGGAGTACTCAAAGTGATTCGGAGGCTGGACGGCATTTCCAGTACTGGGGGAGGATTAGTTAGGCTTGT
GTATAAGCTTTGGAGGGTTCCTACCTTCCTGCTATTGTAATAAGTTATGCACTTTATATATATCAGGACT
TGTAATAAATGTAACTCTTCCTATGTAATAACCTTCATTTTTAGAAATGAAAACAATGTTTTGTAAAGTC
TGCCGCTCTTATCTCCGAAGTGTGTGTATCGAATGTGATTACTGTAATATGCATGTATGGTGGGAGATCC
TTGGGATGATGAGTTCAAGTTGTTGAACTCGTGATAGCCTTGTTAAGTTACCTAGTACACGTGCATAGCC
ATCTGAGGCCATCAAGGCAAGGATTGGTGCACGTGGGCCTGATAACTTGGGAGGGCTGCCAGAACTACAA
ACCAAGTAACTTTTGTATTGGAGAATTTCCAAGTTGTATGATGG
>CUFF.15519.1_29.ids
CACGAGTATAAATAGTACAAGATAGATAATCTACACTAAAAAGGATGAAACACTTATAACCAAGCATATT
TTATACAATATACCAATTACAACTTTAGAACTAAAAGACCTAAAGTGTTTATACGCATTACTTATCAGGC
AGATCCTATATTTTGGTTGAAACAAATATATCGATGTTACTTGATCCTAAATATTCGAAGTAGCAATCAA
CATCCATTCAAATCATGAAATCAACCAACACATATTCATGCCTAGTTTAGAGAGCACACTAATTGACTTA
CAATTTTGGCTTCACGATTCTGGGACACCTAATGTTTATAAAATTCATCAAAGAACTTTTATTAACTTTC
TAAACTAATTTTCCGGCTAACATGTGTATTACACATATTAATAAAACATTATATTTTTAACACGTACAGT
CCCGCAAGCACTGGGACCTATTGCGACCTCTTTCTTCACATGACATCGACCAAATCACTGTAGACGACTT
GGGCATCCTAATAAATAGTATACGTACCCCATGTCACACATATACTAAAGGCAATAGGACTGATATAATT
AGTATACCTACAGTTCCCTTTATCAAACTAATAACCGAATTAGCAATCCGACTCACTACAGAGTCATCAC
GATTAATATACCTAGTCAGACTATTCATCAGTTCACTAACACGAATTTCAAATTTGCTTACCC
>CUFF.15527.1_29.ids
CCTTTCATAAAAAAGTATCAAGGAAGGGTAATCAATTTTCCAAGGAAAGAAATGCATCAATTGTTTAGCA
CACAACTTCTATCACCTAACGCATCATATAAGGTGATAAAGATTTTGAAACAACAAGGAGGTAGCAAATG
CACCAGGGCTTGCCTGGATAACACTACGTTAGTGTTTTTAGGTGGCGACCACTTGGCGATCAGCTTTTGT
CTTGTCACTTGTTCAGATTATCCATCTTTAGGTTCGTCCATCAGCATCACCTTGAGATTAATCCAGCTCT
TGCCCTTCACATCATGTGATCAACTAGCGTGCCTCATGAGATGCATGATGCACATGTATAAGCACGAGTA
TAAATAGCATAAGATAGATAATATACACCGAAGAGGATGAAAAACTTATAACAAAACATTAAGCAAATAC
TAGCTAGCGATGTACGACTAATTATAATAATTACGCTATTCCAGTCTGTTCGGAGGTAACTTATACATCG
CAAAACAATAAAATATACACACGCTCTACTCTCCTTAACTAATGTTCAACACTAGAAAATTAACAAATTC
GATTTATTAGTATAAGTCATCTAAATTTAGAATAAAGATAGAAGCATATTAACTAACTTTCTAAACCATT
TATTCAAATTAATTTGGATATCATACTAATCACATTAAACCCATATGTCTACTCAAACACTCCTTGCCAC
CGCGGTATTTCAACAAGCATACTACACAAGATTAACCTCGCCACTTATTACGTGTATAAAACCTAGTTAA
ATATATTCGACACATACAACCATCTAAACACCTTTCATGTAACCTACGAAAATTGACGATTACCAGATGA
TGCTATTTTTAAGACACCGTCACGAATAATACATATGCAACAAGCATGGATCAGACGACATCACACAATG
CATTATGACCAAACACGAGATTCATCCCGACTAAAAATATTTGCCCAAGCTACTTATTAATCTAACAAGC
ATTTCCGCACTTTCAGCTCACCATAATCCATTGGAGGTAAAACAAACAGAACATAAATGACGAGTCCTTA
CCGCGATCAAACCAACTTGAAAATTCCCACAATCGGCAACGATCATCAGTTTAGACGTTCCATCAAACAT
TTGGTGAGCACCGACCTAGAACTCCACTGTCTTCACCATCAAGCGATTTGCGCTCCGAAAAAGAAACGAC
GCAGCTGAATCCCCATGCTATGATGGTTGTTGCGCGTCGAGGCGAGGTTCGAGCGGGTTGACG
>CUFF.15539.1_29.ids
CGAGAACAGAGATTAGAATAGATAGAAAGAGTTTCATGCTCTCTGGTTAGAGTTAAGATTTTAGGTCTGG
CCACTGTAAAAGACACAGTGTGTCTCGGCCTCAAACCAGAGAGCTCTCACAACTAACTAGGGTTAGGGTT
TATGACCTAACCCTAATCAGTTAAGCCGTCAACAGAGGCGATGCACAAGCTTATGATCCAACGATCTGCG
GCCAAGAAACAAAGTCAATAAGAAACGCAGATAGGGTTAGGGTTTTTGAACTCTAACCAAAATAATCCCA
AAACAGCACGCTCTGTCCGAAGGCCCAATATCGTTTTTTTGGGTTCAAATTTGTGATCAGAAAACATGTA
TAGAAATCAGATCAAGTGCGCAGAGCACTGTTCACGCATCCATAGGGCCTCAGGACCAAAATAACATCAC
AGAAAAGCTCGAATAATCAGATCCATGCTTCAAAACCCTCCAAATCTCGATTCCCATTACATATTATTCA
TTTCTTACAAGCATACATCACGTGAAGTGGGGATCGAATAAAAAAAGGGAGAAAATCATGACAGAGATGG
CCATGCAGCCAAGTGCATGCAGAAATGTCCATGCGGCAAGTAGAAACGAATAAAAAAGACAGAAAGCAAA
CAGAGAGTGGGCGGCTGTGTGGCTCTGTGCAGGGCGCAGTCGGCCAGAGCCAGCCGCTGGTGCTTCCTGG
CGGCCGAACGAAAGTGAGCGGCAGGAACAAAAAAAAAGGGAGAGGGAGGTGCGGTCGGCAGTGCCACATC
TCCCAGGCGGCTGAGAGAGAAGGAAGCCGCCGGCCAGAGGTTTCGGCTGAG
>CUFF.15554.1_29.ids
TCATTTTCTTGAGTACATGTACTTATCCATTGACTTCTTTTGCAGGTAATTCCAGTGGCATAGCTTCGAT
GCTATGTATGACTTTCTGAAGAAAAACTGGGAGATCACAAGATGGGTTGCTCTAGGCATTGTTGTTTTTT
TAGATAAGAGACATGACTTATCTGACAGCTTTTGATCTTAACTAAACTCGAAGGATCCTCATTTGATCCT
TATGCTTCCAAAGCCATTGTATTTGCTTCTTCAACTTGTACTCTGTAAGTTTCTAATGTTCATGCAAATG
TTTTCCAAATCTAAATTCCGTCTTTG
>CUFF.15597.1_29.ids
GCTATCCACGTGCTGTGGCGGCTGGCCTGTGCTCCTATCCGCGGTTGCCGAGCAATATGGATTTTAATGC
CATTGGGAGGACATTGGGTGCAAGATCAATTGAGCAAACTTGTGACAGCAAGTGAGAAGAGCACAACATC
CGTTGAGTCTTTGGCAAGAAAGGAGGACATTGGGTGCTCCATTAGAGATATCATGGCATTGGTGAAGGAG
TGTGGTGCAGTTCTAGGAACAAAAGAACACTTCATAGCATCTCAAGTTTTTGTCAAGAGGGCAGAGAGGG
AAATGTTTATGACTTTGGACACACTGGAAGAACGCTTCAACTGGCTTACAATGAAACATGATTGGGTCAC
TAGGATGATTCACTAGGATCTGTAATTTTTTGTAGCACTGCTGTGTTGTACCATGCGCTTGAAGCTGACG
AAGATTTATTTCCACACCCCCCTCTAGGTAAACAAATGTCAAAAAATTGTTCTACTTTTTGTCCACATAT
TTTTCAAGGTTCTAATAATTGTATGTTACAGGAAAGTACTATGTTGTTGATGCTGGATATCCAAATAGGG
ATGGGTACTTGGCCTCGTACAAAGGACAACGGTATCATGTTCCGGAATGGAGAAATGGTCCTCCACCTAA
TGGTGAGCAAGAGCTCTTCAATCATTTACACTCAAGTCTACGGAATGTTGTTGAACGCACATTTGGTGTA
TGGAAGATGAAATGGAGAATTCTTCTTAAGATGCCAACTTATCCTATGGACAAACAAAAAATGATTGTTG
TTGCTACAATGTGTCTTCACAATTTCATCCGTGAGAATAGTGCATTGGATGAGGATTTTCAGAGATGTGA
TCGAGACCCAGATTATATCCCTACTATTCCATCCCGTTATAGGCGACATGTCCCTCAGAATGCATCAGAT
ACATCTACCACAGGGTCGAGTAGTAGGAACATGAATAGGTTCTGCGATGATGTATCGAAGGTACTTTGGG
AGTCGAGGTGATTAGAAAAGGTGGTTCGTGTCATATTTTGGATATCGTGTCGTGCTAGTTTTATGCAATT
TATGGATTAAACATTTG
>CUFF.15597.2_29.ids
GGATGATTCACTAGGATCTGTAATTTTTTGTAGCACTGCTGTGTTGTACCATGCGCTTGAAGCTGACGAA
GATTTATTTCCACACCCCCCTCTAGGAAAGTACTATGTTGTTGATGCTGGATATCCAAATAGGGATGGGT
ACTTGGCCTCGTACAAAGGACAACGGTATCATGTTCCGGAATGGAGAAATGGTCCTCCACCTAATGGTGA
GCAAGAGCTCTTCAATCATTTACACTCAAGTCTACGGAATGTTGTTGAACGCACATTTGGTGTATGGAAG
ATGAAATGGAGAATTCTTCTTAAGATGCCAACTTATCCTATGGACAAACAAAAAATGATTGTTGTTGCTA
CAATGTGTCTTCACAATTTCATCCGTGAGAATAGTGCATTGGATGAGGATTTTCAGAGATGTGATCGAGA
CCCAGATTATATCCCTACTATTCCATCCCGTTATAGGCGACATGTCCCTCAGAATGCATCAGATACATCT
ACCACAGGGTCGAGTAGTAGGAACATGAATAGGTTCTGCGATGATGTATCGAAGGTACTTTGGGAGTCGA
GGTGATTAGAAAAGGTGGTTCGTGTCATATTTTGGATATCGTGTCGTGCTAGTTTTATGCAATTTATGGA
TTAAACATTTG
>CUFF.15598.1_29.ids
CATAGAACAGAGAACTAGAGAGTACTCTGTGCGAGCAAAAGAACATGTTGAACGAAGGTAGTATGTCGTA
GTCAAAAGATTATGTAGAGCCTATGGTATTGCATTTTGGTTGATGGAAAATGCTGAAACACCTTTGGGCG
TTTTAGATTTTAATTTTTGATAGCATTCCTTTTTGAAGGCGTACCCTCCAGCGCGCTGCATATATTTTTG
ATAGCATTCCAATCGCAAGAGTACCCTCCAACAGAATCGCAATGAACAGAGACATTATAGGCAGCATTCC
TTTTTGATAGGTGCATATATTTGTTTTAGATTTTAATTTTTTTACAGCAATATGGATTTTAATGCCATTG
GGAGGACATTGGGTGCAAGATCAATTGAGCAAACTTGTGACAGCAAGTGAGAAGAGCACAACATCCGTTG
AGTCTTTGGCAAGAAAGGAGGACATTGGGTGCTCCATTAGAGATATCATGGCATTGGTGAAGGAGTGTGG
TGCAGTTCTAGGAACAAAAGAACACTTCATAGCATCTCAAGTTTTTGTCAAGAGGGCAGAGAGGGAAATG
TTTATGACTTTGGACACACTGGAAGAACGCTTCAACTGGCTTACAATGAAACATGATTGGGTCACTAGGA
TGATTCACTAGGATCTGTAATTTTTTGTAGCACTGCTGTGTTGTACCATGCGCTTGAAGCTGACGAAGAT
TTATTTCCACACCCCCCTCTAGGTAAACAAATGTCAAAAAATTGTTCTACTTTTTGTCCACATATTTTTC
AAGGTTCTAATAATTGTATGTTACAGGAAAGTACTATGTTGTTGATGCTGGATATCCAAATAGGGATGGG
TACTTGGCCTCGTACAAAGGACAACGGTATCATGTTCCGGAATGGAGAAATGGTCCTCCACCTAATGGTG
AGCAAGAGCTCTTCAATCATTTACACTCAAGTCTACGGAATGTTGTTGAACGCACATTTGGTGTATGGAA
GATGAAATGGAGAATTCTTCTTAAGATGCCAACTTATCCTATGGACAAACAAAAAATGATTGTTGTTGCT
ACAATGTGTCTTCACAATTTCATCCGTGAGAATAGTGCATTGGATGAGGATTTTCAGAGATGTGATCGAG
ACCCAGATTATATCCCTACTATTCCATCCCGTTATAGGCGACATGTCCCTCAGAATGCATCAGATACATC
TACCACAGGGTCGAGTAGTAGGAACATGAATAGGTTCTGCGATGATGTATCGAAGGTACTTTGGGAGTCG
AGGTGATTAGAAAAGGTGGTTCGTGTCATATTTTGGATATCGTGTCGTGCTAGTTTTATGCAATTTATGG
ATTAAACATTTG
>CUFF.15671.3_29.ids
GGTAAACATATGCTATCTGATCAACAAGTGGCCTAATCATGTTTGCCGTAGTGCGAGGCCTAAATTTTAG
CCTTTTAACCTCGATTGAATCAAAGAGGCGCAAGAGATAAATGCTGCGGCAGAAGCACCCCTGGCAAAGG
AGATGCGGTATTTATGGTGTCAGCTCCTCATTACTGGTGCATATTTGAGATGTTGATGTGTACACTGCGA
GAGAAGAGCCAAGCCAATTGTAGGGCAAAACCTATTTGACTTATCATTCTTCTGTGTATTCTGCCTAGAC
ATTAGTGTGATGAGTAGGTGAGTTCCCCGTTGCGGCGTGTGCATGATCAGCTGCTGGAGGCGGGATGTCG
GGAAATGCTAGAATTATGCTGACTCTTGTCGATGTAAGTGTATCGTGTGTGTGTGTTAACATATGCACTG
GCTGGAAACGTTCCCATGTGTGAATGGAGGATGCTGATGATAGCTTGACTGTTGTTTCATATTCAGTTAG
ATGTTTGCGGAG
>CUFF.15714.1_29.ids
ACCAAAACAGAATCTGAACTCTGAATTGTTTCAACGATTCACGTTAACTCCGGATGAATTTTAAGGTAGA
ACCAGTTGGGTTGGTTAGATAATCTCCTTATCTTTCCAACCATATCAAGTCCGTCGCAATCGGAGTCCGG
ATGCATCCTGGGCGTCCATTTTAGTGCAGACTGGTCCTGGAACCCGAGATGGAGTCGCAGCCGAGTCGGA
CTTGATCTCCTTCCTGTTGTGGCCGCCCTTGCTGCTCCTCCTCAACACCTTGGCCTTTCCCAAGTCCTTT
CTGGTCCTCTCCAAGGTACCTAATCATCAAAACATCCATGGCCCCAAGCATAAGCTCTGAAACACAATTG
ACTAGGGTAGAACGTACCTGGAGATTTAGCTGTCGTGCACGAGATCGTGTTATCGGTCCATTCATTGTAT
GTATAGAAGTGATGTCCTCATCATATTTGTACCCACAAGCCATGTAAAAGTTCAGAGAACTTTGCACCCA
ACCACGCATATGTCGACCAAGCATAATACCACACTACCGAGGTGCGGTTGCATAGGGACGCTATGAGGTC
TTTACAAAGTTCCACTAGCATGAGAAAATCCGCTACAGTTTTAGGATGAAGGAAGCATAAGCCTTTTTCC
ACGGTCTATAACCCCATCACAGTAATCATAGCTAGCACTATGCTCTGCTGTGACGCCTCCCTAATTGCCC
CTTTCAGGAAAGGATTATCCCACACTAGATTTCCTAATTAGTTGGCCAAGATAAGAGCCATATAGTCCTT
GTGG
>CUFF.15715.1_29.ids
ATTGTCTTAGGTGGTCGCTGCATGTTCTAATTAAACAATATGATCTTATCATGCACAATGATAGATAATC
CAACAATATATAATAAAACATAATGGAACATGGTCATGAATCATAAGTATCATTATCCCAAAAACCAGGT
AGAGCACTAGCAAGACTACCCAATAATTCATTTGTATGCAAGGTGGAGGGTAAACAAACTAGGTAATCTA
TTAGGTCCCATCAAGTTAATCTAAGAATGTCACGGTGATTATTAGAAACATGAACATTATTAGGTCAAAG
AATGTGATCAAGGATACAACTTGCCTTTTACTTGCGATTCCAGGTACTTCCCCAAAAGTTGGGCTTCAGA
TTCC
>CUFF.15719.1_29.ids
CTCACAAATTTAATTTCACTATGCATTTTAAAACATGACAACAACATACACATGATTTATCTAGAAAAAT
CACCATATACGATAAAAGTGCTACTCTATAGTTAACGCAATCTCCAAAATCCCCAATACGATACACACGA
TTTTTCTAGAACGTACACATGATTTATCTAGAACACAATATACGAGAGTTCAATTCTATTTGCAATAAAT
CAATTGTATACCTTAAGGTTTTGCTGTCTCCAGAACTTACTGTTTGCACTGTGTTCTTGAGGAATATCGG
CCGATACAGAGGTTCGCAGGGAGGTCGGATGGCGTGCCCAGGTAGCCGGATGGGTTCACTTGCGTGCACA
GACAGCCGGCGGTGGGCTCAGGGCATCTGGCGTTGGGCGCGCAAGCTAGCAGGGTTAGGCGGAGGCGCGG
GCGCACGCAAGCCAGTCGGCGGCGGCCACA
>CUFF.15750.1_29.ids
TTAAAAAATGATCTGCTTAATTCTTACATGTTCCTCCTCTCTTGGGCAAATAGCAGTGCTCCGTGGTGTC
ATCTGGTTATGGAGAAATTTAGGACAAAAAGGGCAGGTTAAGCGCAAGGCTGGAATCAACTAAGAGCAGA
GAATTTGAATGTGCATGAGATATCTTATCGAGTATAACTGTTTAAGGAGAAGCTGATTTTTTTCTTAGCA
TAATCTAATACACTTACTGATATGATTTATCCGTATCTGTTGGGAGGATGAAATCTCATCAATTTTTATT
TTAGTTTATTATGATTGTATTTTTAGTCTAATGTACAATTTTCCAGCACTTGGCTTTGCTAGATCTCGAT
AATGACACTGCATTATTTGGCGTTTTTATGTATATGGAGCATGAAAGTAACTAAATGCAAAGAATAGTAC
TTTTTACGTCTATGATTTATTTCACATCAAAACTGTATTTTTATTTGCAAATGTAGCAACAATATACTAA
TTTGATGTACTTTTTTCTAGGGTGTTCTCGACAAAGAAAGCTTGTACCTTAAAACAGGAGGATACAAG
>CUFF.1584.2_29.ids
ATCCATGGCTGTGCTCGGCCTCCACCTCAAGCCGTGCCCTAGGATCGTCTTCCAGCACCCCCTTCACACC
CTTGCCTCCAGCTCGCCAGCACCCTCCGTTCGGCCGGCCATGGCCACCTCGCCGAGGCCCCAGCCACGAC
GTCATCCCCCGCTATCGAAGTCGTGCCTCGCATACCGCCTATTCGATGAAATGCCCAAACCTGTGGACTG
TCGACACCACATCTGCTCCCTCTCCTAACACCCTGTCGCAATTTCGTGTGTTGCCGGTGAGACATCGGTT
TTCTTCTATTCAATTAGTTCTTTGCTTGGTGTCAATGGTTAACTGCGGTTTATGTTTGTGTACTGGTGTG
TGGTTTGGAGGAGAGGAATCCCATATGTGTGAGGACAGGCAATCCGTGCAATAGTTGTTTGATGTTTGGG
GTTATGCAAATCGGAAATCGTCATCATTATCCCAAATATTGATTTGGTTTATGATATGGTACGTTAATTG
ATCACATGCTATGGAAGACGAGTGGAATTGATCTCCAAGTGATGCTGATGGACGAAGCTAAAATGGATGA
ATCAACCAAGTGCCAGGATAGAAGATGCTCACCAAGTGGTCGTCAATTAACAACACTAACTTAGTGTTAT
CCCAGGTTGTAATTTTGTTCTGTTGTGGATGGTGCTAAGTGCCGGTGGGCTCGGCCTTCTTATATAAGTA
TATCCCATCTTTAGCTTCTTTATTGAGGATTGTCACTTAAGCTAGCATGTAATTTTAAACTTATAAATAT
TTTATAGATTTTAAAGTGAAATTCTTTTGAATCACTTTCTTTTGTAATCACTCCGATAATTGTATAATGT
AAACTTATTGTAACATGTAATCATTTTGTAATAAAGAATTTATTTCTGCT
>CUFF.15963.2_29.ids
GATTCATTTCTAGCAATAACCGCCCCATCCATCGTCCTCACCGCCCCCATCTAGCGAGCGCTGCCGAGTA
GCAACGCCCCCATAGCCGGCGCCCTCGCATAGCGGCCAACCGCAGCTGGCCAGACAGTCAGCGCCCTCAC
CTGACAGCCTCGCTCTAGCCTTCAGCCCACGCTCGTCGCGCCCCCACAGCCAGCGCCCTTGCCCCGGCCA
TCTTTGTCTAGCCTCCAGCCCACGCCCGCCGCTCGTCGCCTGCGCCATGGTGCCAGCTAGCCGCTGCCTA
GCCCAGCCCTAGTAGGCACCAGTCGCACTGCCCTAGGCCCCACACATCTGCCCTGTGAGCGCAGGAGGTT
TCTGTGCGTTTTTTGGGAGAGGACTGAATCAATAATTGGTTCTTTATCTCTTGTACTTCGTTGGGATTCT
TTACTCTTGTAGAATTTATAATTATGTCTCATATAGATTATATATTTGCTGGAATCAAAGTTAACTTGAT
GTTTTATTGAGGCAGGGCCAACATGATCCGAAGATGATGATACAAGTTCCACACTGACAGTGGAAACATT
TAGCTTCTAAGAGCTCTCTGCTACAACTAATAATTTCAGTAAGACTCTCAGGATAGGCTCTCGGGGCCAA
GGCACAGTCTATGAAGGCCACTTACCCCGCATTGTATAGTTGGGATCCACTGTGATTAGGTTGAAGACAA
AGGATGGTGTCGTCCTCGCTATTGAGAAACTTGTGACCTCACCACTACTGCATTTGTGGCTGAGGCTAGA
ATAGAAGGGAAGAATCTAAGACCTCTATTGAAGCAGATTGTATAGAAGGGAAGAGTCTTCAAGATATTGG
TCTTGTAGTTGCAACAAAGAGAAGAGACAATGGTGGTGATGCTATATCTATAGAAGTAGCAACGTTGGTA
TTGTAGCTCCAAGATTTGGTTGTTGATGAATGATATATATGATAATACATTGTTAAGTATATGTGATAAT
CATTGATTGTTATTTAAT
>CUFF.16093.1_29.ids
TTTTTTGAATTAATATATTTTCTAACGAAAGTTGTTTTGGCAGAGTATACTTCTAAGTATAGTGCTGAGA
ATGCAACAAGATCTTGAAGATGAGAAAAACGAAGCTACCATCAAAGATCTAGAAAACAAAGTTAGAAATT
ACGAAGCTGCTCTGAAACAAAAAGACTCCGTCATTCAAGGCCTTGAAATCAAAGTTAAAGATCACGAAGC
TGCCTTGGAAAAGAAAGACTTCGTCATTGGTTCTATGGAAGGTTCACTGGCTGAAGCCCAAGCCGAAAAT
AACAAATTAAATAATGAATTACTTATGAAGTCAGAAAAATCTGAGCAGGAAAAGAAGAATATCTAAACAA
ATCTCAAGACCAAAATCGAGAAGAATTCAAATTTGCAAAAATCATTGAAGGAGCTTCAGGAGAAATGCTT
AGATTTCGGGAGCCGATGTGTGCAGCGGCTGAAGGATGTGTTTCACTTAATTGGAGCCAGCTCTGATAAG
TTTACACCTTCAGCTGAAAACCTGCCAAGCACCTTGGAATTCATTGAGGGCGAAGTTGATGCACTTGACG
AAGTTATTGTTGGGCATGCTGATTTCTGCACCCTGCTAGCTTCTCGAGGCACGGCTACCGCTTTCCTGAA
GGCTGGCTGCACACACGGAAAGATTGTAAATAGGCCAAACTTCAGTTTGTCGCCGGCAGATTTGGTTGAC
ATCCCAAGCCTAGCCCGAAGCATAGGAAACAGGTTTATGACCCAGATTTGGGTAAACGGCGGGCGAAAAA
TAGCTGGTGACGAAGCTCGGA
>CUFF.16115.1_29.ids
TCGTCTCACTTTCATCCTCTTTGCGTCTCTTTGATTTCGTCGCCGTCAAGGAAAACTCCGCTTCCGTCTG
AAGACTTCGACTTCTCTTGGCTTGCTCATCGGCTGCGTCTCTTTGGTGAGATACAAAATTTTTTTCTTTC
TCTTTCGCCGTCCTTTTCGATTCGGTCGACACCTGGTTCCAGATCCGTTCGTCGATCGTATCCAAAGTCC
TCTACTCGAGATCCTCTTGTTTTTTAGAGATCTTGTTGCTTCAGTGCGTGGAGATTGAGATCTAAAAGGC
AAGTATTTCCTTTTGGTTAACTGGTTCGCAAGAAGCGATGGCGCGTCCACGCATGCAGATACACTACGTC
CCGCCGTACGCTACAGTGCTACACACTGCTGTCCTTGCCTCCTCCAGCTGAGATTGCTAGTGATTTGGCC
CACGCGCGGCGGCGCGGAAGCTGTTCCATGTTAAGCTGCAGTCGATGCTGCTCCTCCCCCTTCTCCACCT
CTCAGAGCGGCGAACGCCTGCAAAAGAAAGCAATCAAACTATGATTTCCCCATGCACGAGAGAGATTCGA
TGCTAAGCCGCAGTGGAATGTAACGTCGAGGAATGTCACTTTTCCTTGCAACCTTTTTAGCGTATATCTA
TATCTATGTAACTGATACGGGCTGTTGTTGCAACAACAGACCATGGTGATTATTTAAAGTAAGCCTAGGA
TTTAGA
>CUFF.1612.1_29.ids
CAATAATTTTTAAAGCATAACTGAAAGCATATTCGAATAACATTAAAACATCATAACTAGTACAAACTAC
ATTTCCTAAGAACTTATTGCAATCCCAATAACAATAAAACATATTATAATGCATCACTAATTGCATTGTT
GATAATCAATCCACATTTGTTGTGCAATTGTGTCTCTGAGATTGTTGCCTTGTTCACTGCCTTGATCATT
GCTTTGATCTCCATCTGGAATATCAACAACATTGCCTTGAACATTTTCTGCCTGATCTTCTAACCATTGT
TCATCTCCTTTGAGAGACCGAATAATGTTGTGCAACACGGCAGCTGCTACCGGTATCTTCACTTGGTTTT
CTATTTTGTGAAACGTGGCAACCTTAAGTATGGGGAAGCGTTTCTTTATAACTCCCAAGGCCCTTTCAAT
ATGATTCCTCAACACTGCATGGCGATGATTAAAGATCTCCTTGTAGTTTTGTGGTCTTCGACGACCTGCC
CCATATTCCTTCAAATGATACCTAACTCCGCGATATGGGGCAAGGAAAGATGGTGTGTTGGCATAACCGC
CATCTACTAAATAAAATTTCCCCAGAGGTACTTGAAAGCCATTGTTCATTGCAGCCCTAAGAACTCTAGC
ATCCGTCGCGGACCCCTCCCACCTAGTGGATATGAAAGTTACATTGAGATCAAAATCACACGCTACCATT
ACATTTTGAGTAAGAGTGCCCTTCCTATTCCTAAATGGAGCGGCTTTGTCAGGTGATATCGATATAGGCA
CATGAGTGCCATCGATTGCACCAATGCAATTCTGCATAGAAAAAACTAGGTCAAAGAAAAAAACAAGGTC
AAAGAAATGATTGACATATGATAGGATAATTCATGTGATCACCTTGAAGTAGGGATAAAACCTAGGATTC
CTTTCAATTTTTTGATGGACATGATTAGGATTTGGTGGCTTCAGGAATTGCTTGGAGAGTGTAGGAACAA
CTAGGTCAAAGAAATGCTTGATGTGACGATGATATGTATCACCACTGTGCCCAAATTCTTCTATTAGATC
TTCAAATGAGGCATTATGGCTGAGCATGTATAAGAAGAATGCTAACTTTTCCTCGACCTTAATCCTTGTA
TCACGGACCAACCCCTCCCTTCTAAGATAACTTGCCAAGGATTTGAAAATTTCAGGCTCCATCCTGAACG
CTACCCGACAGTTCTTCAAATGACCTTGGAGCAACTCCTGAACATGTTCTTCGCCACTTAACTTTGATGT
ATGCCTTCGCTTCTTTTCCGTTACTATGTTTGAACTAGAACCCAATATATGTAGCATAGGGAGAAAAAAC
AACATCATGTCATCATCATCATCATCTCTCCTCTGTCTAAGGTGATCTCTTAGTGCCACATCCATTGCTA
ACTAAAACAAAATTCATGACAGAAAATAAACACCAACAAAAATAGAACATGGTGTAATAAAGAACATTTA
GAATATAACAAGTACCTAAAGGAGAGGATATAGGGTCCCAAGACGGTGGAAGTTCGTCTTCTCCAACTCG
AACTGGTGCAGGGATAATCTAGAAATATAATAAGTTTTTGTTAGAAATACATATAGACAAGTACAAGTAA
ATATATATACTCTAAACTGA
>CUFF.1613.1_29.ids
GGAAAATATCCCGTCTGAACCACACGCGAACACGAAGGGCACGCGACGGCTGTGGATACAACATTCTTCT
CTCCGGCGTCGATCTGCTCTGGCGGCCGCTTCTCACCGATTATCCCTGCACCAGTTCGAGTTGGAGAAGA
CGAACTTCCACCGTCTTGGGACCCTATATCCTCTCCTTTAGTTACCATGCTTGGAAGGGGGTCTCCAAGA
TTAAACATGCTTGCAAGGGGGTCTCCTAGATTTAACATGCTCTTATCTAAAGGTGCACAAAAGAAAAAAT
CTCCTATAGCTACTGCTTCAAAGACACATGGAGGCTCTCCAAAAGATCTGCTATCTTTCACTTATGTCCA
ATCTTTCACTTGTGCCGGTGAATGGTGATGATGCATTGCTGCTTATTGCTGACGGCCGCCTGCTACTGCT
TGCTACTTGTACCACGACAACAACGATTGCTGCTTGTTGTTGGCCATGTGTGCGAGGCCTGGTCATGCAT
AAACAATGGTGCATGTCATGAACTCTTTAACTGTAGGGCATTTCAGTGCATTGGATGGATTACTTGTCCT
GTAATGAAACCTATAATAATGGTGCTTCTATGCGACTGCTGCAAGACATCACTTGTCTGCTATTTCTTGT
GTAAACTGAGGATAATTATATGCTGTTGATAAAACTATATGCATGAATAGAAGCCTGACGATTCCTG
>CUFF.1613.2_29.ids
GGAAAATATCCCGTCTGAACCACACGCGAACACGAAGGGCACGCGACGGCTGTGGATACAACATTCTTCT
CTCCGGCGTCGATCTGCTCTGGCGGCCGCTTCTCACCGATTATCCCTGCACCAGTTCGAGTTGGAGAAGA
CGAACTTCCACCGTCTTGGGACCCTATATCCTCTCCTTTAGTTAGCAATGGATGTGGCACTAAGAGATCA
CCTTAGACAGAGGAGAGATGATGATGATGATGACATGATGTTGTTTTTTCTCCCTATGCTACATATATTG
GGTTCTAGTTCAAACATAGTAACGGAAAAGAAGCGAAGGCATACATCAAAGTTAAGTGGCGAAGAACATG
TTCAGGAGTTGCTCCAAGGTCATTTGAAGAACTGTCGGGTAGCGTTCAGGATGGAGCCTGAAATTTTCAA
ATCCTTGGCAAGTTATCTTAGAAGGGAGGGGTTGGTCCGTGATACAAGGATTAAGGTCGAGGAAAAGTTA
GCATTCTTCTTATACATGCTCAGCCATAATGCCTCATTTGAAGATCTAATAGAAGAATTTGGGCACAGTG
GTGATACATATCATCGTCACATCAAGCATTTCTTTGACCTAGTTGTTCCTACACTCTCCAAGCAATTCCT
GAAGCCACCAAATCCTAATCATGTCCATCAAAAAATTGAAAGGAATCCTAGGTTTTATCCCTACTTCAAG
AATTGCATTGGTGCAATCGATGGCACTCATGTGCCTATATCGATATCACCTGACAAAGCCGCTCCATTTA
GGAATAGGAAGGGCACTCTTACTCAAAATGTAATGGTAGCGTGTGATTTTGATCTCAATGTAACTTTCAT
ATCCACTAGGTGGGAGGGGTCCGCGACGGATGCTAGAGTTCTTAGGGCTGCAATGAACAATGGCTTTCAA
GTACCTCTGGGGAAATTTTATTTAGTAGATGGCGGTTATGCCAACACACCATCTTTCCTTGCCCCATATC
GCGGAGTTAGGTATCATTTGAAGGAATATGGGGCAGGTCGTCGAAGACCACAAAACTACAAGGAGATCTT
TAATCATCGCCATGCAGTGTTGAGGAATCATATTGAAAGGGCCTTGGGAGTTATAAAGAAACGCTTCCCC
ATACTTAAGGTTGCCACGTTTCACAAAATAGAAAACCAAGTGAAGATACCGGTAGCAGCTGCCGTGTTGC
ACAACATTATTCGGTCTCTCAAAGGAGATGAACAATGGTTAGAAGATCAGGCAGAAAATGTTCAAGGCAA
TGTTGTTGATATTCCAGATGGAGATCAAAGCAATGATCAAGGCAGTGAACAAGGCAACAATCTCAGAGAC
ACAATTGCACAACAAATGTGGATTGATTATCAACAATGCAATTAGTGATGCATTATAATATGTTTTATTG
TTATTGGGATTGCAATAAGTTCTTAGGAAATGTAGTTTGTACTAGTTATGATGTTTTAATGTTATTCGAA
TATGCTTTCAGTTATGCTTTAAAAATTATTG
>CUFF.16160.1_29.ids
CGGGCGGCGGCTGCAGCTGGAGGCCTGGAGCCGGCGACGCATCCTCCTCGTCTGGCCAGGATGAAGACCT
AGATGATGATGATCATGATGATGGACTTGAGGCATCGTTGTAAGCTTGTTGATGAAGATCTAGATGATAA
TAATGTACCATGAATGATATGAATGTTTCTTATTGTACTTGCTCCGTAATGTTTTGTGACCTTGCGAACT
TGGGATTGTGGACTTGTGGCTTTGTGAACTTTATGATGAACTTGTTATATTGTGTACTTGTGTTCTTTGT
GATCAACTTATCATATTGTGAACTTGTGATCTATGTTATCAATTTGTAATATTGTGAACTTGTGATATTT
G
>CUFF.16228.1_29.ids
AAAGGGAAATGTGCCCTTGGGCCATTTCTAAGTATTTTGGTGATTGAGTGCCAACACAAAGTGCTTAAAT
GTGAATTTATGCCCATGGATGAACAAAGTGCAAATCATGAGTAAAGGTATGTTTCTAAGCCTTGGTACAT
TAGTTTTGTGTACTAATATACTTGTCTAAGTGCTAGAAACAGAAAGAAAAAGAAAAGAAGAAAGGTGCAA
AGACTTGGCTGTGTACAGCC
>CUFF.16233.2_29.ids
GTCGTTCCAGCCCGGGAAACACGCCCGGTCGACCGGGGGTGGAAAATATCCCAGCCTGGACTGCACGCGA
ACGCGAAGGGCACGCGACTTCTCGTCGGTGTCGATCTGCTCCGGCGACCGCTTGTCATCGATTATCCCTA
CATCGGTTTGACTTGGAGAAGACGAGCTTCCACCATCTTGGGACCCTATACCCTCTCCTTTAGAGAGCTG
CACCTGAAGAAACCAATGAACATTAGGTATTACAAATAAGGGCTGTATTGTATTAATGTGGTTCTTGTAA
ACTAATTTTTCCTTTGAATTTTGTAATTGAATCATCCACAGGTGTGCGACTTGCTTTTGTTTATGTGGAT
CTATTAATTATGTTCAAACAGTTGCTTCATAATT
>CUFF.16584.1_29.ids
ATCATCCTTGTACAGCAATCATCAAAGCCTGATGCAAATGTAACTACAAAATGAGCTATTTTCAGACAGT
AGACATGTGTTTGGACAGCAGAACAGCAAGTCAACAACTATCTGTTTAGCTCACAATTCATAAAATATGT
ATCCAAAAATAGTAAACTAGGACTTTTTGGAAAGCTTATAAAGTCCTCTATAACTTTTGTATTACCATCA
CAACAAGATTCGACCTTTAGAAAGGTCAAACAGCGCTAAACATAAATTTTGTCCAGATTTGGACAGAATT
CGACTAACTACTTCAAAAGTCCAGAA
>CUFF.16696.1_29.ids
TAACAAGTTTACAATATACCACGTTTACAAGTTGACAAGTTCACATAAGTCCACAATTCATGAATTGACA
TGCTCACAAAGTTCACAAGTCCATAATTTCTACATTTCATAAACCATATTAGGAATAACAACACTTTTAG
CGTGGAAACCTGGAATGTAAAGATACATTAGTGCATTAGTAAAAGGGTAATGTCTAATTAAATTGTAAAC
AAATATAAGTTAGTGTTATATAACATTTTCTTGCTATAGCTATCCTATCTTTGGTGCAAACAAGTGCTTT
TATCATGGTAGGGTCAAGACAAGTACAAAATAGATCAATCATACAACCACCAACATGATTGTTTTTATTA
TAGGCTCTATATATTTATATATTTATTTATACTATAGATCCATTGATTAATGTGAACACACTCTAGTCTC
ATTGGTTAGCAGTGTTCACTTAAGCCTTTTAGTTGGCGTTCGAATCCCCTCACCCCCACGGTTTTTTGTG
AGGCTGGACGGCCGGCCTGTTGGGCCTGAGGCCATCTCTACTGGAGATCTCTACGCCTAAGCATTATTGG
ACTTAATGGATCTGTTTAAATGTTTATTTCCAGTACAATTTTGAGATAAAATTTCGAGAATCTATATAAT
CAGTCGTCTGGTCTTAGACAAAAATGGCTTGTACGACTCCTCCCCTCCTTGCTCCAACCAGTGGGCTTCA
CTAATCAATGAGATTAAATGCAAAATTAATTATTTTAAATTTTAATTACTA
>CUFF.16726.1_29.ids
AATGTGGTGAATTAATCCCTGGCATCAAATTACTTGGAGGCGCTTTGAGCTAGTTTAAGCCTCAAATGTA
ACCAAAGTATTCTCATATAATACCCACGCAGTTCATTTTTTGTTCAAGACAACTTTCTAAGAAGAGTGGC
CAATCAATCATGTTCAAAGCTAGATGGCTTCTAAGATTTTAAGCTCATAAAACTATGTTAACAAAAGGGA
TCTCAAAGGTATCACAATTATAAGCAATATCCTAAAAATTACTTATGCGAGGACGATATGGTAGACCAAA
ATCAGTTGCCCTTGATAAATGAAAGATGACTCTTCATACAGCACGTGTTTAAACATGATTATGGTTATGA
ATCTGGGTGCAGCAAAAGAGACACATAGTTCCAATCAATTTAATTACCAACATCTTATATTTCGAAATGA
CAGTAATACAAGATTGGAACCAAGCTGTGGTTACATGTTTATAAAACCACACCGCACAAGCATGAAGGTT
AAAGGCCTGTTTGAGATACTAGTTAGGGCTAAAAATTAGCTCAATTAGTTATGGTTGGCTAGGTCGTTAG
CTAATAACTAGTTGAAGACTTGGCTAAAAAATATCTCAACTATTAGCTCTCATGTTGGATGTACTAGAGC
TAAATTTTAGCTAGCTAGCAATTAGCCTTGGTATCCAAACAGACCCTAACACTAAGAGAAACTAAAGCTA
ATTGCAGTCGCCACCAAGAAACAAACACCGAG
>CUFF.16730.1_29.ids
GCTCCTCCCTTCTCCCTGCAGCTTGCCGAGCTCGCCGGCGTTTCTCCCGCTCCCTGGTGGCCGAGCCTGG
CCCCTGCGCCCTGCTGCAGCCCGTCGTCACCTTGCTGCTCGCCGTCCGCGCGCCACTTCGCCCATGGCAG
CCACGCCTGCTCCCTTCGCCGCGCGTCGTGTCGCGCCGTTCGCCGTCGAGTCTCGCTACCCATCGCGAAG
TCCCATGCTGTCAGCCTCCGCATATGTCCTAAGCCGTCAGTTTGCCTCCATCTCGTGGTAGTGTTGCGCT
GCCGTCGAGTCCCGATATCGATCTGGTTGTCGTCGAAGTGAAGCTTAGTTTAATGATTGCCAAGGGTTCG
ATCAAAGATTTTATTCGGAGACTGTCGACGTTCTCGCAAGCTTGAAGTCGGACTTACTTTGGATGATAAG
TCTCTGATGTTCGAGAGAGGCGAGGCCTGTAAGCGC
>CUFF.16763.2_29.ids
ATAGATGAGAAACACTTTGATCTGCTTAACTATTGGAAGGTGAATAGTCATAGATTTCCTGTGGTATCTT
CTATGGCAAAGAGGTTCTTGGCTGTTCTAGCTAGCAGTGTGTCATCAGAATCCACTTTTAGCACTGGGGG
TAGGATCCTTGATGATTACAAGAGTTCATTGAAGCCAGCAACAGTCCAGGCTTTGGTGTGTGCTTCTAGT
TGGATACGTGGGTCTCGAAGTTCACCTATTCTTGTAACTGTAAGTGTATGGTGGCAATACTTGTAACTTC
TAAGTGTTTACTTGGCATTTCAGTATCTGAATATGTGAGTATGTGACACTCACTTTGGACATATTTTGTA
GGGAGAAGGTGATGATGGTGACATCGAGTCTGTGGAATTTCCAAAGTGTGTGGTGGCAAGTAATTAGGCA
CATGGTCACATACTCACATTGAGGAGATGGAGGAGAGGGAGAGATAGGACCCGGGAGAGGAGACATGAGA
GGCACATGGTCATTATATTTTGTTGGCTGTAACTGTAAGCCTGTAATTGTTGGTTGCAACTTGTAAGTTG
CAACTGTTGCTAACCTGACATATTTTGTTGGCTCCCTGCAACTTTGTCCTGAACTCCTGAACCTGAAGTC
CTGATCTATAATTGTTGGCTG
>CUFF.16767.1_29.ids
GCGGGTTTGAAGGCCAAAACCTTCAGCACTGGTCCTCCAAAACCTTCAGCGCTGGTCCTGCCTATGCTAG
TTTCATTTGCATGGATAAGTTATGAATGAAGAAAACATACATTTTAATATCTAGGCGACCATTTCAGAAG
ACGTGTAGTTAGAAATCAGTAACTAAGAACAGATCTTAACCTTATACATTCTTGGTCTTTCTTTTTGTCC
TGTATTTTTTTATTGTTTGGGTGTAACACCATTATTACATAGCTTGGTTGATGCATACACTACTACATGG
TATTTATATCGTCCTGACGATTGTTACATCAACCACATTACACATTATATATAGCAGTATAGAATAAATG
TTGTACATGTCTAATAATGCACACTAATAATTGTAAATTTGCAACCCACTTATCCAGCTGATTGATATTG
TGATCAGTTCACGTTGCAAGAGTTTCTATAAGGTGGTCTGTTATCCACACTACAATCTACAAACTTCATC
AGTACATCCTCATACAAGTGCAGATCAAATTGCATGGTGAAATGTGTACTTACAAATTCGTTTGTAAGTG
AACTTAGCTAATTATATGGATACTCACATAGTTTTTTGGATACCGATCATACCAATAATTTACGAGGAGG
TGCACCCATTCAGCTTCCCAGTATCTAATTGTACTATACACTCCTTCCATAGGTAAGTTTATAAATAAAG
CTTCGTTTTCCATA
>CUFF.16768.1_29.ids
ATGTCTAACAATGTGCAGTGACTGTAAATTTGCATCCCGCTTATCCAGCTGATCAACATTGTGATTGGTT
TACATTGCAGGAATTTCTGTAAGGTGGACTGTTATCCAGAGCACGTACTTCATTTGTACAGCCTTATACA
AGTACAGATTCGAATTGCATGATGAAATGTGTATTTTCAAATTCATCTTTAAGTGAACTCAGCTAATTAT
ATGTGCACTCATATACTTATTTGTTTTGGATTATACCAATAATTTATGAGGAGTTGCACCCATTTATTTC
CTAGTTTTTAATAGTGCTGCACACTTCTTCTTTAGGTAAGTTTATAAATAAAGCTTCATTTTCATGCAAT
TTATGATTTTATGAGATTTTCCCATACACTTGCACGTTCCCATGAAAGATTCCTCTCACAAAAAAAACTT
AAATTTCATTTAATGTGTAACTCTCTAACTCCTTTCTTACATCCATTGAGTTATATTGCAGGTTGCTAGA
TCTATTACATTTTCAGACGACGACGACACTAGGTAAGTATATTTCCATTAACATTCTATTCAACTCACTA
TTATATGCTTCTATTATATACTCCTATTTAATAACATTTATTTTTTGTTAATAAACCAGTAGAAAAAACA
ATTCAAAGACGAATGTTGAAGCGTCACATGAGGTATAATTTATAACCTTAACAGAACAAGCTTATATTCA
GTTATACTTAACTGTTAAAATAAACCTCATCGTATGGTACAAATGTTTTACCACCCAACACTCCCGAAAG
TTCAAGAACATTAGAATCACTAGCGAAAAGGTTCTTCAAACTTTTCTTTTTTCTTTTAACTTTGAACATC
TGTTTTATCATGACAAATATTGTGTGTTTAATACATTCCTCATCAAACAAATTTGGTGTCATATGCTCAA
ACCAAACCCTTCAGCAGTCCACAACCCTAGTTCTGCAAATCCACCTACAAGACACGAATAAGGTATTTCC
TTTAGCACTTTCTACAATTTATCAATACGAAATTGACATACAAAATATAATTTAGCATGCCTG
>CUFF.1682.1_29.ids
GTGCACCCACCATTTTAACTCTCACCAAACCTCTATCTTTTCAGTTTAGGCCAGCTACCATCTTAAAGGT
CTATACGATGATTTCAAAATCAGTGTAAGCTCAAACAGCGCCGGTGAGAAGCCAATGCTCTAGATGTGGC
ATCTAAATAGCACGTGTTCGAAGGGTACGATCCCAATCATAAGAAATAAGAAGGATGACTTGCTTCGAGC
AGCTCCATTAAGCGCATGCCATAGCGTACGCCGAGGGCGATAAATAATATGGTGCAAAATCCAGCATTAA
TGTTTGGGAGCCCAAGATTCAGCAGGCTAACAAATTTGGCTTGTCCTAGCTCTGGATCTTTGGGGGTTCA
TTTAAGGAGGATGTCAACAGTATAGAGGCTGGTTGATAGAAATAGAATAATGCGTACCAGGCCACAGGGT
GCTAGATGTTGTGCTCTGGTTTTATTCAGATAAACACCAAGATGGCTATCGCGACTAGCATTCTCAACAT
CTCAAACTACGCAGGCTCCCAATGTGAT
>CUFF.16955.1_29.ids
GGGTGATGAAGAAGACTTTGCAGATGATGTCGATGAGAACTAAGTCTAACGATGCACCAGTCACCTTCCT
ATGGAAGAGTGTCCATGTTTAATTCTATTGTACTTTGATGATGATACTTTTTAAGACACTATTGTCTAAA
TGATGTAATAAAGTTACTCTACTCTCTTTACGCCTTTATTGCATTGTCTTTTGATATATT
>CUFF.16990.1_29.ids
TGCAGGTATGGAGTCCATTGGCAGTGGTCGACAACGAAGGAAAATATTATATTGGCTCGTGCCGAGGGCG
ATGAAGGATGAGCGCTAAAACTTGATTGAGGGATCAGAGAAGTCGGTTGACTAGCTATGGTGGCTGATAC
CTAAGGAAGACTGATAGGTGTCATGACATGATAGATTAGACGTGTTGCCGATGTGGTCGAAGACCAACAT
GACACATATCTAGGAAGTGGGGGATGTGTATGGATATGCTAGATGTGGTCGAGGACCGACATGACACATA
TCTAGGAAGTGGGGGATGTGTATGGATATGCTATCTGCGGCGGTTCGGGGGTTGAACCCGAAAAACCAGC
CAGCGATGTTTCATGGGTTTGACCTTAGAACTCGGAGAGCATTTTAAACGGGAATCAAAGGTGACACGTG
GAGCGATCACGGAGGTTACATCAAGGCAAAGCAAATATGTAAAAAGGAGTGTGGCCATTAGATCAACAAA
TTCAG
>CUFF.17002.1_29.ids
CTTTCTTCTTGATTTTTCCCTTGGCCGCGTTGGTTTCCTGGGCGTGTCTTTCTTCTCTGCAGGCAGCCAC
GCTCATCTTCCTGGCCGCGCTCATCTTCCTGCTGCTCCAGCGCGCCCAGCTCCCAGCTCGGATCCCTGCC
TCAACTCGCCTCCCTCACGGCGCCCTCCCTCCGTTCCTTCTCCTCCATGGCCGTCGGTCCTCCCCGCGCT
GCTCTCTGTCTCTCTCCTAGCCGCGGTCGGCTCTGGCCCAGGTCCGATCGGTGCTCCTCCCTGCTGTAGC
GCCGGTCCCAGCTCGGATCCCTCCCAGCCGCGGCTCTCCGGTGTTTGGCCCTGGTCCAAGCTCCTGCTCG
TCCAGCCCCCTTCCCAGGCGCCCCTGGCTGAGCTCCCCCATGGCGTCTCCCCCATCCATGGCTGTGTCGT
TCCCCTGCTCTGGTGGCTGAGCTATCTCTCTTGTGCTCGACGAAACGACCATGAGGAGTTTTGTGTTGTG
TGCAGCCCCATATGCGACACCGTCGAACCCCGGATGTGAGCAGAGAAATCTTTGGAGGTTTGGTTGAATG
AAAGCGAAATCCCGAGGTGTCGTTCATTAGGTGCTCGACGTATGGGCTAAAGTGTAGCTTGACGTTGTGC
TTATACTTTCCGAGTTGAATTTAATTTTGGGTGAATTCCTTCGCTATCTATAATTGTCAGCTTGAATGAT
GGGTTAAATAGTTAGGTGGTCGATCACTCTTTTGTGATTAGCATAGGTACTTGTGGTTAGCAGGTGTGGT
GTGATCTCCGATTCCCTGTTGTTGGTGTCTTGCTTCATCGTAACCATAGGGAATGATGTCTTTCCTCTAA
TTACTTGTAATAATTGTGTTTGATTTATATGTTGTCTTAGCTAATTAATGAAAGGCCTTTGTTTGGTGTA
ATAATATGGTTGCCGTTTTAGTGGGAGGTAGTCGTGTTGTATGTCATAAGTTAGAATTAAGGCGAGTATG
TATTGTATTATGAAACTAATTAGAGATGTATGTTGTCCTTGTGAGTTTTTAGTTGATTTAGGTTTTGATG
TGCAAATTCATATTTTGGCCAGCTAGTTTAATTATGGATGAATGGATGGTTAGGTGTTTGTGTTGATAAT
GCTCTTGTGACTACCAAGTGTGGTGTGAAGTGGG
>CUFF.17043.2_29.ids
ACAGACATCAGGCAGCTCTCCCGAGCATGACATCGTTTCTGTTCACAACTCTTCCGAGCATGCCGTCGTC
TCCTTTGTCATCATCATCAGCTCAGATCTAGCAACTTCGCCTTCTCAGGTATAACTGGAGTGCTGTCATA
AGTGGAGTGTTGTTAGTTACATGTGTGCTGATCATTCTAATCACGTTGTTCGTTGTTAATCATGTGAAGA
AAATATTCAAAGTTTTATAACTTGAATTTTTGTTGAATCTGGCAATTGTATGGCCTAGAACTTATTGTTC
ATTAGTTAGAAAGACTACTTAAGTTCATTAGTTAAGCATGTAACAAAACATAGCTTTATGATTTTGGCTT
CAGCTTACATGAGCACATATTGTGTGACAGCAGCTTCATATTGCCATCCAAGAACATGGTAGCAGCAACA
TCTTCATATTGTTTACATCTGTCCATGTTGTATCATTAGACAACCAATTTACATAACTGTATCCTTGAAT
GGTAAAGTAGCTTGTAGGATACTTGGAACATAGCCTTATGATATTTGTGCATATGGTGCATATTTGTGCA
TACATTTCTTGGCTGTGGGTTTTTCTTTGTGCATACAGTGCATATTTCCTAGTTGTAAAATATTGGTACA
TGGTGTAAACTAAACCGTGTGTCAATTGGTATTACTTGGTACTTGCAGAGTGTTAAGTGGAAGCAACATA
TGAAGCTGACATGGAAAAGGAAGATGGAACGACACTCCACATGAAGCTTGTAAAAAAGGAGTCAAACTCA
ATTTAGTCTAGTGTCAAAGTTTATAATGAAGGGACTTGTACTCTGTTTCTATGTTATATTATCTATTTGT
ACGTGTGAATGGAGATGATCTTATGTGTGGGATGATGGATAGATTAACTTTGATGGATATTAGATGATAT
TTAAGTTAAACTTTATCGGATATTAGATGATCAAGTCTGGTGCATGTTTTTTAGATTTTTAGTGATGTTT
TATTGTGTTTTTTATTTTTCTAAATATTTCCTATTTTTCTTTGATTTTTTTGTGATTTTCTGAAATATTT
TGTCTCAAGAGGGGTTTTAGCCCCTTGGTTGCCAAACAGTGGCACGAAAATACGCTCGAGTGGAAAAAAT
CCTCCTATGAAATTGAGGTGTCATTTAAAATCCCTTGGTGGATTAATTCCCTAGGTTTTTTGTCCATTTG
TCGGCAAACTTGCCCTTAAGGAAGAACCCAGGGACCCCGGTGCAAAGCTGTTTTTCTTAAACCTTTAAGA
TTTATTCTTTTTAAATAAGCAGAGAACTTGAAAAATTCATAACTTGAGTTTTATTCAACCAAATTTGATC
AAACTAATTTTGTTAGGACCTACATATTATGAATTATCCAGCAAAAATAATAAACACCATGGTTTTAGCA
AAGCTTTTTAGAGTTTGGATTTAAACAAGTATACTGCCCAAACCTTAACAAAATG
>CUFF.17043.3_29.ids
ACAGACATCAGGCAGCTCTCCCGAGCATGACATCGTTTCTGTTCACAACTCTTCCGAGCATGCCGTCGTC
TCCTTTGTCATCATCATCAGCTCAGATCTAGCAACTTCGCCTTCTCAGAGTGTTAAGTGGAAGCAACATA
TGAAGCTGACATGGAAAAGGAAGATGGAACGACACTCCACATGAAGCTTGTAAAAAAGGAGTCAAACTCA
ATTTAGTCTAGTGTCAAAGTTTATAATGAAGGGACTTGTACTCTGTTTCTATGTTATATTATCTATTTGT
ACGTGTGAATGGAGATGATCTTATGTGTGGGATGATGGATAGATTAACTTTGATGGATATTAGATGATAT
TTAAGTTAAACTTTATCGGATATTAGATGATCAAGTCTGGTGCATGTTTTTTAGATTTTTAGTGATGTTT
TATTGTGTTTTTTATTTTTCTAAATATTTCCTATTTTTCTTTGATTTTTTTGTGATTTTCTGAAATATTT
TGTCTCAAGAGGGGTTTTAGCCCCTTGGTTGCCAAACAGTGGCACGAAAATACGCTCGAGTGGAAAAAAT
CCTCCTATGAAATTGAGGTGTCATTTAAAATCCCTTGGTGGATTAATTCCCTAGGTTTTTTGTCCATTTG
TCGGCAAACTTGCCCTTAAGGAAGAACCCAGGGACCCCGGTGCAAAGCTGTTTTTCTTAAACCTTTAAGA
TTTATTCTTTTTAAATAAGCAGAGAACTTGAAAAATTCATAACTTGAGTTTTATTCAACCAAATTTGATC
AAACTAATTTTGTTAGGACCTACATATTATGAATTATCCAGCAAAAATAATAAACACCATGGTTTTAGCA
AAGCTTTTTAGAGTTTGGATTTAAACAAGTATACTGCCCAAACCTTAACAAAATG
>CUFF.17082.1_29.ids
TTTCCAAATCTCAAGTTTTACAACATAAGAAGAATTGTAATTATTACAAGTCCTGATAGTACCCAAAGTG
CATAACTTATTACAATAATTGGAAGGGTGAAGCCTTTCCATAAGATGTATACATAAACATTCTAAGCTTC
AAGGCCTCCACATGAAGTAACTAACCAAAAGATAAGGGAATAAAACTTCTCCTGCAAAAACAACAGGGAA
TAAAACCCTGAGTATGCAATTACTCAGCAAGACTTACCCGACTAAAGAAAAGACTTTCAAGGGTATGCTA
GCTGATTGGGAATCAAGGTAAAGTTTATCAATGATCAAAGACTCCTTTTTGCAGAAAAGCTTGCTACCAG
TTGATCCTTAAGCCAAATTTTGTTTCACTAGTTAGGTTATTACCTGAATCTATATTTGCCTGGTCTAGTT
CAAGCACTTAGCCTATACTAGCTGCATTTTATTCATTCTCATATTTCACTTGCTAACTATGATGATGGTC
ACCGGGATGAGTCTCCATAACCGAGGAGCAACGACGATT
>CUFF.17083.1_29.ids
CCAAGTTCGATGCTTTGGTGCTGCTTGCATGTTGGCGTGGGGCTTGGAAGCTTAGCCACGTGTTTGAGCC
ATGTTGTGCTGGCGCCATCAAAGTCTTCTCTACTGTGAACCGGCCGAGCTCAATCACTTTGCACTACCCT
TTTATCTAGTCGCTGCAGGGCCAGGGCAGTGAAGTCTCTTCTCGTTCTTGAGTTCTAGCGAGAGTGCATC
GTGTGAGTGTTGTGGTTCATGTTCACGTCGGTGTTTACTCTCCCCGGCCATCAGTGTCTCATTGGGAACG
CCGCGGTGCCGCCGGTGAACGCCGCTGGGAATGATCTCGACATGGCAGACCTTGTTTGGGGCCGGTTGCG
TGCGTGATCTAGGGTTGGTCTGCTCTATGAGCTCCCAAAATAAAGAGTGAAGATTTAAGATAAAGTGGTT
GCTGGAGAGGAGTCTACTCCAGTGCCTGTTCATCAAGTGGATGGAGCCATCTAACTGATCATCGTGTTAG
AAGTATCTAGAACCTCTTCTCTGCAACAAAGGCAAGCCCCGGTGCATTTGCCCCTTCCTTGTGTTTTAAA
TGCTTTATCACCTTAAATGATGCATTAGGTGATAGGAGTTGTGTGATGAACAATTGATGCATTACCATTC
CTTGGAATTTGAATACTATACCTTGATCCCTG
>CUFF.17083.2_29.ids
CCAAGTTCGATGCTTTGGTGCTGCTTGCATGTTGGCGTGGGGCTTGGAAGCTTAGCCACGTGTTTGAGCC
ATGTTGTGCTGGCGCCATCAAAGTCTTCTCTACTGTGAACCGGCCGAGCTCAATCACTTTGCACTACCCT
TTTATCTAGTCGCTGCAGGGCCAGGGCAGTGAAGTCTCTTCTCGTTCTTGAGTTCTAGCGAGAGTGCATC
GTGTGAGTGTTGTGGTTCATGTTCACGTCGGTGTTTACTCTCCCCGGCCATCAGTGTCTCATTGGGAACG
CCGCGGTGCCGCCGGTGAACGCCGCTGGGAATGATCTCGACATGGCAGACCTTGTTTGGGGCCGGTTGCG
TGCGTGATCTAGGGTTGGTCTGCTCTATGGTGAGTCGCTAGTGCCTGCTCCACCGTGGTTGGGAACTCTA
CTGCGTCGTCGTTCCGGCTTAACACCGTCAGAGTTGGGCGCCGCCGGCACGCGCAGAGGAAGCGCGGGCG
CGCGTGGTGCTGGAGCCTAGGGCTGTAAGCGCTATCTGAGTGGGCCAGTTTTGCCTGGAGTTGGGCTGGC
TGGAGCTCCCAAAATAAAGAGTGAAGATTTAAGATAAAGTGGTTGCTGGAGAGGAGTCTACTCCAGTGCC
TGTTCATCAAGTGGATGGAGCCATCTAACTGATCATCGTGTTAGAAGTATCTAGAACCTCTTCTCTGCAA
CAAAGGCAAGCCCCGGTGCATTTGCCCCTTCCTTGTGTTTTAAATGCTTTATCACCTTAAATGATGCATT
AGGTGATAGGAGTTGTGTGATGAACAATTGATGCATTACCATTCCTTGGAATTTGAATACTATACCTTGA
TCCCTG
>CUFF.17083.3_29.ids
CCAAGTTCGATGCTTTGGTGCTGCTTGCATGTTGGCGTGGGGCTTGGAAGCTTAGCCACGTGTTTGAGCC
ATGTTGTGCTGGCGCCATCAAAGTCTTCTCTACTGTGAACCGGCCGAGCTCAATCACTTTGCACTACCCT
TTTATCTAGTCGCTGCAGGGCCAGGGCAGTGAAGTCTCTTCTCGTTCTTGAGTTCTAGCGAGAGTGCATC
GTGTGAGTGTTGTGGTTCATGTTCACGTCGGTGTTTACTCTCCCCGGCCATCAGTGTCTCATTGGGAACG
CCGCGGTGCCGCCGGTGAACGCCGCTGGGAATGATCTCGACATGGCAGACCTTGTTTGGGGCCGGTTGCG
TGCGTGATCTAGGGTTGGTCTGCTCTATGGTGAGTCGCTAGTGCCTGCTCCACCGTGGTTGGGAACTCTA
CTGCGTCGTCGTTCCGGCTTAACACCGTCAGAGTTGGGCGCCGCCGGCACGCGCAGAGGAAGCGCGGGCG
CGCGTGGTGCTGGAGCCTAGGGCTGTAAGCGCTATCTGAGTGGGCCAGTTTTGCCTGGAGTTGGGCTGGC
TGGGTCAGTTCTGGCCCGAGACTGTTCATGTGTTTAGCATTTTCTTTTACCTAATGTCTGTTTATTTATG
CCAAAAATTGTGGAAAAGTGTTAAATTAGTAAAACAAATTTGGTTAGATAGGTAAATTGGTAGAGTTCCA
GGTAAAAATAGTTTTGGAGTTTTGTAGCAAATAGATATTTTTAGATGAATAAAACCTGCTTTAAATGAAC
TTATATGAAATTTTAGTAATAAAAATAGAGCACTAAAAATTGTAGGAAAATTGGTGTAAGCTTATCTTGA
GCATATGAATCCTTGGATAAAGTTTAGAACTGTTTGGACAAGATTTGCTTAGCAAATTAATTATTGCTCA
ATAAAAGAAAAGAGTTTTACCCCAGAGTATTTAGGACACCTAGTGTCTTAGTAAGGAATGAAGTTGTTTA
GCAAGTTTTGGATGGTTAGATGAGTTCTAAGGATAAGTAGATCCCTGGTAGCTATTACTTATGATGATAG
CTTGTAGGTGTAATCATGTAATGCTTTATAATACCTTATTTGCTAACTACATAGGCATAAG
>CUFF.17102.1_29.ids
TATCACGCCATACTCAGATCTCGCCGACTGACTTCCACCATCCACCATGCTGTGTGCTGGCATTCCCTCG
CGGCAGACCACACCGTCGTCTAACCTTGTTCACTTCGCTGCAGCACCATCGTCATCTGCCAGCTCCATCA
TCGGTCGTTCCTAGTATTTTCCCCAACACCGAGCCTCTCTGACCTCGCTGCTCGTCGGTGCAATTTATCT
GTGTTCATGAAGAAAGTGAAGCCCGTGTACATAGCTCGCAAGGTGTTCTGTTGAAAGCTTCACCTGATGC
TTGTCGTCATTCTTGCGGATTCAAGTATGATTAGTATGGTAAGCCGATTCACTACTCCTGCTATCGATTC
GATGTCCGGATTGGTTATAATATTTGTTGATGATTATCTTGTTTGCAACGTATGCATTGTGACGGCATTA
GACATTTGTTAAAATGCTTCATATATATGGTGTGTGGTTTAGTTAAAATTGCAAGTATAAATTTGGTAGT
GGTGAGTGTTGGGGCCTTCGTCTTTCGAAGGTCCTCAAAAACATGATTTAACAATGTTTCTAGAGTATAA
TACATGAACAGGTACCTTTGGACTCGGATCAGAACCACAGTGTGAAGAACCACAAAGAATACGAAGGTTG
GCGCAGAGCCGAAGCTATGCACAGGGGAGCTTCGGTATGATAGCAAAAAAGGGAACCGACTTAAAAGGGA
AAAGGCTATTTAGACCTCGATGGATCACTATAGAGTCATTAGCAAATGTAAAGGGCATGAGTGTAATTTT
ACATGGGTTGCGTCCCGTGCCTATAAATAGATGAACAGTGCTCCCGTACTGTTCACGCTAACTTGACATT
TGCTTTTGCATCAC
>CUFF.17113.1_29.ids
ACTCAATAGCGCCATGAGACAATACTGAGAGCAGGGGGAAATCGAGTGATTCCTGGTAAGAAAGAGAAAC
CCGTTGTCCCCATTGACGGTCGCTGCTCCACTGTGTTCCTTCCATTTCTCGCCGGAATTAGAGCTTAACC
GTGGAACAACATGCCGCCGTTTGGGCGAGGCCTCTGCGCACTCCAAGCTCTACTCCGGGGATGACAGCCT
CGTCATGCTCGTCATCGACACAAACCACTTCTTCTGGGCTGCCACGGCGCTCCCCTTCACCGACTCCTTC
GCGCGCTCGAACTCCCTCCTGCTGTTGGACCACGTCAACCGTGTGGTTATCTCGTGGCGGGAGTCAACTC
GTGTGCTTGCACCCTGGATTCTAGCGACGCCAGCCCTCCGGTGGTGTGGCCATCTTGGACACCTTCGCCA
GGACAAGCCGCAAGGCGGAGTTCTTTGCTCTGGATGCGCGCGCCAGTCGAGGTACCGACGACGGAGGTGG
CGGCTGTTGCCGCAACGGACTCTGTGGCTGTTAGATTCACTTTGGCGGCCACGATTTGAGGAGAAGAACA
GTTGGTTCAGGAGGAGCCACACAACGAGGAGTTTGATCTGATCTAGGTGGCGTTTCTCAGTTGACTTTAT
GGCGCCAAAGGATGATCCTTAGTTCGTTTTATATTTATCTTTTATTTTGTAAGACTTCCGCAATGTAATA
AGTACTCTGATGTTATTGTGACATTTGTCTCTATACACTGTTATTATATATGTTGTCTTCTTTGGCGCAT
GTATGAGATGCACCCAGCTTT
>CUFF.17124.1_29.ids
ACCAGACACATGTGATTATAAATGGGGATGCACATATATTCAAAGGAGACAATTCCTCTTTTATTCTCCC
TTACAATTTGAGTATTACATCTCAGCTCTCTACGAAGGCAAAGAAACGTCAGCAGGACCCAGGGCCGCAC
CGCCAGCTACGCTTCTACAGGGCTCAAGCACTTCTCCGCCGGCCACGTTAGCATATAGCTACACCCCCAT
ATGTACAGCTGGACCATCCCCTTGTATCTATAAAAGGGGATGCCCAGGGCCTTCCCAAAGGGAGGGAGGG
GAGAAAGGGGGGCTAACTCAGACGGCTCACCTCAAGGCCAAACCCTCTCTCTCGAAGCTTGTAACCCCTA
CTACGAGCACCCCGGTGCAAGATAACATAAGCCTCATCCCCCTCTTGTGTCTCATCTCGCATCAATCCAT
CTGGGCAGGGACACACAGCGTTAGATTCACTAGTCGGTTGAGGGTCCTCGCGGGTCCAAAACGCCGACAC
TATGGGTTAAAGTTTATGTATCAAAGTGGAAGAACACTAGTTGGTGTGTAAGTTTGGTTAAAAGTTATGC
CCCTAAAGCTATATGGAACTAGAAGAAACAATGGCCCAAAGATGTAATGTTCAGTTTTGGATTTCAGACT
TGTAAAAAACTAGAACCCGAAATTGTGTTTTGGTACAACTTGGGAGCTCTTTTGTGCATGGTCTATAGAG
TTGTGAGCCATATTCTTTATAGAAAAGT
>CUFF.17180.1_29.ids
AACATTCGCCAACTACACGAGGTAATGTAAAGTTTGGTGAACTAGCATTGACTCGTGGTCGCCACTGTTC
CTAGCGTACCTGTGAATTAGTCGATGTCGTGAGTTTGGGTGCCTGATTTAAGGAAAGAAATCCCAGGGTT
TTGTGTGGAAAAGAAAACGTAGTTCAACGCTTGCCAAATATCTAATAAAATGCTTGCGCTAGGATTTATC
GTTGATTTCGCAGATCCGAGTCGTTTATGGTGTGGTGAACTATTTCACTACTCCCGCTAGCCGACTCATG
AAGTAGATCGAGTTAGTATATTGGTCGCGATGAATTCTTTTGTTAGTTGCGCAAGTGTGTGTGGTTATAT
TAAATGATTATTAAAATGCGTCGTGGGTAGTATGTGGTGGATGCATATGTCGAATAGGTTTAAATTGGCT
CTTTGCTGAGGAGTGAGGAGAATTAGTAGCGTGAGGAATTGATTTAGTATTCCAAACGATTATCCGTAAG
GCTGTCATCCTTGATTTTGTAGGATATTTTGGTAGTCAAACCTGAGATGGTTGATTAATTGTTGACATGT
AAAATAGGAATAGTGTTTGATTGGCTAGTGGGCATTCTATTAGTGTTGTTATGCTAATTCAGTTTTTATG
GTACATCGATGATTAGCCTTATT
>CUFF.17274.1_29.ids
AGCAGGCGCTTCCGGTCGAGGCACGAGAGATGCTTACCACCGACTTCGAGGGGCTTGTGCGGCCCAAGAT
CTGTTCTCGAGGAGGGGGTGCACGCGGTCGTCTAGGATCTCAGGCTCACTATGGGGTTTCGCCATCCCAA
GGCCTCCATCGCTGACAGGCTCATGCTTACTAAGCGCAAGGTCAACTTTGAGCCTCTGTAAACAACGTAA
TTGACCAAGAGCGGGGATGAGTAGAAGAGGATGATCCTGGTGTGTATATTACTATTCGAGCATTGCATGG
TAGCATTAGAGAACTACGTCGCGTCGGATTCAGGTGACTGGATTCTAAGCGAGGCTACTCATCGCCCGTA
ACTTTGGAAGTGTCGATTTATAAGAAGGCAGAAAATGATGCAAAATCTAAGTGTTCTTTTGGATCTCACC
AATTGTCAGCACGTCTGCTTATAGCGAAGTTCTAGAGAAGGAAAAGTTGGAATGAAACTCAAATTTTGGT
GGATGCATAAGTGTGGAGACTTGAATTCATATATACTTAATTAGGCTCAACGTTAGCGCAAACAGTTGAT
GA
>CUFF.17308.1_29.ids
TCTCGGCCACTAGCTCGCTCGCCTCTGCAGCTTTCTTCTCCACCGCGCCCTGGCTGAGCTCGGCGTCCTC
CTCTACCACGGCTCCCAGTCCTTCTCTGCGCGGCGCTCCTGTGTTCCAAGCTCGTCGTGGAGCTTTGTCT
CTCCAGTCGTCGCGCTCGGGAGTCCTTGTTGTGCTCGCCTCAGCGCTCTGGCCGAGCCCCTCACGCGTGC
TCGTCTCTCTCCTCTGCCCGGCCCCAAGCTCCTGCGCGTGGCTCCCTGCTCGCGTCTCCGGCCATCTCCA
GCTCGCTGGCCGCGACCCCCCCGAGGTTTTTCCCATGGCCGGCTCACTGCTCAACCCAAGCCGAGGTCGT
GTACGAAGCAGCAAGCCTCAGATTCTTCCGCGCCGCGTGCGTCGACTCGATTTGCAACCCTGTGTCATCG
ATCTGTGCAGCCCCGACGTCAGCCCCAACATCGATCTGCGCGCGTGGATCCGACGTCGCGTCTCGCTCTC
TGGTGGTCGAGCTCACCCAGCTCGCCTCCTGTCTTCAACTATGGATGGCAGCCACCTTGGATTGTTCATA
AACTCCGCCGCTCAGTGCCGCGTCTCCAGCACCAGCGTCCCTGCTCCTTGTTCCTCCATGGCTGCGTCGC
GCGCGTTCCGTTGTTCCTACGCGTGCTGCCGCAAAGCTCTCTGTTCTGTTCGCTTTCGTCGCATTGTCGT
GCGCGCGAAACTGCTTGCAGTCGATATCGAGTCCGTGACGCGCGCGTTGGACACGGTGAAACGCTACGTG
TGCTTATGTCCGAGCCCGACCGTGACCTCGCTTTGCTCCTCGCGTCACTGCTCACCGAGTCTTTCCTCAG
CCCGTGATCTCTCCCTGCCTGTCGTTGCGTCGTTCGTCGTCCTTTGGTCCTAGTCTGACCCATCCGTGCG
TTCGCTCCTCATCCATCGGGCTTCACGCGTGCTCGCGTTTGTCGTCGAGCTGTTGAACCCGTCCTCCCTT
GCTCGTAACTTCGTCGTCGCTAGAATCCTCACTAGATTCGTGTCCTCGCCAGCCCGCTCCATATTCAATC
TCGTCGTCGTTCCGCGCGTCAGCAAAAGATCCTAAGAATCGGGTGAAGACGAAGCTAGCAGCATGGTATT
CACCAAGTGCGTGATAGGAAGCTCGAGCCAGGATTTATCAGCATTCGTACGAGATTTGGGTCGTGTTTGA
TGCTGGTGAGCCGATTTATAATTTTTGTAAGTTTATCTGATGATTGGATTAACTAGAATTATTAGTCGTA
ATAATCCTCGTATTTAGCGCAGGCGCGTTATGGTAGTGTTAAAAATAAGTGAAGAACGATGGGTTTAGTA
ATGTGAAAGGTAGATTAATTTAGGGATATCTAAGCGAGGTGACGACGTAAAGGATAGATTTAGTATTTCA
TATAACCATCTGATGAATTTTGTCGTTGTCAATTGCATTAAATAAATAACATAAAGAAATGTTTGATTAA
TTGTTGACATGTAAAATATGTGAGGAGTGAAATAAAATTAAAATAGTTCTTTGTGAGCCATGCAGTATAA
TTTATAAAACAAGGAATAAGGTTGGCAATTAATCAATTAGTTGGTGAGTTGTGTAGGCTAATTGTATTTA
ATGTGTATAGTTGTTGTTCGTGATGTTTGCGATAGGTTCGAGAAGCGTAATTATTGCGCTTAGCCATATG
CTGATAACTAGTGTTTCCGAATAAAACGGTACAACCCCTCGCCG
>CUFF.17309.1_29.ids
AATTAATCGCGTGATGCGGAAGAAGACCCAAGTCGACCCCAAGCGCGGGTTAATCCGCAGGATGAAGCTG
ATGAACTAATCTGAAGATGGATAAACGACACAAGTATCAAAACAAAAGATAATCGCCAAGTGGATGTCGT
CTAACAACACTAACCTAGTGTTATTCAGGCAAGTCCCGGTGCAGTTGCCACCTCCTTGTGTTTTAAAATC
TTTATCACCTTGTTTGTTGCATTAGGTGATAGGAGTTGTGTGCTAAACCGTTGATGCATTTCCTTCCTTG
CCAATTGATTTCCCTTCCTTGATACCCTTTTACGAAAAAGATTTTTGATGCTTAGCCTTGCTTTAGAAAA
CAAAAATGTTTTGTTTTAAAACAAAGGTGATGCTTCAGTGGGTGGGAATGTTTTCAAAAATAAAACTTGA
TGGTGAATCTGTCAAAGGCCTTGATGGATTCAACATTTGGAAAAGATGTACCTCTGCTAGGTACCAAAAT
TTGGGTTGTAATAATTAAGCTAAGACCAGGCAGTTGACTTGCACGAGAAAGGAGTCTCGGTGTAGTGTCT
CCGTCTGAGTCGATTAAGGACCGTGTCGATGTAGACTTGATGATCGAGGACCCTTTAACTGGTCACATAC
CTCGTCATGGGTAAGCTTTGCCTCGAGCAGACTAATACCAGAATAAGATACCACGCAATGGGAGTGGAGA
GATGGCGAGAGTAGCGTGTACCCTCCGTGGCAAGAGGCTGGACGGTGGTGTATCTGTGCTCTCGGTTGGC
GTGAACCTGATCTGGTCTTAAGAACCCCGGTGGCGAGTTGACATATGCAAGGGTTAAGTGCTACATATGT
CGTGTGATTGAAGATCCTCAGCTGAGTATAATCGATTCGGATCGCCGTACCTTCGTGGTTATGAATACTT
GGTCACTGCCCTACACGTAGCAATCCAGTGAAGATGAAGGGATGATGAAAAGACGGCTAGTATAGGCCAA
GTGCTTGAACTAGGGTAGAAAGAACTCTAGATGCAGGTAACTTTACTTAACCTGATAAGTAAAATTGGAT
TTTAAGGATCCACTCATAGTAAGCTTTTCTGCAATACAGAGTCTTTGATTCTTGATAAGCCATACCTTGA
ATCCCTCTAGCCAGCATACCCTTGAGAGTCTTTTCTTTAGTCGGGTAAGCCTTGCTGAGTAATTCCGTAC
TCAGGGTTTTATTCCCTATTGTTTTTTAAGTCATAGATTTGTGCTGCTGATGATGGTGTTAAGTGCTGTT
GGGCTCGGCCTTCTTATAAGTCTAAGTACTCCTTTTATACTTCTTATTGAGGATGGCCATTTGAGCTAGT
ATATATTTCAAACGTATACTTTTGTAATCACTTCGATAAAATAATGTAAAATTTTTGTAACTTGTAAAAT
TTGGTAATAAGATTTCTGCTGCAAAAATGTTGATGTGTGTGATTTGTATTACCTAATCCCGCAGTTCTGG
TTGTAAGTGGTTTATCCGATGTCTTTGGGGCAATCAGACAGATTCTATTGAGTTATCTGGTGCACATGCA
TAGCCGTCTGAGGTCTTTGGGACAAGGACAGGTGCATGTGGGCCCAATAACTTAGAGGTTCTGCCACATG
GCACAAGAAGAATAAGAAAT
>CUFF.17427.1_29.ids
AACTTGTTTAAAGGGATTTGTTCCTTATAACATGGTCTTTCACTTTGCTATAGCATTCCTACCCCAATTC
TTCTTGGATTAATTACCACAAGGGCCCAAATTGAATAAAAACACACAAATTCAGACTTAAATATTATTCT
AAGTCTGAATCCTAACACCTGACAGTCCACCTTTTTGCCAGTTTTATTCCCAAATTTATGTGGAACCAAG
TCCACCTCACTTTACAAAACTTACTCTCTTTACTATGGTCTCCAGCTTTGCTATGGAAACTTTAATCCAA
AACCCCATGAATCAGTCACAAATGAATTCCAAACTAGGCATACTGCTGCAATTCAGTTCACAGAACTGAA
TAAAAAAATTCAGTTGTGTCCAGCCTAACAGTCTAACTTTAGCCAACCTTTTCTCCAACTTTTACACAGA
AAAAGACCAAGCTCACATTACCAAAGTTATTCCTTAGATATAGCTCTACTACTTTGGTATAGCACCCCTA
GGTTAAAAACATTCAGAACAATTTTTTTACGAAGCACCAAAGTGGAGCTCAACACACTAGAACCTAGTTT
CAGCCTTCTGCACTAAGTCTGCGATCCAAAAATCCAACAACCTATTTTTTAGCGAACTTTACACCTAGTT
CCCAGCAACAGACAGTGGTAGAGTACAAGTAGTAAATGGTGAGCTTCACTGACCTTTGCCGAGCATGGAA
CAAGTAGTACACGGCCAAGAATACTTGTGGGAAACTTTGTCCACGAGGAGGTGAAAAACGGTTGGGTTTG
GTCACCACAGGCAAGAGGTTGGCATTCAGCTCTAGAGTAAAACAAACTTGGTGGCTGAAAGAGAGGATGC
ACACCAGCAAGAATACCAGGACTCCAACACCTTTGTAGTGGACTGGGACTACAGCTCGAGAACAAGGGAG
AAAAGCTTTTCTGAACTCAGCCGTGGAACACACTGAATAAGTAGGCAGGGGGAGGGGTCACTGAGCGCAT
CCAGTCCATGGGGAGAAGGGGGCAAACCTGGGCTAGGGAGGGGGTTATACCAGCAGTACATAAGGACTGC
ACACTCAAGCAGTGAACTTTGGCTAGAATTTGAGGGCAAGGAAGAAATCTTCACTCAATACGGCAGCCCA
AGGTACTGAATATAGGGGCAGGTGCAGTGGAGCTCATCCACGCTTGATGAAGGAGGATTCCTAGAGTGCC
AGCACACCAAAGGTTCAAAAA
>CUFF.17532.1_29.ids
CCCAGTTTTAAATATCAGTTTTCGCTACAGGGATTTCCAATTGCCAAACTTACCATACAACCACATGTAA
AAGCAACCAGCCAACCACAACAACATAGATAAAGTAGACAAAAGCACAGAAATCCCAAACCAAAACAAGT
ATCGTGACCGTTGGACTACCAATTATTTGAGCTAAATGATCTGCAGAACAGAAATTCCAACAGCACAAGA
ATTAAAGCTTCAGTCGAAGCAGAAACAAGTTCGATTAAATGAAAGTTGTAGACTGTAGTACTGTAGTTCT
ACCCGTATCTGCTTAAATCTCCCACATCCCAAACATGCCCGGTGTCTTCTATCACTGCAGATTAAATAAG
AATTATCTGAATTTTATCATGGTTCATATACTAGCATTTTGTAAATTAGATAAGTTTACTCAACACATAT
TCCGCGTGACATGCTCATCCAAAAATATGAGAAGACCTGCAATAAAGGCCCCAATCATTATCTACTTCAA
GATAGAAGACACTGAACAAACACAAGACCACCTGGAGATCTGCAATCAGCAAGACCACCCTCTGATAACT
ATTTATTTGATAGTTACCACTTAGAACACTTAAACAGCATGAACGTTCATCAAATAATGTGGAATAGGAT
AAAGTCCGATCAATCATTCACCGACAAGTTCAGCTGCAAAGTCCTATCTCTGTGGCGATGCCTCCAAAAC
TGCAGATTACAATCAAATCGTTGAAGGTAGCCTACGAGTAAAATAAATTTCCACAGGATAGGATGGTTTT
TTGGACAAAAAAAGGGAACCCCGAATAAGCAGAATCGAACTGACTCCAATCCATCCGTATATAAACCAGC
TGCTATAATCCAGTTGCTGGAGAAGAACACCAGCCCAAATATAATAAGAAACAAGAAATTTAGGAGTGCC
AATAAAAGAGTAGGTACTAGGTAGCCTATGAGGGAAGTAGGGAACTAAATTTTCCAAGAACATTTGACAG
GATATGGTTATTATTGAACAAACACAGGAAACAAGAACATTTGACAGGAATAGCTCAGACTTATTATTGC
TCATGCAGAATGCAGAATCGAACTTAGGCCCCAATCCATCCATATACAATCCAGTTGCTGGAAAAAAAAC
AACCTCCACCCTTCAATCGACGAACGTAAGCATAGCTCGACCCTTCAACCAAACTCCACCCTTCACCCTT
CAACCGACCTCTCCCAAAACTACAGATTCACTAACGAAGCATTAAGGGAGCCTATGTGTGAAGTTAACTT
TCAAAGAACATTGACAGGAGGATGGTTAGTGAACAAACACAAGGAACTCTGAACAATTCCAAACTTCTGA
TTGCACAAGCAGAAGCAGGATCAAACTCGCCTCCAACCCATCTATCCATGAGTTGCTGGAGAAAACCATC
ACCCCAATGTAAAATTGCAGCGGATAGAAATTTAATAATATGAAGAGAGGTAGGTAAATATATCCAAACG
ATATTCTCGCCGATGCTACGAGCTCCCACTCCAGTCAACACCTCAATCTACTTCCAAAACTAAGTTGCCT
CTGCAAATCTAGCCAGCGTCATTTCCATCAAGCTTTAGAGCAAGTCCGATGCTAATCTTTGCACCATGAT
ATCAGAATGAGAAACGATGAATAAACCATAAGCAAACCTCCACCCTTCAACTGATCTTTTCATAACCAGC
AAAGACCCTCCTTGCATCTGAAGTTTAAGGAGGACAAACAACTCATATCAGATCCAATCCTGCAGCACAT
ACGCTGAGAAGGCGAAGATGAAACAAGATCGACACGAGAACTAGACGAATTGCCGGAAAAAATAAACCGC
AAACCCAACAATCCCGCCACCGAACGCAGGCCCACTCCAGCGTGGCACGAAAGCTGAACGTCCCAAGGGG
ATCTGCAAGAGCACGGAAGCTCAACAGCAGCAGAAAAGATCAACCGGAGTAGAAACCGACCCAGCTCGAA
GTCAAAACAGAGAGTACAGAGAAGGAAGAAATGGAAATCGCAAAGGCGTCATGGCGACGAATGGACAAAG
GGCAAGACAGGGACATGCGAGGCGAGGCACTTGAATAGCAACATCGACGCGAAGAGATGAAAAACCAGAG
TGCGAGGAAAATCCACCTCCAATGTCCTCCCTGCATCTCAAACCTTGCTACTACTACACCAGTGATATCA
TTGGACCAGCGATATCATTGGAGCGCCAGAATGTTAGCCAACCATTCAGATCTAAAATCACTGAAAACAA
GTGATGGAACCAACGCAACCGGAATGATCTCTGACCTGCCCCCAGTTTTAAATATCAGTTCTTCGCTACA
GGGATTTCCAATTGCCAAACTTACCCTGCAACCACATGTAAAAGCGAGCACAAAAATGTAGATAAAGCTA
ATCCCAAACCAAAACAAGTATCATGACCGTTGGACTACCAATTACTTGAGCTAAATGATCTGCAGAACGC
AGAAATGATAGCAACACAAGAATTAAAGCTTCAGTCAGAGCATATATAGCATGATGAAGCAGAAACACGT
TTGATTAAATCAAAGTTGTAGTTCTACCCATATCTGCTTGAATCTCCCACGTCCAAACATACCCAGTGCC
TTCTACAACTACGAATTATACGAAATTTCATCATGGTTCATATACTAGCATTTTGTAAATTGGATAAGTT
TAGTACTCAGCCCATATTCCGTGCGGCGTGACAAGCCCATGCAAAAATATGAGAAGACCTGCAATGAAGA
CCCCAATCATTATCTACTTCAAGGTAGAACACACTGAACAAACACAGTGAGAGTTAAAGGTTGTTGTAGG
TTTGAATTGATCGGGTTCCTTCTGTGCCCATGCAAATATCCCACCTAGAGATCTGCAATCAGCAAGACCG
CCCTCTGGTAACTATATATTTGATAGTTACCACTTAGAACACTTAAACAGCATGAACGTTCATCAAATAA
TGTGGGATAGGATGAAGTCCAATCATTCGCCGACAAGTTCAACTGCGAAGTCCTATCTCTGTTGTGATGC
CTCCAAAACTGCAGATCACATTAGGATCATTGAAGGTAGCCTACGAGTGAACTAACATTTGACATGATAG
AACTGTTTTTTGAACAAAAAGGGAACCCTGAATAGTTCAGAACTTATTATTGTTCATGTAGAAGCAGGAC
CAAACTCAGGCTTCAATCCATCCATATACAATCCAGATGTTGTAATCCAGTTGCTGGAGAAAAACATCAG
CCCAAATATAAGAAACAAGAAATTAAGAGTACCAATAGAAGTGTGAGAGATACATATATCCCAACAATGT
TATCAGCATGTCATGAACTTAGTCAGGTCAAAGCTTCAACCCAGGTCCAAAACATCACCTCAATTGCCTC
TACTGCATTTTTCCAATTAAGGACAATCAAGCTTAGTCTGGTGGCAATCTTCACGCCACCATGATCAACA
TAAAAATAGCCATATATATCAGATCAAAACCAAGGAACGTAAGCAAACCTCCACACAACTCTGAATTGAT
ATATCCCAAAACTGCAGATTCAGTAACGAAGCATTGAAGGGAGCTTATGTGTGCAGTTAATTTTAGAACA
TCTACAGGAGGATGGTTAGTGAACAAACACAAGGAACTCAGACCAATTCCGAACTTCTGATTGCTTAAAC
AGAAGCAGGATCAAACTTGCCTCCAACCCATCCATCCATTTAATCAAGTTGCTGGAGAAAACCATCACCC
CAATGTAAGAAATTAAAATTGCAACGGATAGAAAATTAATAATATGAACGGCGATAGGTAAATATATCCA
AACGATCTTCTCTCCAATACTACGAACTCCAGTCCAGTCAACGGCTCAACCTACTTCCAAAA
>CUFF.17536.1_29.ids
GGATAGGACTGCAAAACTGCAGATTAACTCTTCATTGAAGGTAGCCTACAAGTGAACTAAATTTATTGCA
ATGCCTCTAAAACTGCAGATTACAATCGAATCATTGAAGGTAGCCTACAAGTGAACTAAATTTCGAAGAA
CATTTGACATAGGATGTTTTTTTTTAATAAACAAGGAACCCTGAAGAGTTCAGAACTTATTATTGCTGAC
GCAGAAGCAGAATTGAACTCAGGCCCCAATCCATCCATTTACAATCCAGTTGCTGGAGAAGAACACCAGC
CCAGAAATAAGAAACAAGAAATTTAAGAGTACCAATAAAAGAGAGCATGCCATGAACTTAGTCCAGTCAA
AGCTTCAATCTACGTCCAAAACATCACCTCTGTTGCCTCTACATTTTTCCAATCAAGGACAATCAAGTTT
CTAATTAATCGGGTGGCAATCTTCACGCCACCATGATTAACATAAGAATAGCCATGTAACATATCAAAAC
CAACGAATTTAAGCAAACCTCCACCCTTCAACGGATCTCTCCATAACCAGAGGACCTTTCCTTCCGCATC
TAGGAGGACAAAACCAGCAAGGACCTTTCATTTTGTATCTAGCCAGACAAACTCTGCAGATTCACTAACC
AAGCATTAAAGGGAGCCTATGTGTGCAGTTAATTTTCAAAGAACATTGACAGGAGGATGGTTAGTGAACA
AACAACTCTGAACATTTCCAAACTTCTGATAGCAAAAGAAGAAGCAGGATCTAACTCGCCTCCAAGGCTC
CAACCCATCCATCCACAAATCGAGTTGCTGGAGAAAACCACCATCCCAACATAATCCCAACATAAGGAAT
TAAAATGGCAGCGGATAGAAATCTAAGAATATGAAGAGTGATAGGTAAATTAATTCAAACGATCTTATCG
CCGATACTATGAACTCCATTCAGCAGATAGACATTTAAGAATGTCCAAAACTCGGTTGCCCCTGCAGATC
CAACCAGCAACATTTCCAATCAGCAGATAGACATTTAAGAATGTGAAGAACGATAGGTAAATTTATCCAA
ACGATCTCATCGATGATACTACGAACTCCATTCGAGTCAAAGCCTCAATCTACTTTACAAAACTCTGTTG
CCCCTGCAGATCTAACCAGCAGCATTTCCAATCAAGCTTAGAGCAAGTCTGGTTCTAATAATCTTCGCAC
CAATATGATGATATTAGAATGAGAAACAACAAGTGAGCCATAAGCAAATCTCCACCCTTCAACTGATCTC
TCCATAACCAGAAAGGACCCTTCTGCATCTGATGAAGTTTGAGGACAAAACAACCAAAAGGCCACAAGCG
AGATCAGTCGTTAACATAAGAACGAAGGTCTCCAAATTCACCTGGTGCACAAGCGACGACTGCGCTATCT
GATTCTGATGGTACCACACCAGGGACAGACAATTGAGCCTGAAACCACCAAATCCATGTCCAAGCGACAA
AACCAATGAACCGTTGGATCTAACAGAATACTGACCTGCCTCTGAACTTGGGCAAACAGATTGCCACACG
ACACCACGACGAACTCCCAGCACCAGATCGGATCCAATCCTGCAACCCACGCACCAAGAAAGCGAAGACG
AAACAAGATCGACACAAAAACTAGACGGATTGCAGAAAAAAAAACTACAAACCCAACGACCCTGCCACAA
CTCAGGCTCACTCCCAGGGTCGCAGGAAAGCGGAACGCCCCAAAGGGATCTGCAGAACCGCAACAGCAGC
AGAAGAGATCAGCCAGAGAAGAAACTGACCCAACTCGAAGTCGAAATGGAGTGTACAGAGAAGGAAGAAA
TGGAAAACACAAACGCGCCGAGATGAATAATCGGAGAGCGAGGAAAATCCACCTCCAATGTCCTGCACCT
CTAAAGGACACAACCACATACTATGATCATTTGATATACAGTACCAAATAAATCCAGATCTTGAACCTTG
CTTCACTACTGCTACACCAGCAGTATCCATGGAG
>CUFF.17537.1_29.ids
TATAAACCAGCTGCTATAATCCAGTTGCTAGAGAAGAACACCCTTCAACCAAACTCCACCCTTCACCCTT
CAACCGCCCTCTCCCAAAACTGCAGATTCACTAACGAAGCATTAAGGGAGCCTATGTGTGAAGTTAATTT
TCAAAGAACATTGACAGGAGGATGGTCAGTGAACAAACACAAGGAACTCTGAACAATTCCAAACTTCTGA
TTGCACAAGCAGAAGCAGGATCAAACTCGCCTCCAACCCATCCATCCATGAGTTGCTGTAGAAAATCATC
ACCCCAATGTAAAACTGCAGCGGATAGAAATTTAATAATATGAAGAGAGGTAGGTAAATATATCCAAACG
ATATTCTCGCCGATGCTACGAGCTCCCACTCCAGTCAATGCCTCAATCTACTTCCAAAACTAAGTTGCCT
CTGCAAATCTAGCCAGCATCATTTCCAATCAAGCTTTAGAGCAAGTCCGATGCTAATCTTTGCACCATGA
TATCAGAATGAGAAACGATGAATAAACCATAAGCAAACCTCCACCCTTCAACTGATCTTTTCATAACCAG
CAAAGACCCTCCTTGCATCTGAAGTTTAAGGAGGACAAACAACTCATATCAGATCCAATCCTGCAGCCCA
TACGCTGAGAAGGCGAAGATGAAACAAGATCGACACGAGAACTAGACGAATTGCCGGAAAAAATAAACCG
CAAACCCAACAATCCCGCCACCGAACGCAGGCCCACTCCAGCGTGGCACGAAAGCTGAACGCCCCAAGGG
GATCTGGAAGAGCACAGAAGCTCAACAGCAGCAGAAAAGATCAACCGGAGTAGAAGCCGACCCAGCTCGA
AGTCAAAACAGAGAGTACAGAGAAGGAAGAAATGGAAATCGCAAAGGCGTCATGCGACGAATGGACAAAG
GGCAAGACAGGGACATGCGAGGCGAGGCACTTGAATAGCAACATCGACGCGAAGAGATGAAAAACCAGAG
TGCGAGGAAAATCCACCTCCAATGTCCTCCCTGCATCTCAAACCTTGCTACTACTACACCAGTGATATCA
TTGGACCAGCGATATCATTGGAGCGCCAGAATGTTAGCCAACCATTCAGATCTAAAATCACTGAAAACAA
GTGATGGAACCAACGCAACCGGAATGATCTCTGACCTGCCCCCAGTTTTAAATATCAGTTCTTCGCTACA
GGGATTTCCAATTGCCAAACTTACCCTGCAACCACATGTAAAAGCGAGCACAAAAATGTAGATAAAGCTA
ATCCCAAACCAAAACAAGTATCATGACCGTTGGACTACCAATTACTTGAGCTAAATGATCTGCAGAACGC
AGAAATGATAGCAACACAAGAATTAAAGCTTCAGTCAGAGCATATATAGCATGATGAAGCAGAAACACGA
TTGATTAAATCAAAGTTGTAGTTCTACCCATATCTGCTTGAATCTCCCACGTCCCAAACATACCCAGTGC
CTTCTACAACTACAGATTAAATTAGAAGTATCCGAATTTTCATCATGGGTCATATACTAGCATTTTGTAA
ATTGGATAAGTTTAGTACTCAGCCCATATTCCGTGCAGCATGACAAGCCCATGCAAAAATAGGAGAAGAC
TGCAATGAAGACCCCAATCATTATCTACTTCAAGGTAGAACACACTGAACAAACACAGTGAGAGTTAAAG
GTTGTTGTAGGTTTGAATTGATCGGGTTCCTTTCTGTGCCCATGCAAATATCCCACCTAGAGATCTGCAA
TCAGCAAGACCGCCCTCTGGTAACTATATATTTGATAGTTACCACTTAGAACACTTAAACAGCATGAACG
TTCATCAAATAATGTGGGATAGGATGAAGTCCAATCATTCGTCGACAAGTTCAGCTGCGAAGTCCTATCT
CTGTTGTAATGCCTCCAAAACTGCAGATCACAATAGAATCATTGAAGGTAGCCTACGAGTGAACTAACAT
TTGACAGGATAGAAGTTAGAACTGTTTTTTGAACAAAAAGGGAACCCTGAATAGTTCAGAACTTATTATT
GTTCATGTAGAAGCAGGACCGAACTCAGTCTTCAATGCATCCATATACAATCCAGATGTTGTAATCCAGT
TGCTGGAGAAAAACATCAGCCCAAATATAATAAACAATAAATTTAAGAGTACAAATAGAAGTGTGAGAGA
TACATATATCTCAACGATGTTATCTGCATGTCATGAACTTAGTACGATCAAAGCTTCAATCTACGTCCAA
AACATCACCTCAGTTGCCTCTACAACATTATTCCAATTAAGGACAACCAAGCTTCTAATTAGTCCGGTGG
CAATCTTCACGCCACCGTGATTGACATAAAAATAGCCATATATCAGACCAAAACCAAGGAACATAAGCAA
ACCTCCACCCTCCAACCGATCTATCCATAACCAAGGGACCTTTCCTTTTGCATCTAGGACAAACCAGCAA
GGACCTTTCATTTTGCATCTAGGGGGGACCAACTCTGGAGTGGCATCTCCCAAAACTGCAGACACTAACG
AAGCATTAAGGGAGCCTATGTGTGAAGTCAATTTTCAAAAAACATCGACAGGAGGATAGTTAGTGAACAA
ACACAAGGAACTCTGAACAATTCCAAAGTTCTGATTGCACAAGCAGAAGCAGGATCAAACTCGCTAACAT
AAAATAGCCATATAGCAGATCAAAACCAAGGAACGTAAGCAAACCTCCACCCTTCAACCGATCTATTCAT
AACCAAGGGACCTTTCCTTTTGCATCTAGGTGGATAATACCAGCAAGGACTTCCATTATGCATTTAGGGG
GATGAACTCTGTAGTGATGTCTCCCAAAACTGCAGATTCACTAACAAAGCATTAAAGGGAGCCTATGTGT
GAAGTTAGTTTTCGAAGAACATTGACAGAAGGATGGTTAATGAACAAACACAAGGAACTCTGAACAATTC
CAAACTTCTGATTGCACAAGCAGAAGCAGGATCAAACTCGCCTCCAACCCATCCATCCATTTAATGATCT
TCTCGCCAATACTACGAATTGCAGTGCAGTCAACGCCCCAATTTATTTCCAATATTAAGTTGCCTCTGCA
GATCTAGAGGCAGCATTTCCAACGAAGCTTAAAGTAAGTTCGGTGCTAATCTTCCGACAATATATCCCAA
CAATGTTATCGGCATGTCATGAACTTAGTCAGGTCAAAGCTTCAACCTACGTCCAAAACATCACCTCAGT
TGCCTCTACAACATTTTTCCAATTAAGGACAATCAAGCTCCTAATTAGTCCAGTGGCAATCTTCACGCCA
CCATGATCAATATAAAAATAGCCATATATATCAGATCAAAACCAAGGAATGTAAGCAAACCTCAGCTAAC
TCTGAATTGATATATCCCAAAACTGCAGATTCAGTAACGAAGCATTGAAGGGAGCTTATGTGTGTAGTTA
ATTTTAGAAGAACATCTACAGGAGGATGGTTAGTGAACAAACACAAGGAACTCTGACCTATTCCAAACTT
CTGATTGCTTAAGCAGAAGCATGATCAAACTCGCCTCCAACCCATCCATCCATTTAATCAAGTTGCTGGA
GAAAACCATCACCCCAATGTAAGAAATTAAAATTGCAACGGATAGAAAATTAATAATATGAACGGCGATA
GGTAAATATATCCAAACGATCTTCTCTCCAATACTACGAACTCCAGTCCAGTCAACGCCTCAACCTACTT
CCAAAACTATGTTGCCTCTGCAGATCTAGCCAGCAGCATTTCCAATCAAGCTTAGAGTAAGTCCGGTGCT
AATCTTCGCACCAATATGATGATATCAGAATGAGAAACGACGAATGAACCATAAGCAAACCTCCACCCTT
CAACTGATCTCTCCATAACCAGCAAGGACCCTTCTTGCATCTGAAGTTTAAGGAGGACAAACAACCAAAA
GGCCACAAGCGAGATCAGCCGTTAACATAAGAATGTACTGAAGGTTCTCCAAATCCACCTGGTGTGCAGG
CTACAACTGCACTATCGGTTTCTGACGCTACCCGCACCGGGAGACGATTGACCTGAAACCACCGAATCCA
TGTCCAAGTGACAATTTCTGGTGGTACCACACCGGGAGACGATTGGGCCTGAAACCACCGAATCCATGCT
TTCCAAGTGACAAAACCAATGAACCGTCGGATCTGACAGAACACTGACCTGCCTCCGAGTTCAGGCGAAC
ATGACGAACTCCCAACACCAGATCGGATCCAATCCTGCAACCCACGCGATGAGAAGGCGAGACGAAACAA
GATCGACACGATGACTAGACGAACTACACACGATGACTAGACGAATTGCAGGGAAAAAATAAACCGCAAA
CCCAACAACCCCGCCACCGAACAAAGGCTCGCTCCCCGCGTCGCACGAAAGCGGAACGCCCGATGGAGAT
CTGCGAGAACAAGGAAGGGCAACAGCAGCGGAACAGATCAGCCGAAGTCGAAACCGACCCAGCTCGAAGT
CGAGACGGAGAGAGTATAGACAAGGAAGAATTGGAAAACGCAAACGTGCTGCGGCGACGAAGGGGCAAAG
GGGAAGACAGGGGGACAGGTGAGGCGCTTGAACAGCAACACGGACGCGAAGAGATG
>CUFF.17540.1_29.ids
TGTCAGCCTGCATCCCTAAATGACACAAAACACACACTACGATCATTTGATATACGAATAAACCCAGGTA
TCAAAAACCTTGCTTTACTACATCACTACATCAGCAATATCCATGGAGAGCCAGAATGTTAGCCAACCAG
TCAGATCTTAAATCACTGATAACACAAGTGACGAAACCAACACAACCGGAATTATCTCTGACCTGCCCCC
AGTTTCGAATATCAGTTGTTTGATACATGGATTTCCAATTGCCAAAATTATTCTGCAACCACATGTAAAA
GCAACCAGAAAAACATAGCTAAAGCCAGACGAAAGCATCCACAGGAATCCCAAACCAAATATCATGACCG
TTGGACTATCAATTACTTGAGCTAAATGACCTGCAGCACAAGAATTTAAAGCTTCCACAGAAGCATATAG
CATGATAAAGCAGAAACAGTTTGATTGAATGGAAGTTGTAGTGTTGTAGTTCTACCCATCTCTGCTTGAA
TCTCCCAAGTCCCAAACATGTCCAGTGCCTTCTACCACTACAGATTAAATTAGAAGTAACCGAATTTTCA
TCATGGTTCATATACTAGCATTGCATTTTGTAAATTAGATAAGTTTAGTACTCCCAACACATATTCCGTG
TAACAAGCCCATGCAAAAATATGAGAAGACCTGCAACAATGACCCCAATCATTATCTACTTCCAGGTAGA
AGACACTGAACAAACACAATGAGCTAAAGGTTGTTGTAGGTTTGAATAGATCTGGATCTTTCGGTGCCCA
TGCAAGTATCCCACCTAGAGATCTGCAATCAGCAAGACCACCCCCTCTGGTAACTATCAATTTGATAGTG
AGAACCGAGAACACTTAAACAACATGAACATTCATCAAATAATGTGGGATACGAAGTCCGATCATTTGCC
GCCAAGTTCAACTGCAAAGTCCTATCTCCATTGCGATGCCTCCAAAACTGCAGATTACAATCATATCTTT
GAAGGTAGCCTACGAGTGAACTAAATTTCAAAGAACATTTGACAGGATAGGATGATTTTTTTTGAACCCT
GAATAGTTTAGAACTTATTATTATTGCTCATGCAAAAGCAGAATCGAGCTCAGGCTCCAATCCATTCATA
TACAATCCAGATGTTGTAACTCCAGTTGTTGGAGAGAAACACCAGCCCAAATATAAAAAACAAGAAGAGT
AGATAGTTTATGAGGGAACTAAATTTTCAAAGAACATTTGACAGGGTAGGTTAGTTATTGAACAAACACA
GGGAACCCTGAATAGTTCAGAATTATTATTGCTGACGCAGAAGCAGAATCCAAATCAGGCCCCAAATCCA
TCCATATGCAATCCAGTTGCTGTAATCCAGTTGCTGGAGAAGAACACCCGCCCAGAAATAAGAAACAAGA
AATTTAAGAGTACCAATAAAAGAGAGCATGCCATGAAGTTAGTTCAGTCAAAGCTTCAATCTACGTCCAA
AACATCACCTATGTTGCCTCTACATCATTTTTCCAATCAAGGACAATCATCAAGCTTCTAATTAATCAGG
TGGCTATCTTCACACCCCCATGATTGACATAAGAATATCCATGTAACAAATCAAAACCAACGAACGTAAA
CAAATCTCCACCCTTCAACCGATCTCTCCATAACCAGCAGACCTTTCCTTCCGCATCTAGGAGGACAAAA
CCAGCCCACCTTTCATTTTGCATCAACACAACCGGAATGACATTCTGACCTGTCCCCAGTTTTAAATACA
GGATTTTTAATTGCCAAACTTACCCTACAACCACATGTAAAAGCAACCACAACAACATAGATAAGCTAGA
CAAAAGCATCCATAGAAATCCCAAACCAAAACAAGTATCGTGACCCACTACCAATTATTTGAGCTAAATG
ATCTGCAGAACACAGAAATTCCAGCAGCACAAGAGTTAAAGCTTCAGTTGAAGCATATAGAATGATAAAG
CAGAAACAAGTTTGATTAAATGAAAGTTAGTGCTGTAATTCTACCCATATCTGCTTAAATCTCCCACCAC
ATCCCAAACTTGCACAGTGCCTTCTATCACTGCAGATTAAATAAGAATTATCTAAATTTTATCATGGTTC
ATATACTAGCATTTTATAAATTGGATAAGTTTACTCAACACATTCCGAGTGACAAGCCCATCCAAGAATA
TGAGAAGACTTCTATCCATATACAATGCAGTTGCTGGAAAAAAACACCAGCCCGAATATAAGAAACAAGA
AATTTGAGTACCAATAAAAAGTGAGATACATATATCCAAATGATGTTATCGGCATGCCATGAACTTAGTC
CAGTCAAAGCTTCAATCTACGTCCAAAACATCACCTCTGTTACCTTTAGCCCTCTACAGCATTTTTTCAA
TTAAGGACAATCAAGCTTCTAATTAGTCCGTGGCAATCTTCACGGCACCATGATTGACATAAAAATAGCC
ATAAAACATTTCAAAACCAACGGATGTAAGCAAACCTCCACCCTTCAACCTCTCCCAAAACCGCAGATTC
ACTAACAAAGCATTAAGGGAGCCTGTGTGTGAAGTTGATTTTCAAAGAACATCGACAGCAGGATGGTTAG
TGAACAAACATAAGGAACTCTGAACAATTCCGAACTTCTGATTGCACAAGCAGGATCAAAACTCGCCTCC
AACCCATCCATCCATATAATCGAGTTGCTGGAGAAAACCATCACCCCAATGTAAGAAATTAAAATTGCAG
CAGATAGAAATTTAATAATATGAAGAGCGATAGGTAAATATATCCAACTGATATCCTCGCCGATGCTACA
AACTCCACTCCAGTCAACGCCTCAATCTACCTCCAAAATTATGTTGCCTCTGCAGATCTAGCCAGCAGCA
TTTCCAATCAAGCTTAGAGCAAGTCTGGTGCTAATCTTTGCACCAATATGATGATATCAGAATGAGAAAC
GACGAATGAACCATAAGCAAACCTCCACCATTCAACTGATCTTTCCATAACCAGCAAGGACCCTCCTTGC
ATCTGAAGTTTAAGAAGGACAAACAACCAGAAGGCCACAAGCGAGATCAGCAGTTAACATAAGAATGGAC
TGAAGGTCTCCACACAATTCACCTGGTATGCAGGCTACAACTGCACTATCGGTTTCTGATGGTACCACAA
CAGGAGATGAACAATTGAGCCTGAAACCACCGAATCCATGTCCAAGTGACAAAACCAATGAACCATTGGA
TCTGACAGAATACTAACCTATCTCCGAACTCAGACAAACAGATCGCCACACAACGTCATGACGAACTCAG
ATCAGATCCAATCCTGCAACCGACATGCTGAGAAGGCGAAGACGAAACAAGATCGACGATAACTAGACGA
TTTGCCTTAAAAATAAACCGCAAATCCAACAATCCCGCCACCAAACACAGGCCCACTCCCGCGTGGCACG
AAAGCAGAATGCCCCAAGGGGATCTGCAAGAGCACGTAACCGCAACAGCAGCAGAACAGATCAGCCGGAG
AAGAAACCATCCCAGCTCGAAGTCGAAACAGAGAGTACAGAGAAGGAAGAAATGGAAAACGCAAACACGC
CAGTGACGAAGTGACAAAGGGCAAGACGGGACAGGCAAGGTGCTTGAATAGCAACACCGACACGAAGAGA
AGAAAAACCAGAGTGCAAGGAAAATCCACCTCCAATGTCCGCATCTCGAACCTTGCTGCTAATACTACTA
CTACTGTTCCAGCGATATCATTGGAGAGTCAGAATGTTAGCCAATCATTCAGATATGAAATCACTGAAAA
CAAGTGATGGAACCAACACAACCGGAATGATTTCTAACCTGCCCCAGTTTTAAATATCAGTTCTTCGCTA
CAGGGATTTCCAATTGCCAAACTTACCCTGCAAACACATGTAAAAGCGAGGACAAAAATGTAGATAAAGC
TAATCCCAAACCAAAACAAGTATCATGACCGTTGGACTACCAATTACTTGAGCTAAATGATCTGCAGAAC
ACAGAAATGACAGCAGCACAAGAATTAAAGCTTCAGTTAATGCATATAGCATGATAAAGCAGAAACAAGT
TCGATTAAATCGAAGTTGTAGTTCTACCCATATCAGCTTGAATCTCCTACGTCCCAAACATATCCAGTGC
CTTCTACCACTGCAGAAGTGCAGATTAAAATAGAAGTATCCAAATTTTCATCATGGTTCATATACTAGCA
TTTTGTAAATTGGATAAGTTTATCTACTTCAAGGTAGAACCACTGAACAAACACAATGAGAGTTAAAGTT
CGTTGTAGGTTTGAATAGATCTGGTTCCTTCTGTGCCCATGCAAATATCCCACCTAGAGATCTGCAATCA
GCAGGACCACCCTCTGGTAACTATCTATTTGGTAGTGAGAACTTAGAACACTCAAACAGCATGAACGTTC
ATCAAATAATGTGGGATAGGATAAAGTCCGATCATTAGGTAGCCTGAGTGAACTAACATTTGACAGGATA
GAATTGTTCTTTGAACAAAAAGGGACCCCTGAATAGTTCAGAACTTATTATTGCTCATGCAGAAGCAGAA
CCAAACTCAGGCTCCAATCCATCCATATACAATCCAGATGTTGTAATCCAGTTGCTGGAGAAAAACATCA
GCCGAAATATAAGAAATAAGAAATTTAAGAGTGCCAATAGAAGAGTGAGAGATACATATATCCCAACGAT
GTTATCTGCATGACATGAACTTAGTCCGGTCAAAGCTTCAATCTACGTCCAAAACATCACCTCAGTTGCC
TCTACATTATTCCAATTAAGGACAACCAAGCTTCTAATTAGTCCGGTGGCGATCTTCACGCCACCGTGAT
TGACATAAAAATAGCCATATATCAGACCAAAACCAAGGAACGTAAGCAAACCTCCACCCTTCAACCGATC
TATCCATAACCAAGGGATCTTCCTTTTGCATCTAGGACAAACCAGCAAGGACCTTCCATTTTGCATCTAG
GGGGACCAACTCTGGAGTGGCATCTCCCAAAACTGCAGACACTAACGAAGCATTAAGGGAGCCTATGTGT
GAAGTTAATTTTCAAAGAACATCGACAGGAGGATGGTTAGTGAACAAACACAAGGAACTCTAAACAATTC
AGAAGTTCTGATTGCACAAGCAGAAGCTGGATCAAACTTGCTAACATAAAAATAGCCATATAGCAGATCA
AAACCAAGGAACATAAGCAAACCTCCACCCTTCAACCGATCTATTCATAACCAAGGGATCTTTCCTTTTG
CATCTAGGAGGACAATACCAGCAAGGACTTCCATTATGCATTTAGGGGGATGAACTCTGTAGTGATGTCT
CCCAAAACTGCAGATACACTAACGAAACATTAAAGGGAGCCTATGTGTGAAGTTAGTTTTCGAAGAACAT
TGACAGAAGGATGGTTAGTGAACAAACACAAGGAACTCTGAACAATTCCGAACTACTGATTACACAAGCA
GAAGCAGGATCAAACTCGCCTCCACCAATCCATCCATTTAATCGAGTTGCTGGAGAAAACCATCACCCCA
ATGTAAGAAATTAAAACTGCAACGGATAGAAATTTAATAATATGATGGGCGATAGGTAAATATATCCAAA
CGATCTTCTCGCCAATACTACGAATTGCAGTCCAATCAACGCCCCAATCTATTTCCAATATTAGGTTGCC
TCTGCAGATCTAGAGGCAGCATTTCCAACGAAGCTTAGAGTAAGTTCGGTGCTAATCTTCCGACAATATG
ATGAATAGGAATGAGAAACGGCGAATGAACCATAATAGCAAACCTCCACCCTTCAAATGATCTCTCCATA
ACCAGCAAGGACCCTTCATGCATCTGAAGTTTAAGGAGGACAAACAACCAAAAGACCAGAAGCGAGATCA
GCCGTTAACATAAGAACGGACCGAAGGTTCTCCAAATCCACCTGGTGTGCAGGCTATAACTGCATTATCG
GTTTCTGATGCTACCGCACCGGGAGACGATTAAGCCTGAAATCTTCAAATCCATGTCCAAGTGACAATTT
CTGGTGGTACCCCACCGGGAGATGATTGGGCCTGAAACCACCGAATCCATGTCCAAGTGACAACCAATGA
ACCGTTGGATCTGACAGAATACTGACCTGCCTCCGAGTCCAGGCGAACATGACGAACTCCCCACACCAGA
TCGGATCCAATCCTGCAACCCACACGCTGAGGAGGCGAGACGAAACAAGATCGACACGATGACTAGACGA
ATTGCACACGATAACTAGACGAATTGCAGGAAAAAAATAAACGGCAAACTCAATAACCCCGCCACCGAAC
ACAGGCTCGCTCCCCGCGTCGCACGAAAGCGGAACGCCCGATGGAGATCTGCGAGAACAAGGAAT
>CUFF.17636.1_29.ids
CTTATAAAACTTACGATCCGTGACCCCATATCAGGCTGCGTCGACAACTCGAAGCCACCATCATCACCCG
GGCGTGAAGTGCATGCCAAGGGAGATTTTTGTGCCGCCGTCATGGTCCCACAATTCCATGGCTGTCCTAT
GCACGTGGCGTGGTCGGGGATGAACGCTAGTTCATGTGCAAACCTTCTGCGGTGTCATCGGGTGGATAGG
GCTACCATCGCCGACTCAATTGCTCGCTGGAGACAAGGCTCCGCCGCAGATCCGCCCCCACCGTGGGCGG
GTATTTTTCACAGCCTAATTCCTCCCAGCGAGGCCACGAGGAACCCGAAGACCAATTTAGTGAAGTACTT
GGGATCACAAGTCAAAGACAAGTTGTACGCTTGATCACTCTTCTTTACCTAATAATGTTCCTGTTAATCA
CTGTGACATGCTCATGTTAATTTGATGGGACCCAATAGGTTTCACTAGTTTTATTTACGCCACACCTTGC
AGACACATGAACTATTAGGTAGACTTGCTATTGCTCTACCTGGTTTTG
>CUFF.17676.1_29.ids
GGTTTCATCTTATTCTTTCTTTCACACGCTTTATTGTAGGTGGTTCGGAGTTCTGTGTATCACAAGAGGC
ATCTAGGTTGACCTCACTCTTCTTAGTGTTCATGCCCACTGCGCAAGACAACACCGCAACACCGATGGAG
TTGGAAGATTTCATCAGGCTCGACTAGATCTGGATGAGATAGACTGCTCGTAAGGAGAGAGAGAGCGTGC
TTGGCTTGGGAGGAGCATATTTTTGTTCATCCTTTCATGAGTCATGTTACCTGTCATGTCAGATTATGTA
ACTTCAGATATTTCTGTTTTTGTTAGAAAAGTACCAAAATAGTTTCACTTCATGGCTACTCTCAGATGTG
TTATTGCCGCTGCCACTAAACATATAAGGGTAACACTGTATTTGTTAGCCAACAATTTTTGAGATATTAA
AGTCGGTGA
>CUFF.17719.1_29.ids
CAGGAAGGAAGAAAATCCATTGGTGGCGCAGTCCTAGGATCAGCACAAAGATGCCTCCTGGTCGTGAGAA
GGTTGGAGTCAAAAGGCCACATGGACCTCAGCTATCAGAACCACCATTGCATCCATACGAACAACTGCGT
CTAAGACAATGTATGAGGAATAATTCAAGGCTACAACAATTAGGAATCCCTGCTTTATCAAGCATGCTTG
CAAGCACAAATTCTATTTCTCAGAGGAATAGGCCAAGTCATAGAAATAGTGAGGACTCTGAGTCTGATTA
TGATATTTCACAAGATGAGACTGGTGATGACAATGTTAAGGGCTCAAAGGAATGTAACATAAGAACTACT
GATAATTCGCTTGGTGCAATCAAGCTCTGCTCTAAGAGAGTTTTTGCGCAGCAAGAAACTACTAGAATTA
CAAGGTCAAAGAAAAATATTGCTCAACCTGATGCAACTCTTACACCAAGGCACAACATTGATTACCACAC
ACAGGGTATAGTTGAAGCTAATGGCCATGCCCATTTGGATGAGAACACTAACATGACCAATGAAGGTCAT
GTTGCTCCTTTTGATGGGAAGAACCCTACAGGCAATGAAGATAATGTGGATGTCCTAGCTGATAACAACA
GGACGATTGGAGGTCAAGTTGATGACACTAATCAGATGTCGAACAGAGATTTAGAATTAGGTCAGAATGA
TCGGTGGGAAAGGGGAATCAATATGGGACATGGTCTTCATAGAATTAACCGAGGTTTGCGTGGAAAGTTG
CAAGTTGTTATTCCTGAAGGGAAGATAAGGCCTATGGCACCACTTGTTGCTGCTAAGTTTGCAACTGAAT
GCAACATTTCTGTGAGGAACCATGTGCCAGTGTTCAAACATTGGAAGGATTACAAGAACCATTCAGGCCT
ATTCAATCTATTTACAGGAAAACTTAGTGCAAAGTTTGACATTAACACAAGTGATGCACCAGTTCAAAAG
GCTTGTTCCCAGATGATGAAGAGTGCGGTTCGACAACAACGATACCGGCTCAAGAAAAAGTACTTTGATC
CTTTTCCGCTACATCTAGTGGCAAAAAAATCTCCAATCAGATCTATGACTGATGAAGAGTGGAATGAACT
TGTGGAGTATTGGAAGAGTCCAAAAAAGTGGAGACATCTCAAAAAAACAAAGAGAATCGATCCAAAGTTA
AATTCCATCAAACAACTGGCTCTCGTAGCTACATGGTTCATGTAGAAAATTTGGGAGATAAATACATTGA
TCAAGAACCTGATGCACTGGATTTATTTAAGGAGTGTCACTACAGCAAGATAAAGAAATGCTATTCATCT
TCTGTTCAACAAGTTATAACTGAAATAGAAAACAAGTGGTCTACACCAACAGAAGGTGAACAAGAAATGT
CGGTGACTGAAGTTGTTGCTGATGTACTTGCTCAAAATACAAAGAAAAATTTGTTCCTTCAAAATGTGGG
GATACAAAGTGCTTATCCAAGGTCTAGTGTAAGAAATATCGAAGCACAACTTGAAGTAGAGAAGAGAGCA
AATAGTGCTCTTCGATCTGTTGTCAACACCCAACGGGAGGAACTAGAAGTATTGTCAAAGCAAATGCATG
AAGCAGAAGAGTCACGGATCAAGGAGCAAGAGGAAATGAAGAAGAGGCAAGTTGAGATGGAAGCAGAGAT
GAAGAAGAGGCAAGCTTCCATGGATGCCAAGCTCCAACTTTTGTTTAGTAAAATTCAACCACGTTAGTTG
CATGTGTGGTATGTGAAGTCAGGTTCAATATAGGTTTTGGTGTTGTAGTCTTATGTTATTACTGTGATGG
AGTGACTTTGGATGGCAACTTGATTTGTGTTGGAATGATATTG
>CUFF.17767.3_29.ids
ATTACAACTGATGGAAGTGTCAGTCAGGCAGTCAGGCTGAAGCATCAAGTTAGCTCGGACCAAATGTGTA
AAAGAGTCCGGTATCCTGTCGCATGTTCCATGACATGTGACATTCTAAAGGGGCAGTTGGAAGCCAAGCA
CATCAATGTTTTTAATTTCATCTGTCTTTATTGTAATTGTATAAGTTTACAATAGATGCATAGAACAGAC
TGGATCGATAAAAGCGCCTTCACAGACCAAAAACCCGGTATCACGGTAGTGGTTCGTGCATTTCGTTAGA
AATGCCCTACGTCTTATTTTGAAAAGTTGTGCTTGTATATCTTACTTATTGACAATAGCTGTACTTATAA
GACTACTTGCATAAAGAAGAAAAGTGAGGTGCAAGGCCGAAAGGCCCCTATGCGCTAAATACAAATGCCT
TTGTGAATAGAAGA
>CUFF.17819.1_29.ids
TCTTATCAAGTGACTCCTCCCCCTCACGATGACTTTGCGGACAGATGTCTCAATTCTAATGGTGGAGCTA
CGAACAACAATCTGATGTCCTGATCGAGAGCGATGGAGCTAATGTTTGAACTTGTGTGTTTGAACTTGTG
AACTACAAATGTGAACTATGGATGTGAACTTGTGAACTTATGTATTTGGACTTATGTGAATTTGTGAACT
TATATATTTGGACTTGTGTGAATTTGTGATATGAACATATATCAATGTGTTTGAAATCTGTATTGTATGT
GATATTCTGTGTTGCATGTGAT
>CUFF.17862.1_29.ids
CGGGGCGGCAGCTGCAGCTGGAATGCCGGCGACACATCCCCTTTTCCGGCCAGTTGCACACTGGGATCTA
ATACAATGGCTAGCGATGGTGATGCTTCACCTTCACGGAAGCATATGTTGTTGGAGTTGCCTTGTGATGA
AGAAGGTGCAAATGTGAGCCAAAATGTTGGTGTGTCCGCATCATCAGCCACGACCCACACCTGCCGCTGC
CAGAGCTTCTCATGAACAAGGTGAAAATCTAGAAGGTGGAAGTAATGTTGATGGGGATGATTCTTCAAAG
GAAAAGCAATCAAAGAAGTCCACTTCAGATGTTTAGCAGTAATTTTAAGAATATTAGAGCATTTGTGCTA
GCTGTTAAGGGGTATCCATTGCAATGGGAGGAGTTTCAAAAATGTGCTACTGAATGTGGTGTGGACACAA
AGGTTGGACTCTCTATTGATGTTGCTACTAGGTGTAATTCAACATATTGCATGTTGAGGGATGCACTACA
TAACAGGGCTGCCTTTGAAAGGCTTATGTCATATGAACGTCACAGGTATGAGAAAATTGCACCTTCCTTT
GAAGAATGGGATTTGGCAAAGACTCTTACCATGTTTGAGAAAATTCTTTGACTTGACTGCGTTATTTTAC
AGTACATTATATCCCACTACCAACTTGCTTTTAGAGGGTTTTGTGAGATTAAGTTTTTACTTGTTGATTG
GTGTGATAGCATCCATTCCACTATTAGTAACATGGCAAACACTATGATGGTCAAGTTTGACAAGTACTGG
AATAAGTCAAATATTGCTCTTATCGTGGCTAGTGTCCTTGATCCTAGATATAAGAGGAAAATTGTAGAAT
TTTACTTGAAGAAGGTGTACCCATATACATATCAAAGTGAACTGGATAAATTCAATGATGTCATGAAAAA
GATGTATCAATGTTATGCATCTACTACACCCTCAACGTCACATGAGCTTGATAGCTACATATTTGATGGA
CAAGGTCATGGTCATGATGATTGTATTGACACAAGTGACTTAGAAAAATATTTGGCAGATCCAATATTCA
AGGTTGGTAAAAGTAATCATCACACTTTTGACATATTAGCATGGTGGAAAGCACACAAAGAAGAATATCC
TATCTTGGGCCAGCTTGCTCGTGATGTCTTAGCTATGCAAGTGTCTACGATAGCTTTAGAATCTGCTTTT
AGTGCTGGTGATCGTGTACTTGATCCATTTCGTACTCGCCTTGACCCTACCATGGTAGAAGCACTTGTTT
GCACCAAAGATTGGATAACTAGAGCAAGAAAAGGTTATATAGAAGTAACTTATATTTATTTACAATTTAA
TTAGTCATTATATTTTTACTAATGCACTAATGGATCTTTGTATTCCCATGTTCCAAGGCTAAAAGAGTGT
TGCTATTCCCAATATGGTTTGTGAAATGGAGGAACTTGAGACTCTTGCTAGAAATCTTTCACTTGAGATT
AATTTACCTTTATTTTGTATTCTATTTTTGGCATAAAACATTAGCTATGATTTAACCATATATTCCTTTA
ACAAAATGTAGGATGAAGACCTAGATGATGATCATGATGATGGACGTGAGGCATCGTTGTAAGCTTGTTG
ATGATGACCTAGATGATGATAATGCGACATGAATGCTTTGAATGTTTCTTACTGTACTTATTGCCAACTT
GGGACTTGTTATATTGTGAACTTGTGATCAACTTTTTATGTTGTGAACTTGTGATCTTTGTGGTCAACTT
GTTATATTGTGATCTTTGTGGTCAACTTGTTATATTGTGAACTTGTGATCTGTGTGATCAACTTGTTATA
TTATGAACTTATGATCTCAATGATCAACTTGTTATATTGTGAATTGTGAACTTGTG
>CUFF.17862.2_29.ids
CGGGGCGGCAGCTGCAGCTGGAATGCCGGCGACACATCCCCTTTTCCGGCCAGTTGCACACTGGGATCTA
ATACAATGGCTAGCGATGGTGATGCTTCACCTTCACGGAAGCATATGTTGTTGGAGTTGCCTTGTGATGA
AGAAGGTGCAAATGTGAGCCAAAATGTTGGTGTGTCCGCATCATCAGCCACGACCCACACCTGCCGCTGC
CAGAGCTTCTCATGAACAAGGTGAAAATCTAGAAGGTGGAAGTAATGTTGATGGGGATGATTCTTCAAAG
GAAAAGCAATCAAAGAAGTCCACTTCAGATGTTTAGCAGTAATTTTAAGAATATTAGAGCATTTGTGCTA
GCTGTTAAGGGGTATCCATTGCAATGGGAGGAGTTTCAAAAATGTGCTACTGAATGTGGTGTGGACACAA
AGGTTGGACTCTCTATTGATGTTGCTACTAGGTGTAATTCAACATATTGCATGTTGAGGGATGCACTACA
TAACAGGGCTGCCTTTGAAAGGCTTATGTCATATGAACGTCACAGGATGAAGACCTAGATGATGATCATG
ATGATGGACGTGAGGCATCGTTGTAAGCTTGTTGATGATGACCTAGATGATGATAATGCGACATGAATGC
TTTGAATGTTTCTTACTGTACTTATTGCCAACTTGGGACTTGTTATATTGTGAACTTGTGATCAACTTTT
TATGTTGTGAACTTGTGATCTTTGTGGTCAACTTGTTATATTGTGATCTTTGTGGTCAACTTGTTATATT
GTGAACTTGTGATCTGTGTGATCAACTTGTTATATTATGAACTTATGATCTCAATGATCAACTTGTTATA
TTGTGAATTGTGAACTTGTG
>CUFF.17862.3_29.ids
ATGCTCATGTGTCAAAATTCCATATTTGGCTATGAGTCTATGACTAGGCTGTGAATTGATCATTGATGAA
TATGCTCATGTGTCACTAATTAATGAATATCGTATTTTTATTTACAGTTGCACACTGGGATCTAATACAA
TGGCTAGCGATGGTGATGCTTCACCTTCACGGAAGCATATGTTGTTGGAGTTGCCTTGTGATGAAGAAGG
TGCAAATGTGAGCCAAAATGTTGGTGTGTCCGCATCATCAGCCACGACCCACACCTGCCGCTGCCAGAGC
TTCTCATGAACAAGGTGAAAATCTAGAAGGTGGAAGTAATGTTGATGGGGATGATTCTTCAAAGGAAAAG
CAATCAAAGAAGTCCACTTCAGATGTTTAGCAGTAATTTTAAGAATATTAGAGCATTTGTGCTAGCTGTT
AAGGGGTATCCATTGCAATGGGAGGAGTTTCAAAAATGTGCTACTGAATGTGGTGTGGACACAAAGGTTG
GACTCTCTATTGATGTTGCTACTAGGTGTAATTCAACATATTGCATGTTGAGGGATGCACTACATAACAG
GGCTGCCTTTGAAAGGCTTATGTCATATGAACGTCACAGGATGAAGACCTAGATGATGATCATGATGATG
GACGTGAGGCATCGTTGTAAGCTTGTTGATGATGACCTAGATGATGATAATGCGACATGAATGCTTTGAA
TGTTTCTTACTGTACTTATTGCCAACTTGGGACTTGTTATATTGTGAACTTGTGATCAACTTTTTATGTT
GTGAACTTGTGATCTTTGTGGTCAACTTGTTATATTGTGATCTTTGTGGTCAACTTGTTATATTGTGAAC
TTGTGATCTGTGTGATCAACTTGTTATATTATGAACTTATGATCTCAATGATCAACTTGTTATATTGTGA
ATTGTGAACTTGTG
>CUFF.17898.2_29.ids
AGTTCTCCAAGAGATGTGCATCATATGTCATCAGTTACAGGAATTCAAGGGGATCCTGCATCAGGCCTGT
CCTCGAGGAACAAAAGGAAACTACATTGGGGGCTTGACATTAAAGAACGATGGGAAAGAAAGGCAAACAT
GTAAAAATATCTGAAGATCCAACAACAAAAGCATATCCACACCGCACTCATTTGAAATTTGAAAGCTGAG
GGACAAAACAAAGCGGCCGACCTTTTCCACGGATCATCATGTTGCTGGTAAAGGTTTGTCAGCTAGCAGA
ACTGATCAGTAAGCTAGTATCTAATTTTTCAGTGTTTTGTCTAACGTTTTCTCCAGACGTTTGGTTGGGA
CTTTGCTCTGTTGTATTGTCCGATCCAAACTTGCAAAGTTCAAGTGCGATGATAATTTGTTTATTGCTGT
GTGATATAGTTTGGGTTTGTTTGTCCTCTTTTTGTGTGAGAAAAGGTACTGATGGTGCAACACAGGCCCA
TGTGCACAATGGAACATAGTTGTTGCTGATGATACTAGTG
>CUFF.17961.1_29.ids
AGAGATCATGGAACTTTATAAGGAGGAAAAGAATCTACTGTATGCACAATTCAATAAACTATCATGTCGT
GTTAGTTTTACTATGGATACTTGGACATCTATTCAGAACAAGTCATATTTGTGTGTTACTGCACATTGGA
TTGATGATCATTGGAAAATGCAAAAAAGGATTATCAACTTTATGCATGTAGAAGGCAGCCATGGAGGAAT
AAAATTGAGCGATACATTTTTTGCAAATGTGTTGAATTGGAACCTAGATAAGAAAATGTTTGCTCTTTCT
TTGGATAATGCTGCTGCAAACAAGGTAGCCGTTGAGATAGTGATTGAAAATGCTAAAGAGTTGCTTGTAT
GTGATGGAAAATTCTTTCATGTTAGATGTGCAAATCATATATTGAATCTAGTTGCTAGAGATGGATTATC
ATGCCTTGGAAATGTCATTGGAAACATTAGACAATTTGTAACAATTATCAAAAGGTCACCTTTGCAGTTG
GAGGCATTTGAGAAATGTGCTAAAGAATGTGGTCTAGACCCTAAAAAGACCCTTTCCTTGGATGTTGCTA
CTAGATGGAACTCTACATATATCATGATTAGAGATGCCATTTACTATAAGAATGCTTTTGATCGTCTGGC
TAAAAAAGATAAGGACAAATATGGTCACATCAATCCTTCAAGCACTGATTGGTTGAATGCAACAAATATT
AGCAAGTGTTTGAAAAAATTCTATGATGTCACATTGCTTTTTTCCGGTACTTCATATCCTACTGCAAATC
ATTTCTTTCGGAAGTTTTCTGAGATTAAGATGGCTATTGCAAGATGGTGTGATAGTAGTGATCTGGTAAT
TTGCACAATGGCATTTTCTATGAGACACAAGTTTGATAAATATTGGGAAATGAACAATTTAGCTTTGGCA
GTGGGAGCATTTCTTGATCCTAGATACAAACATAGGATGATTGAGCTATATATGTCTAAGATGTATGGCA
GTGATAAAGCCGAGTTAGAGAAATTAGTATTCATGAATGTTATCAATGAATTATTTGCATATTATTCAGC
AGTCATCAATGCAAAATCAACCACAAAAGGTTCTAGTTCAAGAGAGAGTGAGTTTGTTCCACATAAAAAT
ACTTGTTTGGTGGATGAGG
>CUFF.17982.1_29.ids
CCGCCAATCCGGCCCACGCGCGCGCTGCAGCTCTGTCTGCACCTATCTGGTGGCCGTTGGATCGAATCCT
ACAGTCCAGATTCACTTGCGCGGCTATAAATAGCGGGAATCTCGGAGAGGCAGTAAACCCTAATTCATTT
TCTCTCCTACTTCTCCTGCCGCTCCAACAGGCAGCCGCCAATCCTCCTGGCCGACCGCAGGGAGTGTGGC
CGACTGCGCCTGCATTTCACTGGCCGCCTGTTCTTTTGCTTCTTTCTTTTCTTCAGCCGATGGAACTTGT
GTATGTTGTTTTTCTTTTGTTTTTTTTTGTTCGGCTGAATCATACGTACGGCTTTTGGTTTTCTACACTG
AGGAGCTTTCTGCTAACTCGTTCCCCGGACGTAACGGTTTTTTTTTCTCTCTTTTTAGAATCAGGCGCTG
GTTCCCTTTACCAGAGATGGTCGGCCGATTATGGGGCGCCGTCATTAACCTTTTAAAGCTTGGATCTAGA
CCTTATTTACTCGAATCCCTTACTGTGTGTAAATGAATGTATGAGATGGATATCTTGTAATGGGATCGAG
TTTTGGAGGTAAAAAAAATCGTAGATCCGGGCCCCGCGATATTTCTGTTATTTTCTGTGATGATTTTAGT
GCATCTATGCACATTCACGCGGTTTAAAAAAAATTAGGGTTCTAACCCTAATTTTATTCTGTGACTTTTT
CTTATC
>CUFF.18007.1_29.ids
GTTATTTTTGTACTCAGTAGTGAATGCATTAATTAGTTCTTTCTCCATATATTGTTATTGTGTTCTCTTG
CCCCTACTTTGAACTCCAATTATGATTTTGCCCTTGTTTTTATTCACTTCGTGATTTTACTTGTACTTCT
TTAAAAACGAGGTCTTCTTCTTGACTCTATTATAGTTGAGTCCGGACTATATATACAGAATTCTCATACT
ATTATATTTTCAGCATGAACTACACTGCTACTGCAAACAATTATCAATTCAGATAATATGTTACTTCTAA
ATGTATATATGGACATATATTACTATTTTACATGTCTAAATCAACAACCTTTTATATCTGCGTAAATACA
TTGAGCAACAACTCGCGCCTAGTGCTAGACATACTTCAGCGATATGCATACGATTTTTACCATGTGTGTC
AAGAGAAAAAATGGTCCTCTCACTAAGGCTCTATGAAAAAGGTGATCAGTAAAGAAATAACGACTGACCG
AGCAAGCTTAGCTAAGTGGAGGAGAGTGACAGGGAGGCTATTGTTCTACAAGCAAAGGATCGGAGCTCAA
GAGCCGGCTGCACTGTGATCAAAGAAGCTTGACCTCCAATCACGAGCAAGCAAGCTACCAGCAACCTCAA
GTGTTTGGGGGGAGTTGTGAGTATAGATAGATAGGGGTGTTTGAATACACTAGAGCTAATAGTTAGTGCC
TAAAATTAACTGAAGACATCTAAACACTCTAGTTAATAGTTCAACTATTAGCTATTTTTAGTAAATTAGT
TAATAGTTAGCTAGCTATTTGTTAGTTAGTTAATTCCACTAGCAAATTTTTA
>CUFF.18029.1_29.ids
CCGGGTTCTGCACATGACACACGGATCCTGAATCATGCTTTAGCAAATTTCCCTTCATTTCCGGTGCCTC
CAAAAGGTATATATGTTTTGTTTCATTCAATATTTATATGGATTTTTTGTTTTGCTAATTTTTTTGATAT
AGGTAAGTATTATCTCGTCGACTCTGGTTATCCAAATCGACAAGGATATCTAGCCCCTTTCAAAGGAAGC
ACATACCATATACTAGAATTTCGACTTCGTAATGGATGTCCTCCTCAAGGGAAGTATGAGATATTCAATT
TCTTACATTCATCTCTTCGAAATGTTATTGAGAGGGCTTTTGGAGTCTTGAAGCAGAAGTGGCGTATTTT
GAAAGGCATTCCAAGTTTTTCTACACGTACACAGAAACATATAATAATAGCTTGCATGGCGTTGCATAAT
TTTATTCGTGACAGCAATTCAGAAGATAAGTTGTTTGATAGATGTGATGCTGATGAGGAGTACTTGGTAC
AACAGAGTTTCACGTCACAAGCACAAGGAGATGACAATCCAGAGGGAGAA
>CUFF.1813.1_29.ids
GAAGAATTTGATGTGTTCAAGGAAAAAGAAGAATTTGATGTGTTGTGCATTTTGAAAAGACATATTTCAT
GCAGTGCTTATCAAGAGCCCTTCGGGATGAGAATCCAAAATTTCTGATGGCAGCATCAACATTGCTCCTA
CCATTTCAACCCCTGATGGTTTCAGCTGTCCACACTGGGATAATGGAGGTTTCATTTGCTAAACGAGCAT
CAATAGATCCAGAGCTCAAGACGGCACATAACCTACACAAGATATCGTCTCTCCTGGGAGGTGCGCTATT
CGTCGCTGATGATGTCTTCCCACAAACTTCCTACCTCCATGCAGCATGGCATTTAGCTGCAGCGCTGGGT
GTCGGCACATGCAACAAGCTGCTTGAGTGACAAAGGAAGCAAGATGCAAGACGAGTCCGTGAAGGCCTTC
AACCTTGCTGCTACTGCTGTTATCAACAAGCTGTTGATACTGATTTATCAGCATGTCCTCACTAAATGCA
GAATACGGTGCAGTTCCATTGTTTTACGTTGATCCGAACATTGGAGGAATCCTCGAGACAGATTAATGCA
CCAGATATTAGATTACCTGGCATCAGTTTGTTGCCTGTATTTGTTGTATGCTATTGTATTGTTTGTGCCA
ACATAAACTAAATACTGTTTGAGAATCAGATGTGTATATATATAGATAGAAACTTTGGAACGTCGTTTGG
ATTCTATTCTGCAGAAATCAATTGAAGTTTAGC
>CUFF.18142.1_29.ids
GTGAATGATCTAGCTAGCTATCTGTAAATGATCTAGTTGTGAATGATATTATAATTGTGATGCTTTTGTG
AATGTATAATTGTGGTGCTTTTGGGTTTATGTGATGGATCTATGACTGTGGTATACTGATTAATTGTGCA
TGTCTTTATGATTTGTGTATAAAAATCTGTGATTTGTGGTGCTTAATTAAATGTATATTATTATTAATAA
CAACTGTAAAAAGGGTGACTTTCTGTTGGTTGCTAAATGTATAGTATGACTACTTACGGTTGGTTGCTAA
ATCTATAGTACAACAACTCACGGTTGGTCGCTAAATATACCATATTAGCAACGGACGGTCGGTCGCTAAA
AAGATGTCGGTCGCTAAAGCCTTTAGCGACGGCACTTACAGCGACCATCCTTATGGGTC
>CUFF.18164.1_29.ids
CCAGACGTCCACCACGGAGCGCCGCACGGCCGTAGCCCTAGCCGCCAGGCACCAGCGGCCAGCCAGAGGC
CCGGACGACTGGACTGCCAAAGCCGTCGTCGCCACAGGGAAGCGCCGGTACGCCGCTCGGCCCTTCTACA
GGATTTGGTAGCACCATGGTCCATGTATGTAAATCACATCACTGAGATGGAGGATGGTTTAAATGATGAT
GGAATGGAATATCCATTTGAGGGTGATGCTAATACCAGTAACAATGATCAGATAGTAGAGGACCATGCTG
ATGATGCCCCTATTGCTAGTGGTGATAATGCCATCGTCCAACAGCAAGTTGGTCTGAGAAAGAAGAAATA
CATGTATGTGAATTACCATCGTGTTGAGCAACCTGATGGTTCCAGTGTTAAGCAAAAGTGGGCAAAATGT
CTTCGATGTTCACATAAAGCTAAGTCTGATGCTTCAAATGGTACAAAGGCTTTTAGTAACCACTTAAAAT
TGAAACATTGTCTTGTGAAGGGTCAACAACAGCTAATTCAGAGTGGAAATGACATAGCAACATATAAATA
TGATGAGAAAGCTAGTGTGAGACTTCTATATTATGCCATCATTATGCATGAATATCCATTCACTGTTGCC
GAACACAAGTATTTTGTGAAATTTATCAAATCACTACGGCCATCATTTCCTTTCAAGTCTCGTATCACTG
TTCGTAAAGAGATCATGCAACTTTATAAAGAGGAAAAGAATATGTTGTATGCACAGTTCAAAAAGCTGAC
ATGTCGTGTTAGTTTTACTATGGATGCATGGACATCTATACAAAACAAATCGTACTTATGTGTCACAGCA
CATTGGATTGATGATAATTGGAACATGCAAAAAAGGATTATCAATTTTATGCATGTAGAAGACAGCCATG
GTGGGATAAAATTGAGTGATATTTTTTTTGTAAATGTGCTCAATTGGAACCTTGATAAGAAAATGTTTGC
TCTTTCTTTGGATAATGCTGCGGCAAACAAGGTTGCAGTTGATATAGTGATAGATAATGCTAAAGACTTG
CTCATATGTGGTGGAAAGTTCTTTCATGTTAGATGTGCAAATCATATATTGAACCTTGTTGCTAAAGATG
GCTTAGCAGTAATGGGAAATGCTATTGCAAACATTAGAATGTTCATAACAGCTATCAAGAGGTCACCTTT
GCAATTTGAGGCATTTCAAAAATGTGCTAAAGAATGTGATCTAGACACTAAGAAAGTCCTTTCCTTAGAT
GTTGCTACAAGATGGAATTCTACATATATTATGGTTAGAGATGCTATTTACTATAAGGATGCTTTTGATC
GTCTTGCTAAAAAAGATAAGGATAGATTTGGTCATATGGCTCCTTCAAGTGATGATTGGTTGAATGCAAT
AAATATCAACAAGTGTTTGAAAAAGTTCTATGATGTCACATTACTTTTTTCTGGCACTTCATATCCCACT
GCAAATCATTTCTTTCGCAAGTTTTCTGAGATTAAGATGGCTATTGCAAGATGGTGTGAGAGCAGTGATG
TCATAATTTGTACAATGGCATTCTCTATGAAAGAGAAGTTCAATAAATATTGGGACATGAACAATATGGC
TTTAGCAGTGGGGGCATTTCTTGATCCTAGGTACAAACACAAAATGGTGGAGTTGTACATGTCTAAGATG
TATGATAGTGAGAGGGCTGAGCTAGAGAAGTTGTCTTTCATTAATGTCATCAATGAGTTATTTGCTTTGT
ATTCATCAAACATCAATGCAAAAACAACCAATATGGCTTCTACCTCCAAGGAGAGTGAACTTGTTCCACA
CAAAAATGGTTCTTTCATGGATGATGAGGATGAGGATGAGGTTGATCTTGATGAGTTGTATGCAGCAGCA
AACAATGTGAAGAAGGTTTCAGAATTGGATGTGTATATGAGTGAGGGTTTGGTGAAGGTCAATGAAGGTG
ATGCTCCATTTGATATCCTATCTTGGTGGAGGGGGCAAGTGACAAATCTTCCTATCCTTTCGACCCTTGC
TCGTGATGTGTTATCTATGCAAGTTTCTACTGTTGCTTCGGAGTCAGCATTTAGCTCTAGTGGACGTATT
GTTGATGCCTTTCGTTCAAAACTTAAACCTGAAATTATTGAGGCCTTGGTTTGTACCAAGGATTGGAAGA
TTGCTTCAGAGAAAGATTTAGAAACTGAAATTAGAACCATAAGTGAAGATATGAATGCAATGGACTTGGA
CGAAGATGCTATTGCGGCGACTTGATACATTGAAATTAGACTCTTCGCTATGTTGTTTGCGCTTTTGTAA
TAAACTATGTAGCATGTTGTGTATCTCTTTTAATGTTGCGGTGAACTTGTGTGAAATATCTACTATCTAT
TATATATTTGTGGACTTGTGAACTTGTGGATTATACATAAAAGAGG
>CUFF.18164.2_29.ids
CCAGACGTCCACCACGGAGCGCCGCACGGCCGTAGCCCTAGCCGCCAGGCACCAGCGGCCAGCCAGAGGC
CCGGACGACTGGACTGCCAAAGCCGTCGTCGCCACAGGGAAGCGCCGGTACGCCGCTCGGCCCTTCTACA
GGTGTTCATGTGGCAAATGGAATTTAGGATTTGGTAGCACCATGGTCCATGTATGTAAATCACATCACTG
AGATGGAGGATGGTTTAAATGATGATGGAATGGAATATCCATTTGAGGGTGATGCTAATACCAGTAACAA
TGATCAGATAGTAGAGGACCATGCTGATGATGCCCCTATTGCTAGTGGTGATAATGCCATCGTCCAACAG
CAAGTTGGTCTGAGAAAGAAGAAATACATGTATGTGAATTACCATCGTGTTGAGCAACCTGATGGTTCCA
GTGTTAAGCAAAAGTGGGCAAAATGTCTTCGATGTTCACATAAAGCTAAGTCTGATGCTTCAAATGGTAC
AAAGGCTTTTAGTAACCACTTAAAATTGAAACATTGTCTTGTGAAGGGTCAACAACAGCTAATTCAGAGT
GGAAATGACATAGCAACATATAAATATGATGAGAAAGCTAGTGTGAGACTTCTATATTATGCCATCATTA
TGCATGAATATCCATTCACTGTTGCCGAACACAAGTATTTTGTGAAATTTATCAAATCACTACGGCCATC
ATTTCCTTTCAAGTCTCGTATCACTGTTCGTAAAGAGATCATGCAACTTTATAAAGAGGAAAAGAATATG
TTGTATGCACAGTTCAAAAAGCTGACATGTCGTGTTAGTTTTACTATGGATGCATGGACATCTATACAAA
ACAAATCGTACTTATGTGTCACAGCACATTGGATTGATGATAATTGGAACATGCAAAAAAGGATTATCAA
TTTTATGCATGTAGAAGACAGCCATGGTGGGATAAAATTGAGTGATATTTTTTTTGTAAATGTGCTCAAT
TGGAACCTTGATAAGAAAATGTTTGCTCTTTCTTTGGATAATGCTGCGGCAAACAAGGTTGCAGTTGATA
TAGTGATAGATAATGCTAAAGACTTGCTCATATGTGGTGGAAAGTTCTTTCATGTTAGATGTGCAAATCA
TATATTGAACCTTGTTGCTAAAGATGGCTTAGCAGTAATGGGAAATGCTATTGCAAACATTAGAATGTTC
ATAACAGCTATCAAGAGGTCACCTTTGCAATTTGAGGCATTTCAAAAATGTGCTAAAGAATGTGATCTAG
ACACTAAGAAAGTCCTTTCCTTAGATGTTGCTACAAGATGGAATTCTACATATATTATGGTTAGAGATGC
TATTTACTATAAGGATGCTTTTGATCGTCTTGCTAAAAAAGATAAGGATAGATTTGGTCATATGGCTCCT
TCAAGTGATGATTGGTTGAATGCAATAAATATCAACAAGTGTTTGAAAAAGTTCTATGATGTCACATTAC
TTTTTTCTGGCACTTCATATCCCACTGCAAATCATTTCTTTCGCAAGTTTTCTGAGATTAAGATGGCTAT
TGCAAGATGGTGTGAGAGCAGTGATGTCATAATTTGTACAATGGCATTCTCTATGAAAGAGAAGTTCAAT
AAATATTGGGACATGAACAATATGGCTTTAGCAGTGGGGGCATTTCTTGATCCTAGGTACAAACACAAAA
TGGTGGAGTTGTACATGTCTAAGATGTATGATAGTGAGAGGGCTGAGCTAGAGAAGTTGTCTTTCATTAA
TGTCATCAATGAGTTATTTGCTTTGTATTCATCAAACATCAATGCAAAAACAACCAATATGGCTTCTACC
TCCAAGGAGAGTGAACTTGTTCCACACAAAAATGGTTCTTTCATGGATGATGAGGATGAGGATGAGGTTG
ATCTTGATGAGTTGTATGCAGCAGCAAACAATGTGAAGAAGGTTTCAGAATTGGATGTGTATATGAGTGA
GGGTTTGGTGAAGGTCAATGAAGGTGATGCTCCATTTGATATCCTATCTTGGTGGAGGGGGCAAGTGACA
AATCTTCCTATCCTTTCGACCCTTGCTCGTGATGTGTTATCTATGCAAGTTTCTACTGTTGCTTCGGAGT
CAGCATTTAGCTCTAGTGGACGTATTGTTGATGCCTTTCGTTCAAAACTTAAACCTGAAATTATTGAGGC
CTTGGTTTGTACCAAGGATTGGAAGATTGCTTCAGAGAAAGATTTAGAAACTGAAATTAGAACCATAAGT
GAAGATATGAATGCAATGGACTTGGACGAAGATGCTATTGCGGCGACTTGATACATTGAAATTAGACTCT
TCGCTATGTTGTTTGCGCTTTTGTAATAAACTATGTAGCATGTTGTGTATCTCTTTTAATGTTGCGGTGA
ACTTGTGTGAAATATCTACTATCTATTATATATTTGTGGACTTGTGAACTTGTGGATTATACATAAAAGA
GG
>CUFF.18228.1_29.ids
GAGTTTCACCCCAAATAGTAATGTAGCTCAGAGTTGTCGTTCACATCCTACAAGCTCTGCCCACTACCAG
CAGCAGTACAGCCAATGAGCTAACTATTATGATCAGTCTGCACAGAGTTCAGGTGGCCTTGCAGTTACTA
GTAGTGGTAACTGGTAGCTCTGCTCCTGATACAAGAACTATTACCATTGGTTCCAATTATGCACACACCA
GCAACCAGCCACCTCCACCAGGCACTACATTATGGAAGAGAGATGCTGGTAACACTGCTGCACCTTCGTC
ACTGGCCTGTCTGGGACACTCTAAGGGGTCGTTTGGCAGATCTCCCACAGCTCCGCTCATAGCGAGAATT
ACTCCCGCAGAGCCAAATGGTTGTATTCTCTTGGTGGGTTTCTAAGTTATCAACGGTTTCTAAGTTATCT
ACAACCACCATTTTCTCCATTGAGTCAAGATCCTGAACCATCATCAGAGGATTTCTATTTTGTTGGTAGC
AGTCAGAACTTTGGTTCTTTCTCCCCGACACCAGCACCCTTTAGTAAAGGGACTCCACCAGCGATTTCAG
CAGCAGGATCTAAGAAAAATGACATTGATGACGACAATGACGTCGAGGTCGACAGGAGTGCCACCCACGA
TGAAGTTAGATTGGCAAGTGCTTGGTTGAATCATTCTACCGACCCAATTGATGGCTATGGGCTATGGCAA
GAAGAATGATAAATTCTAGGATCAAGTTTTTTTTTGAAAGGGAGGGCAAAAGATTTGCCGCTCCAATATA
TTAGAAAGGAGATACACTTACAAGACACGCACTCGAAGACAAAGGGAGGAGAAAAGAAAGAAGAAGGACA
AAAACAACCGTCTACTGAGCCTAATCACAACTCCGAAACTACCTGGCACAAACTAACTCAAGAAAGCACC
CACTAGCTCTTTCACTAAAGAAGCGATCTGCTTTGCATTTTTCTGCTGGT
>CUFF.1823.1_29.ids
GGCGGCGGCGGTCGAGGGAGAGAGCTGAGTCGCGAGCGCGGTGGAAACCCTATCGCGAATAGCCCGCCTT
CCAGAGGATGCGTGGGTCGGGCGGCTTTTCGTTTCCTGTACGCGGGCGGCTTCTGTGGGAAGCGCGACCG
TCAAAAGCTGGTCCAGAAGCTAGACGTTTGGCCGCGGCTTCAGCTTCTGGCGGCCAGAATCCGCCCAGAA
TCCCAACCAAACAGGGGCATACTCCCTCCGTTTCGTTTTAGTTGTCGCTGGATAGTGCAAAATTGAACTA
TCCCGCGACAACTAAAAAACGACAACTAAAAAGAAACGGAGGGAGTATATAATTTGACCAGTGAAGAATA
TAATTGATGGTGCATGTCGGCAGCTGTCCATATGACCATACAGCCGCTGCAGTTGATTTGCTTTTGACAG
CTGGTATATATGAAGTTTAGGGTTTGGACTTGTTGAGACTTGAGAGATCCCAAACATGTCCTTATACATC
AATTCAAAGCACTAGAGTAAATTGAGCTTATTCTTGTTGCATTGGCCCATTAATTCAAGTTACCTATTCT
CATCACTGACACAATCTTTACTTAAAAAAACAATCTACTTTTATGTTTCACCTTTTAAATTTTGAAATTA
CATAAACAGGTTTGAAACACAATAATTTTAACTACTAATCTCTTTTTCGTAGCTCAGATTGTTTGAATAA
TACACCACTGTATATATTTTACTGAACATAGTAATATATGCTTTGGGTAAATCTGGTAATCACTAAATCA
TAAAGAATAAAAAACAATATCCTCCACTACCTTCTGCTTGTATAGAGCACAAAACTAATATTACGTATAG
AAACCTCAGCAACATTAGTATTTCATTATTTTTCAGCAATGGGGGAAAACTCAACCATACATTAGCAGCT
AGCTAGGTGAGTAACAATCTGATAGATTATATTCCTTCTGTTTTAATTTATAGGTCGTTTTGGCTTTTTT
AAATACATAACATTTATTATATATCTAGACATATCTTATATCTAGTTGTATAGTAAAAGCTATGTTATAA
AAAAGCTAAAATGGTCTACAATTTAGAATAGAGGGAGAAAATTGCATTCTTGCATCATTGCTTCTGTTTC
ATCTCATGGTAAATATAGGATACATGGCTATGGAAGGTTTCTATACCTATACGGATGAACTTCATCTTAT
TCCTACAGGTTTGGCAAAGGGAGGCAGCAAGCTTGAGGCAGCAACTGCATAACTTGCGGTAAAATCATCA
GCACACCATGGTCCAACCTGTAGCAAATAAATCATGCTGCTCATGAATAAACACACTCTTTTGGATATAC
CTTAAAAACATCATCAATTCAAAATACATTTCTCAGGCATAGATTTATACTGCCTGCAAGGTTTCGACTT
AACCCATGGGAGTTCATGAGCATGTGTTACTCAGGAAGAAGAATGGATATACTAGATCATTAACATCACC
TACAGTTCGTTACTTCAATATAAACTTTAGAGTAAGGATGCTGCAACTATTCAGATAGTCTGCTTGAATC
GTTTACTGATACCATCATATATCAGAGGATACACATCATCACAAGAATGTTACTAGTTTTC
>CUFF.18609.1_29.ids
GCGAGAGCTTGTAACCTAAGCGGGGGCATTAAGGTGGTGTGGATGTTTCCTGACGGATTCTGGGCCTGGG
CCTGTATGTGCCACTGGCCGGCCTGCCCGTTCCAAGTTGGTTGTGGCTGGTGGGGCTCGGGCGAAGGCCT
GGGCCTCTTTAGACCTGAAGCGGCAGGCATGGCGTGAGGCTGGCTTCACAGAGCAGCGATCACTGCCCGC
TTCCAACGGTGGGAGGATAACAGGCCGCTGCATTGCAAGCCCAACTCGGTCCAGAGCCTCATTAAACAGA
CC
>CUFF.18670.1_29.ids
TTGGAGTTGATCTACCCTGGTGCACCGGACACTGTCTGATGGCACACCGGACAGTCCGGTGCGCCAGACC
AGGGCAGCCTTCGGTTTTCTTTGCTCCTTTCATTTGAACCCTTTCTTATAACTTTGTATTGGTTTGTTGT
GAACCTTTGGTACCTGTGGAACATATATTCTAGAGCAAACTAGTTAGTCCAATAATTTGTGTTGGGCAAT
TCAACCACCAAAATCATTTAGGAAAAGGTGTGACCCTATTTCCCTTTCAAAAATGCAATTCCAACTACCA
TCCTAATTCAAGTAGTCTGCTCAAGTTTAACATACCATATAAACATACGGATCCACATTGGCATGAGTAA
TCATTTGAGCTGGCATTGCAAAATTGATATTTATTGATCTTATATAGACCAAGGACACGGAAGAGATCTC
ACCGTGAAGGTGTGTGTCCGTGCGTTGCCACATGAGCTAAAATT
>CUFF.18674.1_29.ids
ACCAACTTCACCGAGGAGGACCTCAAGAACTCAACCAGTCACTAGATCTGCATTTATGAACTCAGCAACA
GAAGCCATGTAAAGGATCCTGAGGGGAATTGGATTCAGTTACCTACAAAATATGAACCAATTGTAGGCAG
AAGGTAATTGGTTTTGACCAAATTATCAACTAGATGGCTCTATATGAAATGGCACACGGCTGTGAGCCTG
TCTGTCAATGTCCGAAACAACGGCGGGCGCAAAGCGGTGGTCGGGAAGGAATCAACGAGTAGCAGCAATG
CGTCAGACAACTATGTATCTTCTTCTGCAATCCCATTCTGACTTAATTAATAAAACAACCTTTATAATAG
TATTATACTGACTCGATCGTCTCTAAAGTCTGAAGCAAATAAAGGGTGGGTGCGTCTCCACCTATACATA
TAGTATAATAGTGAGGTACCCGTAGAGACCATATAAATGAGAGGGT
>CUFF.18676.1_29.ids
GAAGGAGCAGGGAGAAAAAGAAGAAAGCTAGCTTTACCTGTATCAAATCGCTTTCTTTATCAATATTATG
CCAAAACCGTTAGTGAATTAGACCATGAAAAATACCAGTGTGAAACTAATAACAGAATAGTGATAAACTA
CTTCAAAAGACATGAAAAAAGGCCCTCTTCTTTCCAGCATAATTCATTCCACTGAATTGTTATTTCTGTT
ATGTTAATAGTTGAATTGGAAAGGAATGAAAGTAAAATGAAATCAACCGTGAAAAAATAGTACAATACTC
AGTGATTCTATCTATAGTGCAGCATGATTCAAACAATGTTTTTCTTACATATGCAAAGGAAATTCATATA
TTGAACTTATATGATCTTGCACATAATACATAATCGTGATTGAAAATTTTAGTAGTACTTCAATCTAGCC
CTTCTTCAAATATAAGCTATTTAGCTGCACAATCATCAGATGAGTAAAGGATGACGAATGACCCAAACAT
CATTCTAAGTGGGGAAAATGAAAAGTCTCCTTTCCAGCTAATAGCAAATCCACGAGTACATATGTGATTT
AGTGCAGCATCTGATGTAGCACTGAGTCAACAAACAGAAGTGA
>CUFF.18758.1_29.ids
AGAAGAGGCAAAGTAGCATCATCAAACATAACAAACAAGTAGAGGAAATTTGGTCCCTGATCCTGTAGAG
CTTGGACCTGGCTGCTGTAGCACCTTCAGCAAAGGTGAAGTGCTTTTCTACCTGGTGGGGGCACACCATC
AGGTTACTCCCAAAGAGTTGCGCAAGGGACTGAATTCCCTGACCATTCTTGTGGGATGGGATGTTTCGAA
GCATAAAATCCCTTGTGTTTTTGACAGGGCTCAGCCCAACATTATTGAGCTCCATCAAACCATTATGAGT
GTGGCCTGTGGTGTTTGGCAGGGGCACCAGAACTCAGTGAGTTCCTCTTCAGATCATGGATCCCAACAGG
CTCTGCTGGTCAGGTTCTCTTTCCTGTTTGCAGCGAATTTGTTATCTGGTCTAGGCTGTTTTGAGTGTGA
GTGGGTTTTTGTACTCGTCTTTAGCCTCTGCTCTTGAACCGTTCTACTTTTTTCTCTCTATCTTAACGGA
ATGGCACAGCTCTCCTGCATAGTTTGAGAAAAAAACAGAATATATGCTACTGCTCCGACACAAGAAACAC
AATCAATAGATGTGGTTGCTATACACAAACAGAACTGG
>CUFF.18761.1_29.ids
CCGGTGAAGTCCGCCGCCGTCCTCTGGTCTCAGCTCGCCCCAGCACTCTTGCTTGCCCTTATGCTCTGGC
CGCGCGATCTATCCATGCTCCCGGGTTTTTGCCTTGCCTCGCCATGGTGCTGCGTCACCATCTTTAGCCA
GTTCGCCTGGACACTGGTGTCCTTCCCCAGCACGTCAACTCGCCTCCATCTGATGGCCTCATGTGCGGGC
ATGTTGGCTGCCTGCTCTCGCGGTGACTCCATACGGCTTACGAGTTCCGCGTGACGCTCACCATGTGTTC
CATGGGATGTCGAATCCAGAAATCGTTGTTGTTTCTCATCTGCGATCTCATTAGCCTCTGCTCGACATGT
GTTCGACGATTACGTGAACCGGTGATCATCCTCGACCTAGCGAGATTCAAGTCTATTTAGTGTGGTAAGT
CGATTCACTATTTATGCTAGTGGTTCAATGATCGGATTAATTAACTATATTAATACATGGGTTCTTTTAT
CAGTAGCATATGCATTGTGATTGTCTTAGATAATTGCTATAATGTCTCGTCTATGCGGTGTGGGTGTGGG
CATAATTATGAAATAGGCGTATTATAATTAGGTGGAAAAGCAAACTAGAGCAACACTTACTGTGTGTATA
ATGCATTGCCTTAGTTACTTGTAATGCTATAGTCGTATTTTGCAATTATTAAGCATATATATTGTTAGGT
GTGATATCGTGTTTGAATTGCAGGTTTGGGTGAAAAGTGCATCGATAGGCTAGTGGGTATTGCTAAAATG
TACCATATCATGCATTAGTGTGATTATGTGCATACTTGTAATGTAGTCGCTTTGTATGATAAAACCTAAG
TATGATAAAACCTAAGTTTAAGATATAAATTATGCGAGGAATGATTTAATAGATTACTATGTCTAAAATA
ATTGAGTTAGCCTTATAAATGCGGAATTTGACGCTTTAGGTAGGCAAAGAATGTTTTGGTAAACAAGTAT
ACGAAGGACAACTTTAGTGATTCAACTGTCTAGCCAATAAATGCAATTAGGCGATTTAAGCCCCTTTGTT
TCTAAGTGTAGTAACCTATCAATGTTGTGCTCTAAGTATGTTAGGACTTGTATATTGTTATTGTTCTTGA
TGTTTGAGTTAGATCTAGTTAAGATAGAGAGGGTGATTGTTGTATTCAGTAATATGTCGATACTAGTATC
ATGAGTGTTGTAATACATCTCACCATTAGTGTTTAATTCTTCACTGTGTAAAATCGTAATATTATCTTGC
GATATTCGTCTTGATATTCATACATGTGCATTGTGCATCCCATGAGGTACGTTAATTAATCACGTGATCC
GGAGGACCAAAGCTGAGTCGACCACAAGAGGCTGGAAAGCGTGAGCCACTCGCAAGGTGATGCTGTTGGA
TCCACCTGAAGATGGATAGGCTGAACAAGTGCCAACACAAAAGGCTGTTCGCCAAGTGGTAGCCACCTAA
CAAACACTAACCTAGTGTTATTCCAGGTA
>CUFF.18784.1_29.ids
ATTTCTTCCAGAACATAGTTTAATAGACTTAATAAGTTTAAACGACCCATAATTCTAGTGCTCTATTTTG
TAAGTATAAGAGTTTTAAAATAGAACTAGCAGCATGAAAGGCTTATTTTTTCCAGAACATAGTTTAATAG
ACTTAATAAGTTTAAACGACCCATAAATCTGGTGCTTTATTCTGTCTTTTATCTGCTGGGTCATTAAAAT
CTATAGACTTTAGTGTCCTATCTTGTCATGTATTAGTGACGTATGGAATCATTTGGAGTCAATGGGAAGA
TTAATAGCCAAAAATGTTAGAAGATCATGCCTGTTTAGACCTCTATGTTGTACGGACCAGCAGGTTTGTA
ATGATGTTGTCACTGTTCCTTGTTCTCAACTGTTGTATTAAGCAAGTACTACCATGGGGATGTGGGGTGG
GACTAGTCCAAATGTTGTAGTTACTAGTTACTAGAGTTAGCAAGCAGAGGAATTGGTAATGGTGATGCGT
TCTCAACTTCTTATGTGTGCTTGTCGTTGGATCGTCCATCAGTTTTTAGACGTACAAAACATATCACCTC
ATTGACGTCCATTGCTGCGAGTACAGTACAGTGGTCGGCCGGTTCCAAGTTTACAAACAGCAAGGAGTAC
TAGTGAGTAGGTGACATTAGCAGTACAAACCCTTAAACCTGCAACTAAGCACGACAGAGAGTAGGGGCGG
AGCTCAGGCCCGTCCATCTCGGTTAGGTGGAAGAAATGGCCGGCATATGTGTTTCTTTCATGCTTTACTG
CATCCTGCATTTTTATTTTGTTGCACTGGCACGACTGCCTGGCACTGGCACCCCGCGTACTGATCTGATG
CTGTAATAGCAATTAGCATGCGTTCAGATTAGTTAGGATAGGGAGCTGAGCTCGCTGCCAACAAGGTCAA
TACTAGCATCCATTTTTTTGCAAACTAGGACACAATCAGGTGAAAAGCTTGAGCTGCATTCTTTGTCTAT
TTAACTTTACTAGTTCTGTTTGTTTCATGGTATGCTGTTATTTACAAGTAAGCCCAGG
>CUFF.18785.1_29.ids
ACCATGGAGTCACAGGCTATGATGGCGCAGGTCTTAGTCTTTAGGCCATGGAGTCGCAATCAGGCGTTCA
AGATGCTCTGAGACTTGAGTCAGCTGTCCATCTGTGTACTTGATTGTGATGATAAATTGAAGCCAGTAAT
TAGATAGTCATTTGGTTCTCTAGAGGAAGTGGAAGAATTGTACAAGATATATGCTCTTGAGAATTTTATT
GGCTGCAACATTCCAGAACATATCGAAATCCATCCACCATCCGATGTTCACTCCCAGTAAAAACATCAAA
AAATCCAAAGAACTATTTAAATCGTGTAAAGGGAAAAATAGTAAAGTGAGACGAAGGTAGTCAAACAGTC
ATATTGCTAAAGTATTACAGGTAGGAGAAAGAATCCAACAGCATGTTGAGGAGCTTCTACAGTGTTATTG
GCATGGGAATTTTGTTAGCTTCTATAGTGCTATTGGTATGTCGAGGAGCTTCAACCAGGTATGGACTTTT
TAACTCTAGCGAGAGTTTTTAGTTGTCACACACTAATGGCTGAATTGGGGAAAGTAGTAACTGAAAATGA
GAGTAACCAGCATCAACAATAGTTTGCTTTCAAAATTCAGAAGGATAGATCCTTGTTTTG
>CUFF.18842.1_29.ids
CAGACATTTAATAACCAATTTAAAATCAATAAGTTAATACCTATATTTGCATTTGTGGGGAAAGAACTTT
ATTTTTTTTGTTAGAGATAATACTAAGAAGATCCAGTGAATCATGAAGGTTGGTGTTTAACCGTGTATAA
AATAAGGAAGGCATTTTTTGAATCTTAAAAAAATGCAGAGTGACACATAAGTAAAAGGTATAATTTCAGT
ACATAATATTGTAATTGGTGGCTTTGGATTCGAAAATTTTAGGATTTACATATAAAATGGATTCGAATAT
TTTAGGATTTACATATGAAAAGAATAGGCATCTCATAATTGCCAGATAGGTAACATGTAGTAAGGCAGTG
ATAGATCAATAACTGCCAGATAGGTAACATGTAGTAAGGCAGTGATAGATCAATAACTGCCAGATGGTTA
TAAAGTCCAAGATGGTGAATGGCTAAAAGCTAAGCTATAAACCATCAATGTGAACCTGTGAAGTCAGAAA
ATTAACAGACTTTGGATCAGAGAACATATATTGGGAATTAGTTAGTCCAGAAATATTTGTGCACAGATTA
CAGTTTTTAGCTTATCAACCATTATCCATAAGGAACATCATTTTTTGTTACTTTATTGATGATACCGATG
AAGGCCACTACAAGATTTTAGAAAATACAGTATTCCTCTATTGGCAATATAGAATAATAAAAAACAGAAC
CTATGATTAATATATAGTCATGTAATCCTGTACAGTAGAA
>CUFF.18852.1_29.ids
ATCTGATATTTCTCATCCGTCGTATATCTCCTGGCGCGCGCGTTCCTTGTCTTGTCCCAGCGCCCGGCAG
CTGCGCCCTGCTCCAGCTCATGGCGCGTCCCTGCTCCTCCCATGGCAGCTCCCCAGCTCGATTTCCCTCC
CCAGCCATGGCCGCGCCCAGATCCTCTCCCTCCCTGTTCGGATTCCGCCAGACCTGCGTAGCTCCCTGGT
GTGTCTTCCTCCCTGCGCGCTCCGCGGTGCTCAGCTCTCCAGCGCCGGTGCCCAGCTCGCCAGGGCCGCG
TGTGCTCCAGCGTCGCGCTCTGCTCGCGGAGTTCCTTCGCGGCGTTCATCTCCCTGCTCAGCTCGCCGCG
CCGAACTGTCCAGCACCTCTCTGCTCCTTTCGTTCCTAGCGCGTCGAGTTGAGCTTGCCGATGATGCTTT
GGCTGGTCAGCCTCTGCTCTAGCTCGCAGTTGCTGCGTTGCCGAGTCCCTGGCCGCCGTGCCCTGTGCGC
TTTCCTCCGCTCGCCGGGCTGTACGTTGCTAGGATCGGAAGCACCGCCTTCGTTTGGACAGCAACGGCGT
GCACAAAAGCTTTGTTGCTGCTGTTGGAGGCTTCTCGACG
>CUFF.18867.1_29.ids
TCCGAGAAGTAACGGCGATCCAAATCGATTAATACCCAGCTAGGGATCTCTAACCACATGACATATGTAG
CAATTAACCCTTGCATATGTCAACCATTCCCACGGATCCTCCACTACATGAACTGGTTCGCGCTACCCGG
GAGCACATTACCCTACCATCCAGCCTCTTGCCAGGAGGATAACTGCTACTCCCACCATCTCCCACGCCCA
GTGCGCGGTTGTCATTTCACATATAGAATAGCCGGGTTCAGGCTTACCCATGACGAGGTATGTGGCCAGC
TAAAAGGTCCTAGATCAACAGGCCTACAATCGGTACGGTCCTTAATCGACACAGACGAAGACCCTACAAC
CAGACTCCATTCTGGTGCAAGTTAACCGCCTGGCCTCAAGTTTACTTATGCTATTTCTCAAAACATTTGG
CACCTGACAGAGGGGCCATGCCTGGATAATTAATTTATCACTGCAGATGATGCCTTCATTATCCCAAGCA
AATTTTCTTTTGGAAATTATGAGTCATAGATCAAAAACATTTTTTTAATCTATCTGCATGATTGAGCATC
TCTAGCTTTTATAAAACAGGTGACAAGGTATGGTAATCAATTCTTTCAAGGAATGGTAATGCATCAAGTG
TTTAATCAATTAACTCCTATCACCTAATGCATCATATAAGTGATAAAAATTTTATAAATACAAGGAAGGT
AGTAAATGCACCGGGGCTTGCCTTATTGCAATAGAAGATCCCAAAATTCTTCTACTCTGGTAAGTAGTTA
GATGAAACTCCACCACTGGGTATTCAGGTACCGTAGCAAATTTCTCTTTGATGTACACTTCTTCACGGAG
CTCGGAGATGGCAGCGGCTTGACGCTGGTGCTGCTGCAGCTTGAGGAGGGGATGCATGAGGGACATGCGT
GCGAAGTCGCAGCGAGGACGACGCGTGCTGGTGGAGCTCACAGCAGCGCACGACGGCACGGTGGTGCAGG
ATGCCCAGACAAGACCGAGCGGGCACGGGCGCCACGGCGGGGTGAAGATGGCACAAGACCAGGCGCGGCT
AGGAACCAAAGCCTAGACGCGAGAGGGAGGTGATGGCACAGGACGCTGCTGCCACAGGAAAGCGATGCCG
AGAGGGCTGGAGCTGCTCCAGCG
>CUFF.18925.1_29.ids
TTTGGACAAAAAACACAGAATCCCACCCCAAATATCTTCTCTGTATTGTTCTCCTCATCTCGACCATCCC
TATCCGAGATTGTTGTAACTGGCCCTCGATCGCCCAGAAACCACGCTGGCCGTTCTTGGACTTGGCCCGG
AATCTGGGCGCCCCTAGGGATGTATATTTGAGGCCACGGCCTCCCTCCACTCATCCGTCTGTGCCAAAGC
CGAGTGCATCATGTGAGCAGAGAGGAGAAGAAAGAGAGAACAACGCTGCTACCGTCGATCTCGTCCCGCA
CTATCTCTCGAGGAACAGCTGAATCACTCGACAGAGTTCCTCGAGCGCCGCTCGTAGGCTCCTTGCAGCG
TATTCTCTGAGTAGCAGCGAGGTTAACGAGTCACTTGAAGACCAAGTTGGTGAAATACCTAGGAATCTTG
AGTCTAAGGCAAGTTGTGCCCTTGATCACTTTTCTCTTTACCCAATAATGTTCCAATTAATCACTATGAC
ATGCTCAGGTTAATTTTATGGGACCTAATAGGTTCCCTAGATTTGTTTATCCCACACCTTGTTTACCACT
GAACTTTTGGGTAGTTTTGCTATTGCTCTACCTGGTTTTGGGATTAATGTTACATTATGATCATGTTCCA
GTTATGCTGTTGTTTTAATTATTGTTCATGACAAGATCATTGTGTTGATTGGAACATCCGAACATGGAGC
TTAACTTGAGATAT
>CUFF.18947.1_29.ids
CGCGCTTCGCGCGTCGTTTCTCGACAGAAAGCCAAACCAGCATGCAGGCATGCGCTACACGAGTCGGCCA
GGTTGTTCGCTTTAGAAAAATTGTGATTTTGTTTTATTTACGATTCAGTCGATGGCGTGAATATGTGCGT
GAAAGTATAATTGTATGAATGGACGCGTGTAGGAAAGAAAATGAAACAGAAAAGAACTCGGGTATTTTTA
TTTTGATAGGAAAAAATAAGCGATGCGTTGTTTGATGCGAAAACTAAGTTACAAAATGCGGATTATGTTT
TGGGAAATGCATCGATATGTGTTTATGTGAAAAGTGTATTTGTTTTATGCAATGTGATGGGATTCATGAT
TATATAGGGGATATATTTATTGATGTGACGAGTAGTTTAGAAAATGCTAGTTTGCATGGAGGATGTATTG
TTAAGACATGAGTATCGGAATTCATATATTAGTGGTCGCGCCACATTGATTGAAGTGTCTCGAGTGCACG
CTACCATATGGTTGTATGCGAGACGAGGTTATGCGCATGACGAGTTTAGTAAAAATCCATCGGTGTCACT
TGTGTTAAGTTGAGGTTTATTGCGCGTGGAAAGTAATAATGTGTTTAATACCTAGAACTCTTAGTCAATA
GTAGAAATTGTTTTGGCTTATATAGAGAGGTGGTGACATGTCAAAGTAGTCATCGCTTTCTCTATAATTA
TAAGTCGAGTCGTGACAATGCGTATTATGTGTTCGTTAAATTATGCTTCGCATATAATGTGTGATTGTGC
TCACGATTTCGAGTTGACACTTCAAGTAAGTCAAGT
>CUFF.18948.1_29.ids
GTCGATAAACACATATATACCGGGTTTGATTATTGTGGTGAATACATTGTTGATTGTGTATGGTAATTTT
AGCGCACAAAATAACTTGTATAAAATTAGTAAGTCTACTTGTTGGTCCTAAATTGATTGTTTTAACTGAA
TTTTATTAGTTGCTGTTTTGGGCTGCACGCATTGTTTTCGTCGTGTTGTATGTTTGATGAACTAAATTAT
GTTTTCTGTAGAAAAGTCATATAGAAGAGTTATATATAACCTTATTATCTTACTTGGGTTAAAATTTGAC
AGCCATAAGTCTGATCGTTTGGGAGTTATACTTTTCGCAAATTCAGTAACTGAATCTGTCCACTTTCTGT
ATAGACTTCAGAAACTGCATTGTTTGCTTAATTTAATTTTACAATCAGTTCATGGTCGTTATAAGAAAGT
TGTAGATGTTTTTCTTATCTTGCTTGTGTTAAAATTTCAAAACCATAGGCCTGACATTTTAGGAGTTATG
AATTTTGCAAACTGGTTGTTGTGTTCTGTCCACCGTCAGAACAGATTTGGAAAACTGTGTTGTTTGATTT
AGTTAAACATCGAATCACTTCTTGGTGATTATATAAGTTATGTAGTACTTTTCCTAATCTGTCCAAAACA
TATTGGATCACTCTTTTTGGTGATATGAAGATTAAGTTATGGATGTCTAAAGTGTGAAGTCTAAATCTGT
CCAAATCTGGACAGCAAAGCCTTCAAATGTCTTTTATCCTAAATTTCATATTGAATCACCTTGGGATGTT
TATAAATGATTTGTAGAAAATTTCATTAGCTTTCCAGAAAGTCTAGGATCACCTCTTTTGGATGCATGAG
TCTCCGGTTATGAATTTTTGAAACAAAGGGCCTGAATTTGTCCAACCTGGACATAGCTGTTATTTTTGCA
CAATTCGACCTTGCTAAGAGTCTAATCATGTTGAGATGATAATACCAAAGTTGTAGAGCGTTTCCTAAGC
TTTCCAAAAAGTATTTGTTCACTATTTTTAGATAAATATTTTGTGAGTTATGACTGAAACAAGCAACTGC
TGTGCTGCTGTCCTAATTTTGTTATGTTTGATGGATTGCTCTACTCTGTTGTGTTTGGCTCGGGTTGACT
GTTTCCTCATTTTGATTTTAGTTGAACACACAGTAATGACAATATAACCAATATGATTAAGCCTAAGTAT
AGAAGTAACTAGTACATGTCTCGCTAAATTAGTGAACTAAATTGGTTAAGGTCTAATAAGTGTTTGCCTT
GTGAATGATTGTAAAAACTCGATTAAGTAACTATTCCTTTTTAATTAAGTCTGTCTATATGTAAGTCATC
GTAAATTATGTGTACTTAACTAGTTTAATCATAAGTAGCCAATGAACGATTAAAGTGAACATGGTAAATG
CTTGTACTCGTTATGCCGTGTTTGTGTGGGTCAAATATAGGAAATGTTCGTCATCTTTCCAGTAATGTTA
ACTTGTTGTGCCCAATGATGTATAAATAACTAGCACTTGTGTGGCAATGTCTTATAATTTAATGTTTAGT
TCGCTACTGTTTATTTGGGATTGTCTGTGATATATTTCATCATATTCATACACATGCACCCTGCATCTCA
TTTAGGATCTGTTGCGGGCCTTCGTCTTTCGAAGGTCCTAAAAACATGATTTAACAATGTTTCCCAAGTG
TAATATATGTACAGAAACCTTCGGACTCGGAATAAAGTTGTACACAATATGAAAAGCATGGACAGGACAA
AGGTTGAACCAGTTCCGAAGCTACGCGCAAGGAAGCTTCGGCTCAACGGCAGAGAAAGGAACCAACTTAA
AGGGGAAAAGGCTATTTAGTCCTCGCTGGATTATCTTTAAGTCAATAGTAAACATAAAGGGAATGAATGT
AATTTTACACAGGCTGTGCCCTGTGCCTATAAATAGATGAACAGTACCCCCGTACTGTTCACGCTAACTT
GTACTTCCTCGTGCGTCACGCTTGTACTTTCACCTTCTGTCAGGTCGAAGGTACAAATGTAATCCT
>CUFF.18980.1_29.ids
GTAGAGCTCCATGAAGAAGTGGACATCAAAGAGAAATTGCTCCAGTACTTGAATACCCATTGGTGTGGTT
CCATCTAACTGGTTATCTAGTAGAAGGATTTTGGATCTTCTCTGCAACAAAGGAAAGGTTTTGATGTCTT
TGGCTTCATTAGTTGCTTCATGTGGAGGTCTTCAAGCTTAGTTTGCTTATGTGTATTTCTTATGGAAAGG
CTTCACCTTTCCAAGTATTGTAATTAAGTTATGCACTTCAAAGACTAACAGAACTTGCAAATATTATAAC
TCTTTCTAGCATATAAAACTTGAGTTTTGGAAATGTAAATAATGTTTTGTAAGTCTTCCGCTCTATCTCC
GAAGTGTGTGTATATCAAATGTGAATACTGT
>CUFF.18981.1_29.ids
GCCCCAGCGTTCGCTCTCCATGTTTCCTAGCCCCAGCGGCCAGCCTGTCCTTGCTCGTTTCCAAGCTGTG
CTCTAGCAAGCTTCTCTGTAGTTCTTCCCCAACTGCTCGCTCTCAGCCTGTGAGTGTCCTGCTCCCTCAC
GTAAAAGCAGCTCGGCCCTCTGCACCTGTCGTCGATTCTGTTATGTCCCAACCTCCGGTCTCTGCTCGTC
CTTGCCTAGGTCCGGTCCTGCGTACTTCAACACTGTTCTACAGCCGTCTGAGCTCCACCTCGTCGTCGAC
CTGTTGTTTCAGCGTCGTATCCCTCGACTTCATCACAGCATCACCGGTGCTCTCGTCGTCGTTGAGCTCT
TGGCGCGACGTGACGTCATCGTCGTTTTCTCGCCAGTCATGCTCGACCCACAGCTCCTTCGCGTCATCGT
CTTCGACAACCCACAACCTCTGCTCTAACCTCATCGCACTCGCGGAATCGTCGTGAAGCCGCTAGCCGTC
CTCACACCCGACAAGCTGTCGTGCTCGGTGTGTTTTCTCCGTGCGGCCTTACGTGTTCCTCTCGCTTCAT
CGGCTTGTCGCGTGTTAGAGCAGGTGCGGTTCGGATATATGTGTAAATGCAAGAGAAAGTCCAAAAGAAT
TGGTTCTTGTGTGATTGTGGTAGGCTATGATTAGCGCCATCGTCCTTATCCTGTGTTTGTGTGTGATGAT
TGGAGAAGAAAAGATTTAGATTGTGTGCTAGGTGTGTTTAAAAATAGAGCACTAACAATTATAGGAAAAT
TATGTAAGCTTATCTTGGACATATTAGCTCTTGGGTAAAGTTTGAAGCTGTTTAGGCAATGTTTGCTTAG
CAAACTAATTGTTGCTCAAAATAGAAGAAAGGATTTCATCCTTGGGTAATTAGGGCATCTAGTGTCTTAG
TGATGGGATGAAGTTGCTTATTAAGTTTGAGGTGTTT
>CUFF.18981.2_29.ids
GCCCCAGCGTTCGCTCTCCATGTTTCCTAGCCCCAGCGGCCAGCCTGTCCTTGCTCGTTTCCAAGCTGTG
CTCTAGCAAGCTTCTCTGTAGTTCTTCCCCAACTGCTCGCTCTCAGCCTGTGAGTGTCCTGCTCCCTCAC
GTAAAAGCAGCTCGGCCCTCTGCACCTGTCGTCGATTCTGTTATGTCCCAACCTCCGGTCTCTGCTCGTC
CTTGCCTAGGTCCGGTCCTGCGTACTTCAACACTGTTCTACAGCCGTCTGAGCTCCACCTCGTCGTCGAC
CTGTTGTTTCAGCGTCGTATCCCTCGACTTCATCACAGCATCACCGGTGCTCTCGTCGTCGTTGAGCTCT
TGGCGCGACGTGACGTCATCGTCGTTTTCTCGCCAGTCATGCTCGACCCACAGCTCCTTCGCGTCATCGT
CTTCGACAACCCACAACCTCTGCTCTAACCTCATCGCACTCGCGGAATCGTCGTGAAGCCGCTAGCCGTC
TGCCTCGTCCTCACACCCGACAAGCTGTCGTGCTCGGTGTGTTTTCTCCGTGCGGCCTTACGTGTTCCTC
TCGCTTCATCGGCTTGTCGCGTGTTAGAGCAGGTGCGGTTCGGATATATGTGTAAATGCAAGAGAAAGTC
CAAAAGAATTGGTTCTTGTGTGATTGTGGTAGGCTATGATTAGCGCCATCGTCCTTATCCTGTGTTTGTG
TGTGATGATTGGAGAAGAAAAGATTTAGATTGTGTGCTAGGTGTGTTTAAAAATAGAGCACTAACAATTA
TAGGAAAATTATGTAAGCTTATCTTGGACATATTAGCTCTTGGGTAAAGTTTGAAGCTGTTTAGGCAATG
TTTGCTTAGCAAACTAATTGTTGCTCAAAATAGAAGAAAGGATTTCATCCTTGGGTAATTAGGGCATCTA
GTGTCTTAGTGATGGGATGAAGTTGCTTATTAAGTTTGAGGTGTTT
>CUFF.18986.1_29.ids
ATAAACTGCTATGCTTTAATAGAATAATATTTCAAAGGAAACAAAGAACTTTGAAGACCATGAATACTGT
ATCAACAAGAGATACTTCAGATAATACAGCCTCCTCATTTTGCTTCTTTTGACATCTTAAATTCCAATAA
AATTTGTTCAAGCATAACTAAGAAATGCTGTAAAGCTATAGCAATACACACAGAAAAATGAAGATGGAGA
AATATGATTTGAATAAAGACAATGCAGCATGGGGTGAAGTGGTGGACAAAGCAATCAGAGAACTTTGAAG
ACCACAAATGGATATATCAACAAACATAGATACTTCAGATCATATGAACTCCTCATTTTGCTTCGTTGCA
TCTCAAAAACTTGGCAAGACATATAACTTAGAAATTTGAAGCTATGATTCAAGGAGAGAAAAAATGAACG
TAACAAAGTATCATTTGGATAAGGAGTGGGTAAAGGAAACAATCAGAGAACTTTGAAGACCATGAATGTA
TGTATCAACATCAGATACTTCAGAATGTATGACCTCCTCATGTTGTTTCTCAACGACTTAAACACTACAG
TTAAGACTCAAGCATCACTAAGGTCATATTCAGATGGCTACAGTTCAGACCCAAGCATCACTAAGGCCAA
ATTCAGATGGCATAATTCAAAAGCTTTCACATGAAAGAAAAGCTTTGGACATGAAGCGATCAGAGAACTT
TGAAGACCATATATGTGTATTATCCACATGAAAACTTTCAGATGTTTCAGTCTCCTCATGTCGCTTCTAA
CCATGTGACAGAGCTTAATTACTCAATAAAATGAAATTGATGAAGAACACATGCGAATCAACGAAAATAT
GTGAATAATACAACAAAGACAACAGGTCAACAGCATCAAGATGATGCAATGTGGACAGAAGATATGACCC
TGAGGAAATTTACTGGCTTCCCCAGAAGTATAGAGCCCCTGCCCGGTCCATGAATCTGG
>CUFF.18987.8_29.ids
AGGGGAGGTGGCAGGGACCGAGCTCCAGGACATCTCGCGCAGGGAGGCTCGCCGGCCTAGGATGGCTGGG
AGCCGGCGGCTGGAGAGGAGCTGCCCTAGGAGGGAAGGATGAGCCTCCCGGGGCGGCGGCGCGGAAGCCG
TGCCTAGGGCAGAGGTGGGGTGGCGGCTGGGGAAAGAAGTGAGGAAACCCTAATCTTTTGATACCATGTA
GGAATATGGAAGTGGATGTATTGATAGGAGATGAAGTACATATATATAGAGACTCAACCCTAACCCTAAT
GGGCTGGCAGCCGGCAGCCCAACAGTGCCGCCGGCCCACACACACATTCTAACAAGATTTTGATAATCAC
ATTGGTTATTGCACAGGACAACGATGAACATTTTTGGGCTTTATGAGCTTTCAATGTGCAATCGGTGCAA
GTTCATTTCGGCTCATGGATAAGTTGATGCACACTGCAATTCTATAATCAGAATTTATTATTAGCTTAAA
GGAAGTGATATTTAGGTGAAATAGTGTGAAACTCAAACATAAGTGATATTTAGGATTAAAGCCAGGCTAG
GTGTCCAGTTATCAAAAAACACATCTATTTGCGGTGCTTCCAAATCATGCAGGCACCCAGGATGATGAGG
GAGTCAAGTCCTTTCTTGAAGAGCCCATTCACAGCCTCCGAGGCTTTTTCCCACCACTCAAAGAAGGATG
TGGCACCTGGTTGTGGTGCTAAAGAATGCATACCAATCTTTCTCAACATCTTGTACCAGAAGAGTCTTGC
AAATACACACCACACAAACAAATGATTTATTGTTTCAGCTTCCTGGTTACATAAAGGACATTTGCTTGGG
TGATTCAGATCTCTCTTAGCCAATCTGTCATGTAATGTCCAAAGGAGCTTGACCCCAAGAAAAGATCCTT
ATAAGCAGCCTTTGCGGTGTATCTGCCATATGAAGCAATGCTAAAGATATGCTTATCCTCCCTATTGGGC
TGCAGTTCAAAATCTGAGGGAACTTCCTAAAGATGAAGATAGTCCATCTCCTATTTGATAAGGCGTCTTG
GACAGTTCTCTTGTTAATAAATCTCTTTGGAATTGAGCCAAACAGCCGAGGAGCCAAATCAGAAACTCTT
TTCCCATGTAGCCACTTATCCATCCAAAACATGGTGTTTGATCCATCCCCAACCTCAGAGATCAAGGCCC
TGGAAAAGAAAGCTTGAGCCTTGCCAGGTACCTGAATAGGTAAGCCAGTCCAAGGACGTCCAGGGTCAGT
TTTTTTGTAACCAAAGCCATCTGTACCCCATGCCACCAAGCAATGCTCTACTACGATTTTTGTAAAAGCA
TACAAATGTGCCCTAGTTCAGGACTTGCAGCTGATTTCCATGTACACACAAAACGTTGGGATTACATGGT
CTGGCCTTGCATCAAAGAATACTTGCAGGTATGTCTGTACAGTAATTTGCCAGTCGTCTTATACATATGA
TACATACCTTTTTATCTGTTCTTGTGTTTTGTAATCCAGATATTGTAGCTGTTCTTCATGAGACTTATTT
TGGAGAATTATTTGGCCGCCCTACTTTTGTGCTAAAGCCAGTTGCCCTTCAATTTACAGAAGTGATCGTT
GTGCAGTTGAAGGAACATGTTTGAAATGCAATGGATAGGCCATCACATATTTTCAGAAGTGAAGTGGTAG
GCACTGGTGGTTCTGATGAGCAAGCAAGCTTATGTTATAGGTCAAGTACAAGTGAAAAGTTCCTACGTGG
TGTAGGACGATGTACCATCGATCTCTTTACGAGCCATTGAACTTAATGCAGTTCTTGCGTGTTTGGAAAT
TCATGCACCTTGTTATTGGGCCTTGGAAATTCTGCTGATGTTGTTGGCTTCTTGTTTGACAATTAGCTTG
TACTGTATTTTTTTCTTCTGTATGCACCTACAGTTTTTTGTTCGATTTTTG
>CUFF.19019.1_29.ids
GGAGAATTCCTCACGTCACCTGCAACTTCAACTGTTACACGGCTTCACCACGTTAAACTCCCAGCAAAAC
CCCAAGTCGTCACCTGCCCCAGCGTTTACTCACCTTGTTCCCTAGCCCCGGCGGCCACCCTGTCCTTGAT
CATTTCCAAGTTGTGTTGCAGCGAGCTTCTACGTAGTTCTTCCCCACCCGCTCGCTCCCAGCCTGTCTGG
TCCTGCGTACTTCGACGCCGTTCTCCAGACGTGACAGCTCCATCGCTGGTCGTCCAATCCATGTTGATCC
TGACTGATCTCGCACGAGCACTGAAGGCGTGAGTGCCAAGAAGGAGATTCTGAAGAGGAGTCTACTCCTG
TGCCTGCTCATCAAGAGGATGGAGCTATCTAACTGATGGTTGGGTAGAGGGATCGAGTACCTCTTCACTG
CAACAAAGGCAAGCCCTGTTTATAGGGATTGCTTGGAAACTACTTGATGCATTGACTACCTTGATATCCA
TTCCTTTATAGATACTTCTATTTAAGTATCAAAATATGATTTACAAAAATGCTTAGCCCTGCTTAGATCT
TGTGGATAGAAGTTGTCTTTTGCAATAATGCCTAGCTCAGGGGTTATCCTGAGGAAGGATGGCTTCTACC
TGCAAGAATATTTTCATATGAAGCATAGTGGGATTTTACTGCAAAGTTCCCCATAATTCTCTATTCATCC
TAAGGAACACAAAACAATCCTAAGGATGGAAGTACTTAAATCGAGACTTGGGCTAGGAACAGGTGATGCT
CCACCTAGGTTAATTAAGGATTGGATGCGTATTGTAAGGCCCAAAACTTATATAAAAAAACGATAATAAA
AATAATGAATAAATATATCTATATGATAATGCTTTGGGATTATGAAACCTAAGGCGATTAATTGATCCCT
TTTAGTTTAACGAGTTCAAGTAATAGGATTATATTAGTCGAATAACAAAATAAATAAATAAATAAAAATG
GGCACCACATAATG
>CUFF.1919.1_29.ids
ACTACCTTCTCCCATCAGCTTAAGCTTTTGGGTTGAACTGGTTAGTGCGTCCATTCTAACATGGTATCAA
AGCCAGAGGTCTCGAGTTCGAATCCTGGCAGAGGCTTTATTTGTGCCTCCACCCATTTATTTCCACGTTT
GCGCATTTCTCTCTGGCTGCACGTGAGTGGGGGTGTTGAAGTGTATAAGTGGATTGGCTACCTTCTCCCA
TCAGCTTACCCTTTTGGGTTGAACTGGTTAG
>CUFF.19197.1_29.ids
TCTTGTATCCTCCTGTTTTAAGGTACAAGCTTTCTTTGTCCAGAACACCCTAGAAAAAAGTACATCAAAT
TAGTATATTGTTGCTACATTTGCAAATAAAAATACAGTTTTGATGCCTTATCTACCTCCACTAGACGGTG
TTGCAGCCTTATGCACCAAATTCAGCTGGTGCAATCAAGGTTAATCATCATTAAGTTGATGGCTCATATA
AATCTAAACATAAACAAGATAAGATATAGACTTACTTTCTTGTACGGCCATGCAACTGACATCATGTAAG
CATCAGCCATATACTGATCGCATTTTGATTAGGGAAACATATTGGTCACCTAAAATGGGGCAATAACCCT
CTTTCTTGCTCCACACCTTTGTGTCACTATATGTGTGTGGAGAAACCAATTCACACTTATGTGCACAAAG
ATTTGTAAGTCAAATCATGAATATAGAGTCCAAATCAGACCGCAGCTACTAAGAATTTTTGAATAAACAC
ATGCCCAAGTAAAGAGGAGTCAAAATTGATTGACCCAGCCTTTCAGGGTATTACAGTGTACAATGTTTCA
GTATTTTAGACTGCACTACTGTAATATCACAGAAACTACAAATGGAGCATTCAATTCTACTAGTACAATG
ACCGTGCGTTGCGACGGCACACAAATTATTCAATAAAATATTAGTGGACAACAATTACATGAAAACGAAC
AATTGGCTTAACACAAAAAAATCTTGAATAAATCCGTGTGATGGTG
>CUFF.19244.1_29.ids
TGCAGAGGACAAGAGTTGAGTTGATCCCAACATGAAGATGATGAATGAACCTGAAGCTTGGATGATCTGG
TCAAGCACCAGAATGGAAGATCCTCATCAAGTGGTCGTCAATTAACAACACTAACATAGTGTTTATCCCA
GGCAAGCCCCGGTGCATTTGCCACCTCCTTGCTGTTTTTAAACTTTTATCACTTATCTGCTGCACTAGGT
GGTAGGAGTTGAATGATTAAACCTTTGTTGCATAACTTCTTTGAACTATTGAATACCATCCTTGATACCT
G
>CUFF.19344.1_29.ids
GCACAATTGTGGAAAATGCCTTCTCGAACTATGAATTACAGAATTGGTTCAGATTTGCCCTGACACCAAA
TCAAAAATAAACTGATTTTGAATTACAGAATTGTCATGGTAAATTATCATAACAGACAAAAATCACCTCT
GATTGATAAGACACTGTAACCTCATGGATGTCTACGCATTAGCTCTCCAATTCCGAAACTGACAGATCGA
TCACCAGCTGCCAGAGATTTAGATCGTGAGAACTTTCCCCAAAATAACCATGGACTACACACTGCTGCAA
AATGAAAAGCATCATCTACAAATAAGCTTGTAAATTTACTCTTTCATGGCTGAGGCATTGATTAGATAGT
TGGCTGGTAACAATTTGTAAGGCTCAGATCGATATGCGCAGGAAAAAAAACTCCAATAACAGGAAACACT
ATTACTGCTACAGGCCTTTAGTTTCATACAAGAATGCGCTATAGCAGTACAAATGATTGCCGTGAATGAA
TCTTTAATCCAGCTACGATTTAGTTCCCCAAAGACACCGACAGTGATGTACAGACCATTTATGGAAGGTA
TTTCATAAAAACGACTGTCCAGGCCACCAGATTCATCAGAAACTCGTAAACTGCCGAACTAGGCTGTTCC
TGCTCCTAACGTTCACAGTGAACACATATTAGAACCACATATTAGATGATAGATATGGTTCTGGATTGTT
TCAGAAATATACCTTCTAGAACTTCTTAGCTAGATAGATAGCACATATCATGGAGGCAAAACTCAGCAGC
ACAGATCAGTTAGCAAACGAGAGGAACACTATCTGGGATGGTTACCTGAGAAGGGTGGTGATGGTTACCT
AAGAAGGATGCAAGGCGACAACTTCATGAGAGCTCGTGTGGTTCAATCAGTGGGAGGAGCAACATGCAGC
AGAGATCAGAGGGCGAAGTTCTAATAAGTTGACCTTGTGCTGTTTCACTGATTGAATGATTATATCCCCC
AATAAAGTATAGTATTGACTCCTAACTAATCTTAGCCTTTGCAGTAACTTATGAGCCATGACCTAAACAT
GCAGGCTATGTTCCTCATGATAAGAAATAGCTCGTTCCCATGTGAACTGCGCACACATGGACAGGTTTTC
ACACAAATGACCAAAAAAGTACAGCCACACTCATGATAGTAATTTCGTATGTCTCTCTATTTGTTTAATC
AACCAAGATTCATCAAGGTCAGGGCACACAATTAGGATTTGTGACCATTAATGCCAAGGCTGGCTGCCCC
AGTATCGACACAATATTTGTAGAAGCACCATGTACTCCCACCCCTCTAAATGAACTTGGGAACATTCGGT
CGAATATATATAACATACTACACCACCACAGCAGCAGCAACGGCAACAATTCGTTGCAAACTGGTTACTT
GTTGGTCAAACCCATCCTAGTTT
>CUFF.19346.1_29.ids
CCCAAGCATCCCCATCTGATCAGCTTCATAAAGTCAACATGATGGTTGATGGAGCAGGAAGGATGGCACC
AGGAAGCACAGGTCCAAGAGAGACCAGTGATCCTAGCTTGCTGGCATTTGGGCCTCTTTGGAATGTAAGA
ATTGTACATGAATCTAGCACGAATTTCAGGTCCCCTTTGGAATGCAGTGCTTTTTTCCTGAAACCCACAT
TTCTCCTGTGAAAAAAAACGCTGATTTCTGCAATATTCCTGTATTCCACTAACAAATTCCTATAAATAAA
TCAGTTCAAATTCACATGAAAAACAAAGTATTTGGACTGAATGGGTGGAAGAAAGATTTGAATTTCGTTT
ACAACCGAAATAAATCTTAGAGCAAGAAAATCATTATTGTTCTTTGATGCTGCTGCTGGCTGCTGTGACA
TAGTAAGATAACTTCAATTTCAACATCAACATGCCCCTAATGCCAAGTTCTGACATCAGCACCTAAGCAA
TTTTTTCTTGGTTGGAAAACTTTGAAGTGAAGAATAGTTGAAAAGACAGAAAGAAAAAAAAGAAGGGCTC
AGCATCACCTTTGCTCAATCATAGAAATCAAGCCCTATCTTCTCTTGATGCACAATTTACCATCCTAATG
TAAATGGCACTGCGCTGGTTGTCACACATATCCAAATGACCTTCCTAGGCAGAACCACACAAAAAAGGGA
TGATTAAATGTGCTTCAAGTGGGGAGAGGGTCAGCTCTAATTAGATACCCCCGGCTGCTTTAATTGCTCA
ATGGCATGCAATTGGAAAAGGTAAACATCATCACGCTTTTGTACTTCCTTTCTCTCTTTACATTTGCATT
GGGAACCCTGTCCTGCTTATTCCCTTCCCACATCCACCTACACGTTGAATTGAATCCATTTTCCCAAGAT
TGGGAGTTGAGAGCAGTTATTTTCAATCTTACCAAAAAAACTCAAGATCAGGATTAGTTTTTGGAAACTC
TTGGAGATGCTCAGTAGGCATAATAATGCATACACTTACAAGCTTAAGGGGGTGTTTGGTTTTTAGGGAC
TAATGTTTAGTCCCTTCATTTTATTCTTTT
>CUFF.19497.1_29.ids
ATGGAATTGGGCTCCTCTCACCCTCCCCACACATCTCCTCTCACCCTCCCGACACATCTCTGCCAGTCCT
GACGTCCGACATACGACACCGGCGATCTGCGCAATCGCTCCCATCGATCCTTCCTAGGATATGGAGAAGG
GTAAGAAGTCAGGCTCGGGCAGGGGCTACATTTCTCGGAATGATGATATGGACAAGGCACTTCTTGACAC
ATTCGTGGAGTACTAAAACAAGGGTGACAGATGCCAAAATGGGTGGAAGTCTCATGTCTACACGGCTGCT
ATCAAGAATGTCCGAAATGGGTGGAAAAGTCTCATGTCTAGGCATAATTTGTGAAGAATGCCAAAATGGG
TGTAATTTTTCTGTCTAAGTTTAGTTGTTCAATTTGATGTGGTTACTTCCCTCAAATTATGTAAATTCCA
TATATAACTATCCAAACAAGATATTTAATTTGATTCATGGAAAAGAATTCCATTAGCATCCA
>CUFF.19762.1_29.ids
AATGACACGGAGGAGAGGGAGATGTGGGCGGAGTTTCGAGCAATGGCTCAGGGGCTTATGGCGAAGTCCG
TGGCCAAGTCGATCTCCATCCGCAGCGAGCGCGACATATGGGCCGTGCTGCAGCGCTATCAGGCCATGTT
GTGTTGCGCAAACGAGTAGCTGACGCTGAAGAGGGCCGAGGCGGCGAACCTATCGTCGTTGTGTGCTGAG
TTGAAAGACGAGGTCGCGACTGAGCGCGAGAAGGTGTCGTCGCTGGAGGAGGAGGTGCGACGCCTGAGAT
AAGGCCTTCGGGTGGTGACTGGTGAACGAGACGAGTCTCGGCATCAAGCCACCGAGGCTTCTCTTCAAGC
TGACTCTCACGAAGGACCTGGGGGCCGAGTGGAGTACGGTCCAAGGCCTAAGGGCCTAAATGGGAGAGCT
CGAAAGGGATTTGGATGCTGCCATTCACACCTCTAAAACTCACCCAGGCCGTCGACCAAAAGATGGTCGA
GCTGAAGGACCTGTCCGACGCGGTGGTGGAGTTTGGTCGAGACCTTTGCGTCGCGGACGTTCCCTTGGGT
GAGTACTTGCGGAGCCGCATGCGAGCCCTGAGTGGCTACGTGCGGAGCGAACTCCGTGAGGCCGTCCATC
TTGGGGTGAAGCAAGTGTTGGTCGTAGTCGCCTCCCACTATGAGATTAATCTCGAGCGGGCATGCGAAGG
CTACGTCTTGTTGGACGAGCGCAACCTCGCCGAGGCCGAGATGCAGAGGCTCACCGATGTTGTCGAGGGG
TCGGGCTCAGTGTAACACCCCGTCCAATCCCGGACCGGCGGTACTTACTCCTGGCAGCTCTCTAGGATCA
TTTATCATCCACACAAACCAACATGGGTCTTTTGTGCGCACTTTGTCCTCACTCATGTGCACCCGATAAA
ACTTCCCAGTCGGTCACTAATCCTAAATTGCTCCAAGCCAAACACGCTTAACTTGGAGGTTCTTTTGAGA
TATGCTTCCGAAAAAGAAGATGTATCTTGTTGGTATGGATACTCTATTAATTCTATTAAGCCTTGGGCCA
GGATATCACCATCTCAGGGCCTAGGATATCACAATCCACCCCCTTAGAAGACCGACGTCCTCGTCGGTCA
ACCTCAATCCAGGAACCTCCCCTCTTAGCCACATGTGTGTCTAGTGTCGTCATATTCCATGCCATGTGAC
CACTTAGGGCCCACATGCGCCATGTGCCATATATCCGAACCCCCTAGCCCACACACGCTCGTGAAACCTC
AAGGGTCGGCTCTGATACCACTTGTAACACCCTATCCAATCCCTAGACCGGCGGTACTTACTCCTGGCAG
CTCTCTAGGATCATATATC
>CUFF.19885.1_29.ids
TAAAGATCATAGCCGCACTTAAAAGCCGAGTACTCTACCATTGAGTTAGCAACCCGGATAAAATAGGATC
TCTTAGATACGATCAAAATCTAAAAATCGATGAAATTATACCACATTGAATTAGCAAGACATCAAAAGAA
AGATTTTCTAATCCATTAAAAACACTCAAATACAAAAATGAACAGATCCGGTTAAATTTCACTAAGGCTA
AGGGTAAAAAAAAAAAGCAGCCCCAATCACAATGGCAAAATTGTGATTTTTTTGGCAATTTAAAGAAGTA
AAATAATCTTGTATGTGTATGAGAGTACATGCAAGAGGGGCAACCCTATCATTTGAATGAAGTGTAGACA
GAAATACCTAATATGGAGTGACAATAAAGA
>CUFF.19980.1_29.ids
AGAGACTCCAAGTTGTGGAGATTCCTCGCAAACGGGAAAGAGTATAAGAAAGAAAACAACCGTGGTATTC
AAGTGGATCATTGGATCCCTTGAAAGGGGTTGAGTGCAACCCTCGTCCATTAGGACGCCACAATGTGGTG
TAGGCAAGTGTTATACTTGGCCGAACCACGGGATAAATCATCGTGTCTCTTGTGCTTGTTTTCTTTGTGA
CTATTGTGTTTCACAAGAGCTCAGTTCTTAGCCACTTGATTCTATTGTGCTAACACTTAATCAAGTTTTG
TGGCTATAAGTTTTAAGTTTTTACAGGATCACCTATTCACCTCCCTCTAGGTGCTCTCAATTGGTATCGG
AGCCATTATCTTCACGAAAGGGACTAACCGCCCGAAGAGATGGATCCTAAGGGAAAGGGGATGGTGGTCA
ACGATAAGGAGAAGGAGTCCATCTTCAACGAGCCAAGAGACGATAAGCCCACTGACTCTGGCTCAAGTCA
TAAGAAGAAGGACGGGAAGAAGAAGAGGCGCATCAAGAAGATAGTCTACTACGACAGTGACGAGTCTTCT
TCTTCCCAAAGAGACGACGATGACGAAAAAAAGAAATCGGTTAACTCAAACTTTTCTTTTGATTATTCTC
GTATTCCGTTAAACTCCAATGCTCATTTACTTTCAATTCCACTTGGGAAACCTCCGCACTTTGATGGAGA
AGACTACTCATTTTGGAGTCACAAAATGCGTAGTCACCTATTCTCTCCATCCAAGTATTTGGGAGATCGT
TGAAAACAGAATGCTTTTTGATAGTACTGACAACCCCGTTTTCATCAATGAGCAAATCCATAAAAATGCA
CAAGCTACCACTATTTTGCTAGCATCTTTGTGCAGGGACGAGTACCACAAGGTGAGTGGCTTGGATAACG
CCAAGCAAATTTGGGACACCCTCAAGATTTCTCATGAGGGGAACGATGCCACCATG
>CUFF.20029.1_29.ids
CTCAAGGAAAAAACACCTTCGGACAAGACAATACAAAGGCATACACGACATGATGACACGGATGGAAGCC
GAAGCTATGGCTGAAGGAGCTTCGGCTTAGTAATATGACGAAGCCAAAGGTCGTCACCGACTCAAGGGAA
AAAGACTGTTTAGTCCTTGATCACTCACATTATGATTGCATGTAAATGTTGGGGACATAAATGTAATTAT
TTCCGGGCTGTGTCCCGCGCTTATAAATAGATGAATAGTACCCCCGTACTGTTCACGCTGGATTGTAATC
TCTCTCATGCACCATCTTTGCATTCTCATCTTCTAGCGAACCGAAGGTACAATTGTATTAAATACCATTA
ATGTCAATTCTTACATGTGAATATGAATATGAATAAAT
>CUFF.2082.1_29.ids
CCCAGCGTTCGCTCTCCATGTTTCTTAGCCCCGGCATCCACCCTGTACTTGCTCGTTTCCAAGCTGTGCT
CCAGCGAGCTTCTCTGTAGTTCTTCCCCAATCGCTCGCTCTCAGCCTGTCCGGTCCTGCGTACTTCAACA
CCTTTCTCCAGCTGTCCGAGCTCCACCTCGTCGTCGTCCTGCTGTTTCAGCGTCGTATCCCTCTACCTCA
TCGCAGCAGCACCGGTGCTCTCGTCGTCGCTGAGCTCTTGGCGCGCCGTGACATCATCGTCGTTTTCTCG
CCGGCCGCGCTTGACCCACAGCTCCTTCGCGTCGTCGTCTTGGACAACCCGTAGCCTCTGCTCCGACCTC
GTCGCACTCGCGCTCCTCACACCCGACAAGCCGTCGTGCTCGGCGTGTTTTCTCCGTGCGGCCTTACGGG
TTCCTCTCGCTTCATCGGCTTGTCGCGTGTTAGAGCAGAACACCAAGAAGAAGAATTGATCTTTGTAAAG
GAGGAACCTGCTCCAGTGCTGTTGATCCAGTGATGGACTCCATCTAACTGCTTATCGGAGTAGAAGGGTT
TTAGATCTTCTCCTGCAATAAGGAAAGATTTTTGATGCCTTGGCTTTATTAGTTGCTCCTTATGGAGGTC
TTGAAGCTTAGATTACTTATGTGAATCTTTTATGGAAAGGCTTCACCTTTCCAAGTATTGTAGTTAAGTT
ATGCACTCTAAAGACTATCAGGACTTGTAATAATTTCATTCCCTTTTATGTTGTAAGACTTGAGTTCTAG
AATGTAAAGTGTATTTTGTAAAAGTCTTCCTCTCTATCTCCAATGTGTGTATCAATTGTGATTACTGTAA
TATGCCTGTTATGTGGGAGATCCTTGGGATGATGAGTTCAAGTTGATGAACTCGATAGCCTTGTTAAATT
ACCCGGTACAC
>CUFF.2100.1_29.ids
TAACAATCATCATCGTCTCCATCATCACCAGAATAATCCGGATCATCGCCTTCAGGAGCAGAGGCTTGAG
CTACTGGCACTGGCGGTGCTGAAGATGAAGCTCCAACGACAAAGACATTAGACTTTGACAACAGAGTGGG
TGTTGCCAAAATCTCCTCCAAGCTGTACTCCAAGATCACTCCATTCTCCACATGTAGGTGGTGTAGCTCC
ACTGGGACTTCTTACACCACAACTGGGTAGACAAGAGCCTGTCTGGGTGGAGGGATACTGTTGGTGTTCA
TGCGGGTGGTTTGGAGAGTGCGCACTATCTACAAGTAGAAATGGTCACCTTTGTTTTTATTTTAAGGAGG
CAAGATTAATAAAAATAAATTTGTAAGAGCAAAATAAACATATTTTGAACAGATTGAGCTTTCCATTTCT
AACTAGTCTAATGACCTAGAGTCAACATAGCTTTGATACTATTTCTGCCACACCCGGTTTTAGGGGCAAA
ACCGAATGCGTAGCATATGTGTGCCAGGATCCATTTTCCACACATATGTTGACGTCACAAGTGTAATATA
TCAAAAGACAATGCAATAAAGGCGTAAAAGAGAGTATAATAATTTTATTACATCATCCAGACTTAAGAGT
CTTAAATAGTATCATGATCAAAGTACAACGGAAATATCATGGGCAATCTCCCACAGCAAGATGATCGGAG
CGTCGCTAGACTTAGTACTTGTCAACATCTTCGTCAAAGTCTTACTCGTCATCTTCTGA
>CUFF.2150.1_29.ids
ATTTATATTCATATTCACATATAAGAATCAACATTAATAATACTTATAATTCAATTGTACCTTCGATTCG
CCAGAAGGTGAGAATGCAAAGATGACACGAGAGAGAGATTACAATCCAGCGTGAACAGTACGGTGTTACT
GTTCATCTATTTATAGGCACGGGACGTAGCCTGGATAAGATTACATTCATACCCCTGACATTTACTCTTA
GTTATAATACAAGTTATCAAGGACTAAGTAGTCTTTTCCCCCTTAGGTCGGTTTCGTCTTCCATCCAAGC
CGAAGCTCCTTGAGCCACAGCTTCGGCGTCCATCCACGTCACCTTCGGGTTGCATATTCTTATCACACGC
CTTTATCATGAGAGAACTTTCATCCCAAAGTCGAAGCTTCCTGTAATAGTCTATATCATACTGAAAACAA
ATGGTTAGTCACATTTTTGAGGACCTTCAGAAGAGGAAGGCCCCCAATAGTGTCGCTATGAGGTCGTAAG
TTCGAGAACCACAAGAATCAGAGTTAAAATGAATAAGTTATGATTTATCTAAGTTTTATAATTCTTTTTA
TACAAGAAATCTATTTCTCAGATTTTATTTCCTATTTCTCATTAGGATAGGGACTATGGGTTCTATTTAA
ATAAACGATATGGTCTAAAGCGTTAAAAATAGGGCTTGGTTGCAATTTCTTTTGACCTGAGACTGACTGT
GAGTTGATTCGAAGAAAGGATAGGGGCTCTTAAGCAAAATTGCCACTAT
>CUFF.2195.1_29.ids
TGACTTCTCCATCAAATTCGGATCAAATAGAGTGATGAACTTGGATGCTTCAAATCGTGGCTTATCCATC
AGCTTCGAATCGGATAGAGTACTACTGAACATGGACAATATAAATCACAGTTTCTCCATCATCTTCATAT
CAAACAGGATACTACTGAACTTGGATACTATAAATCGAAAACCATCTAGGGTATACATCCTTAATACTCA
GATCAGACCTTGAGCGATTGTAATCTAACCTATTTGATTGTGAGGGGCAGGCAACAGGTTCGATTGTGCT
GCTCGGTTTCGCAGAACGCGAAGAAAAGGTACAAGAAGGGCCTGGCCTGGTATGTGCGCTGAGTTGGTAA
TTTATGGGGCGTCGAGGAGCGCATCCCGTTTATTTGTATTCTATTAAGATATTCTAAACCGAACGGCACG
GTCAGACCTGTTCCAACCCGAGGGGCCAGCACTGCTCCAACTCGGGATCACACGTCTGTATTCTATATCT
TTTGTAGAAAAACTTATTAAACTTTTGGTCTTCACTTTTCTTCTTGTCAGGCTGAACTGATTTATCTCAT
AGTCGGAGGTGATTTTTTTCTTATGATTATGATCCTAAAGGGGATTCAGTTGGACCGTGCTGTTTTGCTA
TAACTGTAAAGTTAGGGTGCCAAATAGTTGATGCACCTGCTTCATCATCTAGAAAAAAGAAATAAAGGAG
ATTTCTGATGAGTTTCATTTTTTCTTTTTATGGAACCTTCGTTGGTGGCTCGAGCAACATATAAAGTTAA
AGTACCAGTGTGCAGAGGAGGCATGTAGGTGATGCTTTTCAAAATAACAAGTCGATGGTGCCTGGCGCGA
TTTCACCAATTCAGGACCCGCTTTCATCATTTGTGTATGGAGTCCTGAATGATGGATGATTACTACCCAG
CCATGTACCAGCAGTTGACACTGGAT
>CUFF.2318.1_29.ids
CAAAGATAAAAGAGCTGAACCTCCTCTTCAATCTCCTCCAAAAAAAATCAAACAAGAACCACTACGCATC
ATAGACTCTACAAGCCAAAAAGGCCACCAAGAATGATGCATGCGACCACAAGAAAACCACATTTTCAGCA
CTTATCTGCAGTGTCCCATCTTTTGCTATCAATCTTAAACATATGTACATAACCCCTCAACCAAGCTAGT
CAACTATACAGGCAACTGAAGCACTACAACTTTGTTTATTTTGGATAAGGCCCCGCTTAAATATGGCATA
AAACAACGGATGTCATCATTTTGTAACTTGATATAATATCTTCTACCTAAAAAGTGAATGATGGATGCAA
TATTTTGCATGATAAACAGTTCGAAATAGTTTTAGGATTTATACAAGTGTTTTATTACCGTAACAAAGAA
TTAT
>CUFF.2527.1_29.ids
GCAAAACCTCTTAAAGTTGTCAGAAAAAAATTACTTTTAAATATAATATTAGAGATGCAATAACCTAAAC
TCTGTTAATGGTTCTCACTTGCTTATGCCTACTGTTGTCTCGTTTTTCTACCTTTGTTTCTATTTGGATT
CGGACTGGTAGCTACTCATCAAGTAGTCTTGTGGGAAGGACATGTTCTGCTTGGCACTGGTCCTTGGGCT
GGGAAAAAAAATCAAATTCATGGATGTAGAAACTTAACAAAAAATCACATGCTTACCTGCATATACTAAT
TTTCGGCTCTTTTTATTAGTTGAGACTCAGAATGATCATTTTACCCAACTTTCAAGTACGAACTCGTGGT
CAGTGTTTCCGCTTTTGCTCACCTGTGGCCGTGGAACAGATAGGGATCGTGTGGCTTGGATGCAGCAACA
CCCTGGCGCATGCCTCTCCATAGACTTTCCGATAAAATCTACTTTTCCCCCGCCATAATCATAGACTTTC
TGATAGGACCTACCTATTCTGTCAATGCTGTAATGTTGTTAAATTATTCATTCATGCATTTCATATGGTA
TGGTATGCCCTTTCACGCCATGCTGTAATGTTAAATAATTTGTTCATGCATTTCATATGGTGTATCTTAC
>CUFF.2560.1_29.ids
ACTGAAATTCAGACTTAGCCAATTAGCTAAGTCTGAAACCCAGAAGTTGATGGCCCAGTTTTGAGCAAGC
TTTACAATCAGTTCTGTATAGGTTTTAGGTCAGATCACTAAATCAAACTTGTACTCCTATAACAGATCTA
TAACTTTGTTATAGTGTCCATAAGCTATAACTCTATGGATAGAGCAGCAAAGAGCTCCAAAGCTGCACCC
AAAACATACAAATTCAGACTTTGAATCTGCACTAAGTCTGAAACCTGACAATCCTATTTTAGACCAAATT
TCACACCTAGTTTTAGGCAACCAATAGTGGTAGAGTTCAAGTAGTAAATGGTGTGAGCTTCACTGACCTG
CGAGGAGTAGGGAACGGGCACCACACGACCGAGACAACCTCCGAGGAATCTTGGCCATGGTGAGGGTGAG
CATGGTCACCATGGCATTCCTAGTGAGTTGGCGCACAAGTTCTGAACAGTGTCAACTGATGGTTGGGGAG
AAGGTTACATAGGCTTGCAAACTCAAGGATCAC
>CUFF.2561.1_29.ids
AGAATCTAAGACCCAAACTGCATGTACTACAAGTTAAGGTGTCCAAAATTCAGTCACCTTCCACTAAATT
TGTTTTCAGTTTTCTGAAACAGACATCTCACACAGACCGACAGAAGAAGTTTAGGCACATTTTACTCTAA
ATTTTATACAGCTTCAAACTTATTTCTCTATAAGAAACTTGTTCACCCAATACAGCTACAAATCTCTTCC
ATATGGTCTTTAGCTTATAACCATACATACCAAGCGTTAGGCTGCATTAAAGTTGAGTAAACACATGGAA
AATCCATTTTCCCAATCTGAAACAGCACATTACTAGGTCTGACAGAGAGTTTTGTCACTCCTTTTTCTCC
AAATTCTGCACAATAGCAAGCCAACGCTTTGCATGAGACTTGCTCTCCTTTACATGGTATTTCACTTTGC
TATAGCATTCTTACCCCAATTCTTCTTGGATTAATTACCACAAGGACCCAAAACTGAATAAAAACACACA
AATTCAGACTTAAATATTATTCTAAGTCTGAATCCTAACATCTGACAGTCCACCTTTTGGCCACTTTTAT
TTCCAAATTTATGTGGAACCAAGTCCACCTCACTTTACAAAACTTACTCTCTTTACTATGGTCTCCAGAT
TTGCTATGGAAACTTTAATCCAAAACCCCACGAATCAGTCACAAATGAATTCCAAACTAGGCATCCTGCT
GTAATTCAGTTCTCAGAACTGAATAACAAAATTCAGTTATGTACAGTCTGACGGTCCAACTTTAGCCAAC
CCTTTTCTCCAATTCCAAATAGCTTCTAGGGTATGGCCTTC
>CUFF.292.1_29.ids
CAACAAAAAATTACCTAGTCGATTCACAGGTCCAAATCACTCAGATGCTTTAGTACCCATGACTCAAATG
TTATGTCTGATGCAGCAGATAAGAAACCACGCATACCCTTTTGATCTTTGTGTGCTAGATACGTTCCTAC
CATTAACTTTTGATCAGTAGTAATTGTCATATTCTCAAGCCTTTGCCACAATATTGCATCAGGGTTAACA
AAAGGCATAGGCACTGGAGGTGGTGGCTTCTTAAGATCATTTCGAAGTTCTACCAAAGTAGCACTGAGTT
CATCTACTACCTTTGTTGTGCGACTCTTTGGTTTCACATTCCTCTTCGCTGGTACTCCCTCTCCTTGTGG
GCGCTTCAGTCCAGAACTTGACGAGCTATGATCAACACTTTGAGATGGATGATGATTGGGAGATGGTAAA
GTGTCAGAATCATCACCTAGATCATGCACA
>CUFF.2949.1_29.ids
GGGGCGGGTTGGCATATGCAAGGGTTAAGTGCTACATATGTCATGTGGTTAGATATCCCCAGCTGGGTAA
ATCGATTCAGATCACTGTTATATCCTCGGACAATGGAGACTTGATCACTGTCCTGCATCGTAGGTCAAGG
ATGGAATCACAATGAGTAAAAATATTGCTGTATTGATTAATGTGATGATGAAATTAGACTAGGTGCAAGC
AAGGTCAATTAATACTTAATCCGGCATTAAAATGTTGAAAGTAAGGATCCACTGTTAGATGCTTATTTCT
GCAAATGAGTAAGCTTGATTTTTGCTAAAGCCTTTCCTTGATTCCCAAAAGCCACCATATCCTTGAGAGT
TTTTTCTTTAGTCGGATAAGACTTGCGAAAGTACCTTCGTACTCAGGGTTCTTTGAACCCATGTTGTTGC
AGGTACTAGGTTTGTGCTGCTGTGGATGGTGCTAAGTGCCGGTGGGCTCGACCTTCCTATATATAAGTAG
CTCTTCTATCTTCTTTTTTGAGGATTGTCACTTAAGCTAGCATGTATTTCGAACTTACAAACATTTTATA
ACATTTCAAAGTGTATTTCTTTTGAATCACTTTTGTAATCACTCCGATAAATATAATGTAAACCTGTTGT
AACTAGTAACATTTTGTAATAAAGAATTTCCGCTACAAAT
>CUFF.2950.1_29.ids
ATTGTATCCAACTTTGAGGCACTATAACTTGTAATCCATATGTTTTTGGCCCTAGAATATTGTAACAAGC
TTGAAGATCTATGTTGGGTGAGCAAGTTTTGTGAACTAGGGTCAGCCTGTTGTCACTGAAAATTTGGAGA
AGAATGGGTTCCAAGTCAGGCTGACAGATGTGGTGCAGGGCTGTTCAGATTACTGAAAATAGATTTTCAG
TGATGTTGGCTCTACTTTGGCACACCATAACTTCTGTTCTAAATGTTTTCAACCTAGGGGTGCTATACCA
AAGTGCTAGAGCTACATTTGGAGAATATTTTTGGTTAAGGAAGAAGGGTCAGTTGCCATATGGAATTGTG
AGTTAACAGGGACTGCACATGGAGTTGTGGAATGGGCAACAAAACTAATGCAGTGGTTCTAGAGTTTGAT
AAATAGATGAAAAAGATCTTTCTCTCCCTGCTAGGTTCACTTATGAGTATAGATGAAGTTGTGGATGAAG
GATACAACTAAGGTTCTAAAGGTCCCACTTCCTACTGAAAAAATCCCCAAGTGTGGACTGTTTTGTTGAG
TGAAACCTTATCTCATGGCTCTTTGATCCAGTGAACTGCACAACAAAGATGGTAGTGGTCTCACCCC
>CUFF.2951.1_29.ids
GAGTGAAGTACCAAGAAGAAGGGATCTTTGGAAAAGGAGCCTACTCCAACACTGTTGATCCAGTGGAAGG
GCTCCATCTAACTGGGTAATTGGTAGAGGGATCTAGCACCTCTTCTTTGCAACAAAGGTGATGAGGAGTA
TGCTAGGTGTTCCTGTGGCTGGAGGGCATTTCCGGTCCTGAAGGATGTGTAGTTAGTTGTATGTGTAAGC
TTAGGAGGGTTTCTACCTTCCTGCTTTTGTAACAAGTTATGCACTTTGATTACTATCAGGACTTGTAATA
AATATAACTTTTTC
>CUFF.3043.1_29.ids
ATTTCTTGGTGTCATTTTTGTTTGCCTAGGAAGGATTAGTTAATCCTTGTCCTTGATTGATGCCAACTTG
TTGCATATGAAGTGTTTATCGAAATGCCTGGTTATACTTGATTAATTCATTTCCTTATTACTGTCTGATT
TAGACTTTAGTAATTGGGAATAAAGTAAATACTTTGGTGAGTGCATTTGAATTAGTGACTATTTAGGTTT
TGTATGAGTATGGTGAATCAATAATGCGAAAAGGTTAGTGGACATTTATATCTAGTATTATTGAGTTGAT
TCGATTGTGTTGTGTTTATAAGTATGTTATGAGTGCCTGATACTTGCGTTAGGCCTATTTAAGTGTAAAA
GATACGCTTGTGGTACATAGTAATATCTTCACATCTAGTGTGCTCATAGGAGTTGTGATAACTTCTTTTA
AGTGTTTACCCTCTTTAGTATAGAATATCTATCTCATGCTATTCATGTCCATGCTCATATGCATTATGCA
TTTCCAATAGGTACGCTAGATGATTATGCGAGCTGAAGGACATGGATCAGAGCGAACCATAAGATGGTAT
TGGTGGATTAATCTTGTGGATCAGAGCTGAAGGACATGGAAGATGCTCACCAAGTGGTCGTCAATTAACA
ACACTAACTT
>CUFF.3268.1_29.ids
GAACAAGTCGTCACTCGTCATTCTCGTGCGCGACAAAAAAGCTCGAACAAGTCGTCAATCGTCATCCTCG
TCTACGCTAAGCCCCAAGCCGTAAAGACACTCTGGTGCTAGCCATGCGTCACCAGCTCGGCAAAAAGGAA
TCCCCGGATTGTATGCCTCGCTCGCCTGACGTGTGTGATCAATGACGTCAACCGGAAACCGTCGTCGTGC
TTGCGACTATCGCGTCGAATTAGTCAGGGTAAGTTCATTTGTTTTTCGTGTTAGTGGATTGATGGATGGT
TTGGCTAGATATAATATTTATTAAATTGCCTAAGTCGCTTTGGTAATTGGTCGATGTCGTAGGATGAAAG
AGGTCACAGTGTTTGCGGGACTATAGGTGTTAAAACTGGGAAGTTTTATTAATATATATGATACACAGGT
TAACCGGTAAATTAGTTTAGAAAGTTAATGAAAGTTCTTTTATTAAATTTTATAAGTGTTAGGTGCCCAA
GAATTTTGAAGTTAAAGTTATAAGTCGTTTAGTGTGTTCTCTAAACTAGGTATGATATTCTATGTGTGTT
GGTCGATTTCATGATTTGAATAATTGTTGATTGCTACTTCGAATACTTAGGATCAAGTAACATCGATATA
TTTGTTTCAATCAAAATCTAGGGTCTGTCTAATAAGTAATGAGTATAAACACTTTAGGTCTTTTAGTTTT
AAAGTTGTAATTGGTATACTATATAAAATATGCTTGGTTATAGGTTATAAGTGTTTCGTCCTTTTTAGCG
TAAATTATCTATCTTGTACTATTTATACTCGTGCTCATACATGTGCACCGTGCATCTCATGAGGTACGAT
AAATAATCGCGTGATGTGGAAGACGAGCCAAGTCGACCCCAAGCACGGGCTAATCCGCAGGATGATGCTG
ATGGACGAACATGCCTGATCAAGTGCAAGGACAAAGATGATCGTCAAGTGGACATCGCCTAACAAATACT
AACCTAGTGTTATTCAGGCAAGCCCCG
>CUFF.3269.1_29.ids
TCATAGTAAGTTTTTTGCAAAATAGAGTCTTTGATTCTTGATAAGCCATACCTTGAATCTCTCTAGCCAG
CATACCCTTGAGAGTCTTTTCTTTAGTCGGGTAAGTCTTGCTGAGTAATTTCGTACTCATGGTTTTATTC
CCTGTTGTTTTTCAGGTTATAGTTTTGTGCTGCTGCTGATGGTGTTAAGTAGCCAGTGGGCTCGGCCTTC
TTATAAGTCTAAGTAACCCTTCTATACTTCTTATTGAGGATGGTCACTTGAGCTAGCATATATTTCAAAC
TTATACTTTTGCAATCACTCCGATAAAATAATGTAAAATTTTTGTAACTTGTAAAATTTAGTAATAATAT
TTCCGCTGCAAAAATATTGGTGTGTGTGATTTGTGTTACTTAATCTTGTGGTCCTGGTT
>CUFF.3272.1_29.ids
GCGAAGACCCTCGGCGGCGCGGCGGGCCCGGCTCTGATCCGGTCTCGTCTGGCGGGCGCGGCCCTGCCCC
GGCGGCTCCCGTGACCCTAGTGCATGGCAACGGACAATGGGTATTGATGAAGCAAATGTCATGGTTGAAC
AACCCCAATGATCAGCTATGAGAAGAAATGACACGTATCTTTGACACACACATAGGAGCCAGACAAAGAA
CATACTAATGAAAAGATCGATGAATGATATTGATATGGCATGAGTGTTTTGAAATGTTTGGTAGGTTCTG
TTTATATGGATTTTTGTATGTAAGATTGCATTGTTCTTTTGTATGAGGCTGCATATGGCGAGGCGATGTC
TAGTTAGCACGGACCAGACTATGACTGGAGGACCTCACCTATTGATCCTCAGGCTGTGTATGCAAGTGGT
GGAAAAGCACATGGAAGG
>CUFF.3307.1_29.ids
AGCATCTAATAACTTGATTTTGGGTATTAGTACTGGCGAGGAATGAACATAGGGAAAACGGGTCCTCATC
GGGGTTCGACGAGGTCGCGATAGGGCTGCACAGATCGGGTGTAGCACACTGTAATATTCTGTCGAACACG
TCGAGGGCGCGACACGAAGGGCTTCATGGCTGTTGTTGTTCAATGGCCTAGGGCGAGGACATGCACCAGG
AAAATAGCATCAGCGAGGTTGAGGACGAGCAGCGCAGTCCGGTGTCCAACATCGGAACGCAGGGACGTGC
TCGACCATGGGAGGGACTTGACGGCCATGGAGACGTGCTGGAGCAGGGAGCGCTGGGGATGGCGCCGACC
ATCTAGGAGGTGGGGAGGAGCTGGGACATGGGGATCAGGGGCGCACGTCCAGGGAGCTGAAATCGACGTC
GGCGGCCACCGGCTATCAGCAGAGGAGGGCTGGGCGAGCAGGAATACAGGGGCGAGCTCGCTACCACGGA
GTAGGAGGTGCCGCCATGGAGTAGGGAGATGAGCGCCCATGTGGTGGCTGCCGCAGGGAGGAGCTTGGCT
GGAGAACTTGGCCGCCGGCAAGACCGGGAGCCCAGCGCGAGAGGCAGAGAGAAACGAGTGCACCTGGGCA
CGCGCGGCTGGAGAGGATAAGGAAG
>CUFF.3312.1_29.ids
AATTTAGATACGGCTACTTGAATAATATTAAACACCTATAACAAGAAATCGCAAATCTAGTACGAAAATA
CTAAATGTCGATATCACATTAAAACTATAGCTATGGCATTCTAATTTAATCGGATTTAATTCTAACAGCA
CACAACAGTAATCTATGTGTAAGCATTTTACTCTCTTAAAACCTATCCCGACGGACTTATAGAACTTAGG
ATCATTACTTGCTTCAATTAACTTGTATAAAGCACCAACTATCAAATCATCACATTTATTCTTAATCAAA
CAAGTAGAACGTCATTATACAGCCTAGAGTTCTATACGAGACTGCCTCCTTAACCGCTTAGTGTGCACTT
TCCACTACATAGCTTTAATATTCTAATAAAAACTAACTTATCGACATTATTCACTTTCACTCATTTTGGT
AATGCTAGATATTTATCTAGGGCACTTAATTGATCATTAACAAAAATACCATGACTATGAAAGCATAGCA
TTGACTTCACTGCACAACTAAAATTCCTCACATGAAATGCCGATAGCAACTACTGGCAAAGCACTAAAAT
TACTAAGCAAATAAATTCAGCATAATCAATAAGGACAAGGCTTATCGGATAATCGTGTGAAATACTAAAT
TTATCTTTCTCACATTATTAACTTGACCATGTATCACAAACGACGAACCCGTTTAATCCTCCTCTCATAA
CCTACGTCTTTGAACCTAAATTTAGCTACATGGCACGACTATTTCGCAATCGCGGACACAATCACCATGC
TACATGTAGCCCCCGTATTCCAACAAGCGTCTAATAAACACGTGCCCGAGCTACAAGCGAGATAATCGTC
GCGACATACATACCTATCAATCC
>CUFF.3354.1_29.ids
GGACTAAGTAGTCTTTTCCCTCTTAGGTCGATTTCGTCCTTCATCTTTGCTATCATATCAAGCCAAAGCT
CCTTTAGCCATAGTTTCAGCGTCCATCCATGTTACCTTCGGGTTGTATCTTCATATCACACACGCCTTTA
TCATGAGAGGTCTTTCATCCCGAAGTCAAAGTCTCCTGTAACAGTCCATGCCATACTGAAAACATATGAT
TAGTCACGTTTTTGAGGACCTTTGGAAGGAGAAGGCCCCCAACAGTCCCATTCCACCCTTATGGTAGCAT
GTTTTCCAGGGTGGTCACTCATGTTCCAATTAACATAATAATCTTATCATGAACGGAAAATAATCATTT
>CUFF.3408.1_29.ids
AACCAAGGCGCGTAGAAAATTGTTTCTGTGATCTAATCTTACATAATTTTGTTATAAACAAAATTTGAAA
ATTGTTTTAGATTTTGATCAGCGTTGAAACGTACCCACGCCATTAGCCCTGTCTGTCTCCTAACTGTGGA
TCTTGTCTCAACACGGTGAGGCCCTCACATGACTGTCCGTTACAGTCTTTGACGGAAGGTGGTTCAATTC
CACCCAGATCCTTTAGTCTGTATTTTTTTGATTCAACCCATTTAAATAAATATACGAGGTATTATTTTGT
GACTCAATTAGCTGCTGTATCCAAAACCCTCCCTTCCAGGAAATAGTACTCGACTTGTTGAGTACATTTT
GATCATTTAGAATTTAGATTCTAAGATAAGCGTATTATATTATTACTCGATATTACTGTGATTCCGTGTT
CTAATTTTTAATAATAAAAATTTCAGGTGATCCAAATATGCCTTAAAGTTTGCTACGGGTTACACACAAT
TATTTAGCCATCCTGCTTATTTAAATATTTGTGATGATATTTTCTATGAAGTCTAGTAGCTGCTTTTTGC
TTCAAAATTTTAATGGCACTACAGTAAACGAAGTAACTTCCGACGGCCAAAGCCGTCGGACATAAGCCTT
AAGCCGTCGGACATAACGTATCTCCGACGGCCGCATCCGACCGTCGGAGGTAAGGGTGCGCAACCGTTTT
ACCTGTCGCCTGTGGGACCCACTTCGGTTATGTCCGACGGCTCGAGCTAGGCCGTCGGACATAACAAAAC
CTTATATCCGACGGCTTACTCTAGGCCGTCGGACATAACATATTCCAGAAATTGCACAAAATTCTGAATT
TTAAAAAATCTGACATTTGCAAATACAAAACAGATTTCATGCACATATACACATTCACAATCACAAATAT
ACTCACATAAGTATACACATTCACAAATATACTCACATAAGTATTCACATTCACAAATTTAACATAACGA
CATATAATTCCAAATGGTTGCAATAAGTGTTTGCATCAACATAGTTGTCCAAAATCCAAACTGACATTGT
TCGACGGATAGTCTTTCACATGAAAGGTTGCAACAAGTGTTTTACATCACTATCACTCATATCCATCGCC
ACCTCCTCCGGCTGGACTCTGCGTGCTGAAAAGGTTGTTCACCCACTTATATGATGTGTCGTCTTGACCA
GACCCATCTCCAGGTGCGGCAACTGAAGCGGGTGGTGTCTGAAATCCCTATAACACAACCACATGAAATA
GTAACCACTCATTTGTTCATTTAAACACATAAGACATCTATGAACATGTCACACACGCATATGTGTACAT
ACCATAGGGAATTGTGAC
>CUFF.3411.1_29.ids
GAAGAAAAGTCGCCGCGTTCCTCTTGCCTGATGAAATCCTCTTCTCGTCTCGATCCGAGCCTCCGCGTGG
CTTCACGATCAGATGCTTGGTCCGATCGAACAACGAGCTACGACGTTCCGGGGGAATCTGGATCTTGACG
GACTGGACAATTGGGAGGCGTCGACGGACTTCTAAAGCATGACTGGACAATTGTGTGATGTGACATCTTG
AAAGCCTTTGCCATGTTGGGTGCGCTCGCATGGCAGGCATCATAATAAAGATGTTGGTTT
>CUFF.3412.1_29.ids
GAAGAAAAGTCGCCGCGTTCCTCTTGCCTGATGAAATCCTCTTCTCGTCTCGATCCGAGCCTCCGCGTGG
CTTCACGATCAGATGCTTGGTCCGATCGAACAACGGTGAGTCTTGCTCTGTTACTTGATTGTTCGAAACG
CATGGTTTTGTTTTGTGATGATGTGCAGGTTCCGATCTGTTTCGTTTGATTGATGAGTTGACGACGCATC
GGCTCGAAGCGAGACGAGGCTGCATGGTTTTTGTGCCTGGAGGTTTCTGATCCGTCGAATTGATATCTGC
CGACCTTCAGAGCTACGACGTTCCGGGGGAATCTGGATCTTGACGGACTGGACAATTGGGAGGCGTCGAC
GGACTTCTAAAGCATGACTGGACAATTGTGTGATGTGACATCTTGAAAGCCTTTGCCATGTTGGGTGCGC
TCGCATGGCAGGCATCATAATAAAGATGTTGGTTT
>CUFF.3416.1_29.ids
AAGAAAAGTCGCTGCGTTCCTCTTGCCTGATGAAATCCTCTTCCCGTCTAGATCTGAGCCTCCGCGTGGC
TTCCGGATCAGATGGTTGGTCCGATCGAACAACGGTGAGTCTTGCTCTGTTACTTGATTGTTCGAAACGC
ATGGTTTTGTTTTGTGATGATGTGCAGGTTCCGATCTGTTTCGTTTGATTGATGAGTTGACGACGCATCG
GCTCGAAGCGAGACGAGGCTGCATGGTTTTTGTGCCTGGAGGTTTCTGATCCGCGTGGTTAAGGAAACTG
GGTGCTACAATTTGTTGCTACAAGTGCCCGATCCTTCGAATTGATATCTGCCGACCTTCAGAGTTGGGAC
GTTCCGGGGGATCTGGATCTTGGCGGACTGGACAAATTGGGAGGCGTCGACGGGCTTCTAAAGCGTGGCT
GGACAATTGTGAGATGTGACATCTTGAAGGCCTTTGCCATGTTGGG
>CUFF.3527.2_29.ids
GAACAAATTGGCTCGGTTTAGAATTTGGTGGAACAAATTGGTCCCGTTCGTTTCGGTCGGATCTGGAACT
AAAATTGGCCTGGTTTGAAGTTTACCCTCTCTCCACAGCCCGACACCAATCCTGGTCTCATCCCTTCCGG
ATTGAACCCTGCTGTGATGCGAGACAGCGCAATGCTGGCGGCGCGGGAGGCGAATAAGCGGCTGCGCGCA
GCGCCGACGGCGACCCTCCCCACCGCCTTCTCACTGATCCCTACAACACCAATTATAGTTGGGGAAGGTG
AACCTCCCTCTTGGGATCCGGTACCAACTCTAAAAGGTATTAAATTCTTTGTGCGTATATATGGTTTGCT
TTAGTCTTATTACTTGTAATTTTGAAATGATACATGATTTGCTTTAATTCTATTTTATTATTTAACTTCT
ACCTGACAATAAATCTATATTCTTTAGTTCTACAATGAGTATGTCATTACGAGATCATATTAGAAAGAGG
AGGGAAGAAGAAGATGATGACATGATGTTGTTTATTTTCCCTGCCTTATATCTGATGGGTTCAACTAGAA
GTGGGGGGACAAAAGAAGAAACGCCATACATCAGATGAGACAACTCCGTATGTGTATTGTCAAGTATTGG
GAAGACAACTCCGTATGTGTGACCATTGTTATTACTGTATTTGCTTATGTAGCTGATTACTTATATAACT
GTTTCTTGGCGAGTATGCGTGAACAATTGCAAGTCTTTTTGTTATTACTGTATGTATTAAATTGATTTGA
ACAAATTGAGTGCATCGTGATTGTGTACATG
>CUFF.3812.1_29.ids
ATTGTGGAAGTTCTAATTACTTGTGGGGAATGGACATGGAAATTTTATTATTAGGCCCCTATTTTGCTTG
CGTTGCTGCAACACTCACTATGACATTGCATGGCCTTGTTACGTTCTTTGTTTCTTTAATTTTGTTTCAT
TTTGTTAATCAAAGTGTATGACTTATTACTTTATTTCAACATTTTTTGAGAAAAAAATCATTCATAACAC
TATTTGTAGATGGTACCTCTTCCCAAACAAGTGAAGCAAATAGCAATTGATTACAGCCCTTTCGTTTACT
AAATAGCAAATTCATTTCTGCCCTAATTGCAGTCAATCAAGGCTTTATGTGATAAAACAAATGTTTTTTT
TGCAGAAGCCGTTCAGATGCTAATGACTCAGCTTCTTCCCTATCCGTAAACGGCTTGTACCAGTCTTCAG
TTTTCTGAACTTTAAGCAGATACCAATACCAGAAAGACATGCTACTATGGCGTGCAAGAATAAGGCTTTC
ATCTGACTGATCTCGGGAGTGATCATGGGCCCTGAAAAAGATTTTACTCTATGACCTTCATGTGATTGTC
CAGCAGTTAGGGTAGACTTTACCGGGAACTGGATGGAATTGAGGCCCCGTTTCAATCTCACGTGATAAAC
TTTAGCTTCCTGCTAAACTTTAGCTATATGAATTGAAGTGCTAAAGTTTAGCTTCAATTACCACCATTAG
CTCTCCTGTTTAGATTACAAATGGCTAAAAGTAGCTAAAAAATAGCTGCTAAAGTTTATCTCGCGAGATT
GGAACAGGGCCTGAGTCTGTTTAAATCATAAGTTGAAATCCATTCGAATCCCTCTGAATCCACATGTATG
TTTGTTGGGCTGTGTCTGTCTTTGAGTTTGGTTCAGCTAGGAAGATAATAGCTATACAACCGCCTTTTGC
CTTATTTTTTTCTTCACATTTTGTTTGTTCGACCTATGGGGTTCGTCCCTCAATTTATGTGAAACCTTTT
CTTTTGAATTAGACCAACTTATGCAAAACCTACATGCTATGTTCCGGATGAAGGGTGCTGAACACGCTCC
CATACGAATCCGCGAGAAGTGGGAAGGCGCAGGCGCAGCCGCAACAGGCAACAGCAAGTTCTTCAGGCAG
CATGAATGAAGACAACAGTCACTATCCTATCATCTGCTAGAGGTGCTACAGTGCGACACTCTAAACACAC
AAAGGACAGAAGATGCGTCAAAGCAGATGTTTTTTTTGCATCCATGCAGAGGTGAAACATGATTTTGAAT
CCTCTCAACTAACGTATTGAGATAAAGAAATTTTAGTTCTACGACAGTCACCGAGTTGTATTATAGGAAT
AATTTAGCTGTTGTTATTACAT
>CUFF.3816.1_29.ids
TCTCCCTTGTTCTCGAGCTCTAGTCCCAGTCCACTACAAAGGTGCTGGAGTCCTGGTATTCTTGCTGGTG
TGCATCCTCTCTTTCAGCCACCAATTTTGCTTTACTCCAGAGCTGAATGCCAACCTCTTGTTTGTGGTGA
CCAAACCCAACCGTTCTTCACCTCCCCGTGGACAAGGCTTCCCACAAGTATTCTTGACCGTGTACTACTT
GTTCCATGCTCGACAAAGAATTCCTAGAAGAAGAAGATGAAATTCAAGAAGTGGTTTCGGAAGAGGAGTC
TGCTTCAGTGCTTGCTCATCAAGTGATGGGAGCCATCTAACTGGGTATTTAATAGAGGGATTTGGAACCT
CTTCATTGCAATAAGGTGATGAGGAGTACTCTAGGTGTTCCTAAGGCTGGAGGGTGTTTCCAGTTCTGGA
GGAAGATTAGTTAGGCTTATGTTTAAGCTTTGGAGGGTTCCTACCTTCCTGATATTGTAATAAGTTATGC
ACTTTGAGTATATCAGGACTTGTAATAAATGTAACTGTTCCTATGTAATAACCTTCCGTTTTAGAAATAA
AAAGAATATTTTGTAAAGTCTTCCGCTATTATCTCCGAAGTGTGTGTATCGAATGTGATTACTGTAATAT
GCATGTATGGTGGGAGATCCTTGGGATGATGAGTTCAAGTTGTTGAACTCGTGATAGCCTTGTTAAGT
>CUFF.3816.2_29.ids
GAGCTCTAGTCCCAGTCCACTACAAAGGTGCTGGAGTCCTGGCTTCCCACAAGTATTCTTGACCGTGTAC
TACTTGTTCCATGCTCGACAAAGAATTCCTAGAAGAAGAAGATGAAATTCAAGAAGTGGTTTCGGAAGAG
GAGTCTGCTTCAGTGCTTGCTCATCAAGTGATGGGAGCCATCTAACTGGGTATTTAATAGAGGGATTTGG
AACCTCTTCATTGCAATAAGGCAAGCCCCGGTGCATTTACCCCTTCCTTGTATTTTTAAAAGATTTTTAT
ACACTTTAAGTCTAGTGAAATGTGCATTAAGTTTATAGGAGTTGCTTGGAAACTATTGGATGCATTGCCT
ACCTTGATATCCATACCTTTATAGATACTTCTGATGAAGTATCAAAATACAATTTACAAAAATGCTTAGC
CCTGCTTAGATCTTGTGGATAGAGGTTGTCTTTTGCATTAATGCCTAGCTCAGGGGATATCCTGAGGAAG
GATGGCTTATACCTGCAAGAATATTTTCATTGGGAGCATGATGGGATCTTACTGCAAAGTTCCCTATAAT
GCTCTTTTCATCCTAAGGAACACAAACAATTCTAAGGATGGAAGTACTTAAATCGGGACTTGGGCTAGGA
ACATGTGATGTTCTACCCAGGTTAATTAAGGATTGGATGCGTATGTAGGCCTGTATGATCAAGGACTATC
TTAACTGGCCACGATATGGGACAGGGTAAGCTTGAACCCGACTATTCCATACATGAAAAGACAATCGCGC
ACTGTGAGTGGAGAGATGGCAAGAGTGGCACGTACCCTCCTGGCAAAGTACCGCCTAAAAGCGGTGGTGT
GCTCTCGGGTGGCGCGGACCTGTTCACGTTGTGGAGGATTTGTGGGAACGGCTGACATATGCAAGGGTTA
AGTGCTACATATGTCGTGTGGTTAGAGATCCTCAGCTGAGTAAATCGATTTGGATCGCCGTTATATCCCC
GGAGAGTGGAGACTTGATCTCCGACCTGCAACCTAAGTCAGGATGTAAACATTATGAATAAAAATGATGT
TGTATTGATGAGATGGTGAAATTAGACTAGATGCAACCAGAGTCTATTAATATTTAATCTGACGTTAAAA
TATTGAAAGTAAGGACTCACTATAGTAAGTTATTTCTGCAAAAGTATCTAAGTTGATTCTTGCTAAAGCC
TTTTCCTTGATTCCTATTTAACCAGCATATCCTTGAGAGTCATTTTTCTTAGTCGGCTAAGACTTGCGAA
AGTACACTTCGTACTCAGGGTTTTCGAACCCATGTTGTTGTAGGTGATGAGGAGTACTCTAGGTGTTCCT
AAGGCTGGAGGGTGTTTCCAGTTCTGGAGGAAGATTAGTTAGGCTTATGTTTAAGCTTTGGAGGGTTCCT
ACCTTCCTGATATTGTAATAAGTTATGCACTTTGAGTATATCAGGACTTGTAATAAATGTAACTGTTCCT
ATGTAATAACCTTCCGTTTTAGAAATAAAAAGAATATTTTGTAAAGTCTTCCGCTATTATCTCCGAAGTG
TGTGTATCGAATGTGATTACTGTAATATGCATGTATGGTGGGAGATCCTTGGGATGATGAGTTCAAGTTG
TTGAACTCGTGATAGCCTTGTTAAGT
>CUFF.4038.1_29.ids
ACGCAGCCTCCGGCCGAAGCGCGGTACGTCGCGGCGCGCGTGCGCGGTCTAGCGACCAACAGCCCCATAC
GGAGCAACCGCCCGCGCATATGCAAAACGTAAGTCTTACAAGGAAAACCCGTTCGCTCATCTTTGTCCAT
GGAGACGATGCCATTGAATATGAACAAAAATTCAAGAATAATATCTTACAAGAAAATCCGTTGTTGCATG
CTGTGTCCTTTTATCGCTTGGTCTCTTTCTCAGTTGGTTGCTGTAGCGACCCAAGTCTATGTTCATTAGA
ACAAGGAACTCAGCACAAGTCTTTTTCTCTGATCTCGCGAGCAGTGCTGATAACATGTTGTAACTCAGTG
AAAACGAGA
>CUFF.4140.1_29.ids
CACACAGCAAGCAGTCAAGCACCAGCCGCCACCGCCCACCGCCGGTCGCCAGTCGCCACTGCTCCATGGC
GTGCCCCCAAATCCCGTGACGGGCTGACGGCGTGACTCATCTTCCTCCTCTCCTCTCTGTAACAGTAAAA
ACTGTGATCCGCTGTAATGGCTAGTGAAGGTGAAGCTTCACCTCCACGAAAGCGTATGTTGTTGGAGTTA
CCTAGTGAACATCAAAGTCAGAACTTGACATCCTCACCTCATGCAAATACAACTCAACCTTTTGGTGTGT
CTGCATCATCATCAACACCTGCTGCAACATCTCATGAACAAGGTGCAAATCCAGAAGAAGGAATTAATTT
GGATGAGGATGATCCTTCAAAATTGAAGCAAGCAAAGAAGTCCACTTCAAATGTTTGGCAGTATTTTGAA
AAGTATGAGGTTGTCGTAGAGGAGAATGGCAAATCTGTGAAGCAAGTTTGGGCCAAATGCAAGTATCCGG
GATGCAAAAACAAGACTAGCAAAGCTAGGGCTGAAAGTAGTAGAGGAACAACTGCATTTTGGTCTCATTT
GAAAAATTATCATAAGATTGTGAAGGGGCAACAAGAGCTCAAGGCAGAAAAGGATCATGGCACAGTGCGG
GTGGTCGTGTACTTGATCCATTTCGTACTCGCCTTGACCCTACCATGGTAGAAGCGCTTGTCTGCACCAA
AGATTGGATAACTGGAGCAAGAAAAGGTTCCAAGGCTAAGAGTGTTGCTATTCCTAATATGGTTTGTGAA
ATGGAGGAACTTGAGGCTCTTGCTAGAAATCTTTCACTTGAGGTTAATTTACCTTCATGTTCTATTCTAT
TTTGCATAAAACATTAGCTATGATTTAACTATATATTCCTTTAACAAAATGTAGGATGAAGACCTAGATG
ATGATCATGATGATGGACCAGAGGCATCGTTGTAAGCTTGTTGATGAAGACCTAGATGATGATAATGCAA
CATGAATGCTCTGAATGTTTTTATTGTACTTGTTGCGTAATGCTTTGTGATCTTGCGAACTTGGGACTTG
TGGACTTGTGGCTGTGTACTTTGTGATCTGTGTGATGAACTTGTTATATTGTGAACTTGTGATCTGTGTG
ATCCACTTATTATATTGTGAACTTGTGATCAACT
>CUFF.4140.2_29.ids
CACACAGCAAGCAGTCAAGCACCAGCCGCCACCGCCCACCGCCGGTCGCCAGTCGCCACTGCTCCATGGC
GTGCCCCCAAATCCCGTGACGGGCTGACGGCGTGACTCATCTTCCTCCTCTCCTCTCTGTAACAGTAAAA
ACTGTGATCCGCTGTAATGGCTAGTGAAGGTGAAGCTTCACCTCCACGAAAGCGTATGTTGTTGGAGTTA
CCTAGTGAACATCAAAGTCAGAACTTGACATCCTCACCTCATGCAAATACAACTCAACCTTTTGGTGTGT
CTGCATCATCATCAACACCTGCTGCAACATCTCATGAACAAGGTGCAAATCCAGAAGAAGGAATTAATTT
GGATGAGGATGATCCTTCAAAATTGAAGCAAGCAAAGAAGTCCACTTCAAATGTTTGGCAGTATTTTGAA
AAGTATGAGGTTGTCGTAGAGGAGAATGGCAAATCTGTGAAGCAAGTTTGGGCCAAATGCAAGTATCCGG
GATGCAAAAACAAGACTAGCAAAGCTAGGGCTGAAAGTAGTAGAGGAACAACTGCATTTTGGTCTCATTT
GAAAAATTATCATAAGATTGTGAAGGGGCAACAAGAGCTCAAGGCAGAAAAGGATCATGGCACAGTGCGG
GTGGTCGTGTACTTGATCCATTTCGTACTCGCCTTGACCCTACCATGGTAGAAGCGCTTGTCTGCACCAA
AGATTGGATAACTGGAGCAAGAAAAGGTTCCAAGGCTAAGAGTGTTGCTATTCCTAATATGGTTTGTGAA
ATGGAGGAACTTGAGGCTCTTGCTAGAAATCTTTCACTTGAGGATGAAGACCTAGATGATGATCATGATG
ATGGACCAGAGGCATCGTTGTAAGCTTGTTGATGAAGACCTAGATGATGATAATGCAACATGAATGCTCT
GAATGTTTTTATTGTACTTGTTGCGTAATGCTTTGTGATCTTGCGAACTTGGGACTTGTGGACTTGTGGC
TGTGTACTTTGTGATCTGTGTGATGAACTTGTTATATTGTGAACTTGTGATCTGTGTGATCCACTTATTA
TATTGTGAACTTGTGATCAACT
>CUFF.4173.1_29.ids
ACTAAAATACTTTTGAGTTTTGACCTTTGTGTATAACAATATGAACGTTGTCAGCTTCTATGTATAATTT
TACACAGACCACATTTTTTACTCCATTTCCTAATGATTGGCCTGATTAATAAAACTATAGATTTTATTTC
GCAGATCACTGTCATCTTATGTGGTCGACTGGTCGTAGATTGTTGCATGACCTTTTTTTGGTACAATGAC
GATAACATCTTCTACGATTACTTCTTGGAGAAAGAGAAGTAACACAAATTCAGTTTTCCTCAATCTAGTT
TTAATTTCATAACTTCTCGAGTTTTGTTTCCTGTTTTTAACGTTTGGGTTTTACTAAACTGCTTCTGATT
TAATATCTTTCTGTTCTCACTCTTAGTCTTCGTTCGACCTTTGCAAAATTAGATACGATTTTCTGCTCGT
TCCACACAATTTTCCTCCTCTCTTGTTGTTTTAGATGTGAGTTTCCTTAGATCAATACGTGTAGCCAAAG
CACATTAAAGTCAACATCCATGTTGTTTGTTCATACGCAAAGGTAAGTCTTTTTTACAGCCTAAGGTCAA
ACACGCTTTAGGAATATATTGTATTACTATTGTTTTGTAAAAGGGTTAATATTATGTTTTTTATGTTTCC
TGTCCGCATATTTTTGTGGCAGAATTTCATCTAGGCACGAGGACTAATATTTGTGATCCTTCGAGCTTTC
ATGGCCGAGATTAGAATTTCATCTAAGCATGAGGACCAATACCTTTGATCCTAAGAGCTTCCACTGCTGT
GGTTCTGTTTATTTCTGCTTTTTTGTTGAAATATGTGGACCAGAACCTCCGATCCTTACATGCTTCCTCG
AT
>CUFF.4347.1_29.ids
CTCCCAGAAATATCCAGCGCATTAGCGGCGGTCAGCACTAAGCAAGCAAGCATGCATGCATGTACAGTTA
GATGTTGGTGGCACCGAAAGGGAAAGGTGAACGAAGTGGACCGGACTGGTAGCGCAGAAGCCGACCAATT
CCTTGCTTTCCTTGCGGAAAGCGGCCACGCCAACCTCCGATCGAACACGACAGCAGCTCATCATCACGGC
TAATTAACCAAGCAGCCGACTAATCTTGATCAAGAACGGATTCTTCCTCTGTAT
>CUFF.4554.1_29.ids
GCCGTCGGTTCTTGACTTCGTAAGTATTATCTCGTCGACTCTGGTTATCCAAATCGACAAGGATATCTAG
CCCCTTTCAAAGGAAGCACATACCATATACTAGAATTTCGACTTCGTAATGGACGTCCTCCTCAAGGGAA
GTATGAGATATTCAATTTCTTACATTCATCTCTTCGAAATGTTATTGAGAGGGCTTTTGGAGTCTTGAAG
CAGAAGTGGCGTATTTTGAAAGGCATTCCAAGTTTTTCTACACGTACACAGAAACATATAATAATAGCTT
GCATGGCGTTGCGTAATTTTATTCGTGACAGCAATTCAGAAGATAAGTTGTTTGATAGATGTGATGCTGA
TGAGGAGTACTTGGTACAACAGAGTTTCACGTCACAAGCACAAGGAGATGACAATCCAGAGGGAGAGAAT
GAGAATACAATGAATACCATTCGCATTAAGATAGCTGATGCTTTGAGTAGTGCGAGAGGGAGATAGTTAT
GTTGAAGTAGGATATTCTGAATCATCAGTTTATTTATGTGTCTCCTACAATGTAGGGCTATTACACACAT
TTTGTACCAAACCTACAATTTCACAGTTGTTC
>CUFF.4555.1_29.ids
TTCAAAACTGAGCATGATAGAATCAAAGAGGAACGTTTCTGGCCGTATTTCCAAGGAGCTATCGGAGCTA
TTGACGGTTCACATGTTCCTGTCACAGTGCCAGCAGCTGAAGTGCTTAACTATACATGTCGACATGGGTA
TACATCTCAGAATGTGTTAGCAATTTGTGATTTTGACATGAGATTTATCTTTGTCGTTGCTGGGTGGCCG
GGTTCTGCACATGACACACGGATCCTGAATCATGCTTTAGCAAATTTCCCTTCATTTCCGGTGCCTCCAA
AAGGTATATATGTTTTGTTTCATTCAATATTTATATGGATTTTTTGTTTTGCTAATTTTTTGATATAGGT
AAGTATTATCTCGTCGACTCTGGTTATCCAAATCGACAAGGATATCTAGCCCCTTTCAAAGGAAGCACAT
ACCATATACTAGAATTTCGACTTCGTAATGGACGTCCTCCTCAAGGGAAGTATGAGATATTCAATTTCTT
ACATTCATCTCTTCGAAATGTTATTGAGAGGGCTTTTGGAGTCTTGAAGCAGAAGTGGCGTATTTTGAAA
GGCATTCCAAGTTTTTCTACACGTACACAGAAACATATAATAATAGCTTGCATGGCGTTGCGTAATTTTA
TTCGTGACAGCAATTCAGAAGATAAGTTGTTTGATAGATGTGATGCTGATGAGGAGTACTTGGTACAACA
GAGTTTCACGTCACAAGCACAAGGAGATGACAATCCAGAGGGAGAGAATGAGAATACAATGAATACCATT
CGCATTAAGATAGCTGATGCTTTGAGTAGTGCGAGAGGGAGATAGTTATGTTGAAGTAGGATATTCTGAA
TCATCAGTTTATTTATGTGTCTCCTACAATGTAGGGCTATTACACACATTTTGTACCAAACCTACAATTT
CACAGTTGTTC
>CUFF.4763.1_29.ids
TTGTTCATCCTGTAATCCCCCGTGCCATTCCATTATTTATTGATTTGTTTCGTGTATAATAAGATCCCCA
CCGTTGCGGAGGATGCAGAGTGAGGCTGTGGTGGTAGAGCAAAAAGGAAGAGTCCAGTCCCTCAGTAATA
ACTTATTTATAGGTCATCGTCGATCGCGTTAAACGAGAACTGTACATCGATGTAACAGTCAGTCCATGAT
GTTTTTCCTCCCTTTTTTTTTAGTTACTCCCTTCCCGGGACGGCAGTATACAAGTTTGTATAAGAGTATA
CAAGAATTACAGACAGTTCAAGCAACCTGGAGCTTGCGGAGGTGAGAAGGTGTTTTTGCCGTTGGGAATC
TACATTTTTTTTGTCGATCCTTTTTCTTTTAACAGTGGATATAATTAAATCCTGTTACTTGTTACAGTGT
ACATTAATCGTGTT
>CUFF.4774.1_29.ids
TATCACAAAAGTCTCATCCATAGTCATAAGACACAACTTCTCATCCAGTCATAATAAGAGACAATATCAC
AACATCTCATACATAGTCATAAGACACAAAAGTCTCAAGTATCACAACACATAAAATGGAAGGTCACTAT
CGCTGATCACCATCAGGGTACAACGACGAGTGATGGTCGATACTCCATTAAGTTCTTCACGCAGTTGCTC
CACTTCTGCTCGATCTTGAGTGGAGAGATGGGAACTATGAGCAGCAGACCTCGACGAACCTCCACGCTGA
GCCCTCACCTGGCTCGAGTCGATGATGTTATCAAACATTGTGTACTTACAAACAAATAACATCACGACAG
ATTCAGAACATATATTGCATTCAACCAATAAAACAATATAAGATATGTAGAGTCCGCACCTTTCATGAGC
TTTTCCACCACTTGCATACACAACCTGAAGAAAAAATGACATAAGACAAATAATTTCATGTCAACTATGC
TAACTTGCATCAGAAGGAATCACATTTAGTTGACGAGCAAAAGAGAATGCACATGGAAACAACTACCCTA
GTAATATGTCTCTTTCAAGCAAGGAATATGGTTTTGCTATAACCTTAGTTGACAAGCAAAAGAGAATGCA
TGATATAAGAGGACGGGGGGTACGACATTTGGGCGGCGTGGAGGCCACGCACAGTGAAGTAGAGGCGGGT
TCGCTTGGGGAGCAAGGCGGCGGGGCGCGTCGGGGGTAGGCATGGGAATGGATCACAATCCAGCCCCAAC
CCCACTCCAATCCTAAAATATTAAGGAGTAGACCCAGCCCTACTTGAATCCAACCTAATCTATTGTAGCT
CAATCCAAACAGATTTTAAAGTCTCGCCATCCAAACTTGCCCCGACCTTTAGCAATCCAAGGGCCAATTC
TACGTTAGCAATCCAAGGGCCCCACAAACAAGCAAACACGACCATTAGCTAATTGAATTAGCATAATCCA
TGGGCTCACTCGTACATGGTCACCCATACATGGCACCAGCAAGCAGTTCCTACAGAATTTAAGGCTACAG
AAGAAATTAGTTCACAATAACTCAAAGAATTCGTGGTTCCTGCAGAACTGTAAATTCAGAAGCATTCATG
GCAGCAACTCCTAACGCTACACCGTCGAAGCTAATCCCAGACAGCGTTCACATTAACATGGCAGGTACTG
TTCACAGTAACATGGTAACAGTTTGTGCATAACAACAACCTTTACTGTACGAGCACTTCTCAATATCTGA
TCTGATCCGATCCGATCCTATGACCAAGCTAATAAAATGCAGTAGTAATTGCAAAAGATTAAGAGGATGC
TGAAATTAAAGAAAATAAACAGGGTATTATACAGATGGAGGAATGGAACACAACACCACCGGGCCAGTCA
GCCAGCCAAACCAATATGTCCAAGCAACAATCCTGCACTGTAGTAACATGAACGAACAGATGCCAATCCT
ACTGAATCGAATGCCGAATGGAATATGGATGAAAGAGTAAAAAAGAAGGAATCAACAGCTCAGCACGTAT
AGCAATAAATTACAGCACGGGGTAGTGTAGATCGAAACTGCTAGCACCTGCGAGAAGTAGATCCAAATCG
TCGCGCGTTTGTGGACAACATCGCCGGTGAGCAGTAGAAGAGGAGCATCACCGGTGAGGAGAAAGAACAT
CACATGTTGGATTGGAGGATGCAACAGAGATCTGGCACCGGCTGCTGGTGGGTCACGAGGATGCCCTTAT
CCTCCGCGGCAAGCCGGGGCAGCGTCTCCACGGGGCTTCCTCCATGCGAGCGTCAT
>CUFF.4799.1_29.ids
AAGTACTTTTTAAGACAAATCGGTGCATATAAATATTAGGTTTCAAAACTAAATAACAAAATAGTTATTT
GTAGCCAAAATTTTATAAGTTTGACCCGAACCTTGTCCAAAACAACAACTAATAGGACACCGGAGGGAGT
AGTTATCAACCACTATAGATTTTGAAACTATCAAAGAACCTTTCTAGTTTTCAACAAGAAAATAAAGAAT
GGTCCACACAAATAAATTGTTTGAAATGAACAAGAGTTAGCACTGAAAGGTAGACCCGAGAAATTATATC
TAGTAGGGGCATTCCATTAGTTGCTTCAAAAATTGCAGGTCGTCAAAACAAATTCATCGCACGAAGTCAG
TAGTTAACTTTACTATACATGGTCCATATTAGAGGTAAAGAGGAGAGTCTGGCATTAGGATACCTAAATG
GTTCATCCCATCTCAGTTACGTCAATACTTGTTGTGCTCCATCAAAGTAGCACATTGAGGATATGATACA
GTACAGCATGTTTACTGATATCCTAAGGCTCCCCAACTCACCTAATTATTACCAAAATAACCACCTTAAG
ACTCATATATCGATCAGCTAGAGCTAATCAAAAGCCTAGTAGATCAAATAACATGTAACCACACTCAACA
TAAAACAAAATAAGCATCCTATCAAGAAGAACTAGCAGGGAAGGAGACATGAAACCATGTGTCACCGTAA
GATGCAATGCAAGTGTTAGGCTAACACCAATACTAGCCTTAGAATAGGTATCAAAATCCCTGATAACCCA
GTAACCCACAACTGAAATTGTGATCAGTTCA
>CUFF.4881.1_29.ids
GTTTTAATTGATGATTTTCACATTGGTATCCACACAATGGAAATCTCTTCAATTGGTATCTTTAAAGGTA
GATTTTCAAAATTGGTATCCAATTCTTTAGAAGTTCATCTTTAAATTGGTATCTATTTTAAAACCCTCTT
GAAAGCTAAGAGGAGAATTTCATTTAGGAGTTTTTTAGTCAAAGGAAAAGCATTTGAAACAGGGGGAGAA
AATTCAAATCTTGAAAATGCTTCTTGCAATCTTATTCATATACCTTTGACTACTTGCAAAAGACTTTGAA
AAGATTTTCCAAAAGGATTTGCAAAAACAAAACAAGTGGTGCAAATGTGGTCCAAAATGTTAAAGAAAAG
AAAAGCAATCCATTCATATCTAGTGAGATTATCAATTGGTTTAATTTCAAGTTACCTATGCACTTACCTT
ATGCAAACTAGTTCATCTCTGCACTTATTATTTGCTTTGGTTTGTGTTGGTATCAATCACAAAAAAGGTG
GAGATTGAAAGGGAAATAGGGTTAACCTTTTCCTATAATTAGTTTTGGTAGTTGATCGTCAACACAAACA
CATGGACTAACTAGTTTGCCAAGAATTCATGTATTACAGGTGCATAAGGTTCAACACAAACTAATAAAAG
ATTCAAGTTAGGGACTAAATTGAAATGGAGCAAAGGCTTGAGTGTGCTGTGAACTGGCGCACCGGACAGT
GTCCGGTGCACCATGCCCGTACAACTCTGAAGCAGCCACTCTCGGGAAAACGCAGGCTAGCTCCGCTATA
ATTCACCGGACTGTCTAGTGTGCCAGTGGAGCAACGGCTAACTCACGCAACGGTCCACTCTGATAGGAGC
TACAATGAGCAACAGTGCTACACAGAAGTCAGAGCAGCGAAGTCAGAGGGGCACCAGACTGTCCGGTGTG
GCACCGGACTATCCGGTGCCGCAAGA
>CUFF.4882.1_29.ids
CCATCGACAACAGCCTCCCCAACGGGCCACCTTGGTGGTTGGGGGCTATAAATACCCCCAACCACCACAA
CTTCAAGCATCCAAGTTTTCTGAACATCACATTCAATACAAGAGCTCTAGCATTCACTCCAAGACACAAT
ACAAAAGATCAAATTCCCCCCGAGTCCCAAATCCACTCCAAACACTTAGTGGCTTGTGAGAGAGAGATTT
TTGTGTTCATTTGAGTTCTTGTTGCTTGGATTGGCTTTCTTATTTTCATATTCTTATTCTCAAGTGCTCT
GTAAGCGAGGCAAGAGACACCAAGTGTGTGGTGGTCTTGCGGGGTCTTAGTGACCTGTGAGATTAAGGAA
GAAGGCTCACTCGGTCTAAGTGACCGTTTGAGAGAGGGAAAGGGTTGGAATATACCCAGTCTTTGTGACC
TCCTCAACGGGGACTAGGTTCTTTGGAACTGAATCTCGGTAAAACAAATCACCATGCTCACTCTCCTTAT
TTCTTGGTTGATTTGTTTTCCCTCTCTTTGTGACTTGAAGTTTAACTCTAACGCTAACCCTCGACCTTAG
TGCATGTTTAAGTTTATAAATTTCAGGTTTCGCTTATTCACCCCTGTTGGGGCCTTCGTCTTCTGAAGGT
CCTCAAAAACACGACTAACATGTTTCCCAAGTTCAAATATATATACAGGGACCTTCGGCCTTGGGATGAA
GCTATACATGATATAAAAAGCAGGGATCGGGAGAAGGATGAACCAGTTCCGAAGCTACCTGTGGAGAAGC
TTCGGCTTAACAGCAAAAAATGGAACCGACCTAAAGGGGAAAAGGTTGTCTAGTCCTTGATAGATTATCC
CTAGGTCAATAGTAAATGTCAAGGGCATGAATGTAATTTACACAGGCTGCGTCTTGTGCCTATAAATAGA
TGAACAGTAGCACTGTATTGTTCACGTTGACTTGTATTCGCTTGCACGTCACTCTCGAGCCTTTTACCTT
CTGTCAAGATGAAGGTATAAATGTAATTCGATATTGTTCATATTCATTCATGATATTATAATAAAAATGT
CC
>CUFF.4883.1_29.ids
GGAAAAAAATCCCACCGCTGTTGCTCCTGTCCGTGCCCGGCCTTGCCTGGGCGACATCATCCTTGGCCGA
TTCGCTCCATCAGTCGCGAGCTCGGCACCCTGCTGCGGTCGGCGTAGTCGTCTTCAGCCACCGGACACCA
CTAGCCCTGCTTGTCTCCGTCGCGGCCCAGAAGCCCAGCCGCCCCTGCTACTCGTCCTTGTGCCTACACC
CTGCCGCATCCGCTCAAGCCACTGGACGCCGGCGTCGCGTTCGGTCTGGTCGCGCTCGTCCTTGCCTCTA
CATCTACCAGCGTTCAGCGTCCTACAACTGCTCACCTGCTCCCCATCGCATTCAACACCGCCACAGCCTC
AAGCGGCACTCGCTGAACAACATCCTCCTCGTCGCGCTTGGAATCCGCCACCTGACTCATTTTTCCTTGC
TCTGGTGCGTCGTCTCATGGAGCTGCTGAACGCCGACGTCACCCTGAGCTCATTCCACACCAGATTACGT
TATCCGTGGATCAATCGCTTGGTGAAACAATTTTCTGGAGACTTGTCGTCACCTTGAAGACTTGTGAAAT
TTTATTTCCTTAGTCTTTGGCTCTTCTATGCAACAAAGGCAAGCCCCGGTGTACTCACCACTTTCCTTGT
TGTTTACAAAACTTTTATCACTTGATATGCTGCATTAGGTGATAGGAGTTGCGTGATCAAACAATTTATG
CATTATCATCCTTGAGAATTTGAATAATCATTCCTTGATACCTATTTTATGAAAAACTAGTGCCGCTTAG
CCCTGCTTAAAGTGATAGGATTTTGAAATTTATTTTGATTACTGGTTATTGTTATGTGTGAATGAACTTG
AGTTAGATAATTAATATGAGACCAGACGGGTGGCTTGCATCGTGAAATGAGTCGGTGTAGTGCTCCGTCT
GTGTCGATTAAGGATCGTTCGATGTAGGCCTGTTGTGGTTGAGACTTTGCAACTAGCCACATGCCTCGGT
AAGCCTGAACCCGGCTATTCCATACGTGAAAAGACAACCGCGCATTGGGCGTGGGAGATGGTGGGAGTAG
CGTGTACCCTCCTGGCTAGAGGTTGGACGGAGGAGTATTGTGCTCCCGGGTAGCGCGGACCGGTTCACGT
TGTGGAGGATCTGTGGGAACGGTTGACATATGCAAGGGTTAAGTGCTACATATGTCATGTGGTTAGGAAT
CCCCAGCTGGGTATAATTGGTTCGAATTGTCGTTGCTCCTCGATTATGGAGACTTGACCCTCCGACCACT
CATCGTAGTTAATAAGTGAAACACGAATTGGCTAAAAGAAAGCTAGATAGGACAAGTGAATGCTCTAGTT
CAGGAAAATCTAGAAACAGGTAAGAACGTAAATTGATAATTAAAAGATGGCTTAAGGATCCACTATTAGT
AAGCGTTTCTGCAAAATGAGTCCTTGATTATTGCTTAGCCTTACCTTGACTCCCTCTAGCCAGCATACCC
TTGAGAGTCTTTTCTTTAGTCGGATAAGTCTTGCTGAGTAATTGCGTACTCAGGGTTTTATTCCCTGTTG
TTTTTCAGGTCTTAGTTTTATGCTGCTGATGGTGGTGTTAAGTGTCGGTGGGCTCGACCTTCTTATAAGT
CTAAGTAACCCTTCTATACTTCTTATTAAGGATGGTCTCTTGAGCTAGCATATATTTCAAACTTATACTT
TTGTACTCACTCCGATGAAAATAATATAAAATTTTTGTAACTTCTAAAATTTGGTAATAAAATTTTCGCT
GCAAAAATATTGATGTGTGTGATTCGTGTTTACTTAATCTTGCGATCTTGGTGGTAGTGGTTTATCCGAA
GTCCCCTGGGATACTCGGACAGATCATGTTAAGTTATCAGGCATACATGCATAGCTGTTTCAGGTCTTTG
AGACAAGGATAGGTGCATGTGGGTCCTATAATTTGGGAGGTTCTGCCACATGGACTATGGCTACAAATTA
AGCAAAGTCCCTCTCCAATATGATAATGAGAGTGCAATCCGCTTGGCGGATAATGCCATTGAACACAGCC
GCACTAAGCACATAGACATTCGGTATCACTTTCTGAGGAATCATCAGCAAAGGGGGATATCGAAATAGCT
TATGTAAACATCAAGAATCAACTAGTCGATATCTTTACCAAGCCATTAGATGAGAAAACCTTTAGCAAAC
TTAGGAATGAGCTAAATATACTTGATTCTCGGAACTTTGATTGAAACATTGCACACATAGCTAATTTATA
TACCTTTGATCATATCTCTTTCATTTTGGTACAAATGCATATTTCTTATTATTCTTGCGCCAAGACTACG
ACTAATATGTTTCCAAGTGTATTTCTATACTAAGTCGTAGATTGAAAGGGAATTGGAGTATTTGACGAAG
ATAAGGCTTCCACTCCACTCTAACGGTATCATTTACCCTTCGTCGCTACTCCGCT
>CUFF.4884.1_29.ids
GGTTTGTTTGAACTTTATCGTCAGGTGTGTTCACGCGTAAATTTGTCCTTGCTAATGTTAAGATAGGGGT
AATGCCCCAACTTTTTTCACATAGATACTTTGCATGAATTTAATTGACAGAATATAAGGCTTCTCAGCTA
CGTCTTCCGGTTATTCGACTAGAGCAGCTGAATTCAGAAGGGACGAAGGACATTCCCAATTCAGATTAAG
CCGAAATATAACAGATTGGTACATCGTTTCAAAATTTTAAAAGATCAATACGTCAAAGAAGAATCACCTT
TTGTAACCTGAGTGCCAAACAATACATTATAACAAAGCCCCAAGTGCAAGATCTAAGGTTCCTACTTTCA
GAATTCAGTAAAAAAAAATCCTAAAACACAGGTATGATAGGTCGTTTCTTCCAGTCCAGAAATATTTTGT
TGCTTGCCCCATGCACAAGATATGTCCTAGTCTCTAAGACAGGCCACAGGGAAGTGTACTCCTTTTCTCA
ACCTCTTTCCATTTCTTAGAAATCTTCTTTATCTTCGTCATATCTCAGACAACAGTTTTCTTTATGCCAA
CAAAAAATATTCGCCCCTGTCGTGATGTACAGCTCAACTACGACTTACTCCCTCTAATACCAAAATAAAA
TTTGTTTTGTCTTTTTAGTAAATTCATACGATGATGTATGTGTCTATTTTTATCATCGTCTAGTTAAATA
TAGATATAAAATTCAAGAGCTAAAATAAATACTATTTTGGAACGGAGGTGTACAATTTATATGCAACAGC
AAATATTAAAAGAATTTGAAATAACATCAATACAAATATGCCATCAACAATACAAGCTCATTTTTTTACT
CCTAGCATGCATGAGAAAACAATCTGTAGACACTAGCGGGGGCAAAGACAAGCAGATGATAAGCAACAAT
TCATTTATAGCAGCTTGTTTCTGGAGACTGGAGTACACATGAGACAAACATTGTCTCACCAATGTATACG
TATATAATCCATCACACATGAATACTTAGGTTATTTGTCTTCTAGCTTCCGCCTGACACAATCACAGAAC
TAGAATGTAAAAAGGGGTAAAGAAATAAAAAAGGACGACTCCTAATGGAGTCCGCCATTGCCGTATTGTG
ACTTGCCGGTTTGTGCGCACCTCAGCTGACCACCAAGGAGGTCAGGAAAGGCACCACGAAAACGAATGCT
TCTTGAGAAGCTCTGTTTCCACTATCCATCGTCGTGCAGCTTTAACTCTCAAGAACCATGCAGATGCTCA
AGCCATGCATCTTCCATGGTCTACGGGGGCTGTGGACAAGGGGAGGGGAGAAGGAGGAGCACGTCTGTAC
CCTGGTGAGGACGATGATGTCTGCAGGTG
>CUFF.4902.1_29.ids
GCCGCACACGCCATTCGTTTGACTTTCTGCTGTCGGACTAGTAAATTCACGGACCGACGACCGGCGATAT
AATAATACATTCATGGATTACATTAAGTTTATATATATATGCTGCCCTTCGATGTTCACAAAAAAGAGAT
TGTTTTGAATAATGAAAACAAATACTCCTAGTTCCGCGCGAATAATAATTGGAGGATTTACTTTCTACTA
TGATTAATTATTTGGGGTTTATAACTTAACAGTATATCCTAGCCTCACCGTTCCTAGCAATGGAAGTTTC
GTTTTTTCTTTTGCTGTTTTTATATATGGGCAAGCAATGAACTTCGTCCAGCTGGATAATGATGTGCACA
ACAACAAAGCAGGGACGACACGTACTAGTCTGGTCATATATTCGTTAGGAAATAAACATTTCTGGTACAA
TATAGGGCAACCATCGCGTTGCTAAATCTGAGCCTGCCAGCTCCTCACGAGCAGGAGAATGTTGATTTTC
CACACACAAAATGACAATTTTGCTGACCTCAAAATTTGTAAGTTTGCATATGTTCTTG
>CUFF.4903.1_29.ids
CTAGCTGCCTGCCTCCAGCCTCCTCATATTCCTCCACTCACCGTTGCCATGCCAAAGCTCCCACACCTCT
CATGCATGGGCAGAGGGTTCATGGCCACGGCAGCAGCCGCCCACGTTCGCCGCCGCATCCACCACTCACC
ACCCGATCGATGGGGAGCACCGGAGCAGAGCAGAGAGCAGCGCGCGCGCGAACCCTAAAAGCCTTCGGTC
GACCTGTATGGATCGGATCAGCCGGAGCGCGAGCGTCCAGCCTGCCACGCCTGGGCTGGTGCGCGCGCGG
GCCCACCTCCCCGCTATAAAGCGGGACCGCCGCGCGCGGCATCGTCAGGAGCAGGAATCTACCGGACGGA
GGATCCGTAGTTCCCTCCAAGGTGTTTCTGACCAGATCTATTTATTACTAGTACCACTACTCAGTTCTTC
CCCTACCGTACTCTGTCTCTTCTTTCCTTTCCAGGCTTACTGTTAGGCTCGAGAGCCGATCCACAAACGG
CGCCGCGTGTGTCAGGGATAAGATGAGCTCAGCAAGAGGCAGAGTGGAGGAGGAGGTGAGGAAAGAGCAA
GGAAAGGCACAATACGGTGGCACGGTCGGCAGATCTATCCCGGCCTGCCGCCGTTTCCGCACTACCATGC
ATGTCATCAGGATTGTGTCTCCATCGGTCAGTTTTATCTTCTACTGTAGTCCTTTCTGTTCTTGAATAGT
CATGTCGCTGGGGTGGTATTCAAAGTAGGAGTAATGGTGTATATGGC
>CUFF.4904.1_29.ids
TCCGCTGGCACACCCTCACGGCAGGGCGCGGCTCTCGCTCACCGCCGGCCGGCGCCGCCCACTGTGGCTA
GGCTAGCCCTTATATCCTCCCTGCATGACCCGTCTCTTCTTAATTCGTTCGCAGTAGAATTTCGATCTCA
TCTTTTTTGGGGGCGTTTTCCGGCCGGCCGTCTTTCTACACCTACATTCATGGCGCTGTTTGATTTGATG
GTTGATGGAATGGAACGACCGGGGGTTTACTCTACTACTAGGTTTTTTTCCCTTCTTGATGGCGCTGTAC
TTTTCTCGTCGTTTCTTCTTGGGCTAGCTAGCTTCCCTCCCTCGGCCTCGTACGACGCCCCTCCGCTCAT
CTTTTCCGAGGAGCCCTATGCCATTAGGGGAAGTACCACCACATTTTTTTAACTCCCTTTCCGGCAAGGA
TTTAATTTACTGTACCATTCATGAATCACCCCCCCCCCCCCCCCCCCCCCCTCTGGAATATGGCAGCGCG
CGGCATCGTCAGGAGCAGGAATCTACCGGACGGAGGATCCGTAGTTCCCTCCAAGGTGTTTCTGACCAGA
TCTATTTATTACTAGTACCACTACTCAGTTCTTCCCCTACCGTACTCTGTCTCTTCTTTCCTTTCCAGGC
TTACTGTTAGGCTCGAGAGCCGATCCACAAACGGCGCCGCGTGTGTCAGGGATAAGATGAGCTCAGCAAG
AGGCAGAGTGGAGGAGGAGGTGAGGAAAGAGCAAGGAAAGGCACAATACGGTGGCACGGTCGGCAGATCT
ATCCCGGCCTGCCGCCGTTTCCGCACTACCATGCATGTCATCAGGATTGTGTCTCCATCGGTCAGTTTTA
TCTTCTACTGTAGTCCTTTCTGTTCTTGAATAGTCATGTCGCTGGGGTGGTATTCAAAGTAGGAGTAATG
GTGTATATGGC
>CUFF.4905.1_29.ids
TATACTTTTTTCATAAGCATGTAACAACCTGTATCATCTCACTCCCACTTTTATTGTTCCATAATGTTTG
TTTGCTCAAACTTATCTCAAATCTACTATGTGTGGCTATATGCACCTGCACATCAAAGCTTCCTTTTGCT
ATGGCAAGGTGGTCATGTAGAGGTATGTAATGTCCAACCAAGGCATTGTTGCACTATTAGCATGTCTGTC
ATGTGATAAAAGATGGAAACTAAACCAGGGCCTACACAACTAGTGTGGTATATTAATCCACACTTAGCCA
ATCTATAACCATGCAAGCATACGTCAAATGATCAAGAAATTAAAAAAGAGACAGTTTTATTTCAAGTTTG
TGTAACAATATTACTCGTTAGATTACTCTTATCTCATCTACTGATAAATATGGCTTGTTAATGCTTTGTT
CAATTGCATATACGATTAGGATTCTTGTGTTCAAGCCTTGTCAACTTTGACGATCAATATTTATGGACTT
AGACAATTGTTGATGTAAGACTAATCTTGGTGAGGGTGAATTTGTCGTGAAAAATACTTCCGTATAATTT
TTTTGTTTGGTTTTTTTTACCGAAATTTGCTGTAAAATTATTATCTTGTTGTACTTGTGGATTTAGTAAA
CAACTTACAGATAGAGTACATAGACGACATAATAATACACTGCAACAATTAATAGAATTAGAATGTAACA
ACCTATATGCATGCATGGCAGGACTCGTGAATATAGTGGAGTTATTAGTTCAGCATGCATGTTCTATCTG
CTTACCTCCTTAGAGCAGCATATGTATATGTTTGGGATGCTACATGCCATTTAAATTGGATAGGTATGAT
ATACAAACATACAATTAATTTATTTTGGTCCTATCATCTTGTGGCCCACATGAATTTATGCATCTTAAAT
TGTTCTAGTTGTCCTTGGACAAACTATAAAAAAAGCTAGTGACCAAGTTTATAGAAGAATAGTATTAATA
TTTATGACACAAAATAGATTATATACATATATTCCATATGATGACTCTAGCGACACCTTTTTTTATATAC
TCTTTGTATAAAT
>CUFF.5124.1_29.ids
CACAGATATTTTCTCGTCCAGAATACGACCCCTTCCTCTTCGATCGGGACCCATGGTCCAGCCTCTCCCA
TGCGCATAGCTTATGAATCATCTCCCACGCGATCGTATTCCATTGCAACCACCTCCGTAAACATTACATG
CTCAAGCTCTTCGTTCCTAGTCCGTTGAGATCCCTTCCGGGATTTTCGTGGTCGCTGCAACAAACCCCGA
GTCGGGCTCTGAACAACCTCTGCGAGATCTTTGGGGCCGACGTGGCCAACTCGCCAGCGCCTCTGGGCTA
TAAAAGCGAGCCCCCGTGACCTCCTCATCCCTCGAATCGAGTTCTGCCTTGGATTAGCGTCACCATGTCT
ACAGGAGAAGAAGAGTGCTACCGCAGGGAAAGAGAATCTGGTCCGCCGCCATAGCCATCCCGCACTCCCG
TCGTTATTAGGTGCCTGGGGCTTGGTCCGAGAGCTTCGGACCACACTATCGCTTGGGTATCTGGCGAATC
GGAGCTCTGTATCGTCGCCGGGTCGCGCGGATTGCTCATCAGAGTACTCCTTCGCCTTGGATCCGCAGTT
CGCCGTGACCCGTGGTACCGGGCATCCTTATACCTACGAGAACACGTGTCACCTGCAGATC
>CUFF.5127.1_29.ids
CTCTGCTATGTGTTATTCATGCAGAACATACTGATATTTTCTTTAGCCCACTCTGTTATGTATTATTCAT
GCAGAACACGTGTACTTGTACTATATATATCTATTATTATTTGGGTCGTATGGTTGTAAGACTTCTTACA
AGGTTTTGTATATTATGGCTGTTACTACCATGTTGTATCCTCTTGTAGTTTAAATAATGGATACATGACA
TGATGAATGGTATGGCTAAATATGATAATGCAGATGATCCACAT
>CUFF.5188.1_29.ids
CATCATCAAAACACCAAATTACAGGAAGAGAGCAAACTGCAGCATGCCATAATATCCATATATGACATAT
TCTGCAACCAATTGATCAAAGCAGAGCACACCCAGATTTCGCTCTTCAGTTCAAGAAGATCACCACCGAG
ATCTGTTTCTGCACTCTCTTCAATCTGAAATAAGCACAAGAAATCGTAAATGTTACCACTTTAAGGGATC
CTGATCGAGTCAGTAAACAGCATATTGATCTGCATTTCTGCAGTCTGACAAATATCTTAATCCATGTCAT
GATTACAGATGTCTCATTTAACGCGGTGAATCTTAGACACTTGACTTTGAATGAATGGTGCCTGAAACAA
GCAAGTGTTGCAGGTAACAAAGAGTTAGTGACATTCAGGACAAAACAAATTATAATGGTTAAACAAATGA
GTTGCGACAATAATGACAACCACAAAGATAAAAATCCTCAACTTCATGCGACAGATATGAATGACTCTTC
CAATTTCCAAAGCCCTGTACATGTTTATCTAGACATGCTAGATTTGCCATGGCGAATCCATTTCCAGATA
CATACATGT
>CUFF.5201.1_29.ids
AGTAAACCCGTTTGGACTGATTTATCAGATTGGGATATTCTTGATCGTTTTGGTCGGATATGTAGAAATA
TTTTTCATTATCATAGTGGATCTTCGAAAAAACAGACTTTGTATCGACTAAAATATATACTTCGACTTTC
ATGTGCTAGAACTTTAGCTCGTAAACATAAAAGTACGGTACGAACTTTTATGCAACGATTGGGTTCGGTA
TTTTTAGAAGAATTTTTTACGGAAGAAGAGCAAGTTTTTTCTTTGATGTTCACCAAAACAATTCACTTTT
CTTTCCATGGATCACACAGTGAGCGTATTTGG
>CUFF.5205.1_29.ids
GGTCCATGCGTTGCTGGCACCCTTGGAGTCTCTCTTCCTCATGCTGTGGTTGAGCTCGGTGACACCTGCT
CCTTATTCAATGATATAAAACTTGATTCAGTGAGGATGCTCCCTGTCCTTAAGTCTGGTCCGTGTTTATC
ACCAGAGTGACACAGCTCTTGAGTTCAAGTCGATATACATCCTCTCCCCAGCCAATAGCTCGGTCTGCCC
TTGTGCTTAGCGCTCCAACACTCAGTCTGGTGACCACGCTCACCCAACTGCTCACCTCACCGTGGCCGAG
ACGCTTGGAGCAATTGCATCCCCGGGTAAGGAGTGTTCTGCGCTCTCCATAATACCATGAAGCTCACTGA
AGAAGAATTGTTAACTCTACCATTGTCAGGTGGTCAGAACAGTGCCACGCTGCCGCAGAACAGAGTCGTG
GACAGCTCCACCGCTGGCTTTCCAATCCATGTTGATCTCGAATGATCTTGTGCGAGCACTGAAGGTGTGG
TCGTCGACGTCGTGGCCAGCGAGGGCGGGTGCTTGGCTCGAGCATGAAAACATTGGAGCTTGTTAACATG
GACGTGTTTTGACGGTGATTATGATGCGCCTGAGGTCAGCGCCGCTGTGGCTGGTTGGGCCGGCTGAGTG
AGTTTGGGCCTGATATTGTTCTAAGTTTTGTCTTTTCTATTAGCTGAGAGATTTGAAATGGTGCCAAAAT
TTGTAGAAAATTCCAAAAATCATGGGACAAAATTTGTTGGATGTATAAAATCAAAAGCTCTCTAGGAAAG
TTGGTTTCTGGATTTTTAGGTTGGTTACCAAATATTAAGGGATTTAAATGTGCTCTTGGAAGGATTGTTT
GGATTTTAAAAATAAAATTACAGTGCCAAAACTTATGAAATTTTTTGGGTAACATTTTTTGGTCATTTGA
GTTTGTGGTAAAGGTTTGAGGCTGTTCAGAATCCATTTGCTCTGAAAACTTTGTAAGCCCCAAAATAAAA
TGGTTAATCCCTAATCAAGTGTGAGTTAGTGCTTTGGAAAGGGGATAAGTTTATCTAAGGAAGAGATGCA
GTTTCTTAAGAAGTTTTAAGCTTTTGGATGAGATATAAGTTGGATTAGTTCCCTGGTTTACCTAAGCGAA
TTCAAATTGGTCACTTTTATTAAGTGCTAGGTTGTCTAGATGTGTATGCCTATCATATACTTATTTAGGA
GTGTTTATATTCCCCACCTCTCCTTGTG
>CUFF.5205.3_29.ids
GTGCTTAGCGCTCCAACACTCAGTCTGGTGACCACGCTCACCCAACTGCTCACCTCACCGTGGCCGAGAC
GCTTGGAGCAATTGCATCCCCGGGTGGTCAGAACAGTGCCACGCTGCCGCAGAACAGAGTCGTGGACAGC
TCCACCGCTGGCTTTCCAATCCATGTTGATCTCGAATGATCTTGTGCGAGCACTGAAGGTCGTCGACGTC
GTGGCCAGCGAGGGCGGGTGCTTGGCTCGAGCATGAAAACATTGGAGCTTGTTAACATGGACGTGTTTTG
ACGGTGATTATGATGCGCCTGAGGTCAGCGCCGCTGTGGCTGGTTGGGCCGGCTGAAACACCTAGAAGAA
GTGGTGTTTGAAGGAGTCTACTCCAGTGCCTGCTCATCAAGTGGATGGAGCTATCTAACTAAAGGTTGGG
TAGAAGGATCTAGAACCTCTTCTCTGCAACAAAGGCAAGCCCCGGTGCATTTGCCCCTTCCTTGTATTTT
TAAAAAGACTTTTATACACTTAAGTCTAGTGAAATGGGCATTAAGTTTATAGGAATTGCTTAGAAACTAT
TTGATGCATTGGCTACCTTGATATCCATACCTTTATAGATACTTCTGATGAAGTATCAAAATATGATTTA
CAAAAATGCTTAGCCCTGCTTAGATCTTGTGGATAGAGGTTGTCTTTTGCATTAATGCCTAGCTCAGGGG
TTATCTTGAGGAAGGATGACTTCTACCTGCAAGAATATTTTCATTGGGAGCATGGTGGGATCTTACTGCA
AAGTTCCCTATAATGCTCTTTTCATCCTTAGGAACACAAAACAATCCTAAGGGTGGAAGTACTTAACTTG
AGACTTGGGCTAGGAACAGGTGATGCTCCACCTAGGTTAATTAAGGATTGGATGTGTATGTAGGCCTGTA
TGATCAAGGACTATCTTAACTGGCCACATGCCCTGGATATGGGACAGAGTAAGCTTGAACCTGGCTATTC
CATACGTGAAAAGACAACCGCGCACTAGGCGTGGGAGATGGTGGGAGTAGCGTGTACCCTCTGGCTAGAG
GCTGGACGGAGGAGTATTGTGCTCTCGGGTAGCGCAGACCAGTTCATGTTGTGGAGGATCTGTGGGAATG
GTTGACATATGCAGGGGTTAAGTGCTACATATGTCGTGTGGTTAGAGATCCTCAGCTGAGTAAATCGATT
CGGATCGCCGTTATATCCTCGGACAGTGGAGACTTGATCTCTGACCTGCAACCTAGGTCAGGATGTAAAC
ATAATGAGCAAAAATGATGTTGTATTGATGAGATGGTGAAATTAGACTAGATGCAACCAGAGTCTATTAA
TATTTAATCTAGCGTTAAAATATTGAAAGTAAGGACTCACTTTAGTAAGCTATTTCTACAAAAGTATCTA
AGTTGATTCTTGCTAAAGCCTTTTCCTTGATTCCTATTTAACCAACATATCATTGCGAGTCATTTTTTCC
TTAGTCGGGTAAGACTTGCGAAAGTACACTTTGTACTCAAGGTTTTCGAACCCATGTTGTTGTAGGTGAT
GAGGAGTATTCAAGGAGTTCCTGTGGCTGGAGGGCGTTTCCAGTTCTGGGGGAGGATTAGTTAGGTTTGG
GTATAAGCTTTGGAGGGTTCCTACCTTCTTGCTATTGTAATAAGTTATGCACTTTGAGTATATCAGGACT
TGTAATAAATGTAACTCTTCCTATGTAATGACCTTCAGTTTTAGAAATGAAAAT
>CUFF.5205.4_29.ids
GGAGCAATTGCATCCCCGGAACAGTGCCACGCTGCCGCAGAACAGAGTCGTGGACAGCTCCACCGCTGGC
TTTCCAATCCATGTTGATCTCGAATGATCTTGTGCGAGCACTGAAGGTAGGTCGTCGACGTCGTGGCCAG
CGAGGGCGGGTGCTTGGCTCGAGCATGAAAACATTGGAGCTTGTTAACATGGACGTGTTTTGACGGTGAT
TATGATGCGCCTGAGAACACCTAGAAGAAGTGGTGTTTGAAGGAGTCTACTCCAGTGCCTGCTCATCAAG
TGGATGGAGCTATCTAACTAAAGGTTGGGTAGAAGGATCTAGAACCTCTTCTCTGCAACAAAGGCAAGCC
CCGGTGCATTTGCCCCTTCCTTGTATTTTTAAAAAGACTTTTATACACTTAAGTCTAGTGAAATGGGCAT
TAAGTTTATAGGAATTGCTTAGAAACTATTTGATGCATTGGCTACCTTGATATCCATACCTTTATAGATA
CTTCTGATGAAGTATCAAAATATGATTTACAAAAATGCTTAGCCCTGCTTAGATCTTGTGGATAGAGGTT
GTCTTTTGCATTAATGCCTAGCTCAGGGGTTATCTTGAGGAAGGATGACTTCTACCTGCAAGAATATTTT
CATTGGGAGCATGGTGGGATCTTACTGCAAAGTTCCCTATAATGCTCTTTTCATCCTTAGGAACACAAAA
CAATCCTAAGGGTGGAAGTACTTAACTTGAGACTTGGGCTAGGAACAGGTGATGCTCCACCTAGGTTAAT
TAAGGATTGGATGTGTATGTAGGCCTGTATGATCAAGGACTATCTTAACTGGCCACATGCCCTGGATATG
GGACAGAGTAAGCTTGAACCTGGCTATTCCATACGTGAAAAGACAACCGCGCACTAGGCGTGGGAGATGG
TGGGAGTAGCGTGTACCCTCTGGCTAGAGGCTGGACGGAGGAGTATTGTGCTCTCGGGTAGCGCAGACCA
GTTCATGTTGTGGAGGATCTGTGGGAATGGTTGACATATGCAGGGGTTAAGTGCTACATATGTCGTGTGG
TTAGAGATCCTCAGCTGAGTAAATCGATTCGGATCGCCGTTATATCCTCGGACAGTGGAGACTTGATCTC
TGACCTGCAACCTAGGTCAGGATGTAAACATAATGAGCAAAAATGATGTTGTATTGATGAGATGGTGAAA
TTAGACTAGATGCAACCAGAGTCTATTAATATTTAATCTAGCGTTAAAATATTGAAAGTAAGGACTCACT
TTAGTAAGCTATTTCTACAAAAGTATCTAAGTTGATTCTTGCTAAAGCCTTTTCCTTGATTCCTATTTAA
CCAACATATCATTGCGAGTCATTTTTTCCTTAGTCGGGTAAGACTTGCGAAAGTACACTTTGTACTCAAG
GTTTTCGAACCCATGTTGTTGTAGGTGATGAGGAGTATTCAAGGAGTTCCTGTGGCTGGAGGGCGTTTCC
AGTTCTGGGGGAGGATTAGTTAGGTTTGGGTATAAGCTTTGGAGGGTTCCTACCTTCTTGCTATTGTAAT
AAGTTATGCACTTTGAGTATATCAGGACTTGTAATAAATGTAACTCTTCCTATGTAATGACCTTCAGTTT
TAGAAATGAAAAT
>CUFF.5232.1_29.ids
CCACGAAGTGCCCCCGTGATGTCTTCCATTCCCTTCCTCCCTCATTCGTCCTGTTGCAGCGATTGCTCCC
AGTGGCTCGGCGGCAATGGAGGCACCACCTGACCCGGTCGTCCCATCCTGCTCGACGAGATCGTCGGCGA
CATCCACGGTGTGGTTCCAGATTTTCCTTTGCTGGCTGCCAGGGCTATCAATGCAGCTCAGCGAGCTAGC
CCCACTGCCAGCTTAGTTGTCGTGACAGCCATTGGGGCTGCACGCCGTCAGTGGGGTGAAGGCGACAGCT
GACGAGATGTTGGCCGAAGCGGAGAAGGCAAATGTCCTAGCTGCAAAAAAAATTGATCGCCTGCTTCGTC
GTTGACCTCCCATGATGAGAAGATGAAGAACATGTCGACGATGAGTTCGATGACCGGAGTCTGTGGAGTG
AGGTATTTTGCAAGGACATGTCCAATTTACCTCCTCGTCCAACTCTTTCTAAAATGTGTGCAGAGTACGA
CCTCACATAGATGAGATACTAGATCGCTTGATATGAGTCAGCTTTTGTTTATGCTTATGAAGCCATTTCT
GTTTCACTGAAGTCTGTATCGTATGCTTTATGAACTATAGTGTATTGCAGTTTACAAAAGAACCAAAATA
TAGGAAACTCAGTTACCAGTTAGTCCATTCAGATTCTGGGCAACAGTTAACAGGAACAGCTAACAGTTAA
CATGAACTTACTAGGAAACCCGTTCACATTTTACATAATCCAGTTCTACAAATTGCAGTTATTAAAGTGC
CATAATACTACGATAACACCATTGAACAGCTCACAGTTCTACAAGTGCCATAATACATCACTTATATCTT
TTCCTTCAGAGTAAGCTTCTTCACACCTCTCCTTTCAATTCTAGGTGTGAATAGAGTAGAAACAACCTCT
GTTGTAGATTGCACAGGATCCACAAGTTGCTGAAAGGAAGATGGCGTTGCACCAAGTTGCTGATAGGAAG
TGCCA
>CUFF.5246.1_29.ids
ATTGACCCTGCAGTGCTGGCCCCCTGTTAGTTTTTCATCACAGCGAGGTAGGCAAGTCCATTGGATCTGT
CCTTAGCTCCACTCCTATACTTAAGTGCTGGTCTCTGCTAATTCCGAGCTCTAGCCAAAAACCTCTACAA
AGATGTTGGAGACCTGGTGTTCATGCTGATGTTAACTCTCCCCAGCCCCTCCCAAGTTGGCACTGTCCAA
AGCTTGCACGCCGTGACCTACCAGTAGTGACCATGCCGGTCAGTTTGGCCATCTCGCCGTGGCCAGGACA
ACTCAGCAAAGTACACGATCATGCTATGTTTGTTCTGTGATCACCTTGTCATGGCCAGAACGGAGTCACG
TCATCGTGGAACTAGCGCTGCGGGCAGCCTCACCGTGGACCGATCGACTGGAGTCATCCCTGGTCAATCT
CGCGCACGCACCGAGACTTTGGAAGAACACCTAGAAGAAGTGGTGTTTGAAGGAGTCAACTCCAGTGGTT
GCTGATCAAGTGGAGGAGCCATCTAACTGTGTATTGGATAGAGGGATCTAGAGCCTCTTTACTGCAACAA
AGGCAAGCCCCGGTGCATTTGCCCCTTCCTTGTATTTTAAATGACTTTTATACACTTTAAGACTAATGAA
ATGTGCATTAAGTTTATAGGAGTTGCTTGGAAACTATTGGATGCATTGCCTACCTTGATATCCATACCTT
TATAGATAATTCTAATGAAGTATCAAAATATGATTTACAAAAATGATTAGCCCTGCTTAGATCTTGTGGA
TAGAGGTTGTCCTTTGCAATAATGCATACCTCAGGGGTTATCCTGACGAATGATGGCTTCTACTTGCAAG
AATATTTTCATTGGGAGAATGGTGGGATCTTACTGCAAAGTTCCCTATAATGCTCTTTTCATCCTAAGGA
ACACAAACAATCCTAAGCATGGAAGTACTTAAATCGGGACTTGGGTTAGGAACAGGTGATGCTCCACCTA
GGTTAATTAAGGATTGGATGCGTATGTAGGCCTGTATGATCAAGGACTATCTTAACTGGCCACATGCCCT
GGATATGGGACAGGGTAAGCTTGAACCCGGCTATTCCATACGTGAAAAGACAACCGCGCACTGGGCTTGG
GAGATGGTGGGAGTAGCGTGTACCCTCCTGGCTAGAGCTGGATGGAGGAGTACTGTGCTCCCGGGTAGCG
CGGACCAGTTCACGTTGTGAAGGATCTGTGGGAACGGTTGACATATGCAAGGGTTAAGTGCTACATATGT
TGTGTGGTTAGAGATCCTCAGCTGAGTAAATCGATTCAGATCACTGTTATATCCCCGGAGAGTGGAGACT
TGATCTCCGACCTACAACCTAAGTCAGGATGTAAACATTATGAGTAAAAATGATGTTGTATTGATGAGAT
GGTGAAATTAGACTAGATGCAACCAGAGTCTATTAATATTTAATCTGGCGTTAAAATATTGAAAGTAAGG
AATCACTTTAGTAAGCTATTTATGCAAAAGTATCTAAGTTGATTCTTGCTAAAGCCTTTTCCTTGATTCC
TATTTAACCAGCATATCCTTGAGAGTCATTTTTCCTTAGTCGGGTAAGACTTGCGAAAGTACACTCCGTA
CTCAGGGTTTTCGAACCCATGTTGTTGTAGGTGATGAGGAGTACTCTAGGTGTTTCGGAGGCTGGAGGGC
GTTTCCAGTTCTGGGGGAGGATTAGTTAGGCTTGTGTATAAGCTTTGGAGGGTTCCTACCTTCCTGTTAT
TGTAAAAGGTTATGCACTTTGAGTATATCAGGACTTGTAATAAATGTAACTCTTCCTATGTAATAACCTT
CAG
>CUFF.5247.1_29.ids
GAAACACCTAGAGTACTCCTCATCACCTACAACAACATGGGTTCGAAAACCCTGAGTACGGAGTGTACTT
TCGCAAGTCTTACCCGACTAAGGAAAAATGACTCTCAAGGATATGCTGGTTAAATAGGAATCAAGGAAAA
GGCTTTAGCAAGAATCAACTTAGATACTTTTGCATAAATAGCTTACTAAAGTGATTCCTTACTTTCAATA
TTTTAACGCCAGATTAAATATTAATAGACTCTGGTTGCATCTAGTCTAATTTCACCATCTCATCAATACA
ACATCATTTTTACTCATAATGTTTACATCCTGACTTAGGTTGTAGGTCGGAGATCAAGTCTCCACTCTCC
GGGGATATAACAGTGATCTGAATCGATTTACTCAGCTGAGGATCTCTAACCACACAACATATGTAGCACT
TAACCCTTGCATATGTCAACCGTTCCCACAGATCCTTCACAACGTGAACTGGTCCGCGCTACCCGGGAGC
ACAGTACTCCTCCATCCAGCTCTAGCCAGGAGGGTACACGCTACTCCCACCATCTCCCAAGCCCAGTGCG
CGGTTGTCTTTTCACGTATGGAATAGCCGGGTTCAAGCTTACCCTGTCCCATATCCAGGGCATGTGGCCA
GTTAAGATAGTCCTTGATCATACAGGCCTACATACGCATCCAATCCTTAATTAACCTAGGTGGAGCATCA
CCTGTTCCTAACCCAAGTCCCGATTTAAGTACTTCCATGCTTAGGATTGTTTGTGTTCCTTAGGATGAAA
AGAGCATTATAGGGAACTTTGCAGTAAGATCCCACCATTCTCCCAATGAAAATATTCTTGCAAGTAGAAG
CCATCATTCGTCAGGATAACCCCTGAGGTATGCATTATTGCAAAGGACAACCTCTATCCACAAGATCTAA
GCAGGGCTAATCATTTTTGTAAATCATATTTTGATACTTCATTAGAATTATCTATAAAGGTATGGATATC
AAGGTAGGCAATGCATCCAATAGTTTCCAAGCAACTCCTATAAACTTAATGCACATTTCATTAGTCTTAA
AGTGTATAAAAGTCATTTAAAATACAAGGAAGGGGCAAATGCACCGGGGCTTGCCTTTGTTGCAGTAAAG
AGGCTCTAGATCCCTCTATCCAATACACAGTTAGATGGCTCCTCCACTTGATCAGCAACCACTGGAGTTG
ACTCCTTCAAACACCACTTCTTCTAGGTGTTCTACAAGTCAATTACAAATACATGTATGCTTATGTAATG
ATATGAAATGCAAACTCTCACAAGGAGAGGTGGGGAATAAAAACACTACAACTAAAGCACATGACAAAGT
ATACACATGGTTCTACACCCCCAACAGTTGCTAAAAGTGGCCAAATTGAACTTACTTAGGTATTAATCTT
CCTTTGGTTCCTTCATCCAAAGAACAACTCTCACTAGGTAAACTTATCTCCTTTCCAAATGATTAACCCA
CACTTGATTAGGGATTAACCACTCTATTTTGGTGCCCTACAAGACTTTCTGAGCAAATTGATTCCAAACA
GCCCCAAACTTTTACCAAGTACTCATATCCTAATAACAAACTTCTCCAAAAAAATCCATAATTTTTAGTG
CCCAATTCTAATTTCTCAAATTCCAATAGTCCTTCCAAGAGCACTTTTAAAATACTAAAATATACTGACA
GCTTTAAAAAGCCTAAAACTAACTTCACCAGAGAGCTCCTGATTTTACACATCCCAT
>CUFF.5248.1_29.ids
GGATGGCTTCTACCAGCAAGAATATTTTCATTGGGAGCATGGTGGGATCTTACTACAAAGTTCCCTATAA
TGCTCTTTTCATCCTAAGGAACACAAAACAATCCTAAGGATGGAAGTACTTAAATCGAGACTTGGGCTAG
GAACAGGTGATGCTCCTCCCAGGTTAATTAAGGATTGGATGCGTATGTAGGCCTGTATGATCAAGGACTA
TCTTAACTGGCCACATGCCCTGGATATGGGACAGGGTAAGCTTGAACCCCTCTATTCCATACATGAAAAG
ACAATCGCGCACTGGGAGTGGAGAGATGGCGAGAGTGACACATACGCTCCTGGCAAAGGACCGCCTAAAA
GGGGTGGTGTGCTCTCGGGTGGCGCGCACCTGTTCATGCAGTGGAGGATCCGTGGGAATTGTAGACATAT
GCAAGAGTTACGAGAAACATATGTCGTGTGGTTAGAGATCCTCAGCTGAGTAAATCGATTCGGATCGTCG
TTATATCCCCGGAAAGTGGAGACTTGATCTCTGTCCTTCAACCTAAGTCAGGATGTAAACATTATGAATA
AAAATGATGTTGTATTGATGAGATGCTGAAATAAGACTAGATGTAACCAGAGTCTATTAATATTTAATCT
GGCGTTAAAATATTGAAAGTAAGGACTCACTTTAGTAAGCTATTTCTGCAAACGTATCTAAGTTGATTCT
TGCTAAAGCCTTTTCCTTGATTCCTATTTAACCAGCATATCCTTAAGAGTCATTTTTCCTTAGTCGGGTA
AGACTTGCGAAAGTGCACGCCGTACTTAGGGTTTTCGAACCCATGTTGTTGTAGGTGATGAGGAGTACTC
TAAGTGTTCCTGTGGCTGGAGGGCGTTTCCAGTTCTGGAGGAAGACTAGTTAGGCTAGTGTATAAGCTTT
GGAGGGTTCCTACCGTCCTGCTTTTGTAATAAGTTATGCATTTTGAGTATATCAGGACTTGTAATAAATG
TAACTCTTACTATGTGTCAAACGATTTTTGTTTGATTTCAAACTTTACCAGAGTATGTTCAAGGTAATTT
GGCACCACTTTCATATTTG
>CUFF.5249.1_29.ids
TCTCCATGCCCCTACCCAGCCATTCCCCTAAAAATCTCCAGCCGTCTGTCTTGCTGCTCGTTCCTGCAGC
TCAGACGTCGCCTCCCTTCTACCCCTTGCTCCTCAGCCAGGCTTGTTAGCCGAGCCCCTCCAACTAGCGT
GCTAGACCTTTGACGCCGTTTCCCCGTCGTCCAAGCTCCACCATGCCCACACGTCCGTCCTGCTCCTCCA
TGCACACGCCCATGCATCCTTATCTCCCTGGAAACTTCACTCGTGTACGGCTCCCTGGTGATAATATTCA
GCGATGCTTCGCCAGGGCACCGTTCCCCTGCGCGCTCGCTGGACGCCGTCGCACATGCTCCCTGCTCGGC
CTCCCCGGCGTGCTGCTCCCTCGCCTTGGTGCCCCTGCGAGCTCCTTCTCTCTGGCCCGGTTTCCAGCTC
GGGCCTCGCTAGATGCCGATGCCGCTTTTCTGACCTCGTCTCGATACTCAATCGCTGCAGCACGCCATGC
CGTGTGTGCTGCACTGTCATCATTCGCTATCCTCATTTTTGCTAATTTTTCTCGTCGTTTCTCGTCTACA
ACCTTGTCAGCTCCTGCGTGTCGTGCGCGTCTTGTGTTCGGGTCGAGCCCCAGGATTTTGAGGAAAAGGA
AGCTCCAGTGCATTGGCCGGTGAAATGAATAAAATGGATTTTGAAGAAAAGGAAGCTCCAATGCATCAGC
CGGTGAAATGAATAAAATGGTGGTAATTATGGTCCTTGTGAAATCTGAGATCAACTTAGTCGCGAACAGG
GTCTCGCTGCCGCAGAACGTTGTCGCAGACCGCTTCACCGTCGACCCTTTGAACTGCGTCATCCCCGGTT
AATCTCGCGCGCGTACCGACAGCTTCGAAGAACACCTAGATGAGGTGGTACTTGAAGAAGTCTACTCCAG
TGCCTGCTCATCAAGTGGATGGAGCTATCTAACTAAAGGTTAGGTATAAGGATCTAGAATCTCTTCTCTG
CAACAAAGGCAAGCCCCGGTGCATTTACCCCTTCCTTGTATTTTTAAAAAGACTTTTATATACTTTAAGT
CTAGTGAAATGTGCATTAAGTTTATAGGAATTGATTGGAAACTATTGGATGCATTGACTACCTT
>CUFF.5306.1_29.ids
GAGGACACCTTAGCTGCATGTCAAACATGTCAGGAACACCTTGCCCCATATTCAAGTATTTATAGGGCAT
GGTCCAGTAAAGAATACTCCTTGCCCATCGAGCTCTAACCAATAACCACTGCAAGGGTGAAGTTGTTCTG
GTGTTCCAGCCAGTGTTAGTCCTCTCCCTTACTGTAGAGTTAAGTTGTTCCTGAGCTGAGTGTCAACCTC
CTGTGTGGTGACCAGGGTCATCCAAGTGCCCACCTCGCCGCGGTCAAGCAATCACAAGCGATTCCCCAGC
TGTACAGTGCAAGTTTCGTGTTCTCCTTAGAACACCTAGACGAGGTGGTATTTAAAGAAGTCTACTCCAA
TGCCTGCTCCTCAAGTGGATGAAGCCATCTAACTGGGTATTGGATAGAGGGATCTAGAACCACTTCATTG
CAACAAAGGCAAGCCCCGGTGCATGCAACCACTTCTTTGTGTTTTTAAATAATTTTTGCACACTTTAAGT
CTAGTGAAATGTGCATTAGGTTTATAGGAGTTGCTTGGAAACCCTTTGATGCATTGCCTACCTTGATATC
CATACCTTTATAGATACTTCTGATGAAGTATCAAAATATGGTTTACAAAATTGCTTAGCCTTGCTTAGAG
GTAAATCTTGTGGATAGAGGTTGTCCTTTGCGTTAATGCCTAGGTCAGGGGTTATCCTGAGGAAGGATGG
CTTCTGCCTGCAAGAATATTTTCATTAGGAGCAATGGTGGGATCTTACTGTAAAGTTCCCTGTGATGCTC
TTTTCATCCTT
>CUFF.5324.1_29.ids
ATTTACTCCTCGTGTCGTTGCTCGTCGAGTCCTAGGCATCTGCGCGCACGTCTTAGTTAGCGCCAAACAT
ATTCGTGCCGCACACACTCATCTTTGCTAGCTGGTCGTGCACCTCACTCCGCTGTTCCGAGTCCGCCAGT
TGCCATTGCTCATCCGCGTCAAGACATCACTCGTCGTGGTTCATCTCGCTAGTTCGTCGTTGTTCCGTCG
TCTCGATGCCAGTCCCTACGTGACATCTCCAAATTGTGATCGCGCAGACAAAAGAATCCCCAAGAAATAT
GTCCAAAGATTTGATGGTGGTGTGCGTGAAGTTCGTGTGGCCACTGCCAAGCGCTCGACAAATTGTTTGA
ATCGGAAAATGATTACCGATCTCGCGGATTCGAGTCAGATGTTGGAATGGTATGTTGATTCGTTATTCCA
GTCGACTAGGTATAATATTTATTAGATTGCCTGAGTCGTTTACTGTGATTTGATCGGTAGTCATACATGT
TGCTGATCCCTTGCTTTATAGTAGTCATTACATTCTAAGTGATTTGCTTGGGTTATTCGTTTCGAGTGAA
TTTAAAATTAGTGTGGTAAACGTGTAATCGACGAAAAACCTG
>CUFF.5329.1_29.ids
ATGGATATCAAGGTAGGCAATGCATCAAATAGTTTCCAAGCAATTCCTATAAACTTAATGCACATTTCAC
TAGACTTAAGTGTATAAAAGTCTTTTTAAAAATACAAGGAAGGGGTAAATGCACCGGGGCTTGCCTTTGT
TGTAGTGAAGAGGCTCAAGACCTTTCTACCCAATAACCAGTTAGATAGCTCCATCCACTTGCTGAATAGG
CACTGGAGCAAACTCCTCTTCCACAACCACTTCGTCTTGAATTTACACTCCTTCTGCTCGG
>CUFF.5335.1_29.ids
CCTTTCTATTCTAGCCACTAATCCGTCTTCTCTGGCGGCCATCAGCTGGTTCCCTTGCTGGCTCCGCTGG
CTCTGGACTGGAGAGCATACAGACGCCTGTCTCCTCGCCATCCTCGGCCCAGCAACCTCGATTCCTGCCC
AAGGCTTGGTTTGGTCCAACCAATCTTGTTGTGATTGTAACCACTGTAGTCGGAGGGCTCTGCCAAATTT
ATCCAGGTCTGTTATTCCTAGACCTCCAATCTCCTTTGGCCTGGTCAGGTTCAATATTTAATACGGGTAG
AAAATGAATGGTGAATGTTCTTGAATAATTTTAATCAGATTCATATATGAGTATATCACATTGTACAGAT
GGGAGCCACTTAATGCTTAGTAGAACCATCAGGTACCCTCTTTGTAGTTCAAGTGAACTGGGTAACACAA
ATCTAGAATAGTGGTGCTCTACATGTCAGCATGATGCCTTTGGTTATGCATTGTACCAGATAGATGCTAA
ATCACAAGCTTTTAGTTTTGCAGCATCTTCTTGCTGTCAGTGACCACCATTTGGTTTTGTTGTAATGCCT
ATAGCATGGCCTTCTGCAATCATTCCCTCAAGTATCCAACCTTTTTATCAGATGGATAATGACACATATG
TCTCGTTTGGTTGCCATATACCTCTAGCCTAGCCTGTATTAGGCCAGATTGTGTGGATACATACAGTAGC
AGTTTGTTTTGTTGTATGTCTTAATTAAGAGTGGCCATTATGTATCCTACCTCTTTAGAACATGGATAAG
GAAACATGTTTCATTTTGTTGCCATACACCTCTAATCTATCCTGTATAGGCGAGACCGTGTGGATGCAGT
TGCAGTTTGCTTCATTAGCTGAATTAATTAAGAATGGTCATAAAGGATGGTTTTTTTTGCCCGTATAAAT
ACATGCTGCATGATATGAAGGTTGAAACCATGTGTAACTTAGTATATTGTTTGTAAAGACACTGACCATT
AGTTTATGGGATATTTCATCCCCGTTGAGGTATCATCATAGCCAAGATCCACTTCCTCTGCTTGACATGT
CATGGCTGTAGAGAGAAAATGTGAGTGACAAGAGTAAAGGACATTCATATTATGCCATCGCTCTTCATAT
>CUFF.5462.1_29.ids
GGAGAGCATCAACGCGGTGAGGGAGTTGGGGAAGAACTCGGCATTCCGCCAATCGGGTTCCACCGTCGTG
GTCAATTGCGCGTTGGCGCAGCATCGGATCCATCGTGCCTGGGCGGAGAACTTCGTCGTGTCTCTACGGG
ACTTCTGGTTACCTCTACGGGGGAGGAGAGACCACATGTGACGTGGAATTTCTCGCCAGGATCACCGTTC
CACCGCAAAAGCACCCTACGCCGTGAGCATCATCGCCTGAGCCATCACATCAGGTAAGGATACATTAATC
CCCTTCGGATTGATCCCCGCATCGCGTATGACTAATCGAATTTGGGGCGTGAAGAAGTGTGGCTCGGGAT
GGCCAACAACGGCCAGGGCGCCACCGTACTGCATACGGCTCCGCCGTTGCTAGAACCGGGTGGGAGGGGG
GACGATGGATTCGGGCCGTTGTTCACGTGATCTACGGCTTGGGACCACAGGTGTATACTGATTCAGGTTT
GGGGAATATGAGTCGTCCGATTTAGATCGGACAGATGACAAGTGATGCTAGAGTATTGATTCCGGAGCGT
AGAGATTTGATCGTGCGATGGTCGATGCGTACCATTTCGATCCACTTCAGATCTAATTTGGAGCACCCAT
GTCCGATCTAACGGTCGAGATCCGTCCGCACCTTTGGGTTGCACAAGTTTTGCATATAAACCCCTCTACT
TACGTAATAACAACTTGCGGTCCACTCAGGGTGCGCCTGAGTCATGGGAATCCTTGCGCAGAGGCGCCCG
AAGTTCGGTTTAATTGATGCGCAGTCCAGAGAATTATAAAATCAGAAAAAAAATTTATCAGAAAAGGATT
TTTAATGTAAAATAAACCCTAGAAATTGTATAAATCATAGAAAATTCATATAAACTCCAAATTAGTCCAT
TCCAATTGCTAAAATTTTATAATATTATTGTTTATCACCTAGAGTCTCTGGTTTGACATGAAAACAGTAG
GAAAATTACTTTCTCACTTAATCATATATCAAGCACATAAAACCTTTGGAAATTCATAAGTTAAAATCCA
TAACTCCAAAATTATTGATTCCTATTCCTAGGTTCTTATTTTAATGTGTAGATCATTATTATATATTTTG
TTTACATGTTTGGTGTGATGTTAATTTCTCCTTTATATTGTGCTTGTTTGTATTATGGCGAGTAAAAGAG
CCTATGACTGAGGATCCTGGTGCCCAGCAGATAGAAGTTGCTGAGCAGGAGCTCATTGAAGGCAAGTTGT
GCCCTTGATCACTTTTATTTACCGAATAATGTTCTTTATAATCATTTACCATGCATAGGCTTAATTTTGA
TGGGACCCGATAGGTCACCCTAGATTGTTTATCTCTTTACCTTGTTATCCCTGAATCACTTGGGTAGTGT
TGCTATTGCTTCATATGGTTTTGGGTTAATATTTCATTATATCCATGTTCCAATTATTTTGTTATTTTAT
TTATGTTCATGTCAAGATGATTAATGTTAATTGGAACATGGAGCTTAACTTGAGAAACATGTGCCACCAC
AAGGGAGG
>CUFF.5463.1_29.ids
CCGCCCCATGCCTAGAAATTTTCGAAATTCTTCCACGTACTCAATTTTTGGAACCTCCCGTACGTCCTCA
TCACCTGCACAAGCCGACGCTCGTTCTCATCCTCTAGCCGCCGCCCTTGCTTTCCATGGCGGCGCTTCCA
GCTCCTGGCAACAGCACCGCCCGCCCTCCCTGCTCGCGGTTCCTATTCCCTGGCGCTCGCCCTTGCCCCA
GCCATGGACGCTGTCAGCCTCGACTTCCTCTGGCCGCGGCATCCGTCTTGTTCCCCGCTCCATCCATTTC
TCCCTCCTATGGCGCACTCCTTCCCCTGGTCGCCCAAGGCCACGTCCTTTGCTCCTCCCCATAGCGTCTC
CTTCTCTGGTTGCAGTTATGAAACAGCAGCTGCCGTTGTCCCTCCCTGGCTCTAGCTCTCCAAGCCGATG
CTGCTCGCTGCCCCCTCTCCAAGCTGACGCCCCAACCAAGGCTGCCTCCCCCACAACAGCACCTTGCCCA
TGGCCGAGCTTGTCCCTACAGCGTGGATGCTATCGCCCTCCCCACGCTAGCAGCAAGCAGTGCCCTCCCC
TTTCTGCAGCAAGTGGATGCTCCCAGCCCCTCCCTTGTTCCTATGGCCATTTCCAGCCATCTCCCATGGC
CGACCCCAACTCCTCCCATGGACGCCGTTCCCTCCCTGCTCCAGTTTTCTCCATGGTTGCGGCCTTGTGG
AACCACGCAACCTCTGCTGCTCCCATGGTGATCTCTAAATACCTTTGTTGTTTTACTAGTTCTTTGTTAA
TACCCCGCTGATGTGATGTTTTATGTGTGTTGATGTGTGCGATATGGAGTAAAATCCTTGGAGAATTAGG
TGGAGAATAAGGTTAAGTTTAACGCTCCTTAGGTGTTCGATGATATGCTCGAACTGGTGGTCGTCTTCGT
TCTTGCTGAAATCGAGTCGGAGCATGATGTGGTTCGTTAATTGATCACATGATGCGGACGACAAGAACCG
AGTTGATCCCAAAATGATGCTGGTGAACGAACCCGAAGCTTGGATGATCTGGTCAAATACCAGGATGAGA
GATGCTCCCCAAGCGGACGTCATCTAACAACACTGACTTAGTGTTATTCCAGGCAAGCCCCGGTGCATTT
GTCACCCTCTTGTTGTTATAAAACTTTTATCACTTATATGTTGCATTAGGTGATAGGAGTTGTGTGAATA
AACAGTTGATGCATTACCATTCCTTGGAATTCGATTACTATTCCTTGATAC
>CUFF.5471.1_29.ids
AAAATACTTTAGGTGTATATGAGACTATCAAGGTAGTTAATGAGTATACAATATATGTTGTTGTCCTAAT
CAAAAACACTAATCGATGCGGATGCAGAAGTATAAACAGAGTGCACAACATCAAATTCCACCATTGATTC
AAAAACATATCAATTTAGTTCTTGAAACTTTAGCATAGCAATCTAAAACAGAATGGAGTGCAAAAGATAT
GAGAAAGAAACAATATGTGACCTATGCCCTACCTATCAATGACTTTAGAATATAGAAATAAGTATACAAG
TATCAACTGGTGAAAGAACACTCGTATGAGAAATGTGATAGTAGATTTAGGACTCAAAAATAATATTGAC
TCAAATATACATACACCATATGATGTAATTCGACTAACACAAACTGAAAGTGCTGCAGTTGGATGATGAA
AGAAGCTAGTAGCAACTAAATTTAATATATTATATTTTAATAGGTTGTAAGCGTTTAGTTGTCAACTAAA
CTTAAACAAGATCACTTCTCATATGTCAAAGTGTAAAAAAGTAATATTTTTAGATACAGTAATGTATGGC
TCTAAAAAAATTTCTAGACGTGCCTTTTTACTTGTCACACTTATCTAAACTATGACTAGGAACCTAACAG
CCCCATGGTAATTGTGTGATTGTCATTCTAAAAATAGTAAATAGAGAGATGACCACTGTATCGATGATAA
GATTGTAAAAAGTTTCTGCTACGATAAACCAATGGATGCAGGAAGAGGACCACCCAAGTCCATGTTGTAG
GAGAAATCACTACCAAATATAGGTGGCAATCACCTCACATGCTTGAAACAAATGTTAAACTTACAATCCA
TGTGCTTGTTTGGGGACTCAAATCAAATTAAATCAAAGTGTAGAAGGCGAAATATTTCATACAAGGTCTG
CAATTCGGATAGAGACTGGATGTCACTTGAAAGGGACCCTGACAATCTGAAACTTGACAGTCTTCTGCAA
GAATAGCCACCGTGAAACAACACAGTGAGGGATGAATTGCTCATCTATAAAAAAGAGCAAATATACCAAT
CATAGTAATATCTAAAATAGAGCAATACGTTAGTATTAAGATAATATTAGTATTAAACCACTAGAAGCCA
TCGATACAAGAATATATTAATAAGATAAAAAGCTTCTTAGCTAGCTGACATCTGAGGTACGAACAAAAGA
AAATTACACTAGAGAATTCTAAAGCCATGAATACAAAAGAAAATTACACAAGATGAGCAGATTAATAATT
CTTATATGTTATTCACCAACGCACAGCCGCGCCCACGCGCCTACTCAGCATCCGCGCGCCCACGCACCGC
ACGCTAAACCAGAGAATGCCAGAAAAAGGACAAGCAAAAAAGGTAACTGGAAGTCTGGAACAGTGGCAGA
TTCGGAGCAGGGAGAGGAGACAGGCACCCGACACAGCAGGCGACATTGTTGGCCGCAGTGGCCGATGGGC
GTTGGAGGGCTGAAGGTGCCAAACACGTGGTCGAGTGGTCACGTGCAGCAGTGTAGGGGCGATGGAGCAC
TAGAGTCACTGTGGCGTCGCTGTGGAGGTGGA
>CUFF.5479.1_29.ids
GTTTAATTATTGGTTTGATGAATAGATTGTGTTCATAAGTATGAAGTGGTCATGTCACGTGAAACTCAAG
TTTAAAATAATTATTGTGTGAGGAGTGGTTAAGTGAATAATAAGTCTACTGTCTCGCTCATATAACTAAT
AAATGTGGTCGTGGTTAAATTAAATAGTTGTTAAAATGTATCACGGGTTATATGTGGTGATGCTCATAAA
TGTAGAGTTGACACATCGTCTTAGTATGATGAAGCATAGGTTTGGGGTATTAATTATGTTAAAGATATTG
ATTAAATTGTTTTGGATATATTTCGTCGATGCTTGAAGTCGATCTTAAGTAAAATCTGAGAATTTCATAA
TGGCTAGTGTACATAAGTACTCTTGATATTTAAGTTGTTGAGAATGTAGTTTTATCAAATGCTATGTTAT
TTGATAGTGTTTTATCCGTTAGAGCGAATAGTGTAATATTCTATTTAGTTAGTATGTAATTCAAATTAAT
CTAGAAACCCGATTCAAAAGGTTAGTTAAATTGTTCCTGCATGTACTATAACTTAGGGTGTCCAATAGTA
GAAGTTTGAATATTGTTAGTCTTTCGGTGTTATGCGCTAGCTAATGAAAATAGAAGACTCGTACAAGGTT
TAAGTTTCTTAATGTATGAGCTACCTCCGAATAGGCTAGAAAGGCGTAATTATTATAATTAGTCTTATAT
CGCTAGCTGATACTTGCTTGTGATTGATTCTAATGCTTTGTTATAAGTGTTTCATCATCTTCAGCGTAGA
TTATTTGTCCTATGCTATTCCTCTGTATATTCATACATGTGCATTGTGCATCCCATGAGGTACGTTAATT
AATCACGTGATGCGGAAGACGAGCCAAGTCGACCCCAAGCGCGGGCTACTCCGCATGGTGATGCTGATGG
ACGAACCTGAAGATAGATGACCAGATCAAGTGCTAGGACAAGGATGATCGTCAAGTGATCAATGTCTAAC
AACACTATCCTAGTGTTATTCCAGGCAAGCCCCGGAGCATTT
>CUFF.5493.1_29.ids
ATTAAATCAAATGAATCTTTTTAGTGAAGTTGAAGAACTGCTTAGTAATTGTTACAATCTATTATATTGA
TTGATAAAATGTCCTAGGTGAATAATTATGATGGTATTAAGTGTTTATTGAAAAGCCTCGTTATTATAGT
TATGAAATGGTGTTCAAAGTGTTAAGTAGATGCATAGCTTAACAAGGTTTAGGTTTAAGACGTGGATTAG
GCGCGAAGTGCCTTGGTGGATATATAGGTCTAGTGTAATTGAAGTAATCCCCTTTATGCGATACAATTGC
GTCCCCTTTATACGATACAATTGCATTCACGTGTCTGTTATAAACATTGTGTGTATGTGATGAAGTCGGT
AAATTGCTTTATTAGTCATCATGTTCAATGTTAGTGGCCGAGTAAGTGTCATGGTTGGATATTACTTGAT
TTTTCAAGTATTTGGAATCGAATAACATCGATAGGTATTTTAAGTGAAATATGAAAATTTGCATAATAAA
AGATGGGTATAAGCACTTTAGGTCTTTCATTTCTAAAGTTGTAGTCGAGTAGACTTATATAATGTTTAAT
GATGCTCTACTTACTAAACTAAGTAGCGTGATGTTTTAATTAGTGGTGGATTACACAGGTTAGTCGGGAA
AACTAGCTTAGATAGTTAATTAAATATGCTTCCTTACTCTGCATTGTTGGTATTCAAAAATAGTGAATCA
AAGTTTGACGAGACATTTGATATTGGGTGCTAGCTGAAGTTGACATAGGACTTGTGCTTAGTTTATTATC
ACTTGTTGTTTGGATTATATGCGGTTAAACTAGAAAACGTGATTATTGTACTTGGTTATATGTCGATACC
TAGCATTTGCTTATGAAATGACGTAATGCCTTACCATTAAGTGTTTGATTCTTTACTGTGTAACATCGCA
ATATTATCTTGCGATATTCGTCTTGATATTCATACATGTGCATCGTGCATCTCATGAGGTACGCTAGTTG
ATCACGTGATGTGAAGAACAAGAACTGGATTAATCTCAAGGTGATGTGGATGATGAACCTGAAGATGGAT
GACCTGAACAAGTGTTAGACCAAAAGTTTTTCGTCAAGTGGACGTCATCTAACCAACACTAACCTAGTGT
TATTCCAGGCAAGCCCCGGTGCATTAT
>CUFF.5497.1_29.ids
AGGTTAATTAAGGATTGGATGTGTATGTAGGCCTGTATGATCAAGGACTATCTTAACTGGCCACATGCCC
TGGATATGGGACAGGGTAAGCTTGAACCCGGCTATTCCATACATGAAAATACAATCGCACACTAGGAGTG
GAGAGATGGCGAGAGTGGCATGTACCCTCCTGGCAAAGGACCGCCTAAAAGGGGTGGTGTGCTCTTGGGT
GGCGCGGACCTGTTCATGCAGTGGAGTATCCATGGGAATGGTAGACATATGCAAGAGTTACGAGAAACAT
ATGTCGTGTGGTTAGAGATCCTCAGCTGAGTAAATCGATTCGGATCGCCGTTATATCCCCGGATCTCTGA
CCTGCAACCTAGGTCAGGATGTAAACATTATGAATAAAAATGATGTTGTATTGATGAGATGGTAAAATTA
GACTAGATGCAACTAGATTATTGAAAGTAAGGACTAATTTAATAAGTTATTTCTGCAAAAGTATCTAAGT
TGATTCATGCTAAAGCCTTTTTCTTGATTCCTATTTAACCAGCATATCCTTGAGAGTCATTTTTCCTTAG
TTGGGTAAGACTTGTGAAAGCACACTTTGAACTCAGGGTTTTCGAACCCATGTTGTTGCAGGTAATCAGG
AGTGTTCTAGGTGTCTCTGTGGCTGGAAGATGCTTCTAGTCTTGAAGGAGGATTAGTTAGGTTTAGGTGT
GAGCTTTGGAAGGGTTCTACCTTCCTAGTTTTGTATGTACACGAACTAAACCCTATGAAAGTGCGACTAG
TGATCAATGATGGAGTGAGTAGGATTGCCACCGCCATAGAATGTGAAAGCCACTACATGTTGGCAAGAAT
TGTGAGGACGAATAGGATGAGCATGCATCATGACATATAACTTTAAATTAAGCCCCATATGTAGCAGTAT
TAGTACATGTTTCGTCCACCCTATTCATGCTGTCAGTTTTTGCCTTTCTATGCTACCTTTTCCTGTTCAC
GATGACTACCAAGCTTCGAAACAAAGGTTTTGGTGAACCTGTGGCTTATAAGGAACAATTGTCAAACGAT
TGATTTTAAGTATATGCAATGAACTAGTATAATATTATCAGTCTTAT
>CUFF.5497.2_29.ids
GTCCTTATTCCTAGACAAATTGGATATTTGTGTGCTATATTTATGAAACAATCCAAGTTCAGTGCCTTGG
CTGGGTTTGAGTGCTGGCGTGGGTCAAAAGAGCAGCACCACGTGTATACCTCATGTTGTGTTGGCGCCCT
TGGAGCTCTCCTTTGCTGTGTTCTGGCCAGCTCAAGAACCACTGCATCTGCCCCCTATAATCAGTACCTT
GGGCTGCCGTATTCAGTGAAGATTTCTTCCTTGCCCTCAAATTCTAGTCAAAGTTCACTGTTTGAGTGTG
CAGTCCTTGTGTACTGCTGGTATAACCCTCTCTGCATCCTAGGTTTGCCTGTCCCAGAACCCTTCTCCCC
ATGGACTAGATACGCTCACTTCCCCATGGACTAGATACGCTCACTGACACACCCCTTTCCCTTGCTTACA
TATTCTGTAATTTGGGGCTAGTTATTTTGGAGCTCCTCACTGCCCTTAAATTCCAGCCAAGACTCTTTGC
ATATGCGAGGTGTTCCTGATGTTCTTAAGTCTACACAGCTTCCTCCCTAGCCACCAAAATTTGGTCTGTA
CAGAGGCTGGGCACACCATCAACTGTTGTTGTGGTGACCACTCCGGTCAGTTTGCCGCCTTGCCGTGGCC
GGAGCGATTCAAGAAGGTACCGGTCCATTTTATGTGTGTTCTGTGATCACCATGTGATAGTGAATCTCAC
CAAGTTGATGCTCCTAACGCTACTACCATATGCTGACCGGAACAGGGTCGTGCCGTCGTGATCTAGCACT
GCGGACAGCCTCCACGCTGGCCGAGCAACTCGCGCTTTCTCCAGCTGTTAGACAACAGCCGGTAATCAGG
AGTGTTCTAGGTGTCTCTGTGGCTGGAAGATGCTTCTAGTCTTGAAGGAGGATTAGTTAGGTTTAGGTGT
GAGCTTTGGAAGGGTTCTACCTTCCTAGTTTTGTATGTAAGTTATGCACTTTGAGTATATTAGGACTTGT
AATAAATGTAACTCTTCCTATGTAATAACCTTCATTTTTAGAAATGATAAGAATATTTTGTAAAGTCTTC
CGCTCTTATCTCCGAAGTGTGTGTATCGAATGTGATTACTGTAATATGCATGTATGGTGG
>CUFF.5498.1_29.ids
CAAGTCTCGAGTTAAGTACTTCCACCTTTAGGATTGTTTTGTGTTCCTAAAGATGAAAAGAGCATTATAG
GGAACTTTGCAGTAAGATCCCACCATGCTCCCAACAAAAATATTCTTGCAGGTAGAAGCCATCCTTCCTC
AGGATAACCCCTGAGCTAGGCATTATTGCATAAGACAACCTCTATCCACAAGATCTAAGCAGGCTAAGCA
TTTTTGTAAACAATATTTGATACTTCCAAAGAAGTATCTATAACAGCAATGGATATCAAGGTAATCGATG
CATCAAATAGTTTCCAAGCAATTCCTATAAACTTAATGCACATTTCACTAGACTTAAGTGTATAAAAGTC
TTTTTAAAAATACAAGTAAGGGGTGAATGCACCGGGGCTTGCTTTTGTTGCAGAGAAGAGGCTTCAGATC
CCTCTATCCAATACCCAGTTAGATGGCTCCTCCACTTGATCAGCAGCCACTGGAGTAGACTCCTCCTTCA
AACACCACTTCTTCTAGGTGTTTTACAAGTCAATTACAAATACATGTATGCTTATGTAATGATATGGAAT
GCAAACTCTCACAAGGAGAGGCGAGGAACATAAATATCACAAACTAAAACATATGACAACAATACACATA
TTTCTACCTAACTTAACACTTGATAAAAGTGACCAAATTGAACTTGCTTAGGTAAACCTAGAGAACTAAT
CCATCTTAGTTATTATCCAAAAGCTTAAAACTCTTTAAGCAACTTTATCACTTCACTAAACTACTAGGTG
TCCTCATTTCATAGGTGAAGTCCTTTTTCTTTTTAGGGCAATAATTAGCTTGCTAAGCAAATCATATTTA
AATAGTCCAATTTTTTCCAAGGGTTCAACTTCTGATAACAAGCTTCTCCAAAAAAAATCATGATTTTTGG
TGCTCAACTCTTATTTCTAAAATTCCAATAGTCCTTCGAAGATCACCCTTAATTCACTTAATATTTACTG
ACATCTCTAAAAATCCTACAACCAACTTCACCAGAGATCTTGATTTAACACATCCAATAAAATTTGTCCC
ATTGATTTATCAATTTTCTTCTATTTTTGGCACTATTTACAAACTCACGGATAAAAGAAAAGGTAAAGCG
GTGAACAGTTCTGGGCCAAAAGCAATCCAACCGGCCCAGAACCCGACCAAACCGGCATGTGGTCGATGGC
CCGCGCGCCCACACTGGCGTCTTTGCAAAAAGGACCCCGTGTTCTGACTAAACCTGTATCGACCCGATCC
ACTATTTATTTGTCTCGCTGACAGTTTCACTTAGGTCCCTCGACTATCTTTCTTTTGCAAAACCTTAA
>CUFF.5500.1_29.ids
GGATATAGCAACTTCCTTGTTAGAACAGAACAGTACAGGTTACTCAGTTATTATACTTTGAGTTATGTAA
TACTCCGTATTATAGTACTAGAAGAAGATGAGATAGTATTTTTATATATTTTTCCTGCGAAAGTGCAGCC
AAATTTACTGATCCATAGAAACTTATAATACTGTTATTAACTACAGTATTATGATGCTATCTTTAAAATA
TTTTTACCAGTAATAACAGTATTAAACCTTGTATATGCAAGCTCTGTTTTTAATATCTCTTGTGTTCAAT
TAATTATACTAAAACATTTGGTTGTACCGTTGGTAACGAGTAAACACACATTCAGGCATTACTCATATCT
TTTCTTGGTAACTTGGAGCATCCATTGTTTGGTTCAATATGTGTCAAGACTTCAACGACTGTATTTTTAT
TTGCAAATGTAGCAACAATATAATAATTTGATGTACTTTTTTCTAGGGTGTTCTGGACAAAGAAAGCTTG
TACCTTAAGATAGGAGGATACAAGAAGCTGGAGTGGTTGTCTTAAGG
>CUFF.5522.1_29.ids
ATGACCCAACAGATAAAAGATAGAATAAAGCACCAGAATTATGGGTCGTTTAAACTTATTAAGTCTATTA
AACTATGTTCTGGAAAAAATAAGCCTTTCATGCTGCTATGTTCTATTTTAAAACTCTTATACTTAAAAAA
TGTTGTACAAAACAAGGAACTATCCTTCTGAATTTTGAAAGCAAACTATTGTTGATGCTGGTTACTCTCA
TTTTCAGTTACTACTTTCCCCAATTCAGCCATTAGTGTGTGACAACTAAAAACTCTCGCTAGAGTTAAAA
AGTCCATACCTGGTTGAAGCTACTCGACATACCAATAGCACTATAGAAGCTAACAAAATTCCCATGCCAA
TAACACTGTAGAAGCTCCTCAACATGCTGTTGGATTCTTTCTCCTACCTGTAATACTTTAGCAATATGAC
TGTTTGACTACCTTCGTCTCACTTTACTATTTTTCCCTTTACACGATTTAAATAGTTCTTTGGATTTCTT
GATGTTTTTACTGGGAGTGAACATCGGATGGTGGATGGATTTCGATATGTTCTGGAATGTTGCAGCCAAT
AAAATTCTCAAGAGCATATATCTTGTACAATTCTTCCACTTCCTCTAGAGAACCAAATGACGTTCCAATT
ACTGGCTTCAATTTATCATCACAATCAAGTACACAGATGGACAGCTGCAACGAGGCACTACATGAATTTA
TCAATATGGCAGCAGAACAAACCAAAGCAAAGAGCAGCTCACCGATGTCAGAAGGATATTCATTTTTTTG
GTGTACTGAATCCATCATGCATGTTGGACGAACC
>CUFF.5568.1_29.ids
AAGTACTTGGTTGGTTATGGAGGCAAGGTTTCCTAGTTTGGTTGGTGAATTGAGTTGTGATATTAGAGTA
TTTAGCTCTCTTAAGGTTTTGTTAGTTTTTGTGTGCACCATTAGAGTGATGTAAGCCTTGCGATGCTTCT
TAGTATTTTCTTTTCAAGTTGCATAAGCATAAACATCCATGATCATGTCATTTCATATAGAACTCCTACC
AGAAGGAGTGAAGATTCAAGCTAAAGTGGTGACTGAAGAGGAATCTACTCCAGTAGCTGCTTATCAAGTG
GAGGAGCCATCTAACTGGGGTTTAATAGAGGGATCGAGTACCTCTTCACTGCAATAAGGCAAGCCCCGGT
>CUFF.5767.1_29.ids
AAAATACTCAATTGATTCTCACGGCTACCGTGCCTCCTAGCGAAACTTGCTTTTCGTTGGAGTATCTGGC
GTAGTAATGGAAAAAATTACCTTCTCCCTTTGAGGGTTCCAGTCCATTTCGTTCTCTATAATTGTCACCT
ACCCTTCCCGAGCCTACTTTTGTTGCTACTATAAGAATAAGAATGAAAAAAGCTTCATCTCTATTTGTTT
CTGATATGAATTGTGTAGCTTAGAGTTGTCTCTTAACTTACAATCTTACATTGGTGTAAAACAGTGACCA
CACTAAAAGCACAAATGCAAGGTTTTACAGACCAGTTGTGATGCTGCTACCACTAACATGTACAAATAGG
AAAGGCAAGAAAATGGCTTAGAGCAAGTATTTTTAAAGAAAAAGTGATCCATTTAAGAAACCTTTTTATT
AAGTTACTTCTGATACCAGCTCCTCAATCC
>CUFF.5817.1_29.ids
CGCCTCTATCTCTCCCTTCCCTCTTCTCTCTCCCCTCACCTCTCCTCCCTTCCCTCGCCTCGCTCCTCTC
TGTCCCGACCGAGCAGCAACGGCTGAGCCCTGGCCGAGCCGCCCTCCCCCGATGTGCCTGCACCGACCCT
AGTGCCACTGCCACGCCCGGAAGTGGCTCGATGCCCAGAGGTTTTTACGCGGCGCGCGGCGGGTCATCTC
ACAGTCCCATATGCAAGAGAGTCCGGAGCGGAGGCCGGGCGGGACCGCGGGAGGGGGCGGCCGGGGTCCG
GTCCGGGGAGGCGGGGACCAGGGCAATGCACAACGCGCCGGCAGTGACCAGTAGCCCACTATGGCACCAG
CTCCTCGCATCGCATCTCCCCTGCTAGGCCTCCTCGTCCCGG
>CUFF.5835.1_29.ids
TATCAATTAATATAGAAATGTCGGATTAAATATTCTAATTAATATTTGCTTAGTGTAAACACTCTAACCC
CTCGACCATAGCTTCGTCTATCGTGGTCCTTTTCCTCACATAACCGTAGAGGCGCTCTCTATTTTATATT
GCTCGCTCTTATAACATTTTATCTTGTATGGTGTAATGTTCTTATGCATATGTATATGTTTGTTTGCTTG
TGCCTGTTCGTTTTCGCTTCGCGTCGCGAATAGATTGCGATATGTTCCTGAGCTTCGAGGAATCAACAAT
CAAGATTTGGTGAACCACTGGTCCCGAGATCAAGCTCTTCGAGTGCTACAAGGCTGAAGATCCTTAGCAT
TTGTTCGGTGAAGACAAGTGTCCTCTGACCCATTATGTTCCATTTACTTTATAATACACTGTCCCGCATA
CTAAGAGCAACCTAAGGATTTACTAGCTTTCTATTTACTTTGTCCTTGATTTACCTTTTGGGTTACTATG
GTTAGCTACATGCTAGCGCTTTACTTTAATC
>CUFF.6069.1_29.ids
CTGCGATCCATTTTCGAGCTTCAAGGAATCGACAGTCAAGCTTCGGCAACCAAGTGATCGAATTTTTCGA
GTTCTACAAAGTTGAAGACCCTGAGCATCTGTTTGGTGAATGCAAGTGTCCTCTGTCCCATTATGTCCCA
TTTACTTTATAATACACTGTCCCGCATACTATGAACAACTTAAGGATTTACTAGCTTTCTATTTACCTGG
TCCTTGATTACCTTTTGGGCTACTATGGTTAGATTC
>CUFF.6444.1_29.ids
GAAAACCTTAACCCGAGAGCATCAACTATTTCTTTCTATTCTAATCTCTGTTCTCGGGGTGATGAATGAT
GATAAAAAAATGAGTTCATCACATATATCCTAGACCTTTCTGTGATCTCATAAAACGATGCGGATTAGGA
GATCTAGGGTTCTTAGGTGGCGCTCCGATACCATTGTAAGAAATTTCTGGTGCTTAGGATCGTTTCCTAA
GTCCCTAGAATACCAATCCGTGTCTAAAATACCTCGATGATGAGTAGATCTATTCTACTGAGGGGTATAT
GTATACATACCGTCGTTGTTGTTCCTAGCCATCATTGCGGCGGCGTCTTGCAGCGAAGACCCGCCTCCTC
CTTCTTGTCGATCTCCCTGCTGGTGTCGAGGAGATTGGTTCTCGTTGTTGATCGGCGGTGGATCAGCTCC
TCCAATGTTGCCTGCAGGGGGAATCTCAGACTCCGATGGGACAACGAAATAAT
>CUFF.6610.1_29.ids
CATCACTTTATTTATTTGCATTTTGCATCCACGTAATAAGCACTTGACATTCAGGATTCTAACTCATCCT
ACAATAATATATGGAACACTCACACCTTGCAACTCATCTACACAAGGTTCATTCTACATGAACAAGTCAC
AACTTTTAGATTTCTGAATCACAGATACTACTAGCTGCTACTAATGCAGCAACTTGAACGGTTTACATTT
CCACAATCCTACAAATACAAGAATGGCGACGAAGATAAGAGCCAAAAAGAGCAACCGCACAACTGAACCA
ACCAATACGTGCACAGGCTCTGCTTGCCTTCTCTTTGTTCTCC
>CUFF.6772.1_29.ids
ATGTGGGGGAAAATCATTTCGCTTACAATATAAGCGCTTTCCAGGCCGCGTACTAGAAAATCGGGATGGA
CGTTGTATTTTGGATGGTGGGCTAAGCGGCTTGAGAATTAAGCAAGGTGTTTGGGTGGACTTATGGCTTA
GTTTCACCAATAAGCGGGAAATAAGCAGATACAAACAGGGCCTTAGTGAAGGTAAGCAGTAGGCCCATGA
ACAATGGATTGTCAATACCATGGTTTAAAAGTCGTCGCCTAGGCGTCGCCTAGGCGACGCCTAGGCGTCC
AGGCGGGGAAATCTTCTAGGCGTCGGCGCCGCCCAGAGG
>CUFF.6939.1_29.ids
GGTTTACTTGAAAAGTTCATGAATACTCCGGTAACAGAATTCGAGGTGATATTCCAGAACAATCATATCC
GGTCGCTCTTTGGTATCACAATTATTTGTCAATTCTTCTATTCCTGAATCCTAAAGAAAAATGGTGCATG
ATGTCTCAGTGAGTCAGCTCTCACCATGTTCAATGTACATGATAATTTAATAAACTGTACAAGATTTAAT
GATACTAAAGTAGAGATATATTACTACTGATGTAGTAGGTGTAATTTTAGTAAAAACATGGTTGATGGCT
TACACTCATTACACTTGCCTTTTG
>CUFF.7033.1_29.ids
GGTGGACGTGTGGTTGATTCCTTCCGTTCGAAGCTTAAACTTGAAATTATTGAAGCCTTGGTTTGTACTA
AGGATTGGAAGCTTGCTTCAGACAAAGATTTGGAGGGTGAAATAAAAACTATAAGTGAAGCTATGAATGC
TATGGAGGTGGACGATGAGGTTGCGACTTGAGATCTTCAAGCAAGCATGGATTGCTTGCACTATCTTATG
TCATTTAAAAACTATCCTTTATTGTAATAGTCTATTGTGTTGAACTGTCTTGTGCTATGTTAGACTCTTG
GGTGATGTGAACTTATGAACGATTGTGTTAGACTATTGTATGGTGTGAACTTATTGCTATATTGTGTTGT
TGATCTATGGTTTATGTAATGCTATATTGTATGATGTGTTGAATGATGTGAACTTATTGCTATATTATCA
TGTTG
>CUFF.7033.2_29.ids
TCTCTTCTAAGCACCATGGATGTGGATAATATTTGTGATATTGACAACAATGTGTCTAATGAAGATGAGA
TACATGGTATTGGGGGGATGTTAATGGCAATGACAGTGACCACATGGAGGAGGAGGATCATGTTCTTACA
CCTACTGGTAGTGAGATTTGGAGGGTGAAATAAAAACTATAAGTGAAGCTATGAATGCTATGGAGGTGGA
CGATGAGGTTGCGACTTGAGATCTTCAAGCAAGCATGGATTGCTTGCACTATCTTATGTCATTTAAAAAC
TATCCTTTATTGTAATAGTCTATTGTGTTGAACTGTCTTGTGCTATGTTAGACTCTTGGGTGATGTGAAC
TTATGAACGATTGTGTTAGACTATTGTATGGTGTGAACTTATTGCTATATTGTGTTGTTGATCTATGGTT
TATGTAATGCTATATTGTATGATGTGTTGAATGATGTGAACTTATTGCTATATTATCATGTTG
>CUFF.7034.1_29.ids
TGAACAGCGCCTGGCTAGCTGGCTGGCTGTAGACTTGCACGGAAGCAGTTGTGGCGCGGTGGCGGGGTCG
AAGTGGCACACGCCGGCGGCGGCGCGGCGGTGCAGTCGACCGGTCTCCAGTGCCAGAGCTGCGGCGGCGC
CTTGCCCAGCCCTAGCGTCTGGTCGTCCGCCCAAGCCAAGAGTCCAAGACCCGATCAGTCGATCACCCGA
GTGCACTAAAAAAA
>CUFF.7131.1_29.ids
ATCCATCCCGGCCACGGTCGGAGGAAGTGACTCCGCCGCGGGCCGCCATCTTCGTCGGTGATCTTTTCTC
CTCAAGTCAACAATCAAGGCAACGATCTACCACAAAACTTTGTTGATCTACCAGATGGCGATCAAGACAA
CGATCAAGAAAATGTACAAGGCAATAATCTTAGAGATGCAATAGCACAAGAAACGTGGAATGATTACCAA
CAACATAAAAATTAGTGGTACATTTGTTGAGCTATTTGTTCGTAGAAACTGTCTTTGTTTATTGTTGCTT
CCTAATGAAAAACATGTTACAGATGAGCTTACTTTGAAGATATGGTTCCCTGTAACCACTATGCCTCCTA
ATTATGTCATGTTGCTGTTTATGTCATATATGTTGCTTCCTAATTAGTGGTACATTTGTTGTGGTATTGT
TGCTTCCTAATTCTGTTGTGTGTGTATTGCTTACTCTGAAGATCTGGTTGGTTTGTAACTACAAGTAGGA
>CUFF.7150.1_29.ids
CAAATTCGACCCAAAAGTAGCGGCTTCAATTCCCAACAGATATTAATTTTGAGAGCTGTGAAGTAGAAAA
CTCTAATCTTTGGAGGAGACTTTCTGAATCTGCATCAAAAGTTGAGTGTGCTATGTTACTTGCAGAAAGT
TAAATGGAAACAACACAGGAAGCTGACGTTGAGAAGAAAAATGAAATGACAGTCCACATGAAACTTGTGA
AAAGGAGTTCAACTCATATATTTTTTTCTAGTGGCAAAGTTTTTAATGAAGAGACTTGAACTCTGTTTTT
ATGTTATATTGTTCATTTGTACGTGTGAATTGAGATGATCTTATGTGGTGTGATGATAGATAGATTAACT
TTGTTGGATATTAGATATTTAAGTTAAACTTTGGTGGATTAATT
>CUFF.7205.1_29.ids
AGTAGTTCAAGTAAAATATTTGTTTATGGTATATAATGGTATTGAAGGAGAGGCTACTAAGTATCTGTCT
ATTTTTCGTTGCTACTTGCTAGGGCCTTTTGTTGCTGGAATGATCTTGGTAGCTTATCTTTCTCGTATCT
GACCGTACTATTGATTACATATGTGGCAGATGCACACTGCTGTATACTATCTGACTCTCTACATTATCGG
CAAAGAAAACCTCTGTTTTGTTATGAATCTCATTGCTTTTTAGATGTGAATGTTCATTGCTCATTTGACA
TACTCCTTTGCATGGGCACACTAGATTATGATAGTGCCACTTCTTGAATCAAAAGCTTTTGAATTTTTTG
GTAGAATTTACTCAGATAAACTATCTACTGTGTTGCCCGAGAACTAATAGTAATGTTTCTAAAGCTTTGC
GTTTTCTTTTTATGACCACCAAAACTATTTTGTTCTTATTCCTTTATTGATAACTTACAGCAATTTATGC
TTAGGTATAGATTGTGACATTGTCATGTTGCCATTTCATTGTTGCGTGTATTCTTGAATGGTATACATAA
TTGTTACTTTCTGTAATATAATATCTTTGGAATATGATTCGACATTGTTATCTGTCCGGGAAATCAATAG
TGCTTTTCAGTGTATTGTGACCACAGTTTAACCCTTGTTTAAAAGCAGTTAAAGAAAGAGTTCTGGTGCT
GGTTGATAGAATTCATGGCCCTGAAGTGGCAGATTACCATGGTGCATGGACGACCCAATATCACTTTATT
TCCTTGTTTTAATGTCACGGCAGGCCGGTTGAGGTCTCAAGTTTGCCTTTGAGACAGGTAAGTACGAAAT
GCATACATTAGCAGGTCCAAGTGATGCAAATAGCAGCAGAAAGCTCTCGAGCTTGTTCGCTTATGCCGAA
AAAGGGTATCTACTTATTTTGTCTGTATAAATTAGTATAAATTACAGCTGCAAGCCTGCAACAGTCTGAA
CAGCTGGCTTATAGCCGCACGTCATCTGTAAGAGCAAGTTTAATAATAGAGCCTATTATTGGCTCTAACT
TCTTACCGTGTCATATAGAGCCAGCAATAAACACACTCATGTAGTAAAACTGGCTTTAAGATTGACTCTT
AGATGAATTTCTTGTCTCTTATCTCTTTTATCCTTTTGTCTTGAAACCTGTGTAGCACCTAACTCTTGCA
TGAGAGCTCACTACCTCTATTTTTTGATGTCTCTCTTCCACGTAAGCAAAAATGACATGTAATTAGACTT
GAGTCCATTATTGTACTT
>CUFF.7212.1_29.ids
GGAAACCTATAGCCGGTCCTGCAGCCAACACACACGCATGCTTCCGATCAGGTCAAACGCGGGGTGTGAT
GTACCAACGCCCAGTACACGGCGCGTCGTGATGATTCGCGTTAGGTGCTTGTGTTTGCATGGCCTACATT
CATGTCAGCACGACCGGGTTCCTCGAAGGAGGCGTTGGTTGGAAAGCTTCCACACTGACATGACTACTGG
TACCCGTAGGAGCTGCTTACATTTGTTCTTCTGCACACCACATAGTGAGTGGCCGTTTCTTGAAGGAAAC
ATCGATCGGCGTTGGTTGCTACTGTTAAATAAACATAAAGGAGGCCATGCTGAAAATAAGGAAGTATTGT
GAGATTATTTATACGACGTCATATCATAACGCAGTTAGCAGAGGAAGAAACAGCAGAGAGAAGAGCTCAT
GGAGAACGTGAGCTATAGTGGCGTACAACAGTGGTTTTCTATCTATGTATATCATTGGCTAGACAAATAC
TGTACCT
>CUFF.7279.1_29.ids
AGATGATTTGAGGATGTCTTGTATACATACCAAAGAAGAAAATACCAAACTGCAAACAAGACGGAGAGTG
CAAAAGTAATGCTTCTAGCAGAATTTGATGAAAAAGTGGCTCGAATTCACAAGGGTGTAAAAATCTTTTC
CTTCCCAGTATATCATGTTGGATGTCCTAAGACAGAAAGAATTCAAACTGATGATGATTAATAAAAACTT
TGACAGGAATAAAAATTAGATGCTTAGCCTCATCTATCACCCATGTATTGTCAATGTTAATATCAGTTAA
AACTTTTATCACTAGTCAACTAAAACAGTACATAAGCATTACGTACCTACAGACTCCAAAATAAAAACAC
CTAACTTACTGAACTTGTCAAATATTGAAAAAGCCTCGCAACAAAGTAAGAGGGTTAGCTTCCTATTAAA
GAACTTTCTTCTATAGGTGGAAAATGAGTAGTTAACTGAGCATACAATGACTAACAACATAATGCATGAC
CAATTACTTGTTCGCTATTCTTTTTGAGGTTCTTAGTTGTACCCCTCACAGAGAATGTACAAGATATAAT
TAATTAAACCAACCAAATACCAGTCTTGAATCATTTTGGGACAAAGTTTTTAAAGGAAAACAATAGC
>CUFF.7282.1_29.ids
GTGGTAAATCTTCTGTCCACACCAGTGTTCACCTCTCCCCTTCCCAAGTTTGCCCAGTCCCTAGGTGGTG
ACCATCGTCAGTAGTTAGTCCACCTCGCCGTGACCAGAACTCCCAGCACAAGGACTGAAGATTCAAGCTG
AAGTGGTGACTGAAGAGGAATCTACTCCAGTGGCTGCTGATCAAGTGGAGGAGCCATCTAACTGGGTAGC
TTGTAGAGGGATCTAGACCTCTTCACTGCAACAAAGGAAGATGACTGGAGCGTCGCTAGACTCAGTACTT
GTCAACGTCTTCGTCAATGTCTTCCTCATCAACTTCTGATAAAAAATTTAGCAAGGGTGAGCTCACTTAC
GGTGGGGGCTCAACAA
>CUFF.7282.2_29.ids
GAGGAATGGAGCACTAAAAGATGAATTCAGAGAACTGAAAATAGGTTCAATGAATTGTGGCTGATTCTTG
GACACTATAAATTGTAGTACATGCAGTTTGGATCCTTGCTTAATGCATAAATAAAGTACTTGATTGGTTA
TGGAGGCAAGGTTTCCTAGTTTGGTTGGTGAATTGAGTTGTGATATTAGAGTATTTAGCTCTCTTAAGGT
TTTGTTAGTTTTTGTATGCACCTTTAGAGAGGTGTAAGTCCTGTGATGCTTCTTAGTATTTTCTTTTCAA
GTTGCATAAGCATAAACATCCATGATCATGTTATTTCATATAGAACTCCCAGCACAAGGACTGAAGATTC
AAGCTGAAGTGGTGACTGAAGAGGAATCTACTCCAGTGGCTGCTGATCAAGTGGAGGAGCCATCTAACTG
GGTAGCTTGTAGAGGGATCTAGACCTCTTCACTGCAACAAAGGAAGATGACTGGAGCGTCGCTAGACTCA
GTACTTGTCAACGTCTTCGTCAATGTCTTCCTCATCAACTTCTGATAAAAAATTTAGCAAGGGTGAGCTC
ACTTACGGTGGGGGCTCAACAA
>CUFF.7283.1_29.ids
GTATGCCACCGTCATAGAACGTGATAGCCACTATATGTTGGCAAGAATTATGAGGACGAATAGGACGAGC
ATGCATCATGACATACAATTTTAAGTTAAACCCCCTATGTAGTAGCTTAGTACATGTTTCATCCATCTTA
TTCATGCTATCTATCTTTGCTTTTCTATACTACCTTTTCCTATTCGTGAAGCCTTGAGACTCAGTTCATT
TCGTGGACCTGTAGTTTATAAGGTACAGTTGCCAAAGAATTTGTCAACAGTGCACAACATGTTCTACGTG
TCCTAGTTAAAGAAATGTTTTCGAGTCCTCAAGCATGTTATTGAGATTGCAGATGTTAACCTTGG
>CUFF.7284.1_29.ids
GGGAACCAGAGGAGTATTTAGAAAAACATTTTCCTGAGTTCCTAGGTTCTCGTAAGTCCTAGGATTTGTG
TAGTTTGTCTTTGGTATGAACCAATAGGGGCACACCCCTGCTTTGTAGGAGTAATGGGGAAATAAGCCAG
TGACGCATTTCCTTTTCCATTATCTAGCCTAGAGTTTTAAATCTCGGGACGAGATTTCTTTTTAGGGGGG
AAGGCTGTAACACCTCTGGTGTTACGTAAACTAAAACTCTGACATGTCATCATAAGCATCTGCATTAATG
TGCTTGTTACACCTAGAATGCATTCACTAGGTTAAACTTTTTCAAAAGTGTGATGTTGTGTGTTGGGTTT
AGAGTTTAGTCTAAGGACTTGGCTTAAGCTAAACAGGGGTAGGTCATCTCTTAAGCAAGTAACAAGTTGA
CTTGGAGTCTTAAATGTTAAAGGTAAGTCTTATAGCCTAGAGTAGACTTGTTTTGGAATGATGG
>CUFF.7285.1_29.ids
GTGTTTGTAAAATAAGTGAAGACCATATAATGTGGAACAACTTTCTTATAGGGTGGTGGACCTGATCCCA
TACAAAAAGTGCAGAAATAGTTGCTCAAAGATTGGATTGTCAGGTTGGTTAATAACTGAATTTTTATTCA
GTTCTGAACCCTGAATGGCAGCAAGTTGCCCAGTTTGGAGCTCTATGATAATTAATCTACGGAGATTTTG
GTTAAGCGTTTTGTAGTAAAGTCAAAGTCCATATGAAGGGGAACATGTCTCTTGAAGTGAGTGGGCCTGG
TACTGTACAAGGTTGTGAGTAAAATTGCTCCCAAACTTGCCCTGTCAGAATTAGTGTATGCCGTTTCAGA
CCTCTAAAACTGAATTTTCAGTGTTTTTCTTTAGACTTTGGAGCTAGTTGATGGTTGATCCAAGGGGTAA
AAGCTTAAGGGTTCTGTGGAGGAATCATAGAGGGTTGTTTGGTGGACAAGTTTTATTTAACTTGCTCTCC
CTGTTATTACGAGAAATTGAGAAGTTGAAGGGGGTTAACAGGGAGGTACGCAACAAGACAATAGAGCTGA
TGAGGCTGATTCAGAATTGGGTTCAGATTCTGTTCAAGTAACTGAAGAAGATCTGTCTTCCTTGTTGTGT
TTATATTTGAGTGAAGGGGTAGAGATAAGGATTAAATGCATAGCTTAGAAGTTTGGGGCTCACTCTGTAC
TGAAATATCCAGTTTTGGACTGTTTGAAGGCAGTGAACAGGGAGACTTTATCTGTTAGCCTTGGATGGAT
TGAGCTGGGCAGCAAAGTAACTCTAGTGGCTACCCCATTAGAAATATCAAGTCTTGGACATCTTTGTGCT
TAGCCACAAGTGGTGTTCTCAGCCACACGCCTGCCTGTCTGTGTTCACTGAATAAGGTTGATATTTTGGG
CTGTTAGAGCATATCCACAAGGGATATTTGTGTGCTAGCTGTCCAGATTCAGTGTCTATATTGTGCCTGT
CAGTTTGTGAGTATTTGATGCATGAAAGCCACGTATTGGAGCCCAGGTTGTGCTGGCATCTCTGGGAACT
CTTCACCTCCATGCACTGCACAGGTTTAGTGACATCTGTCCTTCATCTGTGGCTATAAAACTTGGTCCAG
G
>CUFF.7351.1_29.ids
ATCATGAATAGGTTCATCATATCTAAATATGAAGGCACGATAATCTTCTTTGCTAAGAGAATTACCTAAG
ATGTCATAAGCAAGATAATTTAAGCGTAAACATCTTCGATCTTCCTCAGAAGCATTTTCTTATCATAACT
AGAAGGTATAATACCCTTGTCTAATTTTTTTCTAATTGTGGGTCTATGGTTCTAAAAGCATTTATCACTC
TAGTAGACCATGAAGCATAATTAGAACAATCAGAAAGTAATATCTCAAGAGTTACCTCATTGTTCTCCTT
CGGTGGTGTCTTCTTGTTCTTTTGGGATTTTCTCCGAGCCATCACTTCGAGTTGTTAGACTTAATATAAA
GTGCCTACCTCTGATACCAATTGAAAGTCGCCTAGGGGGTGAATAGGCGAAACCTAAAATTTATAGCTTT
AACACGACCCTTGATCCCTCGATTAGTGGTTAAAACAAGATGAACAATTATCGGAGTATAAAACTAAGTC
CTTTGCTTGCAAAAAGTATTGCTTTCAAAGAATGCGGCATTAACACAAAGCAACACAACTAAAATATCTA
TGGAGAATAAAGCAAAAGGGCTTAGATAAGAAGATAAATAATACAAGTTCTTTCTTGCAATGGGTTGCTT
CTATATATGAGAATTTAACTTGAAGCAACACAAAGTAATATCAACAAAGAATAGTGCAAGAGAACTTAAA
GAGGGAGAAGACAAACAAATCACAAACAATAAACACAAGTGACACGGATTATTTGTTTTACCGAGGTTCA
GTTCACCAAGACCCTAATCCCCATTTAGGAGTCCACTAAGGACGGGTCTTTTTCAACCCCTTTTCCTCTC
TCCAATGGTCACCAGGACCGGCGAGTGTTCCTTCTTCTTTATCAAAAAAAGACCAAAGTTTCCGCGAGGC
CAACCACAAATATAAGGGCTCTTGCTAGCTTTACAATGAATGGGAGTCAAAACTCCACGCTTAATTGATC
ACAAGAGCTAGCACACACTTTCT
>CUFF.7357.2_29.ids
ATTCCTCCCGGACCACGCGACTGTGGTGGTTGGGGATTAGTTGAACCCCGCAAATCATACGGAGGCGCCC
GGGATTTCACCTGGGTATATAAGCATGTCATGCGCCCCTCTTTCGATTCAAGTTGAGGGAACCGACCGCC
GTGGGATGTCGAGGTGCTCTGGTCGAGAGAAGTGGGGGGTCGGAGATGTGAGCAGAGATCCGCCGTGCGC
TAGAACCGGTCACGCCGTCGTCAAACCCTCGGTAATCAGCTCATGGCGTTCGCTGGAGGGTGTTGTGGGT
GATGGTGCCCTCACCGTGCGGTTTTGCTGCCTGGGATGCAGGGAATTTCTCCCCGGAATCAAGCCGCCAC
CGCAGTACCGCGCGTGGCCATGGTCAGAATTCAGTGTTGTGCCGTAGCTGCGAGGTTACGAGTCACTTGA
AGACCAAGTTGGTACCTGGGAATCTCGAGTCTAAGGTCAAGGACAGGTACCACAGGATGAGGCGCATGAA
GGATGATATGATGAGTTCGTGAGTGGTCTAGGCTGTCGTCTCCCAGTCAACTATGGTTGTTGGATCGTTG
TCTTCGTATGATGTAATTATTTAACTATTTTGTACATAGCTTCGTTATATACAAATGATGTGACATTCGT
TTATGTACCATGAGTCATCATATGTGTGATACTTGATCCTAGCACACTTGGTAAAGTTCGCGCTCGGGTT
TTGGACCCCCTAAAATCCGGGTGTAACAACTTACGTATAGGAATTGTTTGGAACCC
>CUFF.7388.1_29.ids
GATGTCCACTTGACGATCATCCTTGTCCTAGCACTTGATCAGGTAGGTTCATCCATCAGCATCACCATGC
AGAGTAGCCCGCGCTTGGGGTCGACTTGGCTCGTCTTCCGCATCACGCGATTATTTATCGTACCTCATGA
GATGCACGATGCACATGTATGAGCACGAGTATAAATAGTACAAGATAGATAATCTACGCTAAAAAGGATG
AAACACTTATAACCTATAACCAAGCATATTTTATACAATACACCAATTACAACTTTAAAACTAAAAGACC
TAAAGTGTTTATACGCATTACTTATCAGACAGACCCTAAATTTTTTTTGAAACAGAGATATCGATGTTAC
TTGATCCTAATTATTCGAAGTAGCAATCAACATTCATTCAAATCATGAAATCGACCAACACACATAGAAT
ATCATACCTAGTTTAGAGAGCATGCTAAACGACTTATAACTTTAACTTCAAAATTCTTGGACACCTAACA
CTTATAAAATTTGATAGAAGAACTTTCATTAACTTTCTAAACTAATTTACAGGTTAACCTGTATATCATA
CATATTAGTAAAACTTCC
>CUFF.7413.1_29.ids
GGGCGCGGGCCGTCCGGCCGTCAGGCAGAAAAGCCCTAGCCGCGCACCAGGCCGCGGACCGTCCGGCCGC
AGGCCGCAGACAGTCTGCCCCTGCGCAGAGAGTACCACCGCGCCTTGCACCAGACCGCGGACCGTCCGGC
CCCGCGCGCGGACCGTCCGCCCCTGTGCAGAGGGCACCGTCACGGTTCTTGTTGAGTGTTTGACGCTCCG
GAAAGGCGTAAACAACGAGGATGACGATCGATGACTTGTTCGAGCGTTTTGTCAAGCACTTGGTGAATAT
CAAACTGCTAGCTTTGTCTTCACCCGACGCTTTGTATTTCTTGACGATGCACGGAACGACGACGAGATTG
AGTCTGGAGTGAGCTGGCGAGGTGGGGTTGAGCAGGTTAGCGCGAGCATGCGTGAAGCTCGATGGACAAA
AAGCGAGTGCACCACAGCGACAACAAGCAGACGCTCGAGCGTTAACGCAAGCCAGCGGCAAGCACGAGTG
CTGAGGTACAACAGACGACACTCGGCGAGCACGCAGCGACAACAGTCAAATCGGCAACCGAGCGTTGGCG
AATTCGACGAACACAACCACGATCACATGCTGACGCGGATAGGACAATGGTGGCTGGCGGAATCCGAGCT
GGGAAAACGAACACATGACTGGACGTTAACGGCCGGGTCCGCGCGCGCGCATGGACTCAGGGAGTTAGGC
AGATCGACACAGTGGAGTAGGGCGCGCAGCGAGCTGAGAATGACGGCCAGATTGTGGCCGAGCCGAACGA
GGAGCATGCAGCAGGGAACGATGTCCCGCCTGGCCGAGCTAAAGGAAGCGCAGACCAGAGGGAGTGCCAC
GGCGCTGGGAGTTTCGGCCATGGGAAGTCAGGGGCGAGCACCATGCGAGTGCAGGGAGCAGCGCGCGCGG
GGTTGACTGGAGCTGAGCACCAGCAGGGACCTGCGCGCCCGACGAGCAGAGCAGGGGCGCGGCTGCGCGC
AAGCGGACAGAGGGAGGGACGACCAGCGTGCAGGGGAGTTCGACAGCGGCCGCCATGGCGCGCAAGGAGG
GCGAACTCCAGGGAGGGCGGCCAAGGG
>CUFF.7423.1_29.ids
CTGGGATAAACATTATGTTAGTGTTGTTAATTGACGACCACTTGGTAAGTATCTTCCATTCTGGTGCTGG
CTTGATGCATCCACAAGATTAATCCTCCAATACCATCTCATGGTTCGCTCTGATCCATGTCCTTCAGCTC
GCATAATCATCTAGCGTACCTATTGGAAATGCATAATGCATATGAGCATGGACATGAATAGCATGAGATA
GATGTTCTATACTAAAGAGGGTAAACACTTAAAAGAAGT
>CUFF.7424.2_29.ids
AGATTTTGTTTCTAAAACCTGTTTCATGTACATTGATGCAGCGATACGGGTCTGCCATCTCTATATGACA
TTTGGCTGTAAATGGATTATGATCATAGTTGAATAAGTTGGAGCGTCAGGTCAATGGTCCCCCCAATAAT
TAAACTAGATGGTGGAGTGGAGCTTTGTTTTGGGATGATGCAAGCAACTTTTATGTTTCAGAACATTGTA
CTCAACTGATGCTTGTGGCCGTTGAACCTATTCTACTTACTTTTGGATTTAAGTTAAGGATAGTTAAAAA
TATTTGATGTTTAATACTTGTGTTGGATGTTTTATGTGTCAATTCTATGTGGATGCTAGAAAAGTTGTGT
ACACTCATGTTATTTGATGAAATTGTATGCACG
>CUFF.7432.1_29.ids
AAATTTCTCGCTCAATCTGTCCTCCCTCATCATCGGCTCATCCTCCTCTCTCGCTTCGTCCGCAAGAGGA
GCGCACCAATGCATCCTTCTCTCCGGTCGGGTGTCAACTAACCCCCGCGCACCCGTCACCAAATTTCTCG
CTCAGTCCGTCCATCTCCCTCCTCGCCCTTCTCTTCCGCTTCCTCAGCAAGAGGAGCGCACCCATGCATC
CTTCTCTCCGATCAGAACGAGTGGACACAGCAGCATGTCACGATCCAGCGGGGCCCGTCGGTGCACACGG
AGAAGCTCATGCCGCCGCCTCTAGCCGTCGGGTCCTACACGCGTGGTTCTAACCTGCGGTCGGCGTCGTC
CTTCTCGTTCCGCGCCTCGGCCTCCATCGCTGTCATCGGCAGCCACCCCACCACCACAAGTAACTGCAAG
ATGCCCCTTTCCTCCCTTCGTATCATGTCCATCGTGCCCGCCTATCTATTCCCGTCGATCTTCTACCTAT
CTTACCCAAACTATGATCCTACGACCTCTCCTTGGCGTACATGGTCTTGAGAATTTGAGCTGACCCTTGT
ATATCCTAGATATTAGATCTGCGTGAAACGTC
>CUFF.7472.1_29.ids
GCGCGTCATTCTCGTGTTTCACGCGTGAAAATTCACATGTTGTCCGCGTGCGTCGTCGTTCGCGTAAATT
GCTATTTGCACGCTTTACTAAAAATCATTTCTGTAAATCGTTCATGTTAAATAATTGATTACTTGTTTAG
TTGTGTATTATTAAAATAACAATTCAATCGAATCTAATTAATGATTTTGATTATGCGTTTGTAGATACCT
GTTAGCGTGATTATGATGACTTAAATGTTATATTTAATATTTGGCTAATATAAGAACGACATAATTTAGC
AGTACTCGTATGTCGCGTTGTTCACATGTGTGGCGCTCGTCATCGTCGCGTTGTTCGTGTGTTGTTTCGT
GTTGTTTCGCGTGTCACACGCCACGCACTGTCCGTGCGCGTAATTAAACCATGTCGCTTATAATCGTCCG
TGCTTATTAATTAATTACTTGTTTAATCCGACAACTATTAGAATAGAAGATTAATCGAAACTAAGTAGTA
GTTTTAATCTACATTTAATAAAGGTAGATTAATATAATCATGTCGAACTAAATGTTATAGTTAATACTTG
TTTAGCGTAAATGCGCTAACCCCTCGACCATAGCTTCGTCTATCATGGTTCTTTTCCTTGCGTAACCGTA
GAGGCGCTCTCTATTTTATATTGCTCACTTTTATAACATTTTATCTTGTATGGTGTAATGTCCTTATGCA
CATATATATGTTTGTTTGCTTGTGCCTGTTCGTCTTCTCTTCGCGTTGCGATTGGATCGCGATTCGTTTC
TGAGCTTCGAGGAATCGACGATCAAGCATGGCGACCAAGTGATCGAACTCTTCGAGTTCTACGAGATCGA
AGACCCTGAGCATCTGTTTGGTGAAG
>CUFF.7507.1_29.ids
TGACTGACTCGCCGCCGGCGGCTCGATCACGCCGGAACCCTAGTCGAGGTCCAGCTTGACTCGGAGCCAA
CATATAGCTACGAAACTGTACGGACAATTCGTTTCTCTGCATCTTAGTATTCTTCCATAGTGATTTGTTT
CTACATGGTGTCTTCTGTGCTGTTCTACTATCCTGAATATGTACGTGCACTCCGATGCAGGCGTCGGGGT
TTTATCTGCATTGTGGTATGATTCATTTGCTACAAGAGCGTTCCATGTTGTACCCACTCCAGTCTGTCTT
TTGTCTTCCCTGTATATATTATAGAGAGAAAAAAAGACTGTTACAGATTTATACAGAGGACCCAAGATGC
AGAAAGCTGAAGATATGATTCGGCAAGTCCACGGTGTCAGGCATTCAGGCCTTCGTAGAGGATTCTGGTG
AGCATGAAGCCGTCGGTCCCTTCTTAGATGGCAACGGGCCTCGATTCCCAATTCACCATGGGAAATTCTT
TCATTAGAGACAGTGAAGTTTCGTTTCCCAC
>CUFF.7596.1_29.ids
GATGATGAAATTCCAGAGGAGAGGGTGCTGCTGCATGACCCAGACAAGCCTTGTATAGATATTGGAATAG
TGTACCCCAGCATGCGTAACTTCAGGCTAGCTGTGAGACAGTTTGCTATCAATGAAGAGTTCGAGCTAGA
AATCTATAAAACTGACTGAGTCGATTATTGGTAATTGCAAAGGAGAAGGTTGCTCTTGGCATATTGTGAG
ACGTAGGCAGCAAGCCGGGAATACTGTTATGGTATAGACCTAAGATGTTTGTGTGTACCTTTCTTATTTT
ACATAGGATATTGTTTATGTTGTTACTGACTAAGGTTTATTGTTGCAGGTGACAGTCTTAGTTGAGGAAC
ACACTTGTACTTCCAGTGCTAGAAGGAAGACCACGAGTCCTACTAGCTCTTGGGTAGCATCAAAGGCTGG
TTTTTTCTCTGCACAGGTTGAGGACATCACAAACACTCACAATAGACATGTAGTGAAGTCATATTTGCAT
GAGTGTACATGCCTCGAGTGGCAGCACACCGGCAAACCTTGCCCACATGCATTGGCCTTGATTATAACAC
AGGAGAGTGTGGATGTGGAATTGGAGGATTTTGTGCATGAATACTACTCAGTCCAAAGGTTCAAAAATGC
ATACAAGAGAATAATTGAACCACTACCAGATAGGTCTCAATGGCCATTAGTGGACCCGCCCTATGTGGTT
GGTGCACCACTTGACAAGAGAGGTAGAAGAAGGTACAAAAAACTAAGAATTAAGAGTTGTTTGGAAGGTG
GGAACAACAAAGGAAAAAATGTAGCTAAAGAAAAAGGCAAGGAAGCTGACAAGGATGCAGTCCTAGAGGC
TGACATGGAGGCTACAAGCCAATCTGAGAAGGGGAAAAAAGGATGATCAGAGGCAAAAGAAGTGCAAAAG
ATGTGGTGAATTAGGTCACAGAGAAACTAGCTACAAGTGCCCTTTAAATGGAACAAAGAAAAAGTAACCG
ATGAAATGTCTAATTTGAACATGTGCACTTTTATATTTGACTCTAATTGTGGTGTCCAACATGTAGGAAG
AGAAAGCCTCGCATGAATAAAACAAAGTATGGGGAGAATGCCAAAATCCCCAAAAGCCGACTTGAAGAAG
GTGTCCAAAGTCAAGGTGTTATCCAAGGTGAAGTTGTTGTCCAACTTGAAGAAATTGTCCAAGATCATAG
CGTTGTCCAAGGTGAAGTTGTTGTCCAAGGTGAAGAGGCTGTCTAAGTCGAAGTTTCGCTTCTGGTGCAA
AGCCCAGCTAGACCAACAAGGGAGTATATTTTATAGGACAACCCAATCAGGGTGACTAGGAGTCGGCTTG
CTATGCTACTGGGAGATGGACAGATTGATAATCAGTCACCTCTCAAAAATACAACTCCGAAGAAGATGCT
AGTGAAGAAGCTCACGCCAAGGAAGCTGAAGAGAATGTGAAAATATTCTAATAAGCTACTGTTTTATGTG
TTATCCAAGATTTTAGTAAGATAGTATTAGAAGTGAACCTTGTTATGCTGTCAGATGAACTATATTTATT
ATGACGTGTGAGTAGTGCTGTCAGCTTTTGGGAGTAGTGTGCTGTCAGATGAACTACTACTTTGACCAAG
AACTACTACTTGATGGAGATCGTAGTTATTTTGATGGATAGCGTAGTGTGCTGTCAGATGTACTGTTATC
TGAAAGAAATGTTGAATCTGTTAGTGTGCACAGGTTACCAGCTTGTGTTATTGTGCACAGGTTAT
>CUFF.7596.3_29.ids
GGCTACTGTGGCGGCGACGCTCGGCCTCCCTCAGACGGCCTCCACCAGCGGCGCCTAGCCCTCTGACTCA
CCAGCTGCGCCCGACTCCCCTCGGCTTCCAGAGATCTCTAGCCTCCACGAGCGGCGCCCGACCCTCTGAT
TCCACTGGCGGCTCCCCTCGGCATCCACTGGTGGTGCCCGGGTTTCTAGGTGACAGTCTTAGTTGAGGAA
CACACTTGTACTTCCAGTGCTAGAAGGAAGACCACGAGTCCTACTAGCTCTTGGGTAGCATCAAAGGCTG
GTTTTTTCTCTGCACAGGTTGAGGACATCACAAACACTCACAATAGACATGTAGTGAAGTCATATTTGCA
TGAGTGTACATGCCTCGAGTGGCAGCACACCGGCAAACCTTGCCCACATGCATTGGCCTTGATTATAACA
CAGGAGAGTGTGGATGTGGAATTGGAGGATTTTGTGCATGAATACTACTCAGTCCAAAGGTTCAAAAATG
CATACAAGAGAATAATTGAACCACTACCAGATAGGTCTCAATGGCCATTAGTGGACCCGCCCTATGTGGT
TGGTGCACCACTTGACAAGAGAGGTAGAAGAAGGTACAAAAAACTAAGAATTAAGAGTTGTTTGGAAGGT
GGGAACAACAAAGGAAAAAATGTAGCTAAAGAAAAAGGCAAGGAAGCTGACAAGGATGCAGTCCTAGAGG
CTGACATGGAGGCTACAAGCCAATCTGAGAAGGGGAAAAAAGGATGATCAGAGGCAAAAGAAGTGCAAAA
GATGTGGTGAATTAGGTCACAGAGAAACTAGCTACAAGTGCCCTTTAAATGGAACAAAGAAAAAGTAACC
GATGAAATGTCTAATTTGAACATGTGCACTTTTATATTTGACTCTAATTGTGGTGTCCAACATGTAGGAA
GAGAAAGCCTCGCATGAATAAAACAAAGTATGGGGAGAATGCCAAAATCCCCAAAAGCCGACTTGAAGAA
GGTGTCCAAAGTCAAGGTGTTATCCAAGGTGAAGTTGTTGTCCAACTTGAAGAAATTGTCCAAGATCATA
GCGTTGTCCAAGGTGAAGTTGTTGTCCAAGGTGAAGAGGCTGTCTAAGTCGAAGTTTCGCTTCTGGTGCA
AAGCCCAGCTAGACCAACAAGGGAGTATATTTTATAGGACAACCCAATCAGGGTGACTAGGAGTCGGCTT
GCTATGCTACTGGGAGATGGACAGATTGATAATCAGTCACCTCTCAAAAATACAACTCCGAAGAAGATGC
TAGTGAAGAAGCTCACGCCAAGGAAGCTGAAGAGAATGTGAAAATATTCTAATAAGCTACTGTTTTATGT
GTTATCCAAGATTTTAGTAAGATAGTATTAGAAGTGAACCTTGTTATGCTGTCAGATGAACTATATTTAT
TATGACGTGTGAGTAGTGCTGTCAGCTTTTGGGAGTAGTGTGCTGTCAGATGAACTACTACTTTGACCAA
GAACTACTACTTGATGGAGATCGTAGTTATTTTGATGGATAGCGTAGTGTGCTGTCAGATGTACTGTTAT
CTGAAAGAAATGTTGAATCTGTTAGTGTGCACAGGTTACCAGCTTGTGTTATTGTGCACAGGTTAT
>CUFF.7653.1_29.ids
TCTCAAACAAGCTTGGATTCCTGACAGTGCAAGCAAAGCAAAGCAAGCAGAGCCGAAGCTTGGAGTATTT
CTCTTGCTTCATCCCCTCTCTTATTTACACAACACATCTGAGAGACATACAGCAAGCTCTCTCCCCATTG
GCCATATCTAGCTCGTAGTCTACACTGCCTCTAAACCTTGACATTTCCTTTGTATTCCCCTTTCCAATTT
GCAGTAGTTTGTAGGTAGACCGCAAGGTGGTTTTTTCTTGCAGCAATGGCGGCCAAGGTTTGACAAGGCA
TGACGTCCTGATTAAGCCCCCTCGCGGCAGCCACAAGGTTTGTTTACTTCCATTCATTTTTGTTGTTTGT
TTTGGTCCATCTCTTCTTCACCTCTGTGTTTTGGTCCCTCCCCTTTGTTTCTACGCTGTTCTTCTCACAA
CAAAAGCACAACATGTTTAACATACACACCAACCAAATACTAGTCAAGTAGGAACGGTGTGTGAATGCAA
AGCCTTTGCAGAGAGCAGCCCCTGTATCCATCTTCCTCTAGATCTCCTAGCATTCTAGTTCTACTGCTGA
TCTTCTGCATGGCCATGGTGAGGAACCCAAGAGACCTTGAAACATACTAGGAGTACTAGCAGTAGAGGAT
TTAAACCTATCTTGGAGTTTGCAACTGGTATCTTCTTGCAAGATCCCAAGGCCACCGTAAGGTCCACAAA
CCTCAGCCCTTTTTGTTCTCTCACTCTCCCCAAGAATCAATCCCTTTTTTTTTTCTCTTCCTTCACTTTT
TGAGCGCCCCAAGGCATGCCAGATTCTTGTTTCTTCATAGTACATCATTGCTTGGAACCTCCAAGCTGTC
GTCTTGGCATTCACTTGGCCTTCCTGCTGAAATTCC
>CUFF.7676.1_29.ids
GTCCAGGTACTGCTGGCACCATGGGAATACGACCTTGCTGCATGTTGAACAGGTTTTAGGGGCATCTGTC
CATTCCAGTTGCTTAAAAGGCAAAATTAATTGAAGGTCGCCCTCCGTGCCTTGAGTTCCACCTACAGACC
ACTGCAAGGTGTGGAGCTACTTGTATTCTATTTTGTGTAGCCTCTCCCCAGTCCCTAGGTTTGCCTGACC
CTGAACCGAGCACAACAATCCCTGAGTGGTGACCACAACCAGCAGTTCACCTATATCACCGTGGCCAGAA
CGGAGTCAAGTCATCGTGGAACTGGTGCTGCGGGCAGCCTCACCGTGGACCGATCGACTGGAGTCATCCC
TGGTCAATCTCGCGCACGCACCGAGACTTTGGAAGAACACCTAGAAGAAGTGGTGTTTGAAGGAGTCTAC
TCCAGTGCCTGCTCATCAAGTGGATGGAGCTATCTAACTAAAGGTTGGGTAGAAGGATCTAGAACCTCTT
CTCTGCAACAAAGGCAAGCCCCAGTGCATTTACCCCTTCCTTGTATTAAGACTTTTATACACTTAAGTCT
AGTGAAATGTGCATTAAGTTTATAGGAATTGCTTGGAAACTATTTGATGCATTGCCTACCTTGATATCCA
TACCTTTATAGATACTTAATGAAGTATCAAAATATGATTTACAAAAATGCTTAGCCCTGCTTAGATCTTG
TGGATAGAGGCTATCTTTTGCAATAATGCCTAGCTCAAGGGTTATCCTGAGGAAGGATGACTTCTACCTG
CAAGAATATTTTCATTGGGAGCATGGTGGGATCTTACTGCAAAGTTCCCTATAATGCTCTTTTCATCCTA
AGGAACACAAACAATCCTAAGGATGGAAGTACTTAAATCGGGACTTGGGCTATGAACAGGTGATGTTCTA
CCCAGGTTAATTAAGGATTGGATGCGTATGTAGGCCTGTATGATCAAGGACTATCTTAACTGGCCACATG
CCCTGGATATGGGACAGGATAAGCTTGAACCCGGCTATTCCATACATGAAAAGACAATCGCGCACTGGGA
GTGGAGAGATGGCGAGAGTGGCACGTACCCTCCTGGCAAAGGACCGCCTAAAAAGGGTGGTGTGCTCTCG
GGTGGCGCGGACCTGTTCATGCAGTGGAGGATCCGTGGGAATGGTTGACATATGTAAGGGTTAAGTGCTA
CATATGTCGTGTGGTTAGAGATCCTCAGCTGAGTAAATCGATTCGGATCGCCGTTATATCCCCGGAGAGT
TGAGACTTGATCGCTGCCCTGCAACCTAAGTCAGGATGTAAACATTATGAATAAAAATGAGGTTGTATTG
ATGAGATGGTGAAATTAGACTAGATGCAACTGGAGTCTATTAATTTTTAATCTGGCCTTAAAATATTGAA
AGTAAGGACTCACTTTAGTAAGCTATTTCTGCAAAAGTATCTAATTTGATTCTTGCTAAAGCCTCTCCTT
GATTCCTATTTAACCAGCATATCCTTGAGAGTCTTTTTCCTTAGTCGGGTAAGACTTGCGAAAGTACACT
CCGTACTCAGGGTTTTCGAACCCATGTTGTTGTAGGTGATGAGGAGTATTCTAGGAGTTCCTGTGGCTGG
AGGGCGTTTCCAGTTCTAGAGGAAGATTAGTTAGGCT
>CUFF.7772.1_29.ids
TTGAAGTTATTCAATGATCAAACAACAGATGTGATCAAAAGAACAACATAGGCATTAGATTTTTAATCAA
GCTCATAAATGGGAGAATCCGATAAATATGCTACTTTAACATTGAAAGCTACAATCCTTGATAATGGTGA
CATTATTTTACCAAGATGAATTGAAATGAAGTAGCATGCTTTATGAGAAACCTTCTTCTCATGCAAGAGA
CTATATGAAATTACTAAGATAAAGCAATAGTCTCAACATAATCAAGATATAGGAATGGACTCCCCCTAAA
GATATGCATCAAGTAATTGAAAGAATTGAAGCATTCACTTTTAAAGACATAAAGGGAGACCCATTAAACA
TCTTGATCAAGGCTTATAAAATTTGCAATAAACAACTTAAGCCTTGTATTCTCATAATGAAAAAGATTTA
GAATGCGTACAACCACATCATTGATTGTTGTGAAGATCTTATTGACCAAGTAGGTGTTGTTGTTCTTGAT
GTTCTTTCCTTTTTCATTTTAGTGTCCTCCCTTTGTAGTTGTCTCTTTTTCCTTCCAGACTTATTGAAAA
TACTCAAGAGAGATGTCAATAGCGCAAGGGAGTATATGATGAATGATGATTTCTTTTAGAAAATAAATAT
GAACAATTCATCATCCATAAGTCACACAGACATGAAGTAAAATCCCTAGCATTGGTGCACATCATAGGAA
AAGAGGAATATGCACTATTTAACCATTTGATCAATCATAGGA
>CUFF.7824.1_29.ids
GAGTTGTGTGCTAAACAATTGATGCATTTCCTTTCTTAGAAAATTGATTACCCTTCCTTGACACCCTTTT
ATGAAAAGGATTTTTATGATGCTTAGCCTTGCTTTAGAAAAACAAAATGTTTCGTTTTAAAACAAAAGAT
GATGCTTCACAGTGGATGAGAATTTTTACAAAGAAAAGACTGATGATGGTGGATCCATCACGGTCGTGAT
GGGTTCAACATCTGAAAAGATGTACCTCTGCCAGGTACCAAATTTTGGGTTTTAAATAATAAAGCTGAGA
CCGGACGGGTGACTTGCACGAGAAGGAAGTCTCGATGTAGTGTCTCCGTCTGAGTCGATTAAGGATCGTG
TCGATGTAGGCTTGTTGATTGAGGACCTTTTAACTGGCCACATGCCTCGTCATGGGTAAGCTTTGCCTTG
GTCAAACCAATACCAGAAAGGCCAACATGCAATGGGAGTGGAGAGATGGCGAGAGTAGCGTGTACCCTCC
GTGGCAAGAGGCTGGACGGTGGTGTATTTGTGCTCTCAGTTGGCGTGAACCCGGTCTGGTCTTGAGAAAC
CTGGTGACGAGTTGACATATGCAAGGGTTAAATGCTACATATGTCATGTGGTTGGAGATCCCCAGCTGGG
TATTAATCGATTCAGATCGCCGTTACTTATCGGATATGAAGACTTGGTCACTGCCCTACACGTAGCAATC
CAGTGGACTGAAGGGATGATAAAAAGACGGCTAGTGTAGGCCAAGTGCTTGAATTAGGATAGAAAGAATT
GTAGATACAGGTAACTTTACTTAACTTGACAAGTAAAAATGGATTTTAAGGATTCACTCATAGTAAGCTT
TTCTGCAAAAGAGTCTTTGAATCTTGTTAAACTATACCTTGATTCCCAAAAGCCAGCATATCCTTGAGAG
TCTTTTTCTTTAGACGGGTAAGACTTGCAAAAGTACACTTCGTACTCAGGGTTTTCGAACCCATGTTGTT
GCAGGTACTAGAATTATGCTGCTGTGGATGGTGTTAAGCGCCGGTGGGCACGACCTTCTTATAAGTCTAA
GTAACCCTTCTATACTTCTTACCGAGGATGGTCACTTGAGCTAGCATATATTTCAAACTTATAAATAATT
TATAACATTTCAAAGTTTATTCCTTTGAATCGCTTTTGTAATCACTCCGATAAACATAATGTGAATTTGT
T
>CUFF.7898.1_29.ids
CTTCATCAAGCGTGGATGAGCTCCACTGCACCTGCCCCTATATTCATTGCCTTGGACTGTACTCAGTTTA
GCTTCCCTCCCCTGCCCTCATGCTCTAGCCAAAGTTGCAGCTGGTACGTGGTAGTTCATGTATCCATGCT
GGTAGTAGCTCTTCTCCTCAGCCACCAGTGCAGTTTACCCTTGTTCATCACAGCCAACTCCTGTGTTTGG
TGACCACAACAGCAATCCTTCAACCTCACCATGGCCAGGGTTCGTGGAGATTGTCTCGGTATTGTTGTGC
CCGTTCCTTGTTCCTCACAGAACACCTAGAAGAAGTGGTGTTTGAAGGAGGAGTCTACTCCAGTGGCTAC
TGATCAATTGGAGGAGCCATCTAACCGGGTATTGGGTGGAAAGGTCTTTAGCCTCTTCTCTGCAACAAAG
G
>CUFF.7898.2_29.ids
CTGCACCTGCCCCTATATTCATTGCCTTGGACTGTACTCAGTTTAGCTTCCCTCCCCTGCCCTCATGCTC
TAGCCAAAGTTGCAGCTGGTACGTGGTAGTTCATGTATCCATGCTGGTAGTAGCTCTTCTCCTCAGCCAC
CAGTGCAGTTTACCCTTGTTCATCACAGCCAACTCCTGTGTTTGGTGACCACAACAGCAATCCTTCAACC
TCACCATGGCCAGGGTTCGTGGAGATTGTCTCGGTATTGTTGTGCCCGTTCCTTGTTCCTCACAGAACAC
CTAGAAGTGGTGTTTGAAGGAGGAGTCTACTCCAGTGGCTACTGATCAGTTGGAGGAGCCATCTAACCGG
GTATTGGGTGGAAAGGTCTTTAGCCTCTTCTCTGCAACAAAGGTGATGAGGAGTACTCTAAGTGTTCCTG
TGGCTGGAGGGCGTTTCCAGTTCTGGAGGAAGATTAGCTAGGCTTGTGTATAAGCTTTGGAGGGTTCCTA
CCTTCTTGCTATTGTAATAAGTTATGCACTTTGAGTATATCAGGACTTGTAATAAATGTAACTCTTCC
>CUFF.7899.1_29.ids
TTTTTCTTTTATCAGCAAATTGTAAATGGTGCAAAAAATTGTAGGAAAATACACAAATAGTGGGACAAAT
TTTATTGGGAGTCAAATATCAGAAGTTCTCTGGTAAAGTTGGTTTTAGGATTTTTAGATCAGTTAGCAAA
AATTAAGTGAATTTAAGGTGCTCGTGGAAGGCCTATTTGAATTTTATAAATAAGAGGATAAGACCAAAAA
TTGTAGAACTTTTTGGAGAGACTTGTTATCAGAATATGAACTCTTGGGCAAAGTTTAGAACAATTTGGAT
ATGATTTGCTTAGCGAAATAATAGTTGCCCAAAAAGGAAAAGGATTTCACGTATGAGATGAGGACACCTA
GTAGTTAAGTGAAGCGATGAAGTTGCTTAAGAAGTTTTAAGCTTTTGGATGAGATCTAAGATGGATTAGT
TCTCTGGTTTGCCTCAGTAAATCCGATTTGGCCACTATTAGTAAGTGTTGGTGGTGTAGAACCATGTGTA
TACTTGTCATGTGTTTTAGTTTGTGGTATTTATGTTCCCCAACTCTCCTTGTGCGAGTTTGCAT
>CUFF.7900.1_29.ids
ATGATTTTTACACACTTTAAGTCTAGTGAAATGTGCATTAGGTTTATAGGAGTTTCTTGGAAACCCTTTG
ATGCATTGGCTACCTTGAAATCCATTCTTTTTATAGATACTTCTGGTGAAGTATCAAATATTGTTTACAA
AAATTGCTTAGCCCTGTCTAGAGGTAAATCTTGTGGATAGAGTTTGTCCTTTGCAATAATGCCTAGCTCA
GGGGTTATCATGAGGAAGGATGACTTCTGCCTGCAAGAATATTTTCATTGGGAGCATGGTGGGATCTTAC
TGCAAAGTTCCTTATAATGCTCTTTTCATCCTAAGGAACACAAACAATACTAAGAGTGGAAGTACTTAAC
TCGAGACTTGGGCTAGGAACAGGTGATGCTCCACCCAGGTTAAATAAGGATTGGATGCGTATGTAGGCCT
GTATGATCAAGGACTATCTTAACTGGTCACATGCGCTGGATATGGGACAGGGTAAGCTTGAACCTGGCTA
TTCCATACATGAAAAGACAATCGCGCACTGGGAGTGGAGAGATGGCGAGAGTGACACATACCCTCCTGGC
AAAGGACCGCCTAAAAGGGGTGGTGTGCTCTCGGGTGGCGCGGACCTGTTCATGCAGTGGAGGATCCATG
GGAATGGTAGACATATGCAAGAGTTACGAGAAACAAATGTCATGTGGTTAGAGATCCTCAGCTGAGTAAA
TCGATTCGAATCGCCGTAATATCCCCGGACAGTGGAGACTTGATCTCTGACCTACAACCAAGGTCAGGAT
GTAAACATTATGAATAAAAATAATGTTGTATTGATGAGATGGTGAAATTAGACTAGATGCAACTAGAGTC
TATTAATATTTAATTCGGCGTTAAAATATTGAAAGTAAGGACTCACTTTAGTAAGCTATTTCTGCAAAAG
TATCTAAGTTGATTTTTGCTCAAGCCTTTCCTTGATTCCTATTTAACCAGCATATCCTTGAGAGTCTTTT
TCCTTAGTCGGGTAAGACTTGCAAAAGTACACTCCGTACTCA
>CUFF.7901.1_29.ids
TGCGGAAGCTATTACATAAACTTACATTTATTTAGAAAGTAAGATCAAGTTACTTATTACAGACCAGAGC
TATAAAACGAGTGCTGAGTAGTACACATTTCAAGGGAGGCAAAAACTCCTCCCGATAGCTTTAAACAAAA
AGTCCTATATGGAGGACCACGTCCTCCCGCATCTTCACTCTTGTTTTTCTTCATTTGATACCACCTTGGA
GCAAAAGCAACAAAAATTTGTCGCTTCCTCACCTAAAAACAACAAAGGGATAAACCCTGAGTATGGAATT
ACTCAGCAAGTCTTACCCGACTAAGGAAAAGA
>CUFF.7979.1_29.ids
CCTCAGCTCACCTTGCCGCAGCCAGGCTTGTTAGCCGAGCCCCTCCAACTAGCGTGCTAGACCTTTGACG
CTGTTTCCCCATCGTCCAAGCTCCACCATGCCCACACGTCCGTCCTGCTCCTCCGTGCACACGCCCATGC
ATCCTAATCTCCCTGGAAACTTCACACGTGTACGGCTCCCTGTGGTGATAATATTCAGCGCTGCTTGGCC
AGGGTACCGTTCCCCTGCGCGCTCGCCGGACGCCGCCGCACATGCTCCCTGCTCGGCCTCCCCGGCGTGC
TGCTCCCTCGCCTTGGTATCCCTGCGAGCTCCTTCTCCCTCGCCCGGTTTCCAGCTCAGGCCTCGCCGGA
TGCCACCGTCGCTTTTCTGACCTCGCCTCGACACTCAATCGCTGCAGCACGCCATGCCATGCTGCACTGT
CATCGTTCGCTATCCTCATCCTCGCCAATTTTCCTCGTTGTTTCTCGGCTACAACCGTGTCAGCTCCTAC
GCGTCGTGCGCGTTTTGTGTTCGGGTCGAGCCCCAGGATTTTGAGGAAAAGGAAGCTTCAGTACATCGGC
CGGTGAAAAGAATAAACTGGTGGTAGTCATGGTCCTTGCAAAATCCGAGATCAGCTTAGTCGCGGTATGT
GAATTAACCACGTGATGCGGAGAACCCGAGCCAAGTCGACCCCAAGCGCAGACTGATTCGCGAGGTGATG
CGAATGATGAACCTGAAGATGGATAGACTGAACGAGTGGCAGAACAAAAGCTGCTCGCCAAAGGATCGCC
GTCTAACAACACTAACCTAGTGTTACTCAGGCAAGCCCCGGTGCATTTGCCACCCCCTTGTGTTTTAAAA
ATCATTTTCACTTGCTTGATACATTAGGTGATAGGCGTTGATTGCTAAAACAATTTTTGCATTACCTTCC
TTGGATTTGATTACCTTCCTTGAAATCCCTGTTTTACAAAAGATTTTTGATGCTTAGCCTTGCTTTAGAA
AAACAAATATTTTGTTTTTACAAAAGATGATGTGGCAAAAGTGGGTGGGATGTTTTTGAAAACAAAACTT
GATGGTGGATCCATCATGGCCGTGATGGGTTCAACATCGGAAAAGATGTACCTCTGTCAGGTACCAAGCT
TTGAGTTTTAAATAATTAAGCTGAGACCGGGCGGGTGACTTGCACGAGAAGAGAGTCTCGGTGTAGTGTC
TCCGTCTGAGTCGATTAAGGACCGTGTCGATGTAGGCTTGATGACCGAGGACCCTTTAACTGGTCACATG
CCTCGTCATGGGTAAGCCTTGCCTCGGGCAGACTAAGGCCAGAATAAGATAACACGGAATGGGCGTGGAG
CGGTGGCGGGAGTAGTGTGTACCCTCCGTGGCAAGAGGCTGGACGGTGGTGTATCTGTGCTCTCGGTTCG
CGTGAACCTGATCTGGTCTTAAAAACCCCGGTGGCGGGTTGACATATGCAAGGGTTAAGTGCTACATATG
TCGTGTGATTGGAGATCCTCAGCTGAGTATAATTGATTCGGATCGCCGTACCTTCGCGGTTATGAAGACT
TGGTCACTGCCCTATACGTAGAACTCCAGTAAAGATGAATGAAAGGTTTGCTAAGAAATTGGCTAGTGCA
GGTCAAGTGTTTGAACTAGGGTAGAAAGAACTCTAGATGCAGGTAATTTTACCTAACCTGACAATAAAAT
TGGATTTTAAGGATCCACTCCTAGTAAGCTTTTCTGCAAAACAGAGTCTTTGATTCTTGATAAGCCATAC
CTTGAATCCCTCTAGCCAGCATACCCTTGAGAGTCTTTTCTTTAGTCAGGTAAGTCTTGCTGAGTAATTC
CGTACTCAGGGTTTTATTCCCTGTTGTTTTTCAGGTTCTAACCTTGTGCTGCTGTGATGGTGTTAAGTGC
CGGTGGGCTCGGCCTTCTTATAAGTCTAAGTAACTCCCTTATATTTCTTATTGAGGATGGTCATTTGAGC
TAGCATATATTTCAAACTTATACTTTTGTAATCACTCCGATAAAATAATATAAAATTTTTGTAACTTGTA
AAATTTGGTAGTAAGATTTTCCGCTGCAAAAATATTGGTGTGTGTGATTTGTATTACTTAATCCGCGGTT
CTGGTTGAAAGTGGTTTATCCGATGTCCTTGGGGCAATCGGACAGATCCTGTTAAGCTATCTGGTGCACA
TGCATGGCCGTCTGAGGTCTTTGGAAGAAAGACAGGTACATGTGGGCCCAATAACTTGGAGGTTCTGCCA
CAGTTCGAACCCCAGGTTTTGCATCAGATATACTAAATGATATCATAGTAAAAAATAATAGTAATTATTA
TTTTTTTAATAAGATAAACTAGTAAAAAATTGGGGTAAAAAAGTCAAACGATTTATATATTGAAACGGAT
GAAGTAATATATAGAGAACTATAGTTAGGTGATGGTACATTGTTACGATCTATATATATTGTGTAAATAA
ATCTTGTTTTAATAAGCAAATTAGGTACCCTTGTGTTGCAACAATACACAATCAATTTGATAAAATATTA
ATGCACAATGAATAATAACTACAGCTTTTTTCTAGAAAGTATGTATATAAATTCGAATAGTTTATAATTG
CAAAATGAAAATGAATACATGTCATAGAGTACAAGTCACTTTGCTTGCAGACATACACACAGAAAGCAAA
CCATATAGATTGCCTCACATGGTAGTGCTCAATCTAATGATCTTCTGCAACCAAATTATACATGTACTCG
CGTTTGTTTGTAAAAGATCGTGATGTTATATATAAATAACAAGTAGCTAAGAATAATCCCAACAAATACG
AATGTAATCATTTGCAGCTTCCAGAAATAGATGGAGCACTGACAAGATAAACTTACAGAGAAAGATCAGT
CAGCCAAATCAAATGATCTAGGGATTGCCTTGTACCATGAATCTGCCCTCTTCTTCATGTGCGCTTCATG
CAGTTTCAGGCGGAAGACTGTCATGTTCTCCTTATGCAAACCTACAAATACCTGCTCCTTGGTCCAAACT
CTTGCAGCTAACCCAGCAGCATATGCAGCTCCAAGGGCTCTTGTCTCTATATCAGCTGGTCTAAAAGATT
TTGTACTACTTGAGTCTAACAGTCTACTGCTAACAGCATGCATAATTTGCCACGCCAGATTGATCATTCC
TTTTATTGAAGACTATGTTCTGAATTGACCATAATAGGAGAGAGAAGCATGGGGAGTTAGCATCTCGGCC
TCATCCATTTCCAACAAGCCAAAAGCACTAACTGAAAGTCTGGCACTTTTAAGCAAAAATAACATGTCCT
AAAAGCACAGTAGTATAATTGATCACAATTCAGTTCATAAAATACATGGATAAGTCATAAGTGCTTGTAT
GTGAGTACAAAGAAGAGGTGATTGTATTTACCTAGATCTGCAAACGCTACATGTTAGTTGTGTAATCTCC
TTTTGTTTCTCTCTCATCCGCTCGATGAGCACAGATGAAATGTATATGTTTACAACGTCCTCATAACCAT
CCCTCACCATATCCTCTGACAAAACTGACCAAATCAAGATAAGAACAATATCAGGTGGCTGCTGGGTGAT
GAGATATTGAAGACCCTAGGGGTTCATTTGTTGGGTTCCATAAACTTTGTAGAAGCTTGTTCTCTCTAAA
ATGAGCAATCAGGAATCACTGAAAGGTATCACGGAATTAGCTGCAGGTTTCAGCTTGTACATGTGTGTCT
ATAATGACTATGTAAGCAAGTTACAACGACGTGCCAATGCAATAAACTGAGTATATCACAGTGGACCAAG
GTCAAG
>CUFF.7980.1_29.ids
ACTCATATTCTACTCGGTACACTAATTCGGCTAATTGACCGAAATAACGAAATAACTCGCTATAACTGAA
TCTGGCTCGATAATTGCAAGAACCTCGATGTCGACGAGAGTTTCGTGACTCACGTAATTATCGAGCACCG
CATTAGCACATTAATTTATTTAACGATCGAACTATTCTGAATAATTCATCAGCTTACCGCGACTAAGCTG
ATCTCGGATTTTGCAAGGACCATGACTACCACCAGTTTATTCTTTTCACCGGCCGATGTACTGAAGCTTC
CTTTTCCTCAAAATCCTGGGGCTCGACCCGAACACAAAACGCGCACGACGCGTAGGAGCTGACACGGTTG
TAGCCGAGAAACAACGAGGAAAATTGGCGAGGATGAGGATAGCGAACGATGACAGTGCAGCATGGCATGG
CGTGCTGCAGCGATTGAGTGTCGAGGCGAGGTCAGAAAAGCGACGGTGGCATCCGGCGAGGCCTGAGCTG
GAAACCGGGCGAGGGAGAAGGAGCTCGCAGGGATACCAAGGCGAGGGAGCAGCACGCCGGGGAGGCCGAG
CAGGGAGCATGTGCGGCGGCGTCCGGCGAGCGCGCAGGGGAACGGTACCCTGGCCAAGCAGCGCTGAATA
TTATCACCACAGGGAGCCGTACACGTGTGAAGTTTCCAGGGAGATTAGGATGCATGGGCGTGTGCACGGA
GGAGCAGGACGGACGTGTGGGCATGGTGGAGCTTGGACGATGGGGAAACAGCGTCAAAGGTCTAGCACGC
TAGTTGGAGGGGCTCGGCTAACAAGCCTGGCTGCGGCAAGGTGAGCTGAGG
>CUFF.8016.1_29.ids
AAGACTTTCACAAAGTACACTTTACATTCCAGAACTCAAGTTTTACATGGTAGAAAGCGATGTATTTATT
ACAAGTCCTGATAGTACTCGAAGGGCATAACTTAACTACAATAATTGGAAGGGTGAAGCCTTTCCATAAG
AGATATATATAAAAACCTTCTAAGCTTCAAGTCCTCCACATGAAGTAACTAACCCAAAGATAGGGGAATA
AAACTTCTCCTACAAAAACAACAAGGGATAAAACCCTGAGTATGCAATTACTCAGCAAGACTTACCCGAC
TAAAGAAAAGACTCTCAAGGATATGCTGGTTTGTTGGGAATCAAGGTAAGGCTTGTCAAATTTCAAAGAC
TCATTTTGCAGAAGAGCTTACTAGTAGTGAATCTTTATGCCAAACTTTTACTTCACAAGTTAATTATTTT
TCCTGAATCTAGATTTGCCTAATCTAGAGCATTCACTTGTCCTATACTAGCTTCCTTTCAACCAAACCAC
AATCATGTTTCACTTATTAAACTACGATGCAGGGCAGTGATCCAGTCTTCATATCCGAGAAGTACGATGA
TCCGAACCGAT
>CUFF.8017.1_29.ids
CTGGCACCCTTGGGGCCCTTCTTCACCAAGATATGGCTGAGCTCGATGCCTCTGTCCTCTTATCCTGTGT
ACTGCAGAGCTTGGTCTAGTGGAGCTTTTCCTTGCCCTCGAGTTCTAGCCAGTGTTCCTCACGAGATCGA
GGTAGTTCCTGTGTTCAAACCAGTGTTAGCTCCTCTTCTCAGTCACTAGGTTGTTCTGCCTTTGTGCTGC
GCCTGCCAACCCTATTGTCTGGTGACCACACCCACCGAAACCTCCCACCTCGCTGTGGCCAAAGCGTTCC
AGTGAGTTGCATGCCCGTGTGGTCTTCGTTCCGTGGTCTTCAAAGAGTACCAAGAAGAAGTGATTTGTGA
AGGAGCCTGTTCCAGTTCTACTGATCCAGTGGTGGATTCCATCTAACTGCTTATCGTAATAGAAGA
>CUFF.8018.1_29.ids
AAGAAATTGCTCCCCAATATTAGATCTTCAAGTTTACTGCAATGATCATCCACCAAAACTTCAAGAATTG
AGACTTAGAAGGGTTCAAAACTGAGAGGAATTCACAGTTTCTAAAAATTCAGCAAACTGAATTACGTTTT
AGATTCTGAAACTGAACTCTACACCAAACTGAACCCCCACCTGTAACTCCATTACTCCTCACAATTCCAA
ACAATAATAGGCCAACCTTGACTAATAAAATTTGTTTACCACACATATCTGTACAAGTTTGCTGCAGCAG
CCTTAGGTCAAAGAATCATGGATCAAGAGTTATAGTGCTCCAAAAATGGGTTGAGAACACATAAAATTCT
GTTTCAGCTGACTGAAACTATATACCTGTCAGTGAAAGTTTTGAGACGTTTTATCCAATTTTTTTACACA
GCAGCAATACCAATGCTTCACTGACCTTTGAAGACCACGGAACGAAGACCACACGGGCATGCAACTCACT
GGAACGCTTTGGCCACAGCGAGGTGGGAGGTTTCGGTGGGTGTGGTCACCAGACAATAGGGTTGGCAGGC
GCAGCACAAAGGCAGAACAACCTAGTGACTGAGAAGAGGAGCTAACACTGGTTTGAACACAGGAACTACC
TCGATCTCGTGAGGAACACTGGCTAGAACTCGAGGGCAAGGAAAAGCTCCACTAGACCAAGCTCTGCAGT
ACACAGGATAAGAGGACAGAGGCATCGAGCTCAGCCATATCTTGGTGAAGAAGGGCCCCAAGGGTGCCAG
>CUFF.8072.1_29.ids
CCTGTGTCTATCAAGGTCAATAGGTGATATTGACGTCGAGGAATTTATAGTTCCTGTCCCATATGTGAAG
CAAGTAAATGTGCATAACATATATGAACTATTTATATAGGTGCAGTGGTGGAAAAGGTTTTTCATGCTAA
AAGATTCCCCTTGTTATACAAATCTGCCATTTTTTTGCTTGTAGCATCTGCCCGTTTTTTCCCTGACAAA
CGTGTCATCAATTAATTTGTAAAAAAAATGATAGATTAAGCGGCGATCGGCATGCTCTGCCGTAGCACCG
ACTCGACACACGAGACAGCGTGTGAGCAGAAGACCGAGGTGAGATTTCGTACACACTCATCCCAAACGGT
CTGAATCAGAAGGGGAATCGCTGGCGCGTAGGCTATGAATACTGTGAGACAAAAGAGATTTGATATTTTA
TTGCTAGCTGCAGATCAGAGAACCTGAAGTATATTGATTTCATAGGTGGTTCTTGCTGGATCATGTAAAG
CTCCATCTCTTATAATAGCTTGAACTTATACATATTTGGTACTTGTTTTAAATTTATAATGCACAAATTA
TTGATATTCGTATAGATGAGATGATATGATATGATCCATGATGTTCTTCTGCTACTTCAGAGCTCTCTTT
GTTCTCTGTGACTGACAGCAAGAGATGAACCAACGTGTTTTGTTGCATTGGGAGCAGAGGCTGGAGATAA
TCGTAGGAGTTGCCAAAGGTGTTGCTTATCTGCAAGGACTAAGAAAGGAAGTGATACACAGTGATCTAAA
ACCATCCGACATACTCTTGGATGAAAACTAGAGAGCTAAAATTGCAGATTTTGGCACCACAAAAGTGTTC
GTGGATGGCCAGACGAATCCAACACTTGTACAATAGAGTATGGCTGAAACCTGACCTCCTCGTCTGCTGT
TTCAATTCAAGTACAGTAGAATCACTTGGTAACATGCATATATAACATCAGTTAGCTATGATGTAAGCTT
CCTAAGAATTTGTTTTTTTTCATAGTAGTATTTTTCCCCAAACTAAACTGCAAGATAAAGTTGTGGTAAC
AAAGTGTAGGATTTATCCTAGCCACCTACTCTATAGTGCACATTTTTTGCTTCTGTTCTGTTCTCCATGC
GCGCCAATCCGTCCTCAACTTACTGAACTTTTTTTAGATTAATAGCTTACTAAACTGTTTATATTGGCAA
CAGGGGACACAGGGCTCTAGAGTACACTGTTTGAGATCCAGTGTTTCAAAGTCCAGCCAAAAATGTTGAA
ATTCAGGTTCAGTTCAGAACTAAGTTTCAGTTCTGTCTAAGCCATGATAGTGTTCAATTTAGTTATTAAA
TAATTGTTGTTCTTTGGTTACAAACAATTGTACTTTTTAATTGTTGAAACATTATACTTTTGGTTAATTC
CAAAGTATTAAATAATTGTAGTTGTTTGATGAATTTGGACAATGATGATGATGATTTAGAATCTGAT
>CUFF.8082.1_29.ids
ACTTTGATAATTCAAATCCATGTTGCCAAAAGCTAACTGATATAATACTTTCTTCAACAGTAACTATCAT
ACTATCTGCATCTTCTATGATCTATTAAAGTACCTCACAAGAGATCCAATTAATGATTCACACCTGCAAG
ATAACACCTGTAGTGGAAATCCAGTTTTCTGGTGTGAGTCTAAATATTTCAGAAACAATGAAAGCATAGA
AGAAAATGCTGCAGTAGGACAATACCTAATTATCATGTGCATGCCCCTAGACCCTCCATTTTTCTCTTAG
CGAGGAAGCAGAAAACCAAACTCAAATACAAGAAATATTAGTCAATACAAAGTGGCCAAATTTCTCGAGA
CAGAAAAAGACAGGTGGGATGTAGAAAGGGACTTAAAAGTTGAAACCATTGGCCCCATGTACTGCGGCAA
AATATTTCTCTTCTTCTGGCAGTACAGTAGCTTGCATCATATGTGACATCCTCTTTATAGTACAGGAAGT
CAAGAATAGCCCGAGTGCTCAGCACATATGCTACATGCTCCCAACTACATTACCCCTTCTTTGAAGTGGC
GAGCAAAGCGAGAAGTTTGAGTGGGGCCCAAAACCTGAGTGGGGCCTAAATAGAAACCTACTTACTAATG
GACCTTTATAGCTACAATGAATAAGATAAAAACTCCACTGAAACCAGAAAATTGAGTGGGACCCCGTGCC
CCAGTCAGCCCAACGTGAGCCTACCCTTGC
>CUFF.809.3_29.ids
GACAAATATAAGGATGCTGAACCTAGTGCAATAGATCTTTTTAAGGAGATGCATTGCAGCAAAAAGAAAG
GTTTTAGCAAAAATGTTCAGAAAGCTATTGTTGATATGGAAGAAATGGTGGTAACATCAGTTCAAGATGG
ACAACAACCAAAATATCCTACAGAAGTTGTTTATAGTGTGCAACTGGGCTCCAGTGTGTTCTTATGCAAT
CTTGGTCTTTAGTCCGTCTCCAAGAAAATCTCAACATCAATAGTTTCTATAAAGGTTCAACAACTTCAGG
ATCGACTGGAGGCCAAGAAGCAAGAAAAAGATAGACTTTGGGAAGAAGTGTAAACCTTAAATGCTCAGGC
AGTCATCTCAGGAGACCATTGATAGTATGAAGAGGTCGACCGAAGAAAATAACAATCTCCTTAGTCAACT
ATTAAGCTTCAATAGAGGCCAAGTGCCTCCATCTCAAGTCTACTTAACCATTATAGGATCTGCAGCCTTA
TGGTTGCTATAGTAGCTAGTTACAATAGCTCTGGATTTGAAGAGTAGCTCTGGATTTGAAGTTATAGGAT
TATTTTCAATTAAGCTTAATGTTTAATTCCTTGAGTTGAAGTTATAGGATTTTCTTTGGATCTTATGTAA
AAGGATTTGTAGATATATGTTTTGAAGTTATATGATTCTTTGTTGGATGAAATATTTGTGTTAAACAAAT
TCATAAGATATTTTGGTTGTG
>CUFF.8170.1_29.ids
GCCCTTCTTCCTGCAGTAGAGAGCCGCCGCCCCTCCCAAATCCCCTTCTCCCTCACGTCTCTCTCTCCCC
AAGCCGCTCCTCACCAAGCCCATCTCAGCCGCTCCCTCCAGCCCTCACCTCGCCGGCCCTAGCTGCTGGT
CGCCGTCGACCGCGAGCTCTCCAACGCAGGCGGCTCGCTGCGCCTTCCCCTCGCCGGTCATCCCTGCTCC
CTCGGCTTCCAAACCATGGCCGCCTCTCCTCCATCTCCTCCCTCCCCAGCGCCTCCCTCTCTGCTCCTGC
ACTCGGAGCCCAGTACTCCAGCTCGCCAACGCTCCCTCCCTGCTCACCGGCCACCAGGAAGGTCCGAGCT
CGCCCATCCTCTGCTCGGTTTCAACTTCGGTCGTGCCTGCAGACCGCTCCCTTGCTCCTGCAGCTCGCCC
CATCCCCTGACTTGTCGTGTCTTGGGCCGTCACGGCACTCTCATCTTGCGTCGTCGCCTTATTGCTGTTC
TGGTGAGGCCATGTCGTTCTTGTCCTACTCATTTCCCTACCGGCATCAAATCCTTACTGTTGTTTATACG
TATGTTTTTGTGTGAGTTGGGAGGTGGAGAAGAAAGGAACTCTAGTGCATCACACACCTTGTGCTTGACG
AAATGTTTGAATCAGAATTTATCATCGCATCCGCAATTTGGTTTAATCATGCACTACGGCATGATTAATG
GAGTTACTGAAGAAGGGCACCCAATTCAATTGCCCCCGGTTGCTGATCGGACATTTCATTTGCTCAAACA
GAAGTTGGTCCAAGCTCCTGTTCTAGGTCTTCCTAACGACTTCAGCAAGGGTTTCGTGCTAGAAACAGCT
GTCTTCATGCAATCGAAGAATCTCGTGGCTTATTTGAATAAGCACCTTTGTCCAAGAAACCAAGCTTCAT
CGAGGAGTGTTTGGCAATCTTTATGGCAATTATTGACGAATGGCGGCCATACTTGCAGCACCGTCAAATC
GTGATTGTACTCCATCTTACTGAGCAGAGGGTGACCTTACGTTTGTAGCATAAAGTCCTGCTCAAGCTCA
TTGACTTGCATTATCAAATTCGCACAAACAGGCAACGGCTGTACCGAGCGACTGATTTGGCACATATATA
TATAAGCCGAGACAGTGGGAGAGGAGAGCTGGACAACAGGCAACGAATTGTAATTGAATCTTCTGAATAC
TAAAGGAAAGCGGTCACATCCCATTAATTTGCACGGTCTCTGTGGGCTGATTCCCCACCCTTACTCATCC
TTATCTCTCATTTCAAACTTGTAAACAGTACAGTCTCCCATTTATATGAATCTATCATTATGTATACGAC
>CUFF.818.1_29.ids
CTGGATAATGAATTTATCAACGTCTTGATGCCTTCATTGTCCCAAGCCCATTTTATTTTTTTTGTAAAAA
CATGAGTCATAGATCAAAAATATGTTTCTTAATCTATCAGCAAGACTAAGCATCTCTAGCTTTTATAAAA
CGGGTGACAAGGTGTGGTAATCAACCTTTCAAGGATGGTAATGCATCAAGTGTTTAATCACTCAACTCCT
ATCACCTAATGCAGCATATAAGTGATAAAATTTTGTAAACACAAGGAAGGTGGCAAATGCACCGGGGCTT
GCCTGGGATAACACTAAGTCAGTGTTGTTAGATGACGATCACTTGGTGAGCATCTCCCATCCTGGTACAT
GATCAAATCATCCACTTCTCTGGTTTATTCATCAGCATCACTTTGAGATTAATCCAACTATTGTCTTCCA
CATCACGTGATCAATTAACGTACCTAAATGATATGCAAAATGCATATGAATGAATAAGAGAAGGAATATC
ACAGGACAAAATAACGTTGTATGACGGTGAATTAAACATTGACTAGCAAGGCATTGCAATCATTTATAAG
TACCATTAGATATATATGATCCACTAAGTATAACAATCATGTTTTATAACTTAATAGGATCTCACATAAA
CATCACGAAACAATAAATTATCACAAGTTCTATGTTCTACTTAGCTAAAGCATAACACGAAAGGCTAACA
ATATTTAGGATAATGAATCACCTATAACTTAGGATAATGAATAGAAATACTTCAATTAAATTTTAGGACT
ACTAATCTAGGCTATTATGCACATCATATCAGCTAAACAAGATGTCACACTAAATGTTCCAACAAGTAGG
TTGTTATCACATACAATTAGATTCCCCACGACTACATGGAACTAAACCCAATACTTAATGGCAAGATGTC
ACAAACAGTCTTAATTAAGCACTAGATAGGTTTATACAACCCAACACAACGATCATGTTCTCCTACTTAC
T
>CUFF.821.1_29.ids
GTCGACGTCTCTTCATCCATGGTACCTAGGTCTCCATCCCCATGCCCCTGCAGCTTGTTCTCAAGCCGCC
AACCATGGAGAAACTTCCGGTGTTGGAGGGCGAAGAGCTCGAAGTTCTAAAGGTAACGCCCGCCGGGTGC
TTGGTGGAACGTCTCAACCGGAGGTTGTTGTCGATCTCTCGGATTCGAGGCGATTTAGTTGTGGTACGTT
AATTGATCACGTGATGTGGAAGACAATAGTTGGATTAATCTCAAAGTGATGCTGATGAATAAACCAGAGA
AGTGGATGATTTGATCATGTACCAGGATGGGAGATGCTCACCAAGTGATCGTCATCTAACAACACTGACT
TAGTGTTATCCCAGGCAAGCCCCGGTGCATTTGCCACCTTCCTTGTGTTTACAAAATTTTATCACTTATA
TGCTGCATTAGGTGATAGGAGTTGAGTGATTAAACACTTGATGCATTACCATCCTTGAAAGGTTGATTAC
CACACCTTGTCACCCGTTTTATAAAAGCTAGAGATGCTTAGTCTTGCTGATAGATTAAGAAACATATTTT
TGATCTATGACTCATGTTTTTACAAAAAAAATAAAATGGGCTTGGGACAATGAAGGCATCAAGACGTTGA
TAAATTCATTATCCAG
>CUFF.8289.1_29.ids
GAAATCTTAATAACAACAATAATATTGTTCAGGAACCTCATTTAGAAGAGTCGACCAATGAGACCAAGAG
ACAAATCTGGAGTGAAGCACAAGAAAACAAGATTGGTGCTCATCATGGTTATTAAAACGTGGTGGCTGAT
TATCAACTTTGGTGGAGATGTTACAAGTACGACACTAATCAACAATTCAAGATGAAACAAACCCAATGAA
ATCATGATGTGCAATAACCTTTCCTCCAGGTTAGGGCATTCAGGTATGCGGTAAGCTTTTATCCTTCCAT
ATCAGTGCAGACTTAAATTGGTTGGTAAACTATTAAACTGCATGAGATGCTGAGCTGAAGAAATATCATT
GCTCAGATAGTAAGAATCAAATGTCTGATCTAGGACGTGTTGGGGGCATGAGTATCAATGCCGTGATTTT
CAGATAAGCTGGGTTCTGGCCCTTCTGGATGTACACCGGCTTTGACAAAATTTTCAGTACTGTCCCAGGA
AGAGTGACAAGTGGCTTATGACTTGGTCAAGCATGGCATGGCTCTAGAGACAGGCGATGAGAGTACCTGG
AATAGTATTTGTAGGGTTTGTACAGAACCTGG
>CUFF.8340.1_29.ids
ATGACGACGAGCCCCGTGATTGTCCCAACGGGCACGGGATCCGAGCCTCCACCTACATGCGCCACTGGAG
GAGGAGATCCACCATCTATCGGTGACAGGAATCCCCAACCTCATCCTGGACAGAACACGCAAGGAGGTGG
AGGCCACAGAGGAGGCGAGTCTACGGTGTAAGACGTCACCGCCATTGCAGCCGTGCCCATAAACAACAAC
AATGATGATATGCCTACATATACCTTTTAGCAGATTAGATCTACTCATCATTGAGGTTTTCCTACTCATA
TTGGTATTCTAGGGTCTTAAGAATTGATCCTAGGCACCACATGACCTAACAATGGTATCAAAGCCACCTA
AGTAACCTAGATCTCCTAATTCGTATGATTTGAGATCAAATAAGGGATTCTCAGGTCAAGTGATTAACCT
CAGTTTTACCTCATTGGTTAATCACCTCGAGAATAGACAAAACCGAGAAGATAGAGAAAGTCAGGAATAT
GTTTGTGATCTCTGGTTAAGGTTTTTCTAACCCTAAGTTCTTGGATTTAGGCCATAGTAAGAGACACAAA
GGTCTCAACCATGAACCCATGAACAAACCGAGTAAGAGGGAAACAAAGCAAAGGGATTTCAGTTTATTGA
AACCCTAATCCCCAAAATCCGAGTCATAGTGACTGCATAGGGCTCATGATCCATGGATCCGCGTCCAAGG
CAACAGAAAAGAGAGTAAAAGAACACAAGAAATAGATTAGGGATAGAACCTAACTGTTTCCCCCATAACC
GAGCAGATAAAGTGCATAAAGGGCATTGTCCAAGCACATAGGTTAGTTTTGGACCGAATCCTTCAATAGA
TCAATGCATGGGGCCCGGATCTACGCGTTTCACCTCAAGAACACGATTCCAACCATATAAGATATCCATT
TCATACATTCATTCACACAGAAAAGAGAATCAAGTTATTGAGG
>CUFF.8458.1_29.ids
CTTCCGTGCAAGTCTGCAGCCAGCCAGCCAGCCAGGCGCTGTTCACCCGCGCTCGCACGATGCAGCTGCC
CCATGCCAGCAGGTCCGGTCCCAACTCGTCGCCACCCGTCGTCGTCGCCGGCTCGTCGTCATCGGCTCCG
GCGTCTCGGCAACAACAATCGGAGGCGCCTCGCGGTCGAACTCTCGCGCCGTGGCCCCGGTTTGCAGCCC
CTCGCTCTCTTCTAAGCACCATGGATGTGGATAATATTTGTGATATTGACAACAATGTGTCTAATGAAGA
TGAGATACATGGTATTGGGGGGGGGGGGATGTTAATGGCAATGACAGTGACCACATGGAGGAGGAGGATC
ATGTTCTTACACCTACTGGTAGTGAGGTGAATGTCAGAAAAAACAAATCCATAGATGGAGACAATCGTGT
GGTGAAACGACTACTAGCAACCAAGTCAACTAGTACCTCTACAAGCAAGTTTATGGCATCAGCATTTAAA
GCAACAAGGTCAAACAAGAGCACAGATTTAGTGCCTCAACCTCAAGTTTCGAAAGTTGCACAAGATGCAA
GTGCGAGTGCAAGTGAAAATGCAAGCATAGCTGCAAGTGTCCAAATAAGCACTGAAGATGATTGTGATGA
AGAATTAGATGTCAAGAAAAAGAAGCTCACTTCATGGGTTTGGGAGCATTTTACAAGGTATGATGTAGAA
GTGGAGCAAAATGATGGTTCCATTGTTAAGCAAAAGTGGGCAAAATGCAAAAAAATGTCCACATAAAGCT
AAGGCCGATAGTTCGAATGGCACAAAGGCTTTTAGTAACCATTTAAAGCTGAGGCATAAGATTTTGAAGG
GTCAACAACACTTAACTCAGAATGGGGATACTATACAAACATATAAATATGATGAGAATTTTAGTGTGAG
ACTGCTCTATTATGCCATCATCATGCATGAGTATCCTTTTAGTATTGCCCAACACAAGTACTTGGTGAAA
TTTATCAAATCACTGCGACCATCATTTCCTTTGAAGTCTCGTGTTACTGTTCGTAAAGAGATCATGGATC
TTTATATTGAGGAAAAGAATATGTTGTATGCACAATTCAAAAATCACTGCGACCATCTTTGAAGTCTTGG
TTGAATGCATTAAACATCAGCAAGTGTTTGAAGAAGTTCTATGATGTCACATTACTTTTTTCTAGCACTT
CATATCCTACTGCAAATCATTTCTTTCGTAAATTTTCTGAGATAAAGATGGCTATTGCAAGATGGTGTGA
TAGTAGTGATCCCATAATCTGCACTATGGCATACTCTATGAGAGACAAGTTTGATAAGTACTGGGAGATG
AACAATATGGCTTTGGCAGTGGGAGCATTTCTTGATCCTAGGTACAAACACAGAATGGTTGAGCTATACA
TGTCTAAGATGTATGATAGTGAGATGGCCGAGTTGGAGAAAATGACATTCATGAATGTTATCAATGAATT
ATTTGCATTCTATTCATCAACCATCAATGCAAAATCAACTAATAAGGGTACTAGCTCGAAGGATTCTGTG
GCAAGCAAAAATGTTGTTTTGATGGATGACGATGATGAGAATGAGGTTAATCTTGATGAGTTATATGCAG
CAACAAACAATGTGAAGAAAGTGTCTGAATTGGATCTTTACATGAGTGACGGCCTAGTGAAGGCTAATGA
AGGTGATGCACCATTTGATGCCTTATCATGGTGGAAGGGGCAAGTGACAAATTTTCCTATTCTTTCTAGC
CTTGCTCGTGATGTACTATCAATGCAAGTGTCAACTGTTGCTTCAGAGTCGGCATTTAGCTCTGGTGGAC
GTGTGGTTGATTCCTTCCGTTCGAAGCTTAAACCTAAAATTATTGAAGCCTTGGTTTGTACTAAGGATTG
GAAGCTTGCTTCAGACAAAGATTTGGAGGGTGAAATAAAAACTATAAGTGAAGCTATGAATGCTATGGAG
GTGGACGATGAGGTTGCGACTTGAGATCTTCAAGCAAGCATGGATTGCTTGCACTATCTTATGTTATTTA
AAAACTATCCTTTATTGTAATAGTCTATTGTGTTGAACTGTCTTGTGCTATGTTAAACTCTTGGGTGATG
TGAACTTATGAACGATTGTGTTAGACTATTGTATGGTGTGAACTTATTGCTATATTGTGTTGTTGATCTA
TGGTTTATGTAATGCTATATTGTATGATGTGTTGAATGATGTGAACTTATTGCTATATTATCATGTTG
>CUFF.8458.2_29.ids
CTTCCGTGCAAGTCTGCAGCCAGCCAGCCAGCCAGGCGCTGTTCACCCGCGCTCGCACGATGCAGCTGCC
CCATGCCAGCAGGTCCGGTCCCAACTCGTCGCCACCCGTCGTCGTCGCCGGCTCGTCGTCATCGGCTCCG
GCGTCTCGGCAACAACAATCGGAGGCGCCTCGCGGTCGAACTCTCGCGCCGTGGCCCCGGTTTGCAGCCC
CTCGCTCTCTTCTAAGATTTGGAGGGTGAAATAAAAACTATAAGTGAAGCTATGAATGCTATGGAGGTGG
ACGATGAGGTTGCGACTTGAGATCTTCAAGCAAGCATGGATTGCTTGCACTATCTTATGTTATTTAAAAA
CTATCCTTTATTGTAATAGTCTATTGTGTTGAACTGTCTTGTGCTATGTTAAACTCTTGGGTGATGTGAA
CTTATGAACGATTGTGTTAGACTATTGTATGGTGTGAACTTATTGCTATATTGTGTTGTTGATCTATGGT
TTATGTAATGCTATATTGTATGATGTGTTGAATGATGTGAACTTATTGCTATATTATCATGTTG
>CUFF.8506.1_29.ids
AAAATAAAACACGCAGCCCGGTCGTCGTTTATCCCAGTAGTTTGCGGCCTGTGATTCAGGATGGCAACCA
CGACCAGTGCCTTCACCATCGGGGTATTTAGTAGCAAGTAGTAAGCAATTCATTTGTGTGTCTAGATTCA
TGTGTTTTCTTCCAGAATTAAGTGTATATTTTATGATCATGTATGCTAGCTCTTTATTTGAGTTGTTATA
TATAGATCCCTACAACACCAATTATAGTTGGGGAAGGTGAACCTCCCTCTTGGGATCCGGTACCAACTCT
AAAAGTTCTACAATGAGTATGTCATTACGAGATCATATTAGAAAGAGGAGGGAAGAAGAAGATGATGACA
TGATGTTGTTTATTTTCCCTGCCTTATATCTGATGGGTTCAACTAGAAGTGGGGGACAAAAGAAGAAACG
CCATACATCAGATGAGACAACTCCGTATGTGTATTGTCAAGTATTGGGAAGACAACTCCGTAGGTGTGAC
CATTGTTATTACTGTATTTGCTTATGTAGCTGATTACTTATATATCTGTTTCTTGGCGAGTATGCGTGAA
CAATTGCAAGTCTTTTTGTTATTACTGTATGTATTAAATTGATTTGAACAGATTGAGTGCATCCTGATTG
TGTACATG
>CUFF.8507.1_29.ids
CATGTACACAATCAGGATGCACTCAATCTGTTCAAATCAATTTAATACATACAGTAATAACAAAAAGACT
TGCAATTGTTCACGCATACTCGCCAAGAAACAGATATATAAGTAATCAGCTACATAAGCAAATACAGTAA
TAACAATGGTCACACCTACGGAGTTGTCTTCCCAATACTTGACAATACACATACGGAGTTGTCTCATCTG
ATGTATGGCGTTTCTTCTTTTGTCCCCCACTTCTAGTTGAACCCATCAGATATAAGGCAGGGAAAATAAA
CAACATCATGTCATCATCTTCTTCTTCCCTCCTCTTTCTAATATGATCTCGTAATGACATACTCATTGTA
GAACTAAAGAATATAGATTTATTGTCAGGTAGAAGTTAAATAATAAAATAGAATTAAAACAAATCATGTA
TCATTTCAAAATTACAAGTAATAAGACTAAAGCAAACCATATATACGCACAAAGAATTTAATACCTTTTA
GAGTTGGTACCGGATCCCAAGAGGGAGGTTCACCTTCCCCAACTATAATTGGTGTTGTAGGGATCTATAT
ATAACAACTCAAATAAAGAGCTAGCATACATGATCATAAAATATACACTTAATTCTGGAAGAAAACACAT
GAATCTAGACACACAAATGAATTGCTTACTACTTGCTACTAAATACCCCGATGGTGAAGGCACTGGTCGT
GGTTGCCATCCTGAATCACAGGCCGCAAACTACTGGGATAAACGACGACCGGGCTGCGTGTTTTATTTT
>CUFF.8578.1_29.ids
TTTGAGTGTGTAGGAACCCATTATTAGACCAACTCCAGCAGCCTCCGCTCCGCATCCCTAAAGTAAGGTC
CTTCCTCAGTATGAACAGTGTCGTACATCCGTCTCCGTTTCTAGCAGTGTTGCACATCCGCATCCATATC
TGGGCAACAGTTGCCTTTTAGCGTGCATCCGTCTCCTCTAGCAGCCTCCTCATCCCGCTCCCCATCCCCA
TTTTGCACGCTATAAAAGGTATTCATCACTCCAACGGCCTCTCCATCCCGTTCCCCATCCCCATTTTACT
TTGCGTGGAGGAGAGAGAACCCGGAGAAAAAGGGAGTGAAATTGGTTGCCTCTATTTTGCAGGGCCGGAT
GGGGAGGCTGCTGGAGTGATGAACAGTGCCTCAAAGCGCGCAAAATGGGGATGGTACGCTGTTCGGCTGC
GGTAAAAGGCAGCTGTTACTGCTGCCGTGCTGCGGCTTCCCGCTCAACCACAAAAGTACTGTTGCAGCAG
CTGCAGCAACAATTTTCTTTTGTCATAGCCGAACAGCGTGGATGCTCCTGAAACAGAGCTAGCGCATTTG
ACTGGGATGCCTACTGAGACATTTGAACAGATCAGCCAGGCCGCAGGAGAATGCCATAAAATGGGTGTGA
AAGAAGTACTAGTTAAACTTGGATCGCAAGGATCTGCTGCTTTGTTTGTTGAGGGATAGGAGCCAATCAG
ACAGCCGATAATTCCTGCCACAGAAGGTATTGATACCACGGGGGCTGGTGACACTTTCACCTCAGCTTTT
GCCGTAACGTTGGTTGAGGGGAGGCCTAAGGATTGCATGGGATTTGCAGTTGCTGCCATGTTCTTCGATG
AGGCTGAGTACCACACAACCCCTACGAGGTCACCCTCCAATCGCATGAACAGGGGTCTCTTCTCAGATGA
AGTGGCGTTAAGTGTTCATAGGGAGCAGTTTATCCCTTCTCCGTGATCTGGTAGAGTGGATGGGTTGGAC
CTCAACTCCAGTGGCGTGGAGTTCCAGAAAATTGCATTTCATGAACTTCGTCAGTCCCAGTCAGCTGCCA
ACTACTCCGCTACTCCGGTTCGTGATGGTCATAGGGGTTGCAGTCATTCTCGATCAATTGGTATTGGTCG
TGGTGTTACGGGCAGAGGATCCCGAGTTCCACGGACGACTAGTGAGGGTCCTAGAGGTGGTCGTGGAGCA
TGAAGCATCTTCTCTCGTGGACGTGGTATGCCTCGACCTATTGGTGCTTCCTTCTCTGGTGGCCGTGGTG
CCACCAGTGGTCGTGGTGCCAATATTTCAGCGCCAAATGCCGCTCACAGTCAAGAGGACAATGACGACGA
TCGCTTTGCACAGGTAACTCATTTTTCTGACTTGGTCACTCCAATATGGAAGAGCAAACTGCGTCATAGA
TGCAGGCACTACTGTAATTTTTAGCCCAAAGTTTTGAACTGTTTTGTTTGAAATATGTACATAATCTGTA
ATGTTTGTGAACTGTTTGAATGGAGAGGAGAGCTGGAGAGGGCACGGAGAAATGGACCGAGACATGGACC
GTTTTTCTTCAGCACGGCAGCCCCCAGCCAGTTTTTCATTTGTGAATCCTGTCGTTGGTTGTTTCTTC
>CUFF.8578.2_29.ids
GATGCTGAGCCGGTAGGACGGGGCGGCGTCTTCCGCCGGCAGCTCGTCTCCGCTAGTCCACTCCATCGCC
ATTGTTGGTCCCCACCGCTGCAGCCCATACGACGCCGTCGTGCCGGCCCTACGACTGCTGGTGCCCTACG
ACGCCACCATCCCCTACTCCGCCGCCGCCCCCTACGCCCGTCCATAGGTGCCAACAGATCGTCTCATTAC
AGAGCCATGTTCTTCGATGAGGCTGAGTACCACACAACCCCTACGAGGTCACCCTCCAATCGCATGAACA
GGGGTCTCTTCTCAGATGAAGTGGCGTTAAGTGTTCATAGGGAGCAGTTTATCCCTTCTCCGTGATCTGG
TAGAGTGGATGGGTTGGACCTCAACTCCAGTGGCGTGGAGTTCCAGAAAATTGCATTTCATGAACTTCGT
CAGTCCCAGTCAGCTGCCAACTACTCCGCTACTCCGGTTCGTGATGGTCATAGGGGTTGCAGTCATTCTC
GATCAATTGGTATTGGTCGTGGTGTTACGGGCAGAGGATCCCGAGTTCCACGGACGACTAGTGAGGGTCC
TAGAGGTGGTCGTGGAGCATGAAGCATCTTCTCTCGTGGACGTGGTATGCCTCGACCTATTGGTGCTTCC
TTCTCTGGTGGCCGTGGTGCCACCAGTGGTCGTGGTGCCAATATTTCAGCGCCAAATGCCGCTCACAGTC
AAGAGGACAATGACGACGATCGCTTTGCACAGGTAACTCATTTTTCTGACTTGGTCACTCCAATATGGAA
GAGCAAACTGCGTCATAGATGCAGGCACTACTGTAATTTTTAGCCCAAAGTTTTGAACTGTTTTGTTTGA
AATATGTACATAATCTGTAATGTTTGTGAACTGTTTGAATGGAGAGGAGAGCTGGAGAGGGCACGGAGAA
ATGGACCGAGACATGGACCGTTTTTCTTCAGCACGGCAGCCCCCAGCCAGTTTTTCATTTGTGAATCCTG
TCGTTGGTTGTTTCTTC
>CUFF.8760.1_29.ids
TCTGAACATTTGTTTCAGATAACAAAACACATCCAAACCTGACACTTGTTTAAGATAACATCACACATCA
AAATAACTACTATCTCTATCCAAATATAGTTCATCTGATAGCATAAAATGTTCACTTCTAACACTAGCTT
ATTTAAATCTTGGGTAACACATAAAACAGTAGTTTCTTAGAATCTTGTCACGTTCTCTTCAGCTTGCTGT
GAGCTTCTTCACTAGAAACTTCTTAGGAGTTGTATTATTAGGAGGTGACTGGATTTCAATCTAACCATCT
CCTAGTAGCATAGCAAGCTGAC
>CUFF.8761.1_29.ids
TATGGAACAAGACTATTGAACAGTAGGAAGAGTAGAAGAACAGAGCAGGGATAGGCAGAAGACAGGCAGA
GGCGGCGAGATGTTTAACAGTAGAAGTGTTTACAAGTTTTTCTGATAGATACCCTACACCAAACTCTCCC
TCTATTTATATATGTCAGCACTACACCCAGTTGGGTCCAACGACGTTCGGATTTGGCCTTCTCTTTCGCT
TGGGCCTGGCCTCCTGGGCTGGTAGTGAGGTGTTGCTGTTGACATTCCCCCTTCCTTGAGCAGCTGGTTG
TCCCCAAACCGCTGCTTGAGGGAATTGCTGTTGCAAAGTGTCTTCGTCCTCCCACGTAGTCCATGAAGCA
GGCATGTGTGACCAGCGTACCAACACTTGCTGACGGCCGTGGGGGTCTGATGGCAAGGCACGCCGCTGCA
GAATTTGGTTAGGCACAGACCATTCCACAAGAGAAGATGGCAGCTCATCAAAAACTTCTTCAGTTGGTAA
AATAGCTTTCTTCAATTGGGAGACATGGAAAACCGGGTGCACAGTAGTAGAAGCAGGTAAAAGAAGTCGA
TAAGCCACATTACCGACTTTGCCAATAATCTTGAAGGGTCCAAAGAATTTGAACGCTAGTTTCTGATTGG
CACGTGATGCAAGCGAGGATTGAACATAAGGTTGAAGCTTAAAAAATACGAAGTCACCAAGGTCAAACTG
ACGCTCTGAACGACCTTTATCTGCTTGCTTCTTCATGCGATTCTTAGCTCGAGCGAGGTGAAGCTTGATT
ACATCAGTCATTAGTTGCCTCTGTTGCAGCCAATCAGACAGGTTCTGGACTGGAACCGCTGTATTCACCG
TGATACCGAAATGCCTGGGCACATAACCATACAAAGCTTCGAAGGGAGAGCGATTGATAGCAGAATGTGG
ACTATTGTTGTACCAATATTCTGCCAATGCTAACCATGAACTCCATTTGGAAGGGCAGGAATGGACGAAA
CATCGCAAAAAAGTCTCCATGCATTGATTGACCCTTTCAGTCTGTCCGTCGGATTGGGGATGATACGCCG
AACTCATACATAGCTTAACATCTGCCAAAGTAAACAGGGCTCGCCACAGGTTACTTGTAAATACCCTGTC
ACGGTCAGAGATCAGGTGGGAAGGCATTCCATGCAACTTATACACATTGTTGTGAAAGAGCACTGCAACC
GAATAAGCTGTGAATGGATGCTTAAGGCCCAGGAAATGAACATACTTGGTAAATAAATCCACTACCACCA
AAATGCAATCAAAACCTCCTGATGTAGGTAAACCCATAACAAAGTCTAAAGACACGACTTGCCATGCTGC
CTCTGGAATTGGCAGGGGCTGAAGAAGTCCAGGAAGTTTTGTTCTATCGGGCTTAGCCTGTTGACACACC
ACACAAGATGACACAAAAGCTTGCACGTCATGTTTCATTCCCTGCCAAGCAAAAAGTTGCTTCAGTCGTC
GGTAAGTAACTGGACTGCCAGAATGACCCCCCAAAGCGCTCTGATGAAATGCTTGCATAACCTGGCGCTG
CAGCAATGGATCCTTGCCCAACCAGACCCTACCATGATATCTTAATAGGCCATCAGATAGAGAAAAGGGG
GGTACCGCTTCAGGATCGACGGCCAACTTTGCCAAGATAGACTGAACCTGAGAGTCGGCCTCATAGGTCT
TTACTACTGCGTCC
>CUFF.8764.1_29.ids
ACTTGGTATAAGTAAAAATAATCCTCACTGCGTTTGATCCACAGTTTTGGGTTAGACCCATCAAAACAAG
GAAAATTTAGTTTGGGAATGTGGCAATTTGAGAGATCAGACGACTGAATATGAGTATGATCACCAACTGA
ATGATTATGTTGCGATCTCTCATGCGGACCAAACAAACTGGGCTGGAAATCAGAGGTATGCAGTGAAGGG
GAAGGCTCAGGCTCCATACCCGTGACCGGGGTATGCGAATGGGTGTACACCGACCCAAACGCAGACTCCC
GGTGATGTTTGTCATCGTGGTGCCCTCCTGGGCCGTCGACCGTGATGCCGGCAGATGGGGACGCCGAAGT
CGACCCGGGCTTGGTGAAGATGCCCGCCGCGGATGGATGGGACGCAGTAAGGACGACCCGATTCACTGAT
TTGCGAAGAACGCTGACCTCCTGACGAAGTTCCTCCACTGACGCTTCGACGCGGGGCTGCCAATCCCCAA
ATGCCGCCGCCTTAGATTCCAGAGATTGGAATCGTTCCGCCAGGGATTTCTCGACCCCTTCCATGCGCTG
GGTGAGCGAGCCTTGGAGGTTGTCAACAGACTCGCGCATCGCCTTCATCTCATCCAGCATAATCTTCATG
TTCGGATCCATTGCTCCTAACCTCTAACGAAATCTGGTGAAGTGGGGGTGGTGAATCTCGTGAGGCTCCA
GGCCGAATTCGCCACAAATCGACCGGGTATGGACAGGAATTAGAGGAGACCCTAAGGAATCAGCAGCTCA
CTGATTCACTCGAGATCGATCCTGACCTAATCCGTTGCCCAGTCGACCGATGGATTAGGGAATTGGCACT
GGAAGAACAGAATCGGACCTCTGATACCACTTTGTTAACAGTAACTATGGAACAAGACTATTGAACAGTA
GGAAGAGTAGAAGAACAGAGCAGGGATAGGCAGAAGACAGGCAGAGGCGGCGAGATGTTTAACAGTAGAA
GTGTTTACAAGTTTTTCTGATAGATACCCTACACCAAACTCTCCCTCTATTTATATATGTCAGCACTACA
CCCAGTTGGGTCCAACGACGTTCGGATTTGGCCTTCTCTTTCGCTTGGGCCTGGCCT
>CUFF.899.1_29.ids
ATTGGTGCATCATGCCAGCCAAACTATAGGATAGGAAACTTTCCTATTCCAGCATTATTCCTTCAAAATT
CCTGTAATCCAAAGAAGCCCTTAAGGTTGTTGCAGCACAGGTCAAGTCACATTTTTTTCCAATTTGTCAA
TATCTCCAATTGAGGAAAATCCACCTCCAATGTCTACAGCACCCAATAAATCCAGGTCACAAACCTTGCT
TTACTATTAAATATCGATGGAGACAGAATGTCAGCCATTCGGATCTGAAATCAC
>CUFF.9177.1_29.ids
ATTAGGTGTGTGTTTGTGTATGCGTTGTGGAATAAAATTCCTGGAGATTAGGTGGAGAAGAAGGTTCAGT
TCAACACTCCCTAAGTGTTCGATGATATGCTCCGGTGGCCATCGTCGTTCTTGCAAAAAAATCAAGTCGG
ATCATGATGTGGTACGTTAATTGATCACGGAGTGGGAGAACAAGAGCTGAGTTGATCTCAAGGGATACTG
ATGAATGAACTTGAAGATTTGCGTGATCGAATCAAGCGCCAGGATAAGAGATGCTCCCCAAGCGGACGTC
ATCTAACAACACTGACTTAGTGTTATCTCAGGCAAGCCCCGGTGCATTTGCCACCTCCTTGCTGTTTTTA
AACTTTTATCACTTATATGATGCATTAGGTGGTAGGAGTTGAATGATTAAACCTTTGTTGCATAACTTCC
TTGAACTATTGGTTACCATCCTTGATACCTGTTTTAAAAAGCTAGATGTGCTTAGTATGCTCATAGACTA
AGAACAAAATGTTTTGATCTATGAATCATGTTTTTACAAAGAAAAGAGGCTGGAGTGATGAAGGTATCAA
AGGCCTTGATGACTCCATCATTTCAGTAGGGTACCTCTGACAGGTACCAGATTTTCAGAAATAACTTAAT
ATGAGACCAGACGTTGAGCAGGAAATGTCGCCCGTCTGTGTCGCTTAAGGACCGTTCCGATTGTTGGCCT
GCTGATCTAGGACCCTTTAACTGGCCACATGCCTCGTCATGGGTAAGCTTAGCCTCGGTCGGACCAATAC
CAGAAAGGCCGGCCCGCAATGGGAGTGGAGAGATGGCGAGAGTAGCTTGTACCCTCCGTGGCAAGAGACT
GGAAGGTGGGGTGCTGTACTCTCGGAAACATGGCGGGCACCATGGCGAGGGTAACGTGTACCAACCAGGC
CAATGGCTGGACGGTGGAGTACTGTGCTCTCGGTTGGCGGGGACCCGTTCTGGTCTTGAGAAACCCGTGG
GCGAGTTGACATATGCAAGGTTAAGTGCTACATATGTCGTGTGGTTGGAGATCCCCAGCTGGGTATTAAT
CGATTCGGATCGCCGAACTTCTCGGATATGAAGACTGGATCTTCGACCTTCAGCGTAGATAACAAGTGAA
ACTAAAGCTGCTAAAATGAATCTAGTGTAGGACAAGTGAATGTTCTAGACCAGGCAAATCTAGATTCAGG
AAAAGTACTTAACTGGTGAAGTAAAAGCTTGGCATAAGGATCCACTACTAGTAAGCTTTTCTGCAAAAAT
GAGTCTTTGAAATTTGATAAGCTTTACCTTGATTCCCGACAAACCAGCATACCCTTGAGAGTCTTTTCTT
TAGTCGGGTAAGTCTTGCTGAGTAATTGCGTACTCAG
>CUFF.9236.1_29.ids
CATAGTACAATCGCGGGGTCTAATGAGAGCAAAATCAGATCGAGGTTGCTGCGGAGAAGTTTGTGAGTTT
ATCTATTCTGATAATGGAACTGTAACCATGGTATATCATGTGAATATTTAAAGGAACTGATAGAGAGATA
CAATCAATCTCAAATGAACTTAAGGATAATAAGGGTCAACATGAGATATGTTGTTCTAAAATTGAAACAA
TAAAGGGTAAATGGCTTCCAACTCTGTGGATTCATTCGTAACTTTCAAGAAATGGCAGTTGCTCACTACT
AACAGCTTATCTACAACCTAATGAAATTCGTTGGTAGTGTCCACTTCATATGTCATAAGTTGAAGAGCAT
AAATATTCTGAAAGCTCACGGTAAAAGCATCAAGGATAGTTACATGCTAAATGGCTATGCACTAAAGACT
AAACACAGGCCGTGCAGGTCAAGGAATGCCTATGAGAGTAACTCCTACTAGAATTACTTCTCTTGATTTT
AACACTCATAAGACAAAAATGCAAACAGATCCAAGGGAACTTGATAAGATTCGTCAGAGTTATTTGTATT
CTATGTTCCAATACTTTAGAATTTGTTTGCCTATTTATGGTAGAATCAACACTATAAATACATAATATT
>CUFF.9246.1_29.ids
CTCTCCCCGTCTATATATACCTTCTGCCGCCGCCATCCTGACCCTGTTCCCCACCCATATCGTGAACCCG
CCGCCGACGCAGCAGCAGGAGACGCGCCAAGGAGAGCCCGCAAGGAGGCGACTATGAGGGCCAAGTGGAA
GAAGAAGCGCATGAGGAGGCTGAAGAGGAAGCGCCGAAAGATGAGGCAGAGATCCAAGTAGGCTGATGGG
GATTGTGGATGGTGGTGTCGGCATAGTTGTGTTACGTTTCTTCGATGCGTGAGTTCATGGAGAGATGTCA
CATCCTAGTTCGTCGTCACCGTTTGCCATGGGTCCAATGGCTCGTCTTGGAAACCTGCACTTCAGTAGGC
CATCTATCGTGGTTTCTAGCTATATCCAGAGTTTTGTGCTAAGACAAATCAGTCAGTCGTTTTGTGAACC
TATTATGATGGAGCTTTATTTGCTGCTAATATCGACCTACCTGTTAAGTAATTGCAACGTTCGTCTATGC
TGTGCTTGTTTGTGATACCTGTTAAGTAATTATCAGAGAAACAACGGCCAGCACTCGAGCTGTGCTGAAG
AGCACACTGATTGGTGTGCTTCAGTGGAGTGGAGCTTGTCATGCTGTCTGCTTCTGAAGATGACCAACGT
AGAATATGCAGCTCGGTGCCTTGCGTTGGACGAAGCCGACACCTAACATCGTGTCTCATTGTAGTAATTC
CATTGGTTTTATGACGTTCTCTGATGCTAATAGGTTGGGTTTCCCTTGGTACTTCGACGTTCTCTGGCAC
TCAATAAGCCTTTTTTCTTGTTTGGTTTGTG
>CUFF.9319.1_29.ids
ACCAGATTTCTTGAACATGTTAGGAAGGTAATGCCTTCTTTCTCGTCAGAACCATAACCGATGTTGGGCA
ACAAAGCTGACCTTCTGAACTTCCTTCTGACACAGGAGTCGACGCCCTTCGGCCTGCACCAGCTTGGAGC
CACAAGTGTTTATTTAAGCATGAATCGACATGAACAGGAATGTAAAAGATGGCATGAAGTGTCAGCATTT
TATCGCTCCTTGTGCACATGACCATGAATTGTTCTAAGGGCAAAGCTACTAAACCACAACAAACAGCCAT
ATATTCTACTCTAAACATATGACAAATGGTGCAATGCACACAGGATGCAGGTGCCAGGGGGTGTTGGGG
>CUFF.9320.1_29.ids
AAAAAAATCAGTTGATCATGCAGGAAAGCAACTATCATATCGTTGCAAAGTTTCATCGAAAGCAAAATGT
GAAATCTAGTGCAACATAGTGCCACTAAAGAAATGCTACCTCAAGAAAGTTGCTTTGAAAGCAAAACAAG
TTGTTTCCGAGAAAGGATCAGCCATAATGATGTGATCATGCAGAAACCATGGTTTTCTTAAGCGAGCGTC
GGGCTAAAAATGTTGGGAGAAGTCTAGGCAAGCATTCATGCTCTGAATGAAGCCCACGCCTTTTTAATCC
GACCCACTTCATGAAGCCATGAAGCAATTGATGTAGAAGAGTTTGCGAGAGCCACAGTGCTATACTTACG
CAAGGGCTAGGGCCCTCTTCCTTTATCCCGATGCTCACTTAAGAAACATGTTTTCTACCTCAGACCTTTT
ACTGAGCCATCATATCCTTTTCTTTCAGAAACAATTATCGATAAAAAAGGTTAACTGAATAAAAGTCTGC
AATTAAAGTTCCTAACTCTATTGCATGCAAGGTTCGTTCATGAAAACACCAGGTGTCCACAGCAAATTTG
ACTGTGCATGTGTATGCTACATGTGTAGATAGTTAGAATTACTTGTCTCTACTCAAACACAGATACTACG
AGTACAGTGCTTTTATCCAGCGACTGTATCGTGCAAGAACAAAAACTAACAGATACTACGAGTACTGAAC
AATAACGCTTCCTCGCATAGACAGTTTAACAGCCATCTTCGCTATATTTCAAACCATAAGAAGTTACTCA
ACAAGGCTAAATCCCCATTAAAATTACTCGAACGACAGATGAAAACAGTAATCAAGATTCAGATTGATAC
GGTCTGCAACAAATACAACGGGCATCATTTCAGAATTCAGATAAGAATTATGGATAAGAACTCAAGGCAT
TCTTAGTCGTCGAGGTGAGGCCTCATGAGTCAGCAGCGGGCACCGCCATTTCTGCTCCACAGTTGCAAAG
AAACAACACGAGTGCCAATTCGGAGCAAGAACTACGAAACCAGATGACAAACAAATTGCAAAGAAACAAC
ACGATTGTCGATTCGGAGCAAGAACCACGAAACCAAATGACAATTAGCTACGAGCCTACGCGACGCTCTG
TACCTTTGGAAACTCACAGAACCTACCCAAGGAGACTATGACGATGAGAGGAGGAAGAACGGCGCGACGG
CGGCGGAGGGCATCGACGAG
>CUFF.9339.1_29.ids
ATTAGCCTCCTAGCCAGCCTCCGCCTGGAGGTCCATCCCCGACCTCGACGCTTCCCGGCCAAACGCCGAC
GCCCCTCACCCTCGGCGCAGCGCCGCAGCGTCGCGGTGCTCCATACCCATCCCCCTCCATGGTCGGCGCC
TGCATCCCCCGGCATCGCGGTGCTGGATCCCCTCCCTCTCTCGCGTTACGCTAGAGTTCGAGAAGGGGAA
AAGCGACGTAGGGTTCGGCAACGACACCTCTGTGTCCCCTCCTCCCTCGCGCACTCATTTTCCTTCGTCT
CGTTGCTACTCAGAGGTTTGACACACTCTCCAATCTACGTTTCCTAGCTGCTAGGGCTTTTATTTTTGCA
TGCCTCTTCTTACTCTCCGAATTCCTCTTGGTCGCCTGGCAAAGTGCGTTCCATCCGAGCGGTGATGTGA
GATGTGTCCCCCCTATTCTTCATCGGTTTGCTTGCAATGATTGAGATAGATGTGCTCATTCGCCTTGCAG
AAAATGAAAAATAAAGATATCTTTGTGCCCAGATTCAGAGATGGTTTGACTACCTAATCATATATGCATG
GTACAACAGCCATAAAACTGAATTTTATTTGGCTAGAACCTGAAATGGCGGAAACTCTCAGGAATCATGG
TGCAACCGTGCATGGATCACTTGTCTAAACTAGTTACATCATTTTGATTAAGAATAAGGATTACCTGATG
GTTGTCTCCTATTTTCTGTTGTAGTGCAAACCGTCTAAAGCTGACTGTTGGATGGGGTTGGCGAAGGTGT
GCTTGAATAAGGATCACCTGAAGGCGTGGAGTCCCTGGCTGCTGGTTGTTGTGTGTCCTGGCGGGCGACA
GTTTGAATCCCCTGCAGGCAGTGGCGGCTGTAATATGTACTAGTATAAGCATGCAGACAACAATTGGAAA
TTGTATGATTCATGTGATCATTTTCCTTGTATCTTTTCTATTGTTGGTTATATATCAGATTTTAGAAGAT
TCTTGTGATCCTTTTCCTTGTATTCTTTTCTATTGTTGGTTATATATCAGATTTTAGAAGATTCTTGTGA
TCC
>CUFF.9348.1_29.ids
CGAGGCAAAGCTTACCCATGATGAGGCATGTGACTAGTTAAAAGGTCCTCGATCATCAAGCCTACATCGG
TACGGTCCTTAATTGACTCGGACGGAGACACTACACCGAGACTTCCTTCTCGTGCAAGTCACCCGCCAGG
TCTCAGCTTTATTATTTAAACCCAAAGTTTGGTACATGGCAGAGGTACATCTTTTCTGATATTGAACCCA
TCAAGGCCCTGATGGATCCACCATCACAAGTTTTTCTTTGTAAAAATTCCCATCCAATTTGAAGCATCAC
TTTTTGTTTTAAAATAAAACATTTTGTTTTTCTAAAGCACGACTAAGCATCATAAAAATCCTTTTCATAA
AAGGGAATCAAGGAAGGGTAAGCAATTTTCCATGGAAGGAAATGCATCAATTGTTTAGCACACAACTCCT
ATCACCTAATGCATCAAACAGGTGATAAAGATTTTAAAACAGCAAGGAGGTGGCAAATGTACCGGGGCTT
GCCTGGATAACACTACGTTAGTGTTGTTAGACGTCGATCACTTGACGATTAGCTTTTGGTCTGACACTTG
TTCGGGTCATCCATCTTCAGGATCATCATCCGCATTACCTTGAAAT
>CUFF.9351.1_29.ids
GTTTCAGTAGTACATAACAGAATATTTTTGCATCAGTTTCTTTAGCTATGAAGATGAATAAGACTGAAAA
TATATTAAATCCAAAAAACAACAACACTGGAATTAAAAGCAGTACAATGCAATTATGTCATGCAAACTTC
ATTACCAAACACTATTGCTATGAAGTTGAGATGAATAAGAATAGTTTGCTGTTGAAAACATTTTGGTTTT
GAAGTGCATTTAAATATGACAGGAGAGATAATATAACCGCGGGTCACATTCAATAAGTGTAGATGTGCAA
ACCATGTGTAGTTGATTCCATGGCCCTGTTTGCACTATATGTTGATACCATGTACACTTCGGGCATGTTT
GTTTGTGTTCCATGTAGGGATGCAAGCAAAATTTGTGCTAGAAACTTCTAGCAGCGGTGCATTAAAAATA
TATATAGAGTTTACTAGGATATCTGTGAAAACCCAGTATATTAAGGTATAGTAAGTAATAACATAAAATC
GAATCATATGCCTTTGTGATTCTATGATAAAGATAAGCCGTGGTTATAAGCAACTTACCTGAATGTCCAG
AACAATGCAGCCCAGCATGCTTTGTCATTTGCTTTGTGTGCAATGTGTGAGGTACATAATCATCTTGGGT
TGTGGTAGCGGAATCTCTAGAACAGGAAGCAGATTAGAACAAAGTTAGCTATGAACCACTGCTTTCTGAA
AGGGAAATAGTCTTACACCTTTTCCTAATTGATTTTGGTGGTTGAATTGCCCAACACAAATAATTGGACT
AACTAGTTTGCTCTAGATTATAAGTTTTATAGGTGCCAAAGGTTCACAACAAACCAATAAAAAGACCAAG
AAATGGTTCAAATAAAAAGAGCAAAAGACTATCGAAGTGTGCCCTGGTCTGGCGCACCGGACTGTCCGGT
GTGCCACCGGACAGTGTCCGGTGCACCAGGGAACCCGACTCCGAA
>CUFF.9392.1_29.ids
GGACACACTGCTTCACTGCATGTTGGCCATGTCTAGGGACGTTTGCTATATATATGGTGGCTCTGAAATC
TAGTTCAGTGAAGGATTCACCTGGCCTTCGGATTCTAGCCCTAGACCAGTGTAAAAGTGTGGAAGTCCTT
GTGCTCCAGTTGATGCCAGTCTCTTCCCAGCCACTAGGTTTGCTCTGCACAAGTGTTGGCACACCATCGG
TCTGCCAGTAGTGACCACGCCGGTCAGTTTGGCCATGTCGCCGTGGCCAAGACAACTCAGCAAGAGCTCC
GAGCAGAAGGAGTGTAAATTCAAGACGAAGTGGTTGTGGAAGAGGAGTTTGCTCCAGTGCCTATTCAGCA
AGTGGATGGAGCTATCTAACTGGTTATTGGGTAGAAAGGTCTTAAGCCTCTTCACTGCAATAAAGGATGG
CGGTGCCGAAGATTGATAGTCCGAAGCACGTTCCGAAGGCTGTTGAAGCTTCTCTTAGGCCTGCCTGTGT
AGAGCTTAGTAACATTTGTATTAACTTTGTAGAAAAAACTGTAATCAAGGATTGAACAATGTTATGTATA
ACTGTCCATACCTTGTAATATATTTTTACCTTTTCATCCATGTACAAGTTGCTTTGCTGTGGACGAAACT
TGTATTTTTTGAGCCGAAGGCGAAAAACACATTCCCTTCTTTTTGTACACAACAAAGCATCCTGTTGCGT
CACATGTATACGTTTGAAACGAAGCTTCTTTGTGTTCATCGAAGCACTGTCGTCGAAGATGGAGTATCTC
TGTTCGTGCTTCATGTTATGATGATGATGATCCTACAAATGTCTAAATGAAT
>CUFF.9392.2_29.ids
GGACACACTGCTTCACTGCATGTTGGCCATGTCTAGGGACGTTTGCTATATATATGGTGGCTCTGAAATC
TAGTTCAGTGAAGGATTCACCTGGCCTTCGGATTCTAGCCCTAGACCAGTGTAAAAGTGTGGAAGTCCTT
GTGCTCCAGTTGATGCCAGTCTCTTCCCAGCCACTAGGTTTGCTCTGCACAAGTGTTGGCACACCATCGG
TCTGCCAGTAGTGACCACGCCGGTCAGTTTGGCCATGTCGCCGTGGCCAAGACAACTCAGCAAGAGCTCC
GAGCAGAAGGAGTGTAAATTCAAGACGAAGTGGTTGTGGAAGAGGAGTTTGCTCCAGTGCCTATTCAGCA
AGTGGATGGAGCTATCTAACTGGTTATTGGGTAGAAAGGTCTTAAGCCTCTTCACTGCAATAAAGGTGAT
GAGGAGTACTCTATGTGTTCGTGAGGCTGGAGGGCGCTTTCAGTTCTAGAGGAGGATTAGTTAGGCTTGT
GTATAAGCTTTGGAGGGGTCCTACCTTCCTGCTAATGTAGTAAGTTATGCACTTTGAGTATATCAGGACT
TGTAATAAATGTAACTCTTCCTATGTAATAAACTTCAGTTTTAGAAATGAAAAGAATGTTTTGTAAAGTC
TTCCGCTCTTATCTCCGAAGTGTGTGTATCGAATGTGATTACTGTAGTATGCATGTATGGTGGGAGATCC
TTGGGATGATGAGTTCAAATTGTTGAACTCGTGATAGCCTTATTAAGTTACCTGGTACAC
>CUFF.9393.1_29.ids
ATTTGCCCCTTCCTTGTATTTTTAAAAGACTTTTATACACTTTAAGTCTAGTGAAATGTGCATTAAGTTT
ATAGGTATTGTTTGAAAACTATTTGATGCATCGACTACCTTGAATCCATGCCTTTATAGATACTTCTGAT
GAAGTATCAAAATATGATTTACAAAAATGCTTAGCCCTGCTTAGATCTTATGGATAGAGGTTGTCTTTTG
AATTAATGCCTAGCTCAGGGTTATCCTGAGGAAGGATGGCTTCTACCTGCAAGAATATTTTCATTGGGAG
CATGGTGGGATCTTACTGCAAAGTTCCCTATAATGCTCTTTTCATCCTTAGGAACACAAAACAATCCTAA
GGGTGGAAGTACTTAAATCGATACTTGGGCTAGGAACAGGTGATGCTCCACCCAGGTTAATTAAGGATTG
GATGCGTATGTAGGCCTATATGATCAAGGACTATCTTAACTGGCCACATGCCCTGGATATGGGACAGGGT
AAGCTTGAACCCGGCTATTCCATACGTGAAAAGACAACCGCGCACTGGGCATGGGAGATGGTGGGAGTAG
CTGAGAGCACCTAGAGGGGGGGGTGAATAGGTGATCCTGTGAAACTTAAAAACTTAAGCCACAAAAACTT
GGTTAATCGTTAGCACAATAGTTGCCAAGTGGCTAGAGATGAGTCCAAACACGATAACCACAAGAAATCA
AGCACAGAGATGACACGGTGTTTATCCCGTGGTTCGGCCAAGTACAAAACTTGCCTACTCCACGTTGTGG
CGTCCAACGGACGAGAGTTGCA
>CUFF.9397.1_29.ids
TATTAGTACACAAAACCAATGTACTAAGGCTTAGAAACATACCTTTACTCTTGATTTGCATTTTGTTCAT
CCATGAGCATAAATTCACATTTAAGCACTTGTGTTGGCACTCAATCACCAAAATACTTAGAAATGGCCCA
AGGGCACATTTCCCTTTCAGTAGTGTGTACCCTCCTGGCTAGAGGCTGGACGGAGGAGTACTGTGCTCCC
GGGTAGCGCGGACCGGTTCACGTTGTGGAGGATCTGTG
>CUFF.9462.1_29.ids
ACAACTCTTCATTTTCATAACTCAATTCATACAAGTAGCAGGAACAAAATGGCAACTAACTAAGGCTTCA
TAAGATACAGACTTGACAGAAAGGCAGTACAATTCATAAGATACATGCATTAGTGGTACAGACTCTCTCG
CAAACAAATATCTCATATACGCTCGTTCATATGCGGTAGACGACGATCATTGTACAAACCAAGGGCTTCA
TAATCTTCAAGAAGAGGTTACAGACCAATAAGAACTTCCTCCAGATCTGTGCTCACATGGTCTAGACCTT
GTGCAATTTCAGTGACAACACTCATGGCATTAACTAGGCTATTTTTGTGCAGGTACTCTACATACTCAGG
TACATGATTGCGTCTGGTCAACCTCCTCAACTCATCAGCTGAGACTTGCATGTGTCTAATGACGTCTAAA
AGACCATTCCAAACTCTATTTAATCTCTACACCTACAATACAAATAGAAGAATGAGATTCTATCACACAT
CAGTATTGCCAATCCAAATCTATAATGCTCCTGACGCTAAAACATATCGGATCATGTAAGCTGGATAATC
AATGACGCGGTCGTATTCTGCTAGTGCCATAAACAATGTTGCTCATGTCGATACTCCCAACAATGTCTTC
TGCTTGCGTTTTGTCATAGATTCTATAAAGTATATTAATGTAAACTCAAATAGTATAGTTCTATAAACTC
AAATAGTCACCGAAATAGTGACAGAAAAATGCAATAAGTGAACCCCTACTCCCAACTTTTATTTGAGTTC
TACATGTATCGCATAACAGGTGCTGAATTACCACACATTAAACTAATTTAATACTCCTGAAGGCAAGAAG
TCCATCACCAATTCCACCGAAAATATCCTATCTCACAGTTTATCAACCATCACCAATTCCACCTGAACTC
ATTTAGGGTTTAGGGTTTTCTTGCATACTAGATCATCAACCAACACCAATTCCACCTTGCATACTATCTC
AGAGTATTAATGCAAGAAATCTACGATTATACCTCGCTTGTGTGATCTCTAAACTTCGGAAGGAGGAAGG
AACACTTTTGACTCACTTCAGAAGGAGCTTCAACTGCATTGGTGCCTGCTGGAGGCGCCTCCATCCGCGT
GAGGGAAGATGGGAACTCGGCAGCGTGGAG
>CUFF.9473.1_29.ids
GCAGCTATTGATGTTTCTAAACCGTGACTCCCCTCATGTTGGGTTTCAACTCTAGCCTACCCAACTTGCT
TGGGACTGAAAAGCTTTGTTGTTGTTGTTGTTGCTGTTTTCATCTCTCCATCATCATTAAGTAAATGGAA
ATAGACCTGTTATGAGTTAAAAAAAGAACAAAAAGGAAAAAAAATTATAAAACTATAAGGAGTTGCGTAC
ATGTGCTGTATAAGCTAATCTATCATAGTTGGTTTTAGTAAGAATATGAAGGTGCTTGATGTGTTGATAG
GAGATGGGGTACAATATATAGACTCACAACCCTAACCCTAATGGGCCGACAACCTAACAGCGGTGCCGGC
CCACTCACTCACACACACAGTCTAACATTCTCCCCTAGTCGCAACGGGGGCACCACACACGATGAGACTG
GAGTAGAAGCCGAAGGTAGGAGCCGACGGGTTGAAATTCCCCCGTAGTCGCAGCGTCGTGAGGGTGCGAA
TGTTGTAGCTGGAGTAGAGACCGTGTGTGCTCCAAGAAGACGATAGCCCCTAGATGCTGAGGTAGCCAAA
GTCGAGGTGTCCGCGGTTGGGAGACACGCAGCATGAGCCTGTTCTGCTGGAGGTGTCGACGTTCGAGCGT
CAACGATCGGCGAGGGCGATACAACAAAAGAGCACCAGCAGGACGACCTTCTTGCTTCTTCGATCGTCCG
GACGTCGAGGAGCCCCACCAGGGAGGCCGACGGC
>CUFF.9602.1_29.ids
GTCGCGTTGTCGTGCGCGCGAAACTGTTTGCAGTCGATATCAAGTCCGTGACACGCGCGCCGGACACGGT
AAAGCGTTGCGTGGGCTTGTATCCGAGTCCGCCCGACCGTGACCTCGCTTTGCTTCTCGTGTCGCTACTC
GCCAAGTCCTTTCCCCAGTCCGCGCCATAAAATTCACTCGGACACGATCTCGTCGTCGTTCCGTGCGTCA
TCAAGAAATCCCGAGAATCGGGTGAAGACGAAGCTAGCAGCATGGTATTT
>CUFF.9609.1_29.ids
CGGAAATAAATTCTTTATTACAAAATGATTACAAGTTACATCAAGATTTCATTATACATCATCGGAGTGA
TTAAAAAATGGTTCAAAAGAATTACAATTTGAAGTATTATAAAATATTTGTAACTTTGAAAATACATGCT
AGCTTAAGTGACAATCCTCAATACATAAGCTAAGGATGGGATATACTTATATAAGAAGGCCGAGCTCACC
GGAACTTAACAACAATCACAATCAAAGTGACTCGTAACCTGCAGCAACAATGGGAATAAAACCTAAGTAC
GCAAGTACTCAGCAAGACTTACCCAACTAAAGAAAAGACTCTCAAGGGTATGCTGGTTTTAAAAGGATTC
AAGGTAAGGCTAATCAAGTTTCAAAGACTCGTTTTGGCAGAAAAGCTTACTAGTAGTAGATCCTTATGCC
AAACTTTTACTTTATCGGTTAAGTAGTTTTTTTGAATCTAGATTTGCCTAATCTAGAGCATTCACTTGTC
CTGGTCTAGCTTTCTTTTACCAAACTCTTATTTTACTTATTAACTACGATGAGTGGTCGGGTGGTAGAGT
CTCCATGACCGAGGAGCAACGACGATTCGAACCAATTATACCTAGCTGGGGATCCCTAACCACACGACAT
ATGTAGCACTTAACCCTTGCATATGTCAACCGTTCCC
>CUFF.9610.1_29.ids
CCAGCCTCTAGCCAAGAGGGTACACGCTACTACCACCATCTCCCACGCCCAGTGCGCGATTGTCTTTTCA
CGTATGGAATAGCCAGGTTCAGGCTTACCGGAGAATGTGGCTAGTTACAAAGTCTCCACCACAACAGGCC
TACATCGAACGGTCCTTAATCGACACAGACGAGCGAACTTTCCTGCTCAACGTCTGGTCTACATTACATA
TTATTTCCTAAAACTTGATACCTCAGAGAGGTACCCTACTTGAATGATGAAATTATCGCGGCCACAATGG
CTTCATCATCACAAGTTATTTTATTTCACAAACTCCCATATCCCGTGTTACACATCATCTTTTAAAAACA
ATCCTAAATTAATAAGCAGGGCTAAGCATCACTAAATTTTCATAAAACGGGTATTAGGGTTGTTTAATCA
AGGAAGGAAATGCATCAACTATTTGATCACACAACTCCTATCACCTAATACATCATTCAAGGTGATAAAA
CTTTTTAAAACAGAAGGAGGTGGCAAATGCACCGAAGCTTGCCTGCAATAACACTAGGTTAGTGTGGTTA
GATGATGTCCGCTTGGTGAGCCTCAAAAATCCTGACACTTGATCAAGTCATCCATAGTGAGAGCGAGGTG
GCTTGGGAAAGACACCAGGGCTGAGCTGAACCCTGCGGCAGCGCATGGCGAGGTGGCTTGGGAAAGACAC
CAGGGCGGCCGCTCGGTCACTAGTGAGAGCGAGGGCGAGGCGATGAGGGGACCTGGACATGGAGTCGAGC
GCGAGTTGCTGGGGCAAGCGCCATGGCAGGCCGGAGCTAACGACCATGGAGTTCAAGTATGGGGAGGTGT
GGCAGGCGAGCACCAGTTAGCTGTGGTCGGTGGTGGAGGCTGGCTCCGACGAGCACGACGACTGAGAGAT
GGCACATCCGCTTGGGGAGGCAGAGAAGCGATGCAGCCAGGGAGCTTCGACG
>CUFF.9630.2_29.ids
TCTAGTGCTGAAGCAGAGTACCATGCGGTGGCAAATGCAGTTGCTGAGACCACCTAGCTTCGTCAGCTCC
TACACGAAATGCATATTACCCTGAAGCACGCCACTATTATCTTCTGTGACAATGTTAGTGCAATCTACCT
CTCCTTGAACGCAATGAATCATCAGCGTACGAAGCACATTGAGATCGATCTACACTTCGTTCGCAAACGA
GTCGCGGTCGGTACAGTTCGAGTATTGCATGTCTCTACCTCCTCTCAGTATGCTGATATCTTCACCAAGG
GATTGCCTTCGTCTGTATTCACTGAGTACAAGTCCAGTCTGAACGTTCTTCAGTGCGGCTGACCAAGTTC
ATCCTACAAGGGGGGTGTTGGATTACTATGTTTAGGTTGATTCCTTTCCCTGGTGCAAGGCTTGCATGCC
AATATTCCTGCGTACGTAGATTGATTCCATTCCCTGGTGTAAGGCTTGCAGCCACTACTCCAGTGTACAC
ACATGTCAAGGTCCCAATCAGGCGATCACCTTCCTAGCACCGGGCACTGTTTCTATAAACCGGTTGTCTA
AGGAAGGAGTCCGACCAATATTTATGTTGGTTGATCCTCACATTATACTATAAATTATTACTCTATCATC
TATGTTTGGCAAATATGTGTTGTAGAAAATGGATTCATGGTTATAAAGTAGAAGAAATCTATATAGATGA
TTTAGAGAACTAGTTAAATAATGTGTAGGAGCTAAGTCTGAACTAAAACAAAATAGTTGCTGTTTTGGGC
TGCATGTACTGTTTTTGTCGTGCCAATTGATTGATGAACTAAATTATGTTTTCTGTAGAATAGTCATATA
TAAAAGTTGTAGATAAATTTATTATCTTGCTTGTGTTAAAATTTGACAGCCATAAGTCTGATCGTTCAGG
AGTTATGCGTCTCACAAGTGCAATATCAAAATCTGTCCAAATTCTATACAGGTTTGGAAAATTGGATTGG
TTAGCTAAGCTAAACTGAGAATCAGCCCTTAGTAATTATAGAAGAATTATAGTACTGTTTCTAATCTTTC
CAAAAAGTCTTAGATCACCCTTTTTCTATTAGCTTTCTAAAAAGTCTAGCATCACCTGATTTAGATGCCT
GAAATTCCAGTTATGAATTTTTGAAGTGAGTAGTGGAATTCTGTCCAAATCTGGACAGAATTTATGTTTA
GCACTGTTTGACCTTTCTAAAGGTCGAATCTTTTTGTGATAGTAAAAAGTTATAGAGGACTTTATAAGCT
TTTCAGAATGTCCTAGTTTACTATTTTTGGATGCATATTTTGTGAGTTATGAATAAAACAATTAACCGCT
GCGCTGCTGTCCAGAAAATCTGCATGTGTTAAATTGATTGCTTGGAGTCATTCTTATTTGGCTAGGTAGG
ATTTGTCCATTCTTGATCCTTGATTGATGACAACTTGTTGCCTCTGAAGTGTTTATCGAAATGCCTTGTT
ATATTGGAGTAATTCATTTCGTTCTTACTGTTTGATCTAGACTTTAGTAATTGGGAATGAAGTAAATACT
TTGGTGAGTGCATTTGAATTAGTGACATTGATGCCTTGTCTTAGGAAGTATTGTCTTCTATGTAATCACT
GGCGTTAATAAGTCATCAATTGTTGTTGATTTCTATTTCGAGTATCTAGGATCAAGTAGCACCGATAAGT
CTAATCCAAGTAAAGTATGAAATCTATGTGGTACTAGATGTGCATGAGGAGTTTAGGTTGAAATGCCAAT
TATGTGTAGAGTGGTAAGTTAGTAATTTCAATATTTTGTAGGTAAGTGGTCTCGAGGTTACTGTGATGAT
TTAGTTGTTTGAGTGAATATTTATGTGATGGATGCTTTACCTGCTAGCTCACAATTGTGATGTCTTAGCT
AGTGTATGATTCAAGTTATTTGGACATGGTGGTTTAGAAAGTTAATAGATTTCTTCTATCCATATTTTCT
TCTAGATGTATGTTAGTGAAGAACCTAAGGTTACTAGTTTTTCGATGAATCCTTAATCCTAGGAGAATAT
AGAACCCAAGTAAAACATGTTGCTAGATGTTTGGTTTAGGTCCATTTGACTTGAAGGTCATGTTTGTGTA
AGGCAAAAGCATCTAAGTAAAGTTGAAATGTCTTGCTTTAAGTGCTTAATCTACTTCAGGTAGCATTATC
TAGCTCGTGCTATTTATACTCGTGCTCATTCATGTGCATCTTGCATATCACATAGGTACGTTCATTGATC
ACATAATGTGGAGGACAACAACTGGAATGATCTCAAGGTGGGACTGATGAATGAACCCAAAGTTGAATGA
TCTGATCATGCAGGAATGGGAGATGCTCGCCATGTTATAACTTTGTTCTGTTGTGGATGGTGCTAAGTGT
CGGTGGGCTCGGCCTTCTCATATGTATAAGTATATCTCATCTATAGTTCTTTATTAAGGATTGTCACATA
AGCTAGCATGTATTTTAAAACTTATAAATGTTTTATACATTTTAAAGTGTAATTTTTTTGAAACACTTTC
TTTTGTAATCAACTCCGATGATATATATTGTAACCCTGCTATAACTTGTAACTATTGTAACTCATAATCA
TGTTGTAATAAAGAATTTATTTCCG
>CUFF.9634.1_29.ids
GTTCTTGTCGATGCTGTGCTGTTGCCCATGCTGTAGAGCTCGCCTTGCTCCTCGCGTTGTCGTTCGTCGG
TTTCGGATGCTTGGGTCTCTAGCCGCGTGTCCGTCTCTAGTCCTGGCTGCGGGGCAGTCCGCGCCATTGA
GTTTGCCCGGCCATGACCTCGCTTTGCTCCTCACGTCATTGCTCGCCGAGTCTTTACTCAGTCTGCGATC
TCTCACTGCCCGTCGTTGCGTCGTTCGTCGTCGTGTGTGTAGCAACATCGCTGATTCCTCCATGGTGCCT
ATCGACGAACTTTGCTTCATCGGTTTGTCGCCTTCGGTTCGACACATGTGTGGCCGCCGAATACGTTCGC
TGCTTAACCCCGTGGTGTTAGAGCTCGTGATCTCACTGTCGTCAGAGTTCTCACTGGATTCGTGTCCTCG
CCAGCTCGCTCCAGACTCGATCTTGTCGTCGTTCGTTCACCCCACCTCGATGTCGGTCCCTACATGCTGT
CTCCGACTTATGCTCGCGCCGACAAAAGAATCCCAAGAAGATGTGGAGAAGCAAGCCCCTGGTCGATGTC
CCAAGTGCTCGACAGAAAGCTCGAACAAGTCGTCGATCGTCATCCTCGTCCACGCCAAGATCCGAGAAGA
TTAGGCGCAGAAGAAAATAAATTAGTACGCGACCGGAGGATACTCGATGCGGATAAAGATGAAGCGTGAT
TCGACACAGCACTCACCCTATTTCCGGTGAAATGCTGAGCTGAAAGGAGTCGTCGATTTCGTTGTTTCAA
GTCGGATTTAATAAGGGTAAGTTGATTCGTATTCCAGTCAACTAGGTATATAAATAGATTAAATAGAATT
GTTG
>CUFF.9640.1_29.ids
ATATTTAGTACCTTGGGCTGCCGTATTGAGTGAAGATTTCTTCCTTGCCCTCAAATTCTAGCCAAAGTTC
ACTACTTGAGTGTGCAGTCTAAGTACTGCTGGTATAACCCCCTCCGTAGCCCAGGTTTGCCTCCTTCTCC
CCATGGACTGGATGCGCTCAGTGACCCCTCCCCCTGCCTATTTATTCAGTGTGTTCCACGACTGAGTTCA
GAAAAGCTTTTCTCCCTTGTTCTCGAGCTGTAGTCCCAGTCCACTACAAAGGTGTTGGAGTCCTGGTATT
CTTGCTGGTGTGCACCCTCTCTTTCAGCCACCAAGTTTGTTTTACTCTAGAGCTGAATGCCAACCTCTTG
CCTGTGGTGACCAAACCCAACCGTTTTTCACCTCCCCGTGGATAAGGTTTCCCACAAGTATTCTTGGCCG
TCTACTACTTGTTCCATGCTCGGCAAAGAACTCCTACCAGAAGGAGTGAATATTCAAGCTGAAGTGGTGA
CTGAAGAGGAATCTACTCCAGTGGCTGCTGATCAAGTGGAGGAGCCATCTAACTGAGGTTTAATAGAGGG
ATAGAGTACCTCTTCACTGCAATAAGGCAAGCCCCGGTGCATTTACCCCTTTCCTTGTATTTTTAAAAGA
CTTTTATACACTTTAAGTCTAGTGAAATGTGCATTAAGTTATAGGAGTTGCTTGAAAACTATTTGATGCA
TTGACTACCTTGATATCCATTCCTGTTATAGATACTTCTTTGGAAGTGTTGGACACCAAAATGAGCGGAC
GGTCCGGCCCTTAGGCCCGGACGGTCCGCGTGTCCCGAGATTAGATTACCTCGGATGTTTATCCTTATCT
CGTGCGTGGTTATCCATCTAATCACGTGGGAGTTTGTTGGCTATCTCTTAGGAAAAGGTCCAGACCTCCT
CCCCTATAAATATAAAGGGGTACGGCCGATTGAGAACCCCTGAACACATTCCAATCGAACCAATTACCTT
ATTTACTTTTCCTGCCCTAGGAGTAGATGTAGCATAGTTCTAGTTGTAGCCTTCCGCATATCCACCTCCA
CCCCTAGTCGACTCTACGTCGTCTAGATCCGTCTTGGGTGGCCTGCCGATCCCAAGACGACCCTAGGATC
TCACCCCTCCCGAGGGGCAAGATCTAGTTGTCCATCCAAGACCTCTTCCTCGATTTGAACTCTTAATTCC
TAGGCGACTCCACGTCGTCTGGGGACGCCCCGGGTGACCTATCGACCCGGAGCACCTTAAGATCTTTTCC
CCCCAGGGGACGAGATCTAGATTCCAGCAAGGAGGAGGAAGACGACCCTGTCGCCCGGTCGCGAACCGTC
CGGCCCAGAGCTGCGGACCGTCCGGTGTGACGCAGG
>CUFF.9641.1_29.ids
GTTGAGCTCCACTTTGGTGCTTCCTAAAAAAATTGTTCTGAATGTTTTCAACCTAGGGGTGCTATACCAA
AGTAGTAGAGCTATATCTAAGGAATAACTTTGGTAATGTGAGCTTGGTCTTTTGTTGTGTAAAAGTTGGA
GAAAAGGTTGGCTAAAGTTGGACTGTTAGGCTGGACACAACTGAATTTTTTTATTCAGTTCTGTGAACTG
AATTACAGCAGTATGCCTAGTTTAGAATTCATTTGTGACTGATTCATGGGGTTTTAGATTAAAGGTTCCA
TAGAAAAGTTGTAGACCATAGTAAAGTGAACAAGTTTGCTAAAGTGAGATGGACCTGGTTCCACATAAAT
TTGGGAGTAAAAGTGGCCAAAAGATGGACTGTCAGGTGTTGGGATTCAGACTTAGAATAATATTTAAGTC
TGAATATGTGTGTTTTTACCCAACTTTGGGGCCTTGTGGTAATAAATCCAAAGGGATTTGGGTTAAGAGT
CTGTAGCAAAATGAGAGACCAGATATAGATGAACAAGTTTTGTGCAAAGAGTGGGCTTGGTACTGTATGG
AATTTAGAGAATAGCCTGCTGCAAAACCCTCTATCTGACTCAGTATTGTGCTGTTTCAGAAATTAGAAAC
TGAATTTTCAGTGTTTTGCTTTACTTTGGATTGCCATAACTCTTGCTCTAAATATTTTCAACCTGTGATT
TCTATACCAAGTTGGTAGAGCTATGTCTAGAGAATAACTTTGAGTAAATGAGTTGGGTTTGTAGTTGAGG
GAATTTGTGAGTTACAAAGCACTGAACAGAGGGAGAGGAATGGAGCACTAGAAGATGAATTCAGAGAAAC
GAAAACAGGTTCAGTGAATTGTAGCTGATTCTTGGACACTATAACTTGTAGTACATGCAGTGTGG
>CUFF.9642.1_29.ids
GTTCGCTCAAAAAATAGGCTGTTGGATTTTTGGATCGCAGACTTAGTGCAGAAGGCTGAAACTAGGTTCT
AGTATGTTGAGCTCCACTTTGGTGCTTCCTAAAAAAATTGTTCTAAATGTTTTCAACCTAGGGGTGCTAT
ACCAAAGTAGTAGAGCTATATCTAAGGAATAACTTTGGTAATGTGAGCTTGGTCTTTTGCTGTGTAAAAG
TTGGAGAAAAGGTTGGCTAAAGTTGGACTGTTAGGCTGGACACAACTGAATTTTTTTATTCAGTTCTGTG
AACTGAATTGCAGCAGTATGCCTAGTTTGGAATTCATTTGTGACTGATTCATGGGGTTTTAGATTAAAGG
>CUFF.9691.1_29.ids
CTCGCTCCCTATCCATCGGGTTTCGGCGTGTTCATGTTTGTCGTTGAGTCGCCGAACCCGTCATCCCCTG
CTCGACTCCCAAGCAAACCCCCTGATCCGTGTCCTGCTCGCCATCGACTCTCGGCACCATAAGCTCATTT
TCCCTTGCGCACATCTCCACAGACCCTGCCTCATCACGCGTGTGCATTATCGATCTCGTCGTTGTTCCGT
GCAGCATCAAGAAATACAAAGCATGGGGTGAAGACGAAGCTAGCAGCGTAATAGCCACCAAGTGCTCGAC
AAAAAGCTCGAACAAATCGTCGATCGTCATCCTCGTCTACGCCAAAGATCCGAGAAGATTAGGCACAGAA
GAAAATAAATCAGTACGCAGTCGGAGAATTCTCGATGTGGATGAAGATGAAGCGCGATTCGACACAGCAG
TCACCCTATTTTCGGTGAAATGCTGAGCTGAAAGGCGTCGTCGATTTCGTGATTTCAAGTCGGATTTAAT
T
>CUFF.9695.1_29.ids
CGACTCTAACATCTATGTTTCTATTTATGTATACCAAAGCACAATTAAACATCTTTGTTTGCTCATATAG
TTGTTCCTGATTGCTTCATTTACAGTTTTATTTAAATGCTTTAGCACTGTTCATATCTAAAATGCATTTT
AAATTGTTATTTTGAAAACCTACCTGTACCTTATTTCAAGACCTCCATTCTCACCACACTCATTTTATAT
CATTTCAGAAGCAAGAAAAATATAAGGATGCGGAACCTAGTGCAATAGATCTTTTCAAGGAGATGCATTG
TAGCAAAAAGAAAGGTTTTAGTGAAAATGTTCAGAAAGCTATTGTTGACATGGAAGAAATGGTAGCAGCA
CGAGTTCAGGATGGACAACAACCAAAATCTCCTACAGAAGTTGTTTCTAATGTGCTACCAGGCTCCAGTG
TGTTCCTACGCAATGTTGGTCTTCAGTCCGCCTCCAAGAAAAGCTCCACAACGATTGTTTCTGCAAAGGT
TCAACAACTTCAGGATGAACTAGAGACCGAGAAGCAAGAAAAAGATGGCCTTAGGGAAGAAGTGGAAACC
TTGAAGGCTCAAGCACAAGCATCTCAGGAGACCATTGATAGTATGAAGAGGTCGATGGAAGAAAATAACA
ACCTCCTTCGTCAACTATTAAGCTTCAATCGAGGCCAAGTGCCTCCATCTTAAGTCTGGTTGACCACTAT
AGGACCTGCAGCCTTATGGCTGGTATAGTGGCTGGTTACAGTAGTTCTAGATTTGAAGTTATAGGATCAT
TTTCAATTATGCTTAATGTTTAATACTTTGAGTTGAAGTTATTGGATTTGTTTTGGATTTTAAGTTAAAG
GATTTGCAGATATATGTTTTAAAGTTATATTATTCTCTTCTAGATGAAATATTTGTGTTGAACAAATTCA
TATGATATTTTGGTTCTGAT
>CUFF.9857.1_29.ids
TCCAAATTAAGTTGGTGCATCATGGATCCATTCTTCAAATTTGGTGGGATAAGATTATTCCTCATATTAG
TACTAACTAAATAACTATGAGGAATGACTTGGTTATGGATCAACTTATTCTATTCCACAAACCAAACAAA
AATAGTGAGGAGTGAGAAGATGATGGACTAGCTCATTTCTGAAACCAAACACCACATATATAATCCTCCC
AAGACGACATCTCAGCAGGAAGACCGATCCATTTGATCAGAACTTGAAACACAACAGCTACACCTTTTTT
ACAAGGAGACGATCCAATATCAATTCTGGTTTAAGTGATGTCCCCTCAGCAAAAGCAACAGATGGAAACT
GAGAGTATACTAGAGTGTTGTTTGGGATATGAGTCTTTAGTTGTGAGACATGGAAGACAGGATGGACAAC
TGCTAAATCATGCATAATGAGCTTGTAATCAGCTGTCCAATGCGATATGAAATCTAAAATGATCCAAATT
ATTTGAACGTCAACTTAGCACATGGTCTGTGAGCAATAGATGACTAAGCAAACAATTGTAGCTTGACATA
GACCATATCTCCCACTTGATATTGTCTGAATGACTTGTTTTGATCAGCATAATATTTCATTTTGTTCCGA
GCTACTGCCAAATATGCTTTGATCATATCTAAATAGTTCTATCTATTCTAAAAAGTGAGGGAACCAACAT
TTTCCTCATCCAACACAACATATGGTAACATGCCCACATTAGGATCAACACCATATAATGGTTTACATGG
GGAGCATTTCAAAGA
>CUFF.9888.1_29.ids
CTCCAAAAGAGATAGAGTAACTTTGCATGAATTTTTGAAATATCATGTGCACTATAGACCTAATCAGCCT
AATCCCTGGTTATGTTATGGCCGATTATCAAAACTAGTAGTAGTAGACGGTCGAGCAATGGAGAATGAAG
ACAGGCTTGATTATATTGTTAGAAATCAATCAAAATTATGAGCTGAATATGTACAAGGTATTTTTGATGC
AGTAGAAAAAGGAATATATGACGCCAGTCGAATAGGCAAAAAGGTGTTATTACCATCTAGCCATGTTGGA
TCAAAACGGTATATGATACAAAATTACCATGATGGCATTGCTATTTGTTGTGCCTATGGGCCACCAGATC
TTTTTATTACATGCACTTGTAACCCTAAATGGCCTGAAATAACGACATGTTTATTACCAGGTGAGCATCC
AAATGATAGACCTGATATTATTGTCCGTGTTTTCCATATGAAACTACAACAACTTTTGGATGACTTACAA
TCAGGAAAGGTATTTGGCCTTGTACTAGCACTACTATATTCTATAGAAATCCAAAAACGAGGTCTACCAC
ATGTGCACATATTAATTTGGTTAGACAAGAAAGGTTGTGAAATAACTACAGAAACAATAGATTCGTGGAT
ATCTGCTGAAATACCAGATCCTGAGTTAGATCCTTTGGGATATGCTCTTGTTGCTGAACATATGATGCAT
GGACCGTGCGGAGATAAAAATTGGAATTGTCCATGCATGAAAAAAGGCAAATGATCCAAATTTTACCCCA
AAGATTTTGAAGAAAACACTACATTCTCCGAAAATGGTTTTACAATATATCGAAGGAGGAACAATAGGAT
TTTCATCAGAAGAGAACAACACAACTTAGACAACAAATGGGTTGTGCCACATAATTTAAAACTATTAAAA
AGATACCAAGCTCATATAAATGTTGAATATGTAAACAAGAGTACAGTCTTGAAATATTTATGCAAATATG
TAAACAAAGGACCTGATAGAGCAAAGGTTATATTCAAAAAATCCAAAAAGAAGAAGAATCACATGTAAAC
AAAGAAGCAGAAACTATAGATGAGATACAAGAATATCTAAACCGCAGATATATGTGCGAGCAAGATGCTC
TTTGGAGATTATTAGGATACGAGATACATTACCATTGGCCACCTGTAGAAAGACTGTCAGTTCATCTACC
ATTGATGAATATAATTAAGATGAAATCAAA
>CUFF.9889.1_29.ids
GAATGGTTTAATGCAAATAAGCAATATGAAGATGCAAAAGAATTAACATACTATGAGTTCCCCAAACAAT
GGCGTTGGGATGGAGAAAAAAGACAATGGAAGAAAAGACAACATGGTTTCAAAATTGGAAGGCTCTATTA
TGTAAACCCTGCTGAAGGTGAAAGATTCTATTTAAGAATGCTTCTAATGATTGTTAAAGGTGCTAAAAAC
TATGAAGATATACGAACGTATAATGGTGTTTTATACCAAACCTTTAAAGAGGCTTGCGCAGCTAGATGAT
TACTAGACGATGACAATGAGTGGTATCACACATATCAAGAAGCAACTAATTGGGCAACATCATTTGAACT
ACGCAATCTATTTGTCATAATGCTAACATATTGCCAAATAAAAGATGAAAAAGAATTTTTCAACACCACA
TGGCACACAATGGTCGATGACATTCACAAACATCTTATCCAAAAATACCACCCTATCAAATATACACCCT
CTGAATTAGAACTACAACATTATTTACTTGAAGAACTAGAAGAGCTATTCTCTAAGAATGGGCAGGAGAT
AAATAACTACAATTTACCCAAGCGACAACACACAAAACATATTGATAACATAAACAGACTAATCCAAGAA
GAAATGAGTTATGATATAAATTACTTAGAAGAAGAAGCAAACAAATTATATATACAACTAAACAAAGATC
AAAAGAATGCTTTTCATACCATAGTTAGTTCTGTGCTTAGCAACAATCCAAACTTCTATTTTGTCTCATG
ACATGGAGGAACTGGGAAAACATTTCTATGGAATGCCATTGTATCATACCTTAGAGCTATAAGAAAGATT
GTCCTTACAGTTGCATCATCAGGAGTTGCTTCTTTGCTACTTCCAAATGGATGTACAACTCACTCAAGAT
TTCGTATACCTATAGATTTGGATCAATTGTCAATGTGTGATATAAAAA
>CUFF.9891.1_29.ids
ATGAAGCTCTAATGACAAATAAACAATGCTTTGAAGCATTTGATAGATCCCTTAGAGATATAATAGGAGA
AACATATGAAAAAGCTCTTGACATTCCTTTTGGTGGTAAAGTGGTTGTGCTAGGTGGCGATCCAAAACAA
ATATTACCTGTTATAGAAAATGGAACAAAAGAACAATAATAAATGCTTGTATCATTGCTTCTTACCTTTG
GAACCATGTCAACATTATATTCCTTTCTGAAAACATGCGACTACGACAAAGTAATATATCAAATGAAGAG
TATGAAGACTTGTTATCATTCAATAATTGGATCCTTGCCATTGGAAATGGGGTATATAACAACAGCGATA
ATTTTTCCTCGGACTCAACACTCATTGAAATACCAAAAGAATTTTTAATAGAAACAACAGAGGATAAAAT
TCAAGCATTAGTTCAATTTACTTATCCTGACCTACAAACA
>CUFF.9892.1_29.ids
ACAGGTACACACGTTGGCGAAAAAATACATATACCCCGCATTAATCTGACAACTAAGGGCAATAAATGGC
CTTTTACATTATGTCGACGCCAATTTCCAATCAAGGTTTGCTACTCTATGACTATAAATAAAAGTCAAGG
ACAAACACTACCAAATGTAGGGTTATATTTAAAGAAAAAGGTGTTTACACACGGTCAACTATATGTAGCT
GTGTCACGAGTTACAAAAAAGAAAGGGCTCAAAATATTGATAGAAA
>CUFF.9944.1_29.ids
CTATATTCAGTACCTTGGGCTGCCGTATTGAGTGAAGATTTCTTCCTTGCCCTCAAATTCTAGCCAAAGT
TCACTGCTTGAGTGTGCAGTCCTTATGTACTGCTGGTATAACCCCCTCCCTAGCCCAGGTTTGCCCCCTT
CTCCCCATGGACTGGATGCGCTCAGTGACCCCTCCCCCTGCCTATTTATTCAGTGTGTTCCACGGCTGAG
TTCAGAAAAGCTTTTCTCCCTTGTTCTCGAGCTGTAGTCCCAGTCCACTACAAAGGTGTTGGAGTCCTGG
TATTCTTGCTGGTGTGCATCCTCTCTTTCAGCCACCAAGTTTGTTTTACTCTAGAGCTGAATGCCAACCT
CTTGCCTGTGGTGACCAAACCCAACCGTTTTTCACCTCCCCGTGGACAAGGTTTCCCACAAGTATTCTTG
GTCGTGTACTACTTGTTCCATGCTCGGCAAAGGTCAGTGAAGCTCACCATTTACTACTTGTACTCTACCA
CTGTCTGTTGCTGGGAACTAGGTATAAAGTTTGCTCAAAAAATAGGCTGTTGGATTTTTGGATCGCAGAC
TTAGTGCAGAAGGCTGAAACTAGGTTCTAGTGCGTTGAGCTCTACTTTGGTGCTTCGTAAAAAAATTGTT
CTGAATGTTTTCAACCTAGGGGTGCTATACCAAAGTAGTAGAGCTATATCTAAGCAATAACTTTGGTAAT
GTGAGCTTGGTCTTTTGCTGTGTAAAAGTTGGAGAAAAGGTTGGCTAAAGTTGGACTGTTAGGCTGGACC
CAACTGAATTTTTTTTATTCAGTTCTGTGAACTGAATTGCAGCAGTATGCCTAGTTTGGAATTCATTTGT
GACTGATTCATGGGGTTTTAGATTAAAGGTTCCATAGAAATGTTGTAGACCATAGTAAAGTGAACAAGTT
TGCTAAAGTGAGATGGACCTGGTTCCACATAAATTTGGGAGTAAAAGTGGCCAAAAGATGGACTGTCAGG
TGTTGGGATTCAGACTTAGAATAATATTTAAGTCTGAATATGTGTGTTTTTACCCAAGTTTGGG
>transcript:Zm00001d000471_T001_29.ids
AGTTTTGCCCAAAATACATCATTTGTTGTGTGTTTGTCCGTTATCACCTTAACCCTTGTCATCACTCGAT
CTTTACCTTGATGCTTATCCTGTACCTACAATTTTAATGCCTCCCCTCCAATTTCAGTTCAAGAGTGTTG
TCTTACCCCTCCCCGCTCTTGTTCGTCCCCTTTTTCCTCTGTCGCGTGGCAAGTCTTGTCTTAACTCAAT
CTTTGGATGTGCTTTCGCCTATTACCTCATGTACCTTTGTGATATCTAGATCTTTCCATGATGCTTATCC
TATGCCTACCTTTTGAAATATCATCCTTTCCATCTCGATTTGAGAATGTTGTTTTACCTATCCTGACCTT
GGTTGCATTCTCTCCCTGTCAATTTCAATCCTTGCTTTAGCTCCATCCTTTATTAAGCTCATGCCCCTAC
CCTCCATGTCTTATTATTCCCCTTACCTTTTGATGGCCTTAGAGTAGTTTCCCTTTTTAAGGAAAGACCA
CCAATTAATTAAAAGGAACGTATAGCAACGAAATGTTTGTTGTTGTATGCTTGTGCTGCTTGTCTTTGTG
TGATGACTGATTTGCTTCTTTGTGATGAGTGTTGGTGTGTTGTGGCCCTTGGTCCGCAATGACATCAGTT
TACTAGCTGAGTGCCATAGAGTTAGGTAGCTGGGTGCTCTCCCTTTTCTCTCTTTAATTCATCTATGCTT
ACCTTTTCTATCTATACCCTTCCCTCTTGCACCTGTCCGGCTGGCAACCTCCAACATCTCATAATCAGTC
AAGATCAGAGTCGACAGCATCTTCACCAAGTGCATATCAACGCTTCTGTTAAGGGTGTTAGCTGCTAACC
CCAATGAAGACAATGCGATCAACATCAACCAACAAGATCGGAGTGGTCCAACGGAAGCGTGTGTGGGTCC
TAACCCACAGGTCCAAGAGATCCTCAACAATTGCATCAATCGGTCTCAAGCGTCTAATGGTCAAAGCAAC
CAGTACGCAAGTTAAAGTTATCGAAGTCAAAGTTGAGTCAGGAGAAGCTATGAAAGACCAATGAACCAAT
CTCATTTTCTTGCTAGCATCTTCTTGAATCTCGAGGGCGAGATTCTGTTAAGTGGGTTAGATTTGTAACA
CCCTGAATTTTGGGGTATAAATTTTCTTTTCTAATATCCACCAAATTCAGGTGTTACTCTCTCGTTTCCA
TGCTTTTCTTTTCTTTTGCCTAAAGAGTGAGGAATTATTTTGTTATATATTAGCATAAGTCTACTGAATT
GAACCCTAGGGAAGCTTTGCGTGCTGCATTTCATGCTGAAGCATAATTTTGCTTGCTATCGCATTTAATT
TCACTTAAATTATTTGGCATGATATAAAATGAAAAAAAACATATATATATTTATATAAATAAGTGTATAT
CTATGTCTAT
>transcript:Zm00001d000477_T001_29.ids
TGTGGCGGAACCGCCCGAATTATTCCAGCTTAAGTGCCCAAGTCGCACCCTTAAGGGCAGCAACACACTT
AAACAGGAATAACCCGTCAGTCCCTCGGATCTAGTCCGATAAAGCCACTTATCCAGGATCGAATACCACT
AGCTCACTCGAAGATGAGGCACAGAGAAAGACAATAAAGCATAATACCACAAATTTAATAAGTATCAATA
GTGATTGCATTATCGGAGTTTCAGAAATAATAACCATAAATTTTGATGCAGCGGAAATAACTAACGGAGA
AGAACCGAGTAACATGGCGAAGCCTGGCCACACTACTCCTCCTGGTCCTCTCCTGCGGAAGCAGTAACCC
ACTCGACCATCTATCCCGGTGGCAGGGATGAAGGCCAAGTCGCACCATCAACCAATCATCCTAAGGAGTA
CCTGCAAAAATTGTGCCACAAGCAAGGCTGAGTATACTAATACTCAGCTAGACTTACCCGGTGTGAGGAG
TCTACTCCTCTACCTCTAGACATGCAGCTGTTTGGCTGAGGGGGTTGGTTTGCCAAAAGCACTAGCTAAG
TCTAAAAACAAGTTTTAGCTTTTCAAGTTTTAGTAGAATCCTTTAGACTAGATGTGTACCTAGCTAATCA
TACATGGTATCAAACATTTTTACCAATCAACATCTTTTCTCAGTCACCTCATTTCCACTTATTACTCAAT
GCAGTACAATGGATCAAGCAGTCTCATTAGCTGCGAGAAGCAGACGATTCGAATCGAGTTTTTATCCTTG
CAAGGTAAACCTAAACACACGACATGTAGGGGCACTCCGTCCCCACACACATCAACCGTCCCCATCGATT
CCCCGTCAGCAGATCAGGGCTCACCGCCTTGGCGTACAATGCCTCACTGACCCCGACTGGCCATCGTGCA
GTGACCGCACTTGTACCCACCATAACCGGAATGGGAGACCTCGTCTCAGGACGCGTGAGGGGATATGTCC
ACTGCCAGGTTCACTCAGGTACTAGGCTTGCCGATTTACCATATTTCTCGGCATATGTTTAGTACATTCA
AACGCTTGACACAGGTATCCGCACGTTAATCCTTATTCCAATTTCATCTCGTAGACCACGCATCCCCATG
GATCCGTGTCCACAGACCAACATCAGTATGATATGAAAGTGGGTACAATCAATGTCCTGACCTCGCGCGA
GTGCTAGAAAAATCACTCGACTTCTATCGAGATCCCTATTTAATAAAGCAGCTACTCGACCTAGCATACT
AGTATTCATCTCAATAGGAATCCTGAGTTCATGCAACTAAGGTTCCAGTCAACTCCTACACTTAAGTGCA
CAGTACAAGCCTACAAACATTAAGTGCAGTAAAATAGCATATATAACGGTTATGCATAAAACCGGGGCTT
GCCTTTAATTTAACACTTAGAGAGTGTTTGCTGGGGAGGTACTCGCTTGGCGAGCATCCACTGGTTAAGT
CCATCCTTCCTTGGGTCGTCCACCGACTGCATCTTGTGGTTGGCACCACATCACTAGCTCGATCATCATC
TCTCGGTCCTATATGAGGTGCAAGATGCATATGTATGAATATAATGAAAGTACACAAGATATACAAAGAC
ACAGTGGCGAACTAAACATTAAAGTGGAAGACACCATAGATAACTACATGTTAGCTTTAGTTATCTACAC
GTCGTCGGCGTTCAACATTAACACCATTAAAAAGATGACAACATTTTATTTATTTACGCAACATGACCAC
GACATCACAAGTACACACATTTACTACGCTCACCTTAATCGTTCATTTGTTCTTCTATTGACCGTACAAG
AGCAACCAACACAACGTAAGTTTAAATAGGACCTAGGCATTCATGTCTATGAACTCCTATATCACAATCA
AGTAGAGAAGAAACATATAAAACAGGACACTTAGGCAATATTAAGCTTAGTCATGGCAAGTCTACATTTA
TTTAAGTGCTAACCAAACATTTTTAGCCAAACGGGTGAACTAACAATCAAATGAGCACTAGCAGAATTTT
TGGACAGCAATACAGCAGTTGCTTGTTTTAATCATAACTCTTCAATTGTTAGTCCAAAAATATCAAGCTA
GGACTTTCTGGAAAGCTTAAAAAGTGCTCTACAACTTTGGTATTGTCATCACAACCTGATTAAACACTTA
GCAAGGTCGAATTGTGCAAACACAACAGCTCTGTCCAGATTTGGACAGATTCAGGCTTGCAACTTCAAAA
ATTCACAACTGAAGATTCAGACATCCAAACAAAGTGATTTTAGACTTTCTGGAAAGCTAATTAAATGTTC
TACAAATTATTTATAAACATCACTGGCTGGTTTAACATGTATCTAGGGTGAAATACACTATGAAGGCTGT
GCTGTCCAGAACTGGACAGATTCAGTCTTCAGACTTTAAACATCCATAACTTAATCTTCAGACCACCAAA
AATAGTGATCCAAGACTTTTTGGAAAGCTTGGCAATTGCACCACATAACTTTTATAATCACCAAGAAGTG
ATTCAATGTTTAACTAAATCAAACAACACAGTTTTCGAAATCTGTCCTGACGGTGGACAGAACACAGCAA
GCAGTTTGTAAAATTCATAACTCTTAAACTATCAGGCATGTGGTTGTGAAATTTTAACACAAGCAAGATC
AGAAAAGCAACTACAACTTTCTTATAACGACCATGAACAGATTGCAACATTAAATTGAGCAAACAATGCA
GTTTCTAAAATCTGTATAGAATTTGGACAGATTCAGTTACTGAATTTGTGAACAGCATAACTCCTAAACT
GTCAGACCTATGGCTGTCAAATTTTAACACCAGCAAGATAATAAAGTTATCTACCACTTTTCTATAGCAC
ATATCTACAGAAAACACAATTTAGTTCATCAAGCATACAACACAACTACAACAGTGCGTGCAGTCCAAAA
CAGCAATCAATAAATTTTAGCTCCTATATAATTCAAGAATCGCGGCGTTCGAGAGACTTGAATTACTCTA
ACGCTTTACTATTTATTCGAGTTACGACAATCAATTAGAACCAACAAGTCGACTTGCAAATTTTATTCAA
GTCATTTAGTGCACTAAAATTACTACAACCAACTAACAACACATTCTCCACGATAATCACCCAACAATTT
GCGTTTTAAATTAGACATCACATGAGCACTACTATTTTTTACCCGCGACTGTAACCATACACATTTAGAC
CACAACAAGCAATTTACCGTGATTATGAGCTTAATCAAGTCATCTAACAAGTTGACTAACCCATTATCAT
CACAATCCGAGACACAATATGTATATAACAATCACTTAACGCAATCGACTCCTACTTAACATGATTTGGC
TAACACAATATAAACTTAGCAAACCATTTTAGACATTGTAACTCAAAAACATGGGTTGGAGCAGATTAAT
CATCTTTTCTTAACCATTGCTCAACTTAAATTGGTTAGCACACAAGTCACCTAAAATAGCACATTTTAGG
GGGTCTATTATGTTGAGCATCAATTCTACAACATAATTGATTCAACCTCTACCATGCTTGACCGAACCTA
TTGGCTAACATTTCTTAAATACCCTATCCATTCTTCACATTTCAATTCTTATTGCATGACATAAACCATT
CCAACATGCATGGTTTGCTTACTTCTAATTTGTCTCTAATTCTTCCTATTATTATAAAACGTGTGTCATT
TTAGCACCATATGAAACTATCTAATTTGGGGCTGAGATTTTTTTTTTGAGACATAGGTAATAACAAATCA
TGACCAATGTATAAATTTCACATGCGCAGGTTTTCTATTTTATTTAATACAAAAATAACAAATTGTTAAT
GCAATAAAGCTTGTGAGAGCAAGTTAAATCTAAAACTAATTATTTTCTGTGGATGCATAACCATATTAAG
TTTTCTCAGGCTACTATAGTATCATGCAAGAACAGCGGAACGCCATTTTTCATTTTTGCATCTATACATT
ATTTTTAAATCATTTAAAACTACTTAAGGTGCATTAAACAAGTTAAATCACTAACCTAATCATACATGCA
CAACAATTCATGAAATTTTTACCCGTCACCAAACATCACACCAAGAGTCTACTGTAAAAATCTCAACCCA
TTTGGAGCACTAGAGCTACAGATCCAAAAATAACAAGCAAATACATCTTCTTTTCTCTATTTAACTTGTT
TTAATTAACACACCAAGAAAACAGTGAACAACATATAAGTTTTATATTTTTCTTAGATGGAGTATGACAA
CATCTAACTAACAAAACAAGTTTGATCATTTTTGGATTTTTTTAATGAAA
>transcript:Zm00001d000504_T001_29.ids
AGATCCTGCTTCCACCTCAACCACCCTGGTCTTCTAGCTCAGACTTCACCGTTGGGTTATAAATCGCAAG
CGCTGCAGCCTCCTCGTCCTCCCAACCCTAGAGTTCTAGACGTCGAGCTCACCCAGGACCTGACTCGTGG
AAAAGCAGAGAGGAGCATTGCCACCTGGTTACTCGCCCATGCTGTCGTTCTGAGCGCATGGTCGAGTCAA
GGTGCATCGCGGGTGGTTGGTGAAGTCGTTCATGGGCTCGACGGCAAGGATTGACCATTGGGGCGGTGGA
GATTGCTCACCGGAACCACTGCGCCGTCGTGGAGCTGCGTTCCATCATGGGCGATTGTCTCTACGCCCGA
ATCCGCGATGAGCAAGTGATCGAGGACCTCGGTACCCTGTGGGTGGAAAATACTGAGCAGGAACTCGTTG
AAGGCAAGTTGTGCCCTTGATCACTCTTCGTTACCTAATAATGTTCGATGTTAATCACTGTGACTTGCTC
ATGTTAATTTGATGGGATCTAATAGCTTTCCCTAGCATTGTTTATCCCCCACCTTGCAAACAGATGAATT
ATTGGATAGATTTGCTATTGCTCTACCTGATTTTTGGAAATTAATGTTT
>transcript:Zm00001d000505_T001_29.ids
GGAACTTTGTAAAGGCCTTGTAGTGTTACCCTGCCTCGCCTCCTCGGTAGAGGTGTATGGGAAGTCGCGA
TCCCTTGGCAGATGGGTAACATGACTTGTGGGTAAAGATGCGCAACCTCTGCAGAGTGTAAAACTGGTAT
ACTAGCCGTGCTCACGGTCATGAGCAGCTCGGACACTCACATGATTAAATTATGGAACTTAAACTCAATT
TGTCATATGCATTGCATCGCAGGTGAGGTTGTTACTTTTGTTCTACTACTTAATTGGGTTGGTATTTACT
TATACTTAGTAATTGCTAATAAAATTTTGACCAACTTTAAAAGCAATGCTCAGCTCTAACCATTCTCTTT
GGTAAGCCTTACACTTCACGTGAGCTCCCACCTTTGGCGAGTTCATGCACATTATTCCCCACAACTTGTT
GAGCGATGAACGTATGTGAGCTCACTCTTGCTGTCTCACACCCCCCACAGGTCAAGAACAGGTACCGCAG
GATGAGGCGCTTGGAGGATGCTGTGATGAGTTCGTGAGTGGTCTAGGTCGTCGTCTCCCAGTCAACTTTG
GGTTGCTGGACCGTTGTCTCCTTATAATGTAATTATTTATTTTGTATAGAACTCCTATTATATAGTAAAG
ATGTGAC
>transcript:Zm00001d000511_T001_29.ids
GAGGATCTCTCGATACCGCTTCCCCTCTCTGGTGGACTCGACCCCCTCCCACAAGTATAAGTGCCAGCCA
CCCCACCTCTCGGCTCATCAGAAACTGGATGCGAACTCGAAGCCACCGTAGCCATGCAAGCAACACACGC
CGGGGAGGGAGCTCAGTGTCACCGTGGGTATTTCACGCTTGTGCGTCCGACCGAGGTGATTGGAGGGTCG
AGGAGGTGCTCGCAGAAGCATACACTACAGAATCGGGGCACACGGCGTTGAGTCGGTTTGGAGATTTTTC
ACCAGCGGACGGATCGTCGCCGCGTTTCGCCCTGCCTTGGATCGGAGCTGCTATGCTGCAATAGCTGGTA
AGATGCTTGCCCTATCGTTCATCTTCCTTCCCTACATGGTTTGCTTCTAAGTTCTAGCGGGTTGGGGCGC
TAGGAGGAAGTCGTTGTGCCCTGCCATAGAGCCATGGAGAGCCGGTGTTGGGAGTTTGAGCAGGATAACT
GGTGATGAGAAGGGTTGTCATGTTCAGGAAAGTTAGGGCTTCGTTTTCATGTGATCAGAATCGATATCCG
AGCACGGGGGCATCGGGTGGCGTGCACCGGCGAGCTGCTCAGTCGAGGAGGCGAGCGCGCCACCATTGTG
TTCGGTCAAGGGGAAGAAGACACACTTGAACCGTAGGATGGCTCAGGAACTGCTATGATTAGATTAGGTG
ATACCCCGTTCGATGCATAATATCAGAGCCACCAATCGGTCGATGGGGCGGATCTGGCTAATTTGTGGCG
TGCTGTCGACTGTGGATCTCAGATCTAAGGACCCCAAAAGCGTACCGGTTTGGTAAATGCAAGATCTAAT
CTGAGCCTTCGAATTTAAAT
>transcript:Zm00001d000514_T001_29.ids
ATTAACCAACAGGAGGAACCACATGCGAGCCGTCGTAGAGTTGCAGGATTTCTGCCGCGGTTGAACACCG
ATTGTCCACCAGTCCCCACCAAGGAACCAAATCCACTGCGCGGGAGCATCGTCGGGCCATGCTGGGTATG
ATTGGGAGCTCGCCTCGACTGATTGGTGTCCTGCGCGAGGGAATTTCTTGCCGGAGTCGAAGCTCCGCTG
CGACTCCATTCCCTTCCGCGGGTCGGCAACGTCGCAGCGCCGCAGCAAGTGTTAACTGCCTTGCTAGCGA
GGTCACGTGTCACCTGAAGAGCAAGTTGGTACCTGGAATCTCAAGTGCCACGCAAGTTGTGCCCTTGATC
ACTTCTTTTACCCAATCATGTTCTAATTAATTATAATGATCTGCATAGGTTAATTTTGATGGGACCCAAT
AGGTTACCCTAGTTTGATTATCTTTATACCTTGTTTACCACTGAACTTTTTGGGTAGTACTTGCTAGTGC
TTTATGTGGTTTTGGGTATGAAGATACATTATTCATGATCACACTGTTATTATCTATTTATTATTACTGT
TCATGATAAGATCATTATGTTAATTGGAACATGGAGCAACCACCCGGGAAAACAGTGCTACCACAAGGGT
TTATGGACGCCCTTGGCTGATTAATTAGGAAAGCTAGTGGAGAACTACCTTACCCGAAAGGGGCAAGGGC
AGTAGGGGAGTGGTCAGTGTAGGGAGGTCCTTGGGATGATTTTGCTGCGATGGCGGTCATGCGAGGGATC
CCTGCATTGGAGCTTCCTATAAACTGTAGCGGGTTTTCTGAAGCTAGTGGAACTTTGTAAAGGCCTCGTA
GTGTTACTCTGCCTCGCCTCCTCGGTAGAGGTGTATGGGAAGTCACGATCCCTTGGCAGAGGGGTAACAT
GACTTGTGGGTAAAGATGCGCAACCTCTGCAGAGTGTAAAACTGGTATACTAGTCGTGCTCACGGTCATG
AGCAGCTCGGACCCTCACATGATTAATTTATGGAACTAAATTCAATATGTCATATGCATTGCATCGCAGG
TGATGTTGTTACTTTGGTTCTATTACTTAATTGGGTTGGTATTTACTTATACTTAGTAATTGCTAATAAA
ATTTTGACCAACTTTAAAAGCAATGCTCAGCTCTAACCATCCTCTTTGGTAAGCCTTACACTTCACATGA
ACTCCCACCTTTGGCGAGTTCATTCACATTATTCCCCACAACTTGTTGAGCGATGAACGTATGTGAGCTC
ACTCTTGCTGTCTCACACCCCCCCACAGGTCAAGAACAGGTACCGCAGGATGAGGCGCATGGAGGATGTT
GTGGCAAGTTCGTGAGAGATCTAGGCCGTCGTCTCCCAGTCAACTTTGGGTTGCTAGACCGTTGTCGCTT
TATAATGTAATTATTTATTTATTTTGTATAGAACTCCTATTGTATAGTAAAGATGTGACATTCGAT
>transcript:Zm00001d000517_T001_29.ids
ACCGGGGCTGGAGCATGCGACGAACTCATCCTCTCCGCCGATGCTTGCGCCACACGTCCACCGAGTCCAC
AGCGGCTCCCCGAGAAACCAGCGCGGGCCACAAAGCCGCATTAGCCGCGACCACTCGGCGGCATAAAGCC
CTTCCCCACTCCGCGACCTCAGCCATAGCCGTGCGCACTGAACCGCGTTCCTGTGTTAGCATCGCCGACC
GGAGGGAGAAAAGAGTGCCGCCAGGTGGAATCTAGGATAGCCACCACAATCAATACGCGCAAACGTCGTC
GTTGGCTCCCTGGTGACTAGCGTGAGTGCGTCACCATCGCCGTGGGGCCTTCTCTTGAGGCTCTGTGGCG
TCTCTGTCACCCCAGGGGCGGAAATTGCACCGGTGTTGGCGCCGCCGGTAAACCATCTCAAGCATCGCCG
TCGAATCCAACAAAACTGCGCGAGGACACGTGTCATCTGAAAAGCAAGTTGGTACCTGGAATCTCAAGTG
CCAGGCAAGTTGTGCCCTTGATTCACTTTTGTTACCCAATAATGTTCTTTATAATCATCTACCATGCATA
GGTTAATTTTGATGGGACCCGATAGGTCACCCTAGATTGTTTATCTCATTACCTTGTTCACCCCTGAATC
ACTTGGGTAGTTTTGCTATTGCTTTACATGGTTTTGGGATAATCATTTATTATATCTATGTTC
>transcript:Zm00001d000528_T001_29.ids
GGGGCCGGGTCTTCTTCCTCTAATGCGTCCTTGCCATGGGCTATACCGTCACCCTCGTCGGCACCTCTTT
TTCATTGTGGGAAGGGTGTTGTCGTTGCTCTACGGTTGGCGTGGCGGCGGTAGCGGAGATGTGCAGCAGC
ACGCGACGGGGTTGGAGAGAACCTTCGCGTGTAGGGCCAACTTGGCTGGAGAAATAGAGGTTTTGGCCAT
GGGAGATGCCCGCCGGAGGAGAAACAGGATGAAAAATGAGAAATAAACAAAATAATCAGTGCGGTGTTTT
ATAACAAATATGCACGATTTCATAATGATACAAGCCGTATTTTAACGTTGGTGGTTTGAATTGGATAATT
TCATTGAAGTCAGATATCCTACAACAAAATCTGCCATTATATTATATTATATTATTTCTAGAATTCTCTT
TATCAAGTTTAAGGTGGTGTTCGAATGCACTAGAGCTAATAGTTAGTAACTAAAATTAGTTGAAGACATC
CAAACAATCTAGCTAATAGTTCAGCTATTAGCTACTTTTAGCAAATTAGCTAATAGTTAGCTAGCTAATT
TTACTAGCAATTATATATTTAGACAACTAACTATTATTATCTTTAGTGCATTTAAACACCCCCTAAACCA
TTTATTATGTATATATACCTATGTTGTTTTCCTCTAAAATGGATACGTTATTAAGCAAGATATATATTAT
ATTGGAGCAGTCTATGGTTTATGAAGGCCGGCCAGCTGTCTCCTTTAATATATAGATAAAAATAATATTA
CACGAGAGAAGGTTGGGTTACAATATATCAAGAACACTGAAAAC
>transcript:Zm00001d000529_T001_29.ids
ATGGGCGCCAAGGCCTCTGATTGTGTCGCCACCGGGGGCCATGAGGCAGGGAGACCCGCCGTCCGCCACC
ATGGCTAAACACGCGCACACGCCGTCGCGCGGACCTGGCCATGGCAATAGGGTATTCGCTGGTAATCGGG
AAAGGTGTGCGTGGCATCATCAGGCAAAAAACGGCGACCTCGATAGATGAATTCCTCGCCGAAGGTGGAG
CTCCACCGCAGGTCCGTCGCACGTCGTGGCCAAGGCATTTGCGCTACTAGAATCACGGTTAAGGACAGGT
ACCACAGGATGAGGCGCATGAAGGATGTCGTGATGGTGTTCGTGACAGGTCTAGGCCGTCATCTGCTAGT
CAACTATGGTTGCTGGATTGTGGTCTTCGTATGATGTAATCATTTATCTATTTTGTACAGAACTCCGTTA
TATATTAATGGTGTGACATTTGTTTCTGTACCATGAGTCATCATATGTGTGAGACTTGATCCTAGCACAC
TTGGTGATGTTCGCGCTCGGGTTTGGCCCCCTAAATCCGGGTGTGACACCTACATCGTGTAGCATAATTA
GAATCAGTATATATCATAAACTGGTTATAATGAGTCTAGCTGCATGGCTGTTTGGAGCGATTCTATATTT
ATGGAATCATCCAATTGTTTGCGCGCAATGCAATGGAAACAAAAATATCTT
>transcript:Zm00001d000534_T001_29.ids
ATCCTTTTATTTCAGTGCTGTTCTAGTGATCCAGCTCTAGTTGTTCCTCTGGTGTCTCTGTGGTCTGTGT
TGCAAGCCAAAGCTCTTCTCCCCAGCCACCAAGTTAGCTCTCTCCAATTCATCAAGTGCCACTCCATTAT
CTGGTGACCAAAGCAGCCATCCTTCCACCTCACCGTGGCCAAGGATCTTCGAGAGGTGTTTCGGCCATGT
TGTGCCTGTTCTCTACTCCTCACAGGAGCTTCGGAACTAGAATAGCTTCGATACGGAACAATGGAAGAGC
AACGAAGGTAGCTTCGTCATAATAACGCAAGAAGATGATGCAAGGAGAATGTGTCATCTTAAACACTGAG
AGCAAAAGATAGTATTGTCCTTGTATTATTTGTAAACCCAGTGTGTAATCTCTAAGGGCATAAATATAAT
ACCGTACGAAGTTGTACGACTCCCTATAAATAGACGAACAGTGCCCTGCATAAAGTACCTTTTTGGAGGC
CCGAAAAATTGTTGTGTGTAATCTTCTCTTTGCCTCACCTTCGCTCTAAACCATTTTTCTAGAGACGAAT
GTATGTTTATAAACTTAATATATGAAGGAGGAGAAATATCCTATT
>transcript:Zm00001d000537_T001_29.ids
ATCACGCCAGAGACCTCGGGTGAGAGAGAGATTGAGGCATTGCCGGTGCCTTTCGGCTGCCTTGCCGGTC
AGGCTAAATTGGGAGGGCTGAGTGCTTCACCGACATACACCGCGTGTTTGCGTGACCTTTCGGGGTGGGG
AATGGCGGGACTCGTCGGGAATTCGTCACCGAACTTGGGGACGCCACAGCAGAGCCACCTGTACCGTGGG
CAGGATATGTGGGCGTACTATATCCAGCGTGAGGTCACGAGTCATATGAAGAGCATGTTGGTACCTGGAA
TCTCAAGTCCCAGGTCAAGAACAGGTACCGCAGGATGAGGCGCATGGAGGATGCTGTGCTGTGTTCGTGA
GAGGTCTAGGCCGTCGTCTCCTAGTCAACTTTGGGTTGCTGGACCGTTGTCTCCTTATAATGTAATTATT
TATTTATTTTGTATAGAACTCATATTATATAGTAAAGTTGTGACATTCGATCCTGTGCCATGATTCATCA
TATGTGTAAGACTTGGTCCCAGCACACCTGGTGATTATGTTCGCGTCCGGGTCTTGGTGCCTCGAAACCC
GGGTGTGACAGTTCGGAGGCCCAACTCCTTGTACACGGGCTTAGAGTGGGTTGTGTGACGGCAGTGGGCC
GGTGTAAGCTGTGACGCTGTGTCGCCATATGGCTGGTCGATGTATGTGAGTCATGAGAAAAACATTGCAG
CAACTAAGAACACGCAGCTTTCCTCTG
>transcript:Zm00001d000538_T001_29.ids
GAGACCTCGGGTGAGAGAGAGATTGAGGCATTGCCGGTGCCTTTCGGCTGCCTTGCCGGTCAGGCTAAAT
TGGGAGGGCTGAGTGCTTCACCGACATACACCGCGTGTTTGCGTGACCTTTCGGGGTGGGGAATGGCGGG
ACTCGTCGGGAATTCGTCACCGAACTTGGGGACGCCACAGCAGAGCCACCTGTACCGTGGGCAGGATATG
TGGGCGTACTATATCCAGGTCAAGAACAGGTACCGCAGGATGAGGCGCATGGAGGATGCTGTGCTGTGTT
CGTGAGAGGTCTAGGCCGTCGTCTCCTAGTCAACTTTGGGTTGCTGGACCGTTGTCTCCTTATAATGTAA
TTATTTATTTATTTTGTATAGAACTCATATTATATAGTAAAGTTGTGACATTCGATCCTGTGCCATGATT
CATCATATGTGTAAGACTTGGTCCCAGCACACCTGGTGATTATGTTCGCGTCCGGGTCTTGGTGCCTCGA
AACCCGGGTGTGACAGTTCGGAGGCCCAACTCCTTGTACACGGGCTTAGAGTGGGTTGTGTGACGGCAGT
GGGCCGGTGTAAGCTGTGACGCTGTGTCGCCATATGGCTGGTCGATGTATGTGAGTCATGAGAAAAACAT
TGCAGCAACTAAGAACACGCAGCTTTCC
>transcript:Zm00001d000542_T001_29.ids
GATCCGTTCCAGTGGCAATAATTTTATTTTAATATTGTTTATCACCTAGTAATTCTGTTTACCCATGATA
CTTGAACTAAAATTATCCACATGAGTTATGCTACTCCAAGTACTTGATAACTTCAGAAATTCATAATTAA
ATAACCGTAACTCCGAATTTAGTGATACTGGTTCCTACGATCTCGTTACGCAGCGTAGATTATTATTACG
CAGTTTGTTCTTATGTTTGGTGTGATGTTAATTTTATCTATACCATGTTTGTTTGTATTGCTACGACTAG
AAGTGAGGTCACGAGGATCTGAAGAATCATCCTGGTACCTGGAATCTCAAGTGCCAGGCAAGTTGTGCCC
TTGATCACTTTTGTTTACCCAATAATGTTCTTTAATATCACTTATTCATGCATAGGTTTAATTTTGATGG
GACCCAATAGGTCACCCTAGTCTGTTTATCCTTTTTACCTTGATTACCCTTGAATCACTTGGGTAGTTCT
GCTATTGTTTTATATGGTTTTGGGTTAATATTTCATTATATCCATGTTCCAATTATTTAGTTATTTTATT
TATGTTCATGTCAAGATCATAATTTTTAATTGGAACATGGATCTTAACTTGAGAAACACGTGCCACCACA
AGGGAGGAATGGGACCCCTTGGCTAACTAATTAGGAAAGCTAGTGGAAGACTACCTTACCCGAAAGGGGC
AAGGGCAGTAGGGGAGTTGCATGCAAGGAGGTTCTCGGGTTGATTTTGCTGCGATGGCGGTCAGACGGGG
GATTCTTGCAAGTGCTCTTCCCATAAACTGTAGCGGGTTTTCGGAAGCTAGTTGAACTTTGTAAAGGCCT
CGTAGTGGATCCCTAGCCATTCACCTCGGTAGTGTCTAAGGGCCTTGCAAACCCTGGCGACATGGGAAAC
ATGACTTGTGGCTACAGGGTACAACCTCTGCAGAGTGTAAAACTGGTATACTAGCCGAGCTCATGGTCAA
GAGCAGCTCAGAACTCTCACATGATTAATTTATGTAACTTAAATTCAATTTGTCATTTGCACTTGCATGG
GATTATTTATTATTTTTGTTCTATTATTTATTATGGTTTGGTATTTACTTACACTTAGTAACTGCTAATA
AAATTTGACCAACTTATTAAAAGTAGTGCTCAGCTTTAACCCCTATTGTTGATCAGCCTTACACATCACA
TGAACTCCAACCATTGGTGAGTTCATGCCCACTATTTTCCCCACAACTTGTTGAGCTCTGATCACGTGTG
AGCTCACTCTTGTTGTCTCACACCCCCACAGGAGAAGAGTAGGTGGTTCAAGAGGAGCCACACCACGAGG
AGGTCGATTTGATCAAGGTGGCGTCTCCCAGTTGACTTTATGGCGCCAAGGATGGACTTTAGTTCGATCA
ATCTTTTATTTTGTAAAGACTTCCGCTATGTAATAAGTACTTTGATTATATTGTGACATTTATCTC
>transcript:Zm00001d000545_T001_29.ids
ATTCCTCCCGGACCACGCGACTGTGGTGGTTGGGGATTAGTTGAACCCCGCAAATCATACGGAGGCGCCC
GGGATTTCACCTGGGTATATAAGCATGTCATGCGCCCCTCTTTCGATTCAAGTTGAGGGAACCGACCGCC
GTGGGATGTCGAGGTGCTCTGGTCGAGAGAAGTGGGGGGTCGGAGATGTGAGCAGAGATCCGCCGTGCGC
TAGAACCGGTCACGCCGTCGTCAAACCCTCGGGAATTTCTCCCCGGAATCAAGCCGCCACCGCAGTACCG
CGCGTGGCCATGGTCAGAATTCAGTGTTGTGCCGTAGCTGCGAGGTTACGAGTCACTTGAAGACCAAGTT
GGTACCTGGGAATCTCGAGTCTAAGGTCAAGGACAGGTACCACAGGATGAGGCGCATGAAGGATGATATG
ATGAGTTCGTGAGTGGTCTAGGCTGTCGTCTCCCAGTCAACTATGGTTGTTGGATCGTTGTCTTCGTATG
ATGTAATTATTTAACTATTTTGTACATAGCTTCGTTATATACAAATGATGTGACATTCGTTTATGTACCA
TGAGTCATCATATGTGTGATACTTGATCCTAGCACACTTGGTAAAGTTCGCGCTCGGGTTTTGGACCCCC
TAAAATCCGGGTGTAACAACTTACGTATAGGAATTGTTT
>transcript:Zm00001d000547_T001_29.ids
GGGGGATCCTCTCTGCTATAAACCAATGCGGTAGGGTCGCCTAGGCCATATCGACCCACCCCAATCGCAC
CAGGAGCAATAGCCGAGAGCCACTTCGACGCAGAGTGTGAAACGAGAGTGAGAGCAGGCCGCCGGCATGG
GAAATCGGAACCGCGACAAGTCTGGGCTTGGGACTCGGCTTTGGGGGATCATCGCACCTCGTAGAAGGCG
TGCTCCTCATTGATTCGGGCGAAGTTCACTGGAGCCCTGTGTAATTTCTCGTCGTCGAGCCTAATCCACC
ACAGATCCGCTCTTCCAAGTGGATTGCCCGCCTGCGCGCATCATCCTCGGTAGCCTAGGAGGAGGACTAC
TACGAGGAGTACGAGGAAGTCTAGGTGGTGTCTCCCAGTCTTAATGGCGCCAAGGAATAATATTAGTTCG
TTTATTTGTTATCATTTATTTTTGTAAGACACTTCCACAATGTAATAATATTTGTGACATTTATCTCTAT
ACACTTGGTCATTATATGTGTTG
>transcript:Zm00001d000548_T001_29.ids
ATATCGACCCACCCCAATCGCACCAGGAGCAATAGCCGAGAGCCACTTCGACGCAGAGTGTGAAACGAGA
GTGAGAGCAGGCCGCCGGCATGGGAAATCGGAACCGCGACAAGTCTGGGCTTGGGACTCGGCTTTGGGGG
ATCATCGCACCTCGTAGAAGGCGTGCTCCTCATTGATTCGGGCGAAGTTCACTGGAGCCCTGTGTAATTT
CTCGTCGTCGAGCCTAATCCACCACAGATCCGCTCTTCCAAGTGGATTGCCCGCCTGCGCGCATCATCCT
CGGTAAGGTTTCCTCACCCGCATTCGCTTTTATTTCCGCATCGTGTAGAGCTGTTTGGGTTAGAGGTTGG
GGCGCTAGGACCGTAGACTCGCCTCATCGGTGAAGTCCTCCGCCGTGGTAGTCTTACGATTCGACCCTTG
GTTCCTGGGCCATAGATTTCGTGTGTAACGACCACGATTAGGTGGGGATACCCCTTCGGTTGTATTGCAC
TCGGACCATTGAGATCGAATCCAAGGGTCAGATTTGGGTCACGTTTCATAAAACCCTAGCCATCGATCTC
ACGTTGGGCGTTTCAGATTAGCGCATGAACATACCCCATTGCGACAATAAGATTTGGCCGTCGATCGGTT
AGCTAGTGGTTATGTTGTCACGTGGGCCTCGGACCGTAGATCCCCGATCTGAGGACTCGTATAGCATACT
GATCTTCTCACCGCTCCAATCTAACCTGAATCGTCTGTGTTCGTTCTGGTGGCCCATATGCGATGGTACC
CCTTCAGCCATCCAGCTATACAAAATAGCCCCTAGTGCTTTTACTTATCAACCCACACTCCAGGTTATTG
ATAAAACCATTACACATGAGTCCTGGATATTGTAGGATAGACCTTGGAGAACTCCAGAATAGTGGCGTAG
CCCAATTAGAAACTTGTTTAATTAATAAGTGATTCATTTAAACTCCTTTTTGATCCATTTTGTTATGAAG
CATAGGTTAAAATTATGCACTTAATTCATTCTATATCTAACACTTAAAACTTCAGAAAATCATAACTCTT
CAACCGTAACTCCGAATTTAGTGATTCTCGAACCTACGATCTCGTTACGATGTGTAGAACATTATTATGC
AGTATGATCTTATGTTTGGTGTGATGTTAATTTCTCCTATACCATGTTTGTTTGTATTGTTGCGAGTACG
AGGAAGCATCCGAGGATCCCGGTACCCAATAGGTGGAAAATACTGAGCAGGAGCTCATTGAAGGCAACTT
GTGCCCTTGATCACTTCTCTTTACCCAATAATGTTCATGTTAATCGTTATGATCTGCATAGGCTAATTTT
GCTGGGACCCAATAGGTCACCCTAGTTTGGTCATCTTTATACCTTGTTTACCACTCAACTTTTGAGTAGT
ACCTGTTATTGCTTTATGTGGTTTTAGGTGTTAAGATACACATTATTCATGATCATGCTTTTATTACAAA
TGAGTTATTTACTGTTCATGACAAGATCATTATGTTAATTAGAACATGGAGCGACCACCCGGGAAAATAG
TGCTACCACAAGGGTGGTATCGGATGCCCTTGGCTAACTAATTAGGAAATCTAGTGGAGGACTACCTTAC
TCGAAAGGGGCAAGGGCGGGGAGTTGTCGTTATAGGGAGGTTCTCAGGTTGATCTTGCTGAGATGGCTTT
TCAGACGGAGGATTCCTATATTGCGCTCCTTAGAAATCGTAGAGGGTTTTCTGAAGCTAATGGAACTTTG
TAAATGCTTCATAGTGTTACCGTGCCTCGCTTCCTTGGTAGAGGTGTGTGGGGCCTATACAACCCCATGG
CAGATGGATAACATGACTTGTGGGTAAAGATGTGCAACCTCTGCAGAGTGTAAAACTGGTATATCAGCCG
TGCTCACGGTCATGAGCGGCTCGGACCCTCACATGAGTAACTTATGGAATTAAATTTAATAGGTCATTTG
CATCGCATTGTGGTTTATTTATTAATTGCGATCTCTCAATATTTGGACTGGTACTTACTTATACTTAGTA
AGTGCTAATAATACTTGACCAACTTATTAAAAGCAATGATTTACCTTTACCCATTATTTGTTGATCAACT
TTACACTTCACATGAGCTCCCACCTTTGGTGAGTTCATGCACATTATTTCCCACAACTTGTTGAGCTATG
ATCTTTTGTGATCTCGCCCTTGAGATATATAACCCCCACATGTGAAGAGCAGGTAGCCTAGGAGGAGGAC
TACTACGAGGAGTACGAGGAAGTCTAGGTGGTGTCTCCCAGTCTTAATGGCGCCAAGGAATAATATTAGT
TCGTTTATTTGTTATCATTTATTTTTGTAAGACACTTCCACAATGTAATAATATTTGTGACATTTATCTC
TATACACTTGGT
>transcript:Zm00001d000550_T001_29.ids
CTTATGTTTGGTGTAATGTTAATTTTGTTTATACACTGTTTGTTCGTATTGTTATGACTAGCGGTGAGGT
CACAAGGATCTGAAGAATCATCCTGGTAACTGGAATCTCAAGTGCCAGGTAAGTTGTGCCCTTGATCACT
TTTGATTACCTAATAATATTCTTTATTATCATTATTCAATGCATAAGTTTAATTTTGATGGGACCCAATA
GGTCACCCCAGTCTCATTATCTTTTACCTTGTTTACCCCTGAATCACTTGGGTAGTTTTGCTATTGATTT
ACATGATTTTGGGATAATATTTCATTATATCCATGTTCCAATTATTCTGTTATGTTATTTATGTTCATGT
AAAGATCATTATCTTTAATTGGAACATGGAGCTTAACTTGAGAAACACGTGCCACCACAAGGGTGGAATG
GGACGCACTTGGCTGACTAATTAGGAAAGCTAGTGGAAGACTACCTTACCCGAAAGGGGCAAGGGCAGTA
GGGGAGTTGCATGCAAGGAGGTTCTCGGGTTGATTTGGCTGCGATGGCGGTCAGACGAGGGATTCTTGCA
AGTGCTCTTCCCATAAACTGTAGCGGGTTTTCGAAAGCTAGTGGAACTTTGTAAAGGCCTCGTAGTTGAT
CCCTAGCCATTCACCTCGGTAGTGTCTAAGGGCCTTGCAAACCCTGGCGTCATGGGATACACGACTTGTG
GGTACAGGGTACAACCTCTGCAGACTGTAAAACTGGTATACTAGCCGAGCTCATGGTTATGAGCAGCTCA
GGACTCTCGCATGATTAATTTATGGAACTTAAATTAAATTTTGTCATTTGCATATGCATGAGATTATTTA
TTAATTTTGTTCTATTATTATTTATTATGGTTTGTTATTTACTTACATTTAGTAATTGCTAATAAAACTT
GACCAACTTATTAAAAGCAATGCTCAGCTTTAACCCCTATTGTTGATCAGCTTTACACATCACATGAACT
CCCACCTTTGGTGAGTTCATGCCACATTATTCCCCACAACTTGTTGAGCGATGAACATGTGTGAGCTCAC
CCTTGCTGTCTCACACCCCCCCACAGGAGAAGTACAGGTGGTTCAAGAGGAGCCACACGACGAGGAGTTC
GATTCGATCTAGGTGGCGTCTCCCAGTTGACTTTTTTGCGCCAAGGATGGACTTTAGTTCTATCTATATT
TATCTTTTATTTTGTAAGAATTCCGCTATGTAATAAGTACTCTGATTATATTGTGACATTTATCTCTATA
CACTCTGTTATTAT
>transcript:Zm00001d000552_T001_29.ids
CCTTGGCCCAGTTACTCTCCCTATTTAATACCACTCCCAACCCCTGATTAGGGTATGGGTTCCTATTCTA
ACATTAAGTTTAGTGTTTCTCTAGGGTTTCTTTTTGGATATACTTAAGGGCTTTGTACTTTCATCTATTT
CTCCCCAAAGTTTCCCTTTTCTTTCTATTGCTTCCTATTAAGCCTTTTTGAACCATCAGGGTTTGTTAAC
ATTTTCCAAAAATGTTATAAAAATTACAGTGGGTAAATATTGACATTTGTGGGTTCTCATAAAAAATTGA
GGTGGAGATTAATTCAGATACTACTTGTGTAAAATTAACAAAAACAAGTGTAAAAGGGCATTTTACACTA
TAGCGATGATTTAAGTGAGGTTTCTGTACCAATTTTTATTTTTGTCCAGATTCATAGGTGATATTAGGCC
TCTGTGTTAAAAATCACAGAAAAAGACCTATTGGATATTTAGTTGTGATTTTCTAAAGTTTAATGCCAAA
AAGGTACTTATAACTAACTTGTTATTTGAAAAATATCAAACAACATAACTCATATTCTTCCTACATTCAT
AATAACAAAATATTAGTTATCCCATGGTTTGGGTGTTTTCTCCTCAGGATTATTTTTCTAAGATTTTCTT
AAGTTTTCATTGTTTGC
>transcript:Zm00001d000556_T001_29.ids
AGCAGTTTTGCAGAACTATATGTGATATGATAATGTTCTACTTGTTGAATTATAGATAAATGAGATATTT
TGTTTAGTTGGCGTGTTAGTCATAATAGTCTAGAATAATAATTATAAAAACTAGTTGAATGGCTTATATT
CTTATTCTAAGTCGTGGATGTCCTATAATGGTGAGTCGGAATTTTATTAGATTATCAATGTTATGCTTTA
GCTAAGGTTTATATAGGACTTGAGCTTGGTTTATTATTTTAATGTTTGTGTTAGATCCAGTTAAGTTGGA
AAAACGTATTAGTTGTACTTAGTAATATATCTATATCTAATATTTGCTTATGTGTGTTGTAATGTGCCTC
GCTGCTAAATGTGCAATTCTCTATTGTGTAGCATCATCATAGTTTGTGTTATTTGCTATATGATTCATGC
ATGTGCATTATGCATCTCATGAGGTACGCTAGTGGAACACGTGATGCGGAGGACCAAAGATGAGTCGACC
ACAAGATGATGCTGATGGACGAACTTGAAGATGGATAATCTAAACAAGTGCGAAGACAAAAGATGGTCGC
CACCTAACAAACACTAACCTAGTGTTATCCAGGCAAGCCCCGGTACATTTGCCACCTCCTTGCTGTTTTA
AAATCTTTATCACCTTGTTTGATGCATTAGGTGATAGGAGTTATGTGCTAAACAATTGATGCATTTCCTT
CCTTAGAAAATTGATTACCCTTCCATGACACCCTTTTATAAAAAGGATTTTTATGATGCTTAGCCTTGCT
TTAGAAAAACAAAATGTTTTGTTTTAAAACAAAAGTGATGCTACAGATTGGATGGGAAGTTTTCAAAATT
AAAACTTGATGGTGAATCCATCATGGCCGTGATGGGTTCAACATCTGAAAAGATGTACCTCTGCCAGGTA
CCAAACTTTGGGTTTTAAATGATAAAGCTGAGACCAGGCGGTTGACTTGCACGAGAAGGGAGTCTCGGTG
TAGTGTCTCCATCTGAGTCGATTAAGGACCGTGCCGATGTAGGCCTGATGATCGAGGACCTTTTAACTGG
CCACATGCCTCATCATGGGTAAGCTTTGCCTCGGGCAGACTAATACCAGAAAGGCCAACACACAATGGGA
GTGGGGAGATGTCGAGAGTAGCGTGTACCCTCCATGGCAAGAGGCTGGACGGTGGTGTATCTGTGCTCTC
GGTTGGCGTGAACCTGGTCTGGTCTTAAGAAACCCAGTGGCGAGTTGACATATGCAAGGGTTAAGTGCTA
CATATGTCGTGTGATTGGAGATCCCCAGCTGGGTATTAATCGATTCGGATCGCCATTACTTCTCGGACAT
GAAGACTTGGTCACTGACTTACACGTAGCAATCCAGTAAAGTAAAGGGGTGATAAAAAACGGCTAGTGCA
GGCCAAGTGCTTGAACTAGAATAGAAAGAACTCTAGATGCAGGTAACTTTACTTAACCTGACAAGTAAAA
AATGGATTTTAAGGATCCACTCATAGTAAGCTTTTCTGCAAACAGAGTCTTTGATTCTTGATAAGCTTTA
CCTTGATTCCCAAAAGCCAACATATCCTTAAGAGTCTTTTTCCTTAGACGGGTAAGACTTGCGAAAGTAC
ACTTCGTACTCAGGGTTTTCGAACCCATGTTGTCGCAGGTACTAGAATTGTGCTGCTGTGGATGGTGTTA
AGCGCCGGTGGGCCCGACCTTCTTATAAGTCTAAGTAACTCTTCTATACTTCTTATTGAGGATGGTCACT
TGAGCTAGCATATATTTCAAACTTATAAATAATTTATAACAGTTCAAAGTTAATTCTTTGAATCACTTTT
GTAATCACTCCGATCATGTACATTATAAAACATGATGTAACTTGTAAAATTTAGTAATAAGATTTCTATT
>transcript:Zm00001d000565_T001_29.ids
CAAACAGAGTCTATTAATATTTAATCTGGCGTTAAAATATTGAAAGTAAGGACTCACTTTAGTAAGCTAT
TTCTGCAAAAGTATCTAAGTTGATTCTTGCTAAAGCCTCTCCTTGATTCCCAAATCCAGCATATCCTTGA
GAGTCTTTTCTTTAGTCGGGTAAGTCTTGCTGAGTAATTCCATACTCAGGGTTTTATTCCCTGTTGTTTT
TCAGGTTATAGTTTTGTGCTGCTGTTGATGGTGTTAAGTGCCGGTGGGCTCGGCCTTCTTATATAAATAT
ACCCCGTCTTTATCTTCTTATTGAGGATGATCACTTGAGCTAGCATATATTTCAAACTTATACTTTTGTA
ATCACTCCGATAAAATAATGTAAAATTTTTGTAACCTGTAAAATTTGGTAATAAGATTTCCGCTGCAAAA
ATGTTGTGTGTGTGATTTGTGGTANNNNNNNNNNNNNNNNNNNNNNNNNNNNNNNNNNNNNNNNNN
>transcript:Zm00001d000566_T001_29.ids
GGGTCTTAGCCATGGACGACGGAGCTGAGGCCCTAAGTACTGAGAACGAAATAGAGGAGGAGCAGTGGCT
GCCGCCGTTGTTGAATCATGTTTTCTTCTTCGCTCCGGCCTCGGCGTAGGGTCGTTGGGGCCGTCAGGGC
TCGTGGATCCCGTATCATCCTCTGGGGAGCACGAGGATCATCGGTGGGTTCCGAATTTGTCGCCGGGCTT
CGTCAAACGCCGCGGATCCGCCGAGCCGCGTGGGTGGGGGCCTCTGCGTCACCGTACTAGCATAATTATG
AATAGTTACAGGAAGCTTCAGCTTTGGGATGAAGAACTTCTCTTATGACGGAATGAAGGGAGATAAAGAG
TGGGCGACGAAGCTAAAAGCCAAGGACCTTCGACTTAACATATTGACGAAGCTCAAGCATGAAGATGACT
GAAAGGGGCTGAAGACCTTATAGTCCTCAATAATTCATGTTAGGATTATAGGCAGTTACCAATGACATAA
ATGTAATTTTATCCGGGCTACGTCTCGTGCCTATAAATAGATGAACAGTAACACCGTACTGTTCACGCTG
GATTGTAATCGCTCTCGCGTCATTCTTGCCCTCTCACCTTTTGGCAAGCTGAAGGTACCATAGTAATATG
AGTATTGTTAATGCTTATTCATGTTTGATGAAGATAATAATAAATGAATCATTGAT
>transcript:Zm00001d000572_T001_29.ids
GAATCCTAGTGGTGGAGGATTCCCATCCTCGGGGCGTGACCGTGGTGGTGCGTTTGCGCCTGTGGGGTTT
TCCGCGTCGGCAATTGGGTGGGAGAACCAGCAGTGAGAGGTGAATTGCTCGCCGGCGTAGCTACTCCGCC
GTGGAGCCGCATCTCATCATCTCCTGGGGTCTCTGCATCGAAATCACAGACGAGCAAGCTACTGTGGATC
TTGAGGTTTAGCAGATAGAAGTTGCTGAGCAGGAGCTCATTGAAGGCAAGTTGTGCCCTTGATCACTTAT
TTTTACCCAGCCATGTTCTTATTAATCATAATGATCTGCTGTTGAGGGCCTTCTTCTCCCCAAAGGTGTT
ATAAGCAAAAACACCTTCGGCAAGATGATATGCAAGCAGGTACGACATGAAGATTTATGTCGAAGCTACA
ATTAAAAGAGCTTCGGCATGGTGGCATGCCTAAGACGAAGAAAGGCACCAACTTAAAGAGGAAAAGACCA
CATAGTCCCTGATAATTTGTATTATGATCATAATTAGTTATCAAGGACATGAATGTAATTTTGTCCGGGC
TGCGTCCCGTGCCTATAAATAGATGAACAGTACCCCCGTACTGTTCATGCTGACTTGTAACCACTCACGT
GTCACTCTTGCTTTTTCACCTTCTGTCAAGCCGAAGGTACAAATGTAATTTAAATATCATTGATATTTGT
TCATGTTTATATAATAAGAATATAAATGGTCTAACGATTTGAAATG
>transcript:Zm00001d000599_T001_29.ids
CAAGCGTTTGAACGTACTAAACACATACCGAGAAATATGGTAAATCGGTAAGCCTAGTACCTGAGTGAAC
CTGCCCGCAGACTTTACCCCTCACGCGACCTGAGACGAGGTCTCCCATTCCGGTTATGGTGGGTACAAGT
GCGGCCACTGCACGACGGCCAGTCGGGGTCAGTGGGGCATTGTACGCCAAGGCGGTGAGCCCTGTTCTGT
TGCCAGGGAATCGATGGGGACGGTTGATATGTGTGGGGACGGAGTGCCCCTACATGTCGTGTGTTTAGGT
TTACCTTGCAAGGTTTAAAAACTCGATTCGAATCGTCTGCTTCTCGCAGCTAATGAGACTGCTTGATCCA
TGCTGCTACATTGAGTAATAAGTGGAAATGAGGTGACTGGCAAAAGATGTTGATTGATAAAATGTTTGAT
ACCATGTATGATTAGCTAGGTACACATCTAGTCTAAAGGATTCTACTAAAACTTGAAAAGCTAAAATTTG
TTTTTAGACTCAGCTAGTGCTTTTGGCAAACCAAACCCCTCAGCCAAACAGCTGCATGTCTAGAGGTAGA
GGAGTAGACTCCTCACACCGGGTAAGTCTAGCTGAGTATTAGTATACTCAGCCTTGCTTGTGGCAAAATT
TTTGCAGGTACTCCTTAGGATGATTGGTTGATGGTGTGACTTGGCCTTCATCCCTGCCACCGGGATAGAT
GGTCGAGAGGGTTATTGCTTCCGCAGGAGAGGACCAGGAGGAGTAGCGTGGCCAGGCTTCGCCATGTTAC
TCGGTTTTCTCTGTTAGTTATTTCCGCTGCATTAAAATTTATGGTGATTATTTCTGAAACTCCGATAATG
TAATCACTAATGATACTGATTAAATTTGTGGTATTATGTTTTATTGTATTTCTCTGTGCCTCACCTTCGT
GTGAGCTAGTGGTATTCGATCCTGGATAAGTGGCTTTATCGGACTAGATCCGAGGGACTGACGAGTTATT
CCTGTTTAAGTGTGTTGCTGCCCTTAAGGGTGCGACTTGGGCACTTAAGCTGGAATAATTCGGGCGGTTC
CGCCACAGCTGGTATCGGAGCGAATACCATCACAGAGAAGTCAATAAGTCATGATTACCAACCTTTTCTA
AAGTAAAACTTGCTTAGAAACCAAAGTTGGATAGATCGTCAGGACGATAAGGATAGACCTAGGACGTGAA
GCCCTAGGAATAGATGGGTAGCTAGGTGGCTAGTTATTTAGGCCATAAAGGCTACTACTACTATTAATAA
GGATGCTGTAAAAGCACCCGAAAAATTAATTAGGTCTGAGAAGACGACTAGAATGAGCATGCATCATGAT
TGTCGCATTATGATTGTCATTTGTGCATCAACATGCTTCTCTTACCTTTATTCCAATAATAAAAACTTGT
GAATAATGTGATGTATGGCTATGTTAGAAATGTCTTACCTCGTGTCAGATTGGTAAGTCTAGTTAGGTCG
TGCTATGTGTTTCTCTTGTCTCGCTATCTAGGTGGTATTGTATTTGTTCAACCCTT
>transcript:Zm00001d000601_T001_29.ids
ACACTTGGCCGCCCCTCCCTCCTTTCCCCTTGGGCTGGCCGTCCTCTCCTCCCATGGCAGCCCCTCTCCA
CGGCTTCCTCCTCCCTCTAGATCTCCCCCGCGCAGCAAGGATCGAGAAGAGGAGGAGCACGTTGAATTGA
AGGGGAAAAGAGGATCAAGGAGATGTTCTTCCCCATCTCTTCTTGCAGAATTTCTTGGGGAAACCCTAGG
TATGGATGAGATACTTGTTCCTCCCTGTAATTATGTGCTTTTGGAGGTTGTGGATCATAGGAATTAAAGG
ATTAGAGGTTGGATTAGATGTGGGGTTAGGTTTTGATCTTGAATTTAGTTTTATGCGGAATGGCAGATTC
GACAGTTTCTGTTCATATCAGTTTTCCGTGGTCTTAGTGGCCTCAAAAAATAAAAAATCTATATATGAGT
CGTAGATAATTTGTAGATCTTTCCGTGGCCGCGAAGAACACTTCAATCGGACATCAGATCAGAGAGTTAT
TGCAGTTTGATTATAGCAGTTTTTCAGTCTCTTTATTCTATGCAGAATCTGTTCTCTTAAGATTTAGGAA
ATTTTATCAATAGAATTAAACCATAGGTTTGTAAGAAAAGATGTAGATAATTTCATAAGCTTTCTAGATT
GTTAAAGAGTGTATTCATATGAATTATGAAACTCCAGTTATGTTTGTTTTACTGTGGCTGTTTCTGTTGG
CCTGACAGAAATGAGCGGGTCTGTTCACTGTTAGGTTTCATCAGGTAAATGACCGAATTGGCTCTCCTAT
CTATGGAAACTTTTGTAGAGGGATAAAAGTTCTTACTTCCAGCAAAATTTCATGATTTTTGGTTGAGTAG
TTTGTGAGATATCGAATTTTGAAAGTTAACTATGCTGCTGTCTAAAACAGATTCACTCAGTTATCTTGTT
AGATGTTTTAGAACTTATAGATGGCAGAATTTAATTATCCATCGAATGCCGAAGTTGTAGAGTATTTTGT
GTAAATACTCCTAGAGTATTTGTTTGATATCACCACTGTTATAATTTTAAAGATACAAAATTAACAAACA
GCGTTGCTGCTGTATGGCATGTGGTTCATAGTGGGAGGTTTTCCACCAGGTCTTGGTTTGAGGTGTAGGA
GCGATTTATTGATTGTTGGCAAATGTTTGTGAAATATTTGTACTAAGTTTTATGCCCGCTAGCAGGTGGC
TACACTCCAGATCATGCCTAGTACATTTTTCTTCTTCGATGAAGACAAGTGAATGTAGGGGTGGTTGCTT
ACGTTCTGACCTGTTATTTCTATCGCCTACGCTCTAGTATTCAGAATTATTGAATTCTTTCATAATTGGA
CTCCATGGTGTTGCTTTACTTGCTTGCATTATCCTGATGCTCAATCATATATTGATGATGACTATGATTC
GAGTATGACTCATGAGATTAATTCACACCCCTGAAGGTAAATGAAATATTATTTGAGGTTTGTATTGTAT
CTGAAGGTAAATGAAGTATTATTTGAGGTTTGTATTGCATGTGAAGGAAGTTAAGTATATTGATAAATGC
AGCATGCCACATACATTGCATGATTCACTTGCATCTAAAGTTGGGTCGTGACCTATGGTCCGACCGTACC
GGTACAACTTAGCATCATACGTTGCCCGAGGAGGGGTACGATGCGGCTTCATACCCTTAGAGGTATGAAG
GCATAGGACATATGCATTGCATTCATATGCATTCATTGAAGTGATATTTGCAGATGATGTGGTTTTATAC
CCTCAGAGGTATGAAGACAGAGTACCTACACTTTGCGTTCCTATGCATACATTGAAGTGATATTTGCAGG
TATTGTTGACGTAGGGAAGTATTATACAAACTATTGTGGTTGTTCAAGGAAATGAGATGGCATTGGTTAT
ATTTAGACTACTTAGTTCTATATCTACAAGTATTTCTGATCTTAATTGTGATTCTTTTAAAATGTTGATT
AATTCAATTTGTGGTTTAAATATCTTGTCAAAACAATTCGCTTACTGAGATGTTTCATCTCACTCTTGTA
TTACTCAATGCAGGTGCTTGTTGCTCATCAAGGGAAGTGAGAAGTAGCAGCACATCCACCTTCACTCTCA
TAATAACCCTGCTTAGGCACAGTCATGATTTAATTAGAAACTTCTTGTCAAAGGATGTTGTTTCTAACTA
GTTGTGCGCACTGGTTGATTTTGTTCATGTCGTTATGGTTGTCTTTCCATTGCTAGCAGATTAT
>transcript:Zm00001d000603_T001_29.ids
ACATAAACTCGGGCAACCGCCTCCAGCTATCCGCGTTAGGAAGTTAGAAAATCTAGGAGGACTCCGCGCG
TCGCTCAACCTCACCGGCAACCGCGCAGCCGCTTAACGGCCACCGGTTTCCACGGAGCATATGCCCAGTG
CATAAATACCCAGATCGCTGGGACCATGTACTTTGCGCCATCACCGAAGGGGAGAGAAGGGTGTTGCCGC
CGCCACGGATGAGGCTAGCCGGAGAGTCCTCCTGCTGCACGCCGAAGCGGAACAACGCCTGGCAACACCG
TGATCTTGGCGCGAGGACTTGTGTCATCTGAAAAGCAAGTTGGTACCTGGATTCTCAAGTGCCAGGTCAA
GAACAGGTACCACAGGATGAGGCGCATGAAGGATGCTGTGACGAGTTCGTGAGAGGTCTAGACCGTCGTC
TCCCAGTCAACTTTGGGTTGCTGGACCGTTGTCTCCTTATAATGTAATTATTTATTTATTTTGTACAAAA
CTCCTGTTATGTAGTAAAGATGTGACATTTGATCCTGTGCC
>transcript:Zm00001d000604_T001_29.ids
CTATCTATTGGTTTGAATGAAGTCAGTGCCTAGCCTAGAGTTTGTTGTGTGTGGTTAGTCACCTATTCGT
AAATGATGTGGTTTTTACATCAGCTTGAGATGTTTGTCAAATGTGTGAAGGATTACGGGGTTATTATTGA
CCTTGTATGTCTGGTACTTTGAGTGCATCGTATGATAGAATGAAATGTAAGTTTATGAACTACAGTAGAT
GAAGACTTATATTATGTGTAGGTTAACCTTACTAGTTCGGATATTTTTCTTAGTTGAGTTGTTGGATGAA
GTATAGTGACATTGGTTAACCAAGTATTGTGTTGTTGTGCTGTCAGTGCTCTTTGTGGAGCTTTTGGCAT
TTCTTCGATGAAATGTGCCGCGCAGAATATTATTGGCTTCTTGTTGGCTTTATTGCTCCATTAGTTCTGT
GGATTTTCTCCCTTTTGTTGGGTGCAAAGAATGTTAGATTACATGATTATCTTTTCATGATGGCAAGAAT
AAGGTTTAGGAAGATTAGGATTTTTGTTTCAATAGAACTACTTGTTTCATGGTGCTTTAAGGTGAGGTGT
TTGATCTTCTTATACATTCGTCGGGTGTAGATGTTTCACCATTTAATTAAAATTAATTGTTGAAGTTGGT
AAGGGTTGTGCTTGGTGCATATTACCCCTTCATAAAAGAGTGTTGTCTTAAGACATTGATGTTGATGTAT
AGCTGCATCCAAATTTGATGGTGTGAAATTGTAGTGTTGATTGCAACTATGAATTGCTTTGAGCTTCATT
GCATGTTGTTTCATGCTTGATGTCAGGTCGTGTAGTTTCCTTAGACAATTAGTCCAAGGTAGAAGTTCTT
CTGTTAATTAAGACCAATAATGGACCCATGTTTTGAATGGTGGTGTTATATGGGGTACCTTGGGTGTTTT
GCTTGGAGTGGCCGAATTCGAGGTCGAATTCTTTTTAAGGGGGGTAGAGTGTAATATCCCAAAAAAAATG
TTGACCAAAAGTTAATCTTTGGTGCGTGGATGAGGTAAAGGGTTGTGGGCCATTGGATGCAAAGATAGAA
GTCATCTGAGGCGTCGTTTCTTTCTCCCACAAAAACCCTAGGTGGCCACCCCTTTTTTTCCCTTCGCCCC
CCTCTTGGCCGCCACCCCCTTTTTCCCCCTTGGCTGGCCGCCCCCTCCCCCTATGGCAGCCATCCTCCAT
TGCTTCCTCCCCCAAGATCTCCCCCTACGCAGCAAGGATCGAGAAGAGGAGGAGCACGTTGAATTGAAGA
GGAAGAGAGGATCAAGGAGGTGTTCTTCCCCATCTCTTCTTGCATATTTTCTTGGGGAAACCCTAGGTAT
GGATGGGATCCTTGTTCCTCCCTGTAGTTATGTGCTTTTGGAGGTGGTGGATCATGGGGATTAAAGGATT
AGAGGTTGTATTAGATGTGGGGTTAGGTTTTGATCTCGAATTTAGTTTTCTGCAGCATGGCAGATTCGAC
AGTTTCTATGCATACCAGTTTTTCGTGATCTTAGTGGCCTCAAAAAAATAAAAAGTCTATATATTAGTCG
TAGATAATTTGTAGATCTTTCCGTGGCCGCGAAGAACACCTCAATCGGACATCAGAACAGAAAGTTATGA
CAGTTTGATTATAGCAGTTTTTCAGTCTCATAATTCTGTGCAGAATCTGTTCTCTTAAGAGTTAGGCAAT
TTTATCAACAGAATTAAACTGTGGGTTGGTAAAAGAAGTTGTAGATAATTTCATAAGCTTTCCAGATTGT
TAAAGAGTGCATTCATATGGTTTGTGAAACTCCAGTTATGTTTGTTTTACTGTGGCTGTTCCTGTTTGCC
TGACAAAAATGAGTGGGTCTGTTCACTGGTGGGTTTCATCTAGTAAATGGCCGAATTGGCTCTTCCAACT
ATGGAGACTTTTGTAGAGGGATAAAAGTTCTTACTTCCAGCAAAATTTCATAATGTTTGGTTCAGTAGTT
TGGGAGATATCGAATTTTAAAGTGAACCATACTGCTGTCTAAAACAGATTCAGTCAGTTATCTTGTGAGA
TGCTTTAGAACTTGTAGATGGCAGAATTTAATTATCCATTGAATACTGAAGTTGTAGAGTATTTTGTGTA
GATACTCCTAGAGTATTTGTTTGATATCACCGCTGTTTTAATTTTAAAGATACAAAATTAACAAACAGCG
CTGCTGCTGTGTGGCATGTGGTTCAGGGTGGGAGTCTTTCCACTGGGTCTTGGTTTCAAGTGTAGGAGTG
TTTTGTTGATTGATGGCAAATGTTTGTGAAATATTTGTACTAAGTTTTATGCCCGCTAGCAGGTGGCTAC
ACTCCAGATCATGTCTAGTACATTTCTTCTTCTTCGATGAAGGCAAGTGAATGTAGCGGTGGTTGCTTCC
GTTCTGACCTGTTATTTCTATTGCCTACACTCTAATATTCAGAAGTATTGGATTCTTTCATAATTGGACT
CTATGGTGATGCTTTACTTGTTGCATTATACTGATGCTCAATCATATATTGATGATGATTATGATTCGAG
TATGATTCATGAGATTAATTCACACCCCTGAAGGTAAATGAAGTATTATTTGAGGTTGGTATTGTATCTG
AAGGTAAATGAAGTATTATTTGAGGTTGTTATTGTATCTGAAGGTAAATAAAGTATTATTTGAGGTTTGT
ATTGTATCTGAAGGAAGTGAAGGTTATTGATAAATGCAGCATGCCATATACATTGCATGACTCATTTGCA
TCTGAAGTTTTGTCGTGACCTATGGTCCGACCGTACCGGTACAATTTAGCATCGTACGTTGCCCGAGGAG
GGGTACGATGCGGCTTCATACCCTTAGAGGTATGAAGGCAGAGGACATATGCATTGCATTCATATGCATT
CATTGAAGTGATATTTGCAGATGATGTGGTTTTATACTCTCAGAGGTATGAAGATAGAGTACCTACACAT
TGCATTCATATGCATACATTGAAGTGATATTTGCAGGTATTGTTGACGCGGGGAAGTGTTGTAGAACCTA
TTGTGGTTGTTCGAGGAAATGAGATGATATTGGTTATATCGGGACTACTAAGTTCTATATCTACAAGTAT
TTCTGATCTTGATTGTGATTCTTTTAAAATGTTGATTAATTCAATTTGTGGTTTAAATATCTCGTCAGAA
CAATTAGCTTGCTGAGATGTTTCATCTCACTCTTGCATTACTCAATGCAGGTGCTTGTTGCTCATCAAGG
GGAGTGGGAAGTAGCAGCACATCCACCTTCACTCTCATAATAATGCTGCCCAGACACAGTCATGATTTAA
TTAGAAACTTCTTGTCAAAGGATGTTTGTTTTTAACTAGTCGTGCACACTGATTAATTCAGTTCATGTTG
TTATGGTTGTC
>transcript:Zm00001d000608_T001_29.ids
GCAGCCGCTACCAGAGCCTTCTGGACCGGGGATGAATCGACCGGAGAGAATGAGAGAAGTCAGGGGACGA
ATCGACCGGAGAGAATGAGAGAAGTCAGGGGAGGAATCGTCTCCGTCGTGCCGCCATCTTCTCCACTAAG
TTGACGCCGGTCGCTAGTCGCCGCTCTCGACGTCCCCCCTCCTCCGTCGTCCACTGCCCTTGGCACTACA
CCAGTGTCGTCCGCCGCATCATCGTTCCTGCTTCGCCGCATACTCGCCGCGCCGTCGCCGACAAGGACCA
TCCGGGCTGAGGCCTGCTAAAATCTCCACCACTTCTCTGACTACTTCGTCATCTCCTCCACGTTCGACAT
AGATACAAATGTCTTTTCCCCCATCGGAGCTGAGTACATCCGAGTGTCCTCACTGATAGGGTTTGCAAAT
ACATATGCCTTTTCTCAATTGGAACTCCGTACACCTGCTCGCACTTGATTATTTCTCATTGCAGCTATCA
GTCGTCCGTTCATTTCACGTAGGACCTTCCTGTGCTTCCAGATTGTTAATGGCGTCCGGTCAAAAATAAG
TTAGCTATACCATCCTCACCCTCGGAGCTCCGTACATGCGAGTGTCCTCGCTGTTAGGGTCCACATGTAC
GGATGTCTTTTTCCTTATCAGAGCTCCATACACCTGCTCGAAATTGGCTTCATCAACTTCAACATATTTA
CTCAAGGGAAAAAAGGCTGCTTGATTAAGAGTAAAGAAGAAGACGAAGAAAGCGAAGAAATGAGAAAAGG
CTGAAGCTTAGGTGAACCATTAGGCCGAAGGGACTTTCGTATTTTGGAATGAACACTTATGCAGTTAAAC
TACTGCTTATTGTAATATAGCATTTTACTCTTTGTAGTGTTTTCCCTTTTTTACTCTAAATGCTTTTGTT
GTGTGTGAAACCAAGTATTTCTAGTATTTTGAGGCGAAGGCGAAAAACACCTTGCCTTCTTTTCAC
>transcript:Zm00001d000614_T001_29.ids
ATAGGCGAGCAGAAACACCGGAGAGCGCCGAGATGAGAGAGATGGGGGACCGGCCGTAGCAGGGCTCGAC
CTTGTCGTCGTCCCGTTCCGGGCATGCGCCCGCTCGTGGGAGCCACACCAACGTTGAACCAAAGCGGTGA
GGTCACGAGAATCTGAAGACCAACTTGGTACCTGGGATCTCAAGTCTAAGGAAAACAGTGCTACCACGAG
GGTGGCATGGGACACCCTTGGTTGACTAATTAGGAAAGCTAGTGGAAGACTACCTTACCCGAAAGGGGCA
AAGGCGGTAGAAGAGCTGCGTATAGGGAGGTTCTCGGGTCGATCATGCTGCGATGGCTTTTCAGACGAGG
GATTCCTATATTGCCCTTCTTAGAACCGTAGCGGGTTTTCGGAAGCTAGTGGAACTTTGTAAAGGCCTCG
TTGTGGTACCCTGCCTCGTCTCCTCGGTAGAGATGAATGGAAAGTCGTGATCCCTTGGTAAGGGTAAAGA
TGTGCAACCTCTGTAGAGTGTAAAACTGGTATATCAGTCGTGCTCACGGTCATGAGCAGCTCGGACCCTC
ACATGAGTAATTTATG
>transcript:Zm00001d000619_T001_29.ids
ACATCAGGCAGCTCTCCCGAGCATGACGCTGTCTCTGTTCACAACTCTTCCGAGCACGCCGCCGTCAGTC
CTTTGTCATCATCATCAGCTCAGATCTAGCAGCTTCGCCTTCTCAGGTAAGGGCTCCGCTCACATCTTCA
TATCCCTGCTACTAGGTTTTCTTCGTTTATCCTCGCTCGGATTCTTGCAGATCTCGCTCACCTTGTAGAT
CTCGCTCAGATTCGTTTGTTCTCGCCAGACGCGCCCACTTCGCAGCCGCCGCTATGCCTATGCTACCGCA
TGGGCCTCTGCGCCTGGGAGGCTTGCGGCTGCCAGGCTTAAGTCACGGGGCAGCAGGAGTTCAGTTTTTT
TAGGCCTTTGAAACAAGGCTAGCGCATATTAGCATCGAGAGTCAGGAGAGTACGAATGGGAAGTACCGTC
ATAAAATTATCTTTGCTACTAGCAATAGGAAGCACCGTCATAAAATTAACTCTGGTAATAAAATCGATTG
GATATATATTGTTTCTAGGAAACTAGGAAGGATCCCGTGTAGAAAGTGTGGATAGATAGCCTTTTTCATC
GGATCATTTGGTTTTTTCTTAAAATATTTCTTTCAAAACAGTCTCACTTTTTTCTTAAGTTGTATTGGTG
CTCCCTAAGATCGAAAGCAGGAATACTACTTTTCTGCAAAATCACAAAAATGCACACATTTGGGACCTTT
CCTAAGCTGTGTCTTCGAGCAACCAAAAAGCTGATGTTAGTTTATTTTCATTTTTTTGAGAGAAGAAAAT
TCTTTGCTTGATGCTTAATCAGAGATGAAAATATTGATCATTTTTTACATGTGCGCTGATCATTTTTTTA
CTGGACTGCTGTCAGGTATAATTGGAGTGCTGTCATAAGTGGAGTGTTGTTAGTTACATGTGTGCTGATC
ATTCTAATCACATTGTTCGTCGTTAATCATGTGAAGAAAATATTCAAAGTTATAACTTGAATTTTTGTTG
AATCTGGCAATTGTATGGCCTAGAATTTATTGTTCATTAGTCAGAAAGACTACTTAAGTTCGTTAGTTCA
GGTCTTGCTGATTTACTTTGCAGCAACATGGTATATAAACCTGATGCATTCTCTGATGAACAGACTTTAT
ACACCATCACTCACATTCTGATGAACAGACTTTAATTATAATGGCTAGATGCACTTATTGTTTTCGTTTG
TACTCTATAAATCAATTACATGTTTCCTTAGTGGAAGACCACAAGTCTAGACTAGTAGTCTAGTATTGGA
[truncated: 2,973,047 more chars]
