# Supplementary material for: PlantRNA_Sniffer: A SVM-Based Workflow to Predict Long Intergenic Non-Coding RNAs in Plants
Source: Noncoding RNA. 2017 Mar 4;3(1):11. doi: 10.3390/ncrna3010011 (PMC5831995; doi:10.3390/ncrna3010011)
Supplement: Supplementary file 1 [file ncrna-03-00011-s001.zip › supplementary_material/linc_herb.fa]

>CUFF.10053.1_9.ids
CCCACATCGGGAACCGCCGCCGACGCCGCAGGAGGAGACGCATCGAGGTTAGCACGCGAAGAAGCGACCA
TGAGGGCCAAGTGGAAGAAGAAGCGCATGAGGAGGCTCAAGAGGAAGCGCAGAAAGATGAGGCAGAGATC
CAAGTAGGCAGATCGAGATGGATTGTGGACCTGATGACATGCGTGGGTACATACATTTCTTCGGATGCGT
TGGTGTGCCTGTGGAGAGATGTCAACCTGCCATGGTGTCACGGTCCGCCATCAGTTGAACGTCTTGCCTG
CACTTCAGTAGGCCACTTTTCATGGTTCTAGTTGTATTTGAATCCAGCGTTTGCCACTAAGATAAATCAG
ACAGTCGTTTTGTGAACCTATTATGATGGAGCTTTATTTGCTGATAATATCTAGCTACCTATTTGAGCTG
AGTGATCCCTGCACTTCATTATGGTTGGCAACTATGTTTCTTAA
>CUFF.10079.2_9.ids
ATAATACCATTGCTAGCAAGGCAGTACCTGACCGACCGTATCATCAAGGTCATCGACAAAGCTCGTTCGG
CAACTGAATGGTGATGTGTCATTTTGCACATAACGTGGATGCCAATAGTAATATTATGATTTTGATCTTC
AAACACAACACATACTTTTGGTATAGGATGTTCTAAGGAAAAAACGTCTCAAGTTGCATGTAACGAGTCT
GTTTTGGCTTTTGTTCATATATGGGTGACAATGTGTGGTGTTACTAGACCACTGTTTGGTCAATTGGAGT
AACAAATCTAGTGAT
>CUFF.10116.2_9.ids
TCGCTCTCCAGTCACTTCCGCTCTCTCTCGCCCTCACTGCTCACCGGCGTTGAGCTGTCGTTCTCGTTTC
TTCTCGAGTCGGAGCACGTCGTCGATCGTGTGGACACGTTCGCGAAGCCACTGGCCAACTCCAGCACGCT
TTGCTCGCCTTCAAATAGTCGGAACATTCAGTTTTCTTGCTTTTTCTTTTCTCTGTTGCCGACAGCCATC
TTCACCGTCGCCGATCAAATTCGCGTTGCTTGATCGATCAAACCTCAAATTTACTGCATATTTAGCTTCA
CAGCATCCTTGCGCACCGTTTGGTCCAGCTCTACTCGTGTGTGATCGCCGGAATCACTCTCGCGCCACCG
TCTTCCTCCGCGGCGGCCACAACACGCCGGAGCTCCGCCTCACCGTGGCCAGAGCTCTATGCTAACGCGT
CGGAATGTCGTTGCCATCATCGGAGAACGCTGTCGTTGCCGCTGTCACCGTCGACAACCTATCTCTACTC
CATCTCCGCCTCAACTAGCTAGCTCTATCGCTTCAGGAATACGAAGGTGAATTAGTTCACATGGAACCTT
TATCCACGCAAGGCACTCCATCCGTCGAAGTGGTAGCTAACTCTAGTTTAGCTTCTGAGGAACTCGGATC
GTCTGATATTCAAGGTGACCACCAGGAATCGGTATGTTTAGGACCGTGCTGTATGACGGTCGTTAACGAG
AGCGATGAAGAATAGACATTGAAGTTAGGAAAGGCAGGGCCTTTCATATGATGTAATATACTCTATCATA
CCTCACTACTATGAGTTGTAATAATAAGTTTCAAACAAAGCAGTTTGTAAATTAAGTTATTGTAAATCTT
TCCGCTATTGTACTCTGGTATATATATGTGTTGTATGAAATGTTGTAATACTGTGATGTTTTGCGAAATG
GTGATCTGGCTGGGA
>CUFF.10259.1_9.ids
TGTACGTGACAGGATCAGAAACTCACGTACACAGTGATTATATAATTGGACGTCATCACACAATGCTCAA
AGTAAATAGCGGAAGAGTATTTTATTACAACAAGATGTCTGTTGGGGGTATGCTTCGTAGCCGAAGATCC
TGAAGAAAGAAACACCTTCAGCAGATCCTCTCAAAAGCAGTGCTGAAGCTATCACCTATAAAGCTTTGGC
ATAGCGACATGTCTCAAGACGAAGGAGTGAACCGACTTAAAGATGAAATGACCAATAAACCCATGATAGT
TTGTGTCATGACTGTAATCGATTGTAAAGGGCTTAAATGTAATTTCACACAGGCTACGCCCTGTGCTTAT
AAATAGATGAACAGTACACCCGTACTGTTCACGCAATCTTGTAATCACTTGCACGCGACATTTGAATTAT
TGTCTTCTGTCAAGACGA
>CUFF.10263.1_9.ids
TCGGGCATTGTTTCTGAAAACCCGAATTGTCAAAAGCCCAAACTACCCGACCCGAAAATTCGGGCTAACC
CGAATGCCCAGCGTGAATAAACATAGAGGAAGCGATGACTACTTCGGCATGTCACCACCTCTCTATTTAA
GCCAAGACAATTTCTACCAACACCGACCAAACATTCATGTCGAGCACACCTTATTTTATCCTGTCTCGTA
TACAACCATGTTGTGGCATGCACTCAAGACACTCACGTCGTCATAACAAAAACACTATAGTGTACTTTGG
CACCCATACGTCCAACAATATATACCACCTTTGCCTAAACCGGCATTTCTAATCCCGCACATAATATCAA
ACAACATGACTCGACTGTTCTCCAATTTTCTACGCATCCATGCCACCTTTTTCACATACATTCTTCTCTC
ATGAAATCTCCGATCCACACACTTTCATACCCACACACATAATTATGAGTGCATTTTGTCATTGGGTGAA
GAGTGAGGCATCGTGTGGAAAAGGGTCATGGTGACGACGCGCCATGATGGATGGTGCGAGAGATGGCGAC
CAGCCGACCACATGGCGTGTGGGGGGCATTGTCCAAACACGGAGGTGATGATACGTCGAGAGCTGCGCTG
ATTTGACGCTGCTCTCCATGTGGCATAGAGCGTCACCCAGGCATTTCTCTAGACACAAAACACGCGTCGA
AGGCATGTTACAGGCATTGCTTGCTGTTGCAAGGAGCTGCGAAGTGTGGTTGCTGCGCATATCATCAAAT
AGGTAGCACACGACTTCCTGCTGCAGACCCTGACCACGGGGAGGCCATAGCGTGCAGCCTGAGGGAAATG
GCCGATGAGGATCCAGCCAAAGGGGAGGGAGCTCGGCCGCTGCACCCAGCCATGGCGGGGTCGAGGGTAA
TAGGGCTTTGTCGGCCTGGCCAAGGGCGATGGTCGGGCCCGGCATTGGTGGTTGAGGTCGAGCGCCGTGG
AGCATTGTGGGGGCGCTGCATAGGGAGGGCCGAGCAGGGGAAGAAGATGACTTAGGGCAAAGAAACTCTG
GGCAAGCAGGAACAGGGCGA
>CUFF.10295.1_9.ids
CGAGGATATTAGATGGTTGGCTCGAGGACCACTAGAGATTGCACGAAGGCATAGAGCCTTTAACATTCGT
GGGTTCAGATTTCGTGCCAAACGGTTTGATAAGGCGACTCAAAATAGCGGAGTTGTTGTTACTGCAAAGA
CATCTAGTTATTCATCGGCAGGTGATAGCAACCCCATACTTGGAGATATTATGTACTATGGTAGGATTAT
TGATATCATAGAGTTAGACTACTACGGGAGATTTTCAATGGTACTATTTAAATGTGAATGGGTTGATGTC
ACTCGAGGCAAAGGAGTAAAAACAGATAAGTTTGGCTTGCCACTAGTTAATTTCTCGCATCAAATTCACA
AAGGTGATAGGATTGAGCATGAACCCTTTGTATTTGCCAATCAAGTTGACCAAGTGTTCTATATAGATGA
CCATACTAACCTAGGATGGTTAGTTGTGTTGAAGATGAAACCTAGAGATGTATTTGACATTGGGGAGGAT
TGGAATGAAGTTCAATGTGAACCTTTTCATGTCAGTATGCTTGGTGACCTTTTTGATAAAGCTCATGACA
GACATTCATGGACTAGAAGAGATATGGAGGGAATTACTGTAGAAGGGGCAAATAAAGGCCATAATCCAAG
TAGTGATGCCGGAGATGAGCCATAAAATAAAAAGTATGTTCACAATCACAATTTGACAATGGAGGATGAG
AGAAGGCTGTTTGCAATTAGTACAAATAGAACATTGTTCATTGTGTCAGTTATGTGCTTGTAACTTTGTG
CTTGGGAAAATTTCTGAACGGCATGGTCTGAACTATGGTCTGAAATTGGGCTTGTTAGTCTGTAACTATG
TGTTTGAACTATGGTCTGAAAATTGTCTGAACTATGTGTTCACTGGGAGCAAGCCCGCCAGGTTTTACTG
ACAAACATACAGCAAGCCGGCTTCTGAGAAACTGAACTATATTACACACAAGTAAATGGTGCTACTTTGC
TATCTGAGAAACTGAAAAACTGAACTGTATTACACACAAGTAAACTGAACTGAGAAACTGAACTGTATTA
CACAGCAAGCCAGCTTCAGGACAGGAGGACCACCCCAGAATTCGCTCTAGCAGGTGCTGCTGCTTT
>CUFF.10299.1_9.ids
GATTGATGAGGAATTTGAAGGTATTGTCCATTTGCGGACATCATCATTTCAAAAGAGAGTTTCAACAGCA
CGGCATGACTTTATCAAACTTTCTGGAGCAGAAAACAAACTTGAGGCTCTTCTGCAGGTTCTTGAGCCAA
GCTTGGCAAAGGGAAACAAAGTTATGGTGTTCTGTAATACTTTAAATTCAAGTCGTGCAGTGGATCATTT
TTTAACTGAAAATCATATATCCACTGTTAACTATCATGGAGAGGTTCCAGCTGAAGAGAGAGTTGAGAAC
CTGAACAAGTTCCGCAATGAAGAGGGGGATTGTCCAACATTAGTATGCACTGATCTGGCAGCTAGAGGCC
TGGACCTGGATGTTGACCATGTCATCATGTTTGACTTCCCATCGAATTCTATTGATTACCTTCACAGAAC
CGGGAGAACTGCACGCATGGGAGCCAAAGGGAAAGTTACAAGCATTGTGGCTAAGAAGGACGTAGCTTTA
GCTACACGGATTGAAGAGGCCATGAAGAAAAATGAGAGCTTGGAAGCTCTCACGACTAACAATGTCAGAA
GGCCAACCAGCTCGCAGAGTGTGAACACGAAAGGGAGGCCCTCAAGGTTGGTTAAGACTTCAAATGCTCT
TAAAGTTGTCAGTCAGAAGGGTAGAAGGGGAGTATCGCTATCTAGCAGGTCATCCCGGGCTCCCAAGGAT
ACAACTTCAACCCGAAGGCGCTCGCCACCGAAGAGCCAGGCAAAGGCAACAAAATCGTCAGCCCCTCGGA
AAGCCAAGCCGGTGAAACCCACTCAGAGCAGCGCAAAGGTCTCGAAGAGCAAAGCAAAACCTGAGGGGCG
AAGATCAAAGAGTGACACTCTGAACAAGCTGGGAACTAAGCTCAGTGTGGTTGGATTTAGAGGGCGCAGC
TCAGGCAAATCAGCACAATCTTCATAAGGCTTTGGTATTTTTTTTTATTATTGTTATGCTAAAAAGGTTC
TTGGAGGATTTGCAGCCTGTAAATATCTGAGACTAAGTTTCATCATTTCTTTTTCTCCTTGCGGGTTTAT
AAGTGAAGACCACAATCTGAGATATGAACGCAGCACTGCTATGTAATATTGTACTGCACTCAGCAGAATG
TTGGAAGAATACTTTTCATTACCGCCTCGTTTGGATCATTGGAATTGAATTCCATTCTAATAATAGTAAT
TTAG
>CUFF.10348.1_9.ids
ATGCATTTATCAGCTATATGAGCGAGACACTAGACTTATTATTCACTTAACCACTCCTCACACAATAATC
ATTTTAAACTTGAATTTCGTGTGACACGACCACTTCATACTTATGTATACAATTTATTCATCAAACCAAT
AATTAAGCTAACAGAAATATGAATCGGCTTACTATACTAAATCTGACGCTCTATCCGTGAATACGACAAG
GATTCTAGTTCAGCCCTTGCGTCGAGTACTTGGTGAACATCATGCTGCTAGCTTCGTCTTCACCTGACTC
TTGGGTTTTCTTGATGACACACAGAACGACGACGAGATCGAGTCTGGAGCGAGCTGGCGAGGTGTAGTCG
AGCAGGTTAGCGCGAGCTCTGGCGAGGACACGAATCTAGTGAGGACTCTAACGATGTTGAGGTCACGAGC
TCTAGTGACATAGGGTCAAGCGGCGAACGCGTTCGGCGTGCATACGTGAGCCGAACCGAAGGCGAGAAAC
TGATGAAGCGAAGTTCGTCGACAAGCACCATGGAGGAACAGCGACGTTGTTGCACACACGACATGACGAT
GAACGAGGACAACCCACGATGACGCCACACATACGACATCAACACAATAAGTAGTGGTTGTGCTTTCGTG
GCGAGGAGACTGGAGCCAGGGCTAGATGTTGGCGTCATGGTGAGCTAATCGAAGGCGAACAGCCTGGCCA
TCAGCGAGCTGGGCGATGACTAAAACATCGACAAACGCACAGCAGCACGAGAAGATGTGATAGCCATGGC
GAGGTCGCGGCCAGGGAAATGCGC
>CUFF.1035.1_9.ids
GGTTGCCTTTGGTGCAATCTATGCTCAGGTAAGGAAGAAGGTGTCGAGGTGGATCTCCAGGAGTTCCAAG
AATTCGACGAGTTCGAGGATTAGGCTAGCGACCTCCCCCAGTCAGCTGCCTGTGGTGGGTTGTTTACGTT
GGCTACGTTTCGGTTCTGTGTACTTTGATTTATATTATGTAAATGGCTCTAGTCTGTAATATTATTACTT
ACTCTTTATTGTAATTCGAAGCATTGTGCTATGATGAGTCATTTATGTAATCGCTGTGTACGTGAATTTC
TGATCCTGGCACATACATGGTTCGCATTCGGTTTACCTTCAAAAACCGGTTGTGA
>CUFF.10548.1_9.ids
CGCGCGCCTTCTTCCACCATCCGAAGAACCCAACTGCATCCTAACAGCTCGCGCGTGATTCCGGTCGATT
CCTCCGTACTAGTCCGTTCAACCAAATCCATGGTGGCTACACCTTCCACCGTGTTTTCCTCTCGCCTCTG
CTAGCCGCAACAGATTCTTCCCCTTTAAATAGCTGGGATCGGACCTCTCGCTTTGCCTCGACCGTCTCTT
GGGCGCTGGGCGTCACCGCCACCATTGGGGTAGTCACACCGAACTCCATCAAAGAGAGAGAAAGGACCAA
GCTCGCCGGTGACCTTCGGGTTCGCCGCTGGTGCAATCGACGTTGGTGCGCACGGCTCCCTCGGCTGGCG
CGATTGGGAGCTAGGGTGCACGCGATTTCTCGCCGGTGCTCCTACTCCGCCGCAAACCCGCTGTCCGCCG
TGGAACAACTTTGTGGCCGCCTAAACCTTCGCGTGAGGTCACGAGGATCCGA
>CUFF.1056.1_9.ids
CTCACCCTCGACCTCCAGACAGCAGCGTACGACGCCCCCACTTTAATCGCAGTCCATGCGCCAAGATCAC
CCGCCTTAAATTCCCCCGTATACGAAATCGTTAGATCTCCCTGGATTAGCGGGGCTGTATCTCTCTCAGT
ATCTGTGTGGACAAGACAACAACTTCAAGCGTGGTTGACCCAGGCAATAAACCATCGGTGGTTGTTTAGA
AGCATTGAAAGCTGGGTGGGAGCCAACCGGAAAACGCTGCTGCTAGTAAACTGTTCCGTGCCTGATTTTG
TTCTCACGTGGTTTGTTGCCCATCCAAGTTTCAGTTAGAGCACTCGTTCATCCATTCATCTTCTAGATCA
CTTGTCAAGATTGCAGGTATCATTAACACAGAATGCTTTACACAGAATGCAGCAGCGGTTGTTCGCTTCC
TCTTGTCAGTCCCTGCCTCTCACCCCTTCGTCAGGCTCGCCGGTCGCTATCGGACGCCGCGATTTCCTTG
CTGCGCCATCTTTCAATCAAGAAAAGACGAGTCCACACTGTAGCATAGCATCCGCAACAGCGCCTAGTGT
TTGTTAGGATTTATGGGCTTGGCCCAATTAAGTTATTCAAATAAATCCCAGGAAAATCTCAAAAGCCCAT
ATAAGTGGATGGCAAAGGGATAGGTGGAACCAATAGCACCAT
>CUFF.1059.1_9.ids
AGGTCCCTCCCTTGGTTGTGCTCAGCTCCAGCTCCGTGCCTTGTCCCTGGTTGCGCGCGTGCTCGCCAGT
CTTTCCTGTGCGCGCTCCACCTCGTCCATGGCGTCGCGGCCTTCTTGCCCGCCAGCACGCCCTCTCGGTT
CGCTCGGCCTCAATCTCCATCGCGCCGCGCTCCTCCCCCTGTCCCTGCTACACTGTCGGCAACTCCCTGT
TTCCCCTCAATCTCCATCGCGCCGCGCTCCTCCCCCTGTCCCTGCTACACTGTCGGCAACTCCCTGTTTC
CCTGGTGTCGCGCGCGCTCTTGGTCCTTGCGAGTCCACCTTGGTCCGCCAGCGACACCCGTGTCGGCTCT
GTAATGCTTGTACGCGTCTGTCCACGTCGCTGGCAGCTCGGTCTCTACGTGTGTCTTCCTCGACATCTCG
ACACCGGAACTCCATCATGTCTGTATGTGTGTGGAAGAATGGAGTCGATGGAGAAGAAAGCGAAGCCCGT
GTGGTTCTTGCGTTCATCTGGTGTGGAATTGGAGCTATGGTTGAAGAAGAAAATGAAGTCCGAAAGCGAC
GCTTGTCATGAACCTCGTCGTCGACCCACGTTGTATCCACGACGTGCTCGTCGACTCCGATGATCTGTTT
TCCAATTGCGTGCTGCCTACGTCGATTTTCAGAACTCCTTGTCGTGCTCGACCCTATTGTCGTCGTTCCG
TGCGTCATCAAGAAATTCCAAGAGTCAGGTGAAGACGAAGCTAATAGTGTGATGTTCACAAGTGCTCGAC
GCAAGGGCCGAACCGGAATCCTTGCCGTGTTCACGTATAGCGCGTCAGATTTAGTTATGGGTAAGCTGAT
TCATATTTTGTTAGCTTAATTATTGGATTGATGAATGGATGCGTCTAGTATTATTGAATTAGTTCGATGA
ATGCGATGTGATTATTTTCA
>CUFF.10636.1_9.ids
ATTTAAGGAGATCAACTCTACTTTCTTTGAATACATTTTTGGGTATTACACTGGGTAACACTAGGTTAGT
GTTGTTAGGCGACGACCACTTGACGAGTATCCCTCGATCGAGCACTTGATTGATTTAACCATCTTCAAGT
TGGTCCATCAGCTTCATCTTGCGGATTAGCCCGTGCTTGGGGTCGACTTGGCTTGTCTTTCGCATCACGT
GGTTAATTCACGTACCTGAATGGAATGCATTATGCACATGAATGCATATAGATCGGAATATTTCAAACCT
AAATAGTATTACGCGATAGCGAATTAAACACCTAGCGACGAGACTTTGTATAATTTTGTACAATAATATT
AGTTATCGACATACGACTAAGCGCAATAATTACGCTTCTCTAGATTAACGATCCTAACGCAAACATCACA
AACAACAAATCATACACTTTAAATTCAATTAGCCTAAACGCGACTTATCAGCTAATTAATTGAATTCTAA
ACTTATCCCTCGTTTTATGAATTATACTACATCGCTCACAAAGAACTATTTTAATTTTATTTTACTCCTC
ACATGTTTTTCATGTCAACAATTACTCAAATATTTCTTTATCGTAAATATATACACATCTGTATAAGTGA
TTAAACTATTTCATCAACACACATGCCTACTAATATTCTGCTCGGTACACTAATTCAGCGAATTGACCGA
AATAGCGAAATGACTCGCCATAGCTGAA
>CUFF.1066.1_9.ids
CAGATTCTTAGCTAAGGGCTAGCATGATGCATCTGTCAACAAGATCTCCAGTTTTCCACGCTGTTGAATC
GACAGGTATAGCAGACAAATACAGAAAAGGGCTGGCCTGGTTAAAAACGGTTCAGGTTAGCAAGCATCAT
GGCCCGTATCCAGAAGGTAGCTTCACGTTTGAGAGAAGGTGGCTTCGAACGAGACCTGATCGTTTCCTTC
GTCCTGGGCGACTTGGCTGGCTCTTGCTCAATGGGAGTTGACAGGACAGATCACGGCTAGCCAGTCAGGT
TCGTTGTGATGAGATCCAGAAGCAAGCAGCATGGCTCGATGTGATGAGCTGTACAAGAGGCGATGATGCG
TTATCATCTCAGGCAGATTTATATCGGAGGAGATGAATCGCGTTCGCGTGGCTCTTCTCTCGGTTCTGTT
TTACTGATGTAAATTTTAGCTTATTTTTAACTAGAGGAACGATGTAAGTTTAACCAGACCAATAAAACAA
CCGTGTATGCT
>CUFF.10690.1_9.ids
TCTAGATCCAAGTAATATAAGTATTCTTCCAACCCTGCAATATCATCTCCGCCCACACTCCTCCTACAAC
AATCTATTGCTCGTGCCAAAGTGATATGTGTGGATTGGCGTAACTTAGATCAGCTCTGCTCCATTTCCTT
AGTTCTCATGGCGTGGCTGGCTGTTGCCTTGTGCAGTTTGTTCATCGTGGGTCTGGTGAAGGAAGGCATC
AACATGGAGGAGGAATACTTGGAGATCGGCATATCAGTTATTTTACATTACGATTAGTTTTATTTTATTG
ATTTGACAAAGTGCTAGATCTTAAAATACACGCAATCTAGTCTTGGAGATTTGGTTAAAAAAAGTGGGTG
TCTTGGAATAGATTTATTTTCTTCCTTATGCTTTGGAATGTCAAGTTGGG
>CUFF.10723.1_9.ids
CTTCAGACCCTTCTCTTCATCTTCACTCTCCTGGTTTATTCCTCCGTGCCGATCTCGTCTTCTCCGGCGG
GACCATGGCGCCGTCCTCCTCCCGATTCGACGATCCGGCGGCGGTGAGGCGCCCCCCGCAGCATGAACGG
AAGCCGCCGTATATGTTGCTTCTCCCGCTCGTCTACGCCCCCGTCCTCCCCCTCATCAGGATCGGGCTGC
GGCACAATCCCGTAGTGAGGGACCGTCTCTTCTACGGCGTCCTCGCCGGCGCATTCGCCCACGGCGCCTA
CCTCATATCGGAACTGTATGATGTGGAGAGCAAATGATGGGCATCCCTCGAAGGATGAGGGGATAAGTTT
TCAGGTAGCAAAATTTGATTCCATCGGGATTCCAGATTGTTGGATGAGAGCTGACATGGCAATTCAGACT
AACTAGTGTGCTATGTACCCATATGTTTTCTTTGGTCTTGCTATTATGTTTGGCAAAAGGATGGAATGGT
TGAGCAAATAAAGTAATTCCAGATTGAGA
>CUFF.11003.1_9.ids
ATGTTCTGGTACCCCAGATTTTAGCACCAGCAGCCAGATATATCGTTCGAGGGGTTGTTGTACTTGAAGC
ATCTCCACGTTCTGAAAGGGTAATTGCAGGTCAGATTGACAGGTCAGGGCTCCACGCCCTGATGGATCTC
GCACTTAATATTTCATCCTTGGTGAGAAGCTGTAATTTTCTTCAATGCTAAAACGACCATGTGATC
>CUFF.11032.1_9.ids
AGAATATTAAGATGTCTCAAACAAAACAAGGGAACTGGAATAGTCAGAGTAGTTAGCGCAAACTACCGCA
GAGCATGAAAACAACATGTCAGTCCAAGTTATCAAACTTCACATTAATGCACAGTTGCACACTACTCGGA
GGGTTTTCTCTGGATACCAAAGAGCTCTTCTATGATTTTTTTTTTCTATTTTGGCTCAAGGATATACTTA
ATGAACCTTCAAATCCAAGGCGAACCAAATGGCCAGTGGAACAAGGATGGGCTCTGGAGACAACACCAAT
TGTTGGAAATTCTATCTCAGCTTGTGTGCATCTGCAGAAACGGACAGCTAACTTTTCAGAAGAACATTGA
CAGTAAAATTTTCGAAGAACATTGACAGCAAACGAAGGGAATCCTGAACAATTCAGAACTTATTGCTCAT
GCAGAAACAGAATCTAACTCATGCAGAAACAGAAGTAGAGAACCGCCATCCCAAATGTAAGGAACAAGAA
ATTTAGGAGCACCAATAAAAGAGAGGCAGAGCCAAACGATGTTCTCCAGATGCAATGAACTTGGAGTCCA
GTCAAAGCTTCAATCCACCTCCAAAATGCTTAAATCTACCTCTATTCCTCCAAAACATCACCTGATCCAG
CTAACCACATTTTTCTAATTAAGGGCAATCAAACTTCAAATTAGTCCGGTGGCAAACTTCACCCACCATT
AAGTGACATCAGAACAGCCATATATAACATATAAAAAAACAACGAACATAGTCAAACCTCCAGCCTTCAA
CTGACCTCTCCATAACCAGCAATGTCCTTTTGTATCTATGAGGACGAACTCTAGTGGTGTCTCCTAAAAC
TGCAGATTTACTAACGAAGGGAAACCTTTGAGGAAAGCCAATTTTCAAAGAAGATTGGCAGAGAGGATAG
TTAGTGAACACAAACAAGTAACTCTGAACAGTTCAAATCTTCTGATTGCAGAAGCAGAAGCAGGGTCGAA
CTCGCCTCCAACCCACCCACCCATCCATCCATATAATCAAGTTGCTGGAGAAACCCACCAACCCCAATTT
AAAACATTTAAGAATTGTAGCCGGCAGAAAATGAGTATAAACCATAAACCAATAGAAGAGCGATTTACGA
CTAGGTAGATGTATCCTAACAATCTTCTCCCGGTACTATGGTCTATGGCATCAATCCAGTCAATGCCACA
ATCTACTTCGAAAACTATGTTGCCCCTGCA
>CUFF.11036.1_9.ids
TTAAAGACAGCTTAAAAATAAAGTTAGTGCATAGAATAATTTATCACTGGAAGGAAGACTCCATAGATGG
AAATGTCTAGAACTCAGAATGTCTAACTAGCAATCCACACCTTAGCTCCAACTGCAGAAATCCAACCAAA
CATCCATCAACTTATCAGACATCTGGATCCAAAAAAATGGCTGATATGAGCAGAAGTATTAGGTGAGCTC
TGGTTAGATTGAAGAATATTATAAGATGTGTCTCAAACAAGTGAGCCGGAAGGTGATGTGCAGTCAATAG
TTAGAGTAGTTAGAGCAAACTCTGCACAGCATCGCCGTGGTTGTGATCATGTGAATCATCTAACTACCGC
AGAGCATGCAAACAACAGGTCAGTCCAAGTCATCAAGCTTCACATTTAATGCACAGGTTTTCTCTGGATA
CCAAAAGTGAAGGTATCCATAGATGCAACTTGCAAAATTATTAGTGCACAATTTATATTTACCAAAGAAC
TCTTCT
>CUFF.11037.1_9.ids
AGCTTCTGTGTGCATCTGCACAAACTTGAAAAAGTTACTGGTTCAAAAAGTAACTGGAGAGGACTGTTCA
TAGAGATGAATTAGAAGCCTCCTTGTTTAAAGGTTTTTGCAGCACAGGTCAAGTCACAATTTTTTCCAAT
TTGCCAATATCTCCAATTGAGGAAAATCCACCTCCAATGTCTACAGTACCCAATAAATCCAGGTCTCAAA
CCTTGCTTTACTATTAAATATCGATGGAGAGACAGAATGTCAGCCATTCAGATCTGAAATCACCAAAAAC
AAGTGACAAAACCAACATAACATGCTCTAGACTCTGACCTGCCCCCAGTTCCAAAATCATTTATTTGCTA
CATGGATTTCCAATTGTCAACATCCTGCAACACATGCAACAGCGAGAGCGCAAAAACATAGATAAGCCAG
ATGAAGCACCTAAAAGCATAGATAAGCCAGACGAAGCATCCACAGATAGAAATCCCAAACCGAACATTAT
GACAGTTGAACTACCAATTATTTGAGCTAAATGGTC
>CUFF.1117.1_9.ids
ATCTGCAAATCCTTTAACTTAAAATCCAAAACAAATCCAATAACTTCAACTCAAAGTATTAAACATTAAG
CATAATTGAAAATGATCCTATAACTTCAAATCTAGAACTACTGTAACCAGCCACTATAGCAGCCATAAGG
CTGCAGGTCCTATAGTGGTCAACCAGACTTAAGATGGAGGCACTTGGCCTCGATTGAAGCTTAATAGTTG
ACGAAGGAGGTTGTTATTTTCTTCCATCGACCTCTTCATACTATCAATGGTCTCCTGAGATGCTTGTGCT
TGAGCCTTTAAGGTTTCCACTTCTTCCCGAAGGCCATCTTTTTCTTGCTTCTCGGTCTCCAGTTCA
>CUFF.11431.1_9.ids
CTGGCATTCCCACGGTTCTCCTACATCAGGTCTGAGTTGAGCTCCATACCCTGCCTACACATTCAGTTGT
ACTTGTCCATATCCAGTACCCTTCGCTTGGGTTCAGTAAAGCTTCCCCTTGCCCTCAGGTTTTAGCTCGA
GACCACTGCGTAAGTGCTGGAATTCCTGTGTTCACGCTAGTACTCACCTCTCCCCAGTCACCAAACTTCG
CCCCTCACAGAAACTTGCACGCCATCTTCCTGCCAGTGGTGACCATAGCAGCAGTTTACATCCTCACCAT
GGCCAAGATTCGTCGGAGGTTGTCTCGGT
>CUFF.11434.1_9.ids
CGCGCAGGGACGAACATCTCATGACCAAACGACGGCGAGCACGAGAGCGAGGCAGAATCGACTTGGCGTG
CGACGACATAGTGAGCGCGCAGGGACGAACATCTCATGACCAAACGACGGCGAGCACGAGAGCGAGGCGT
GCTGCACGTTAGCAACTGACGAGGACTGAAGATCGACGACAAGGATCCGAGGAGCGAGTGCCGTGGCCAC
AGGCGTGGGAAATCGACGGCGAGAAGGACGTGGATCAGGGAGCCTGCTTGGGAGTCGAGCAGAGGAGGAC
GGGGTTCGACGACTCGACGGTGTCCGCGGCCAGAGCGAGCTGGAGAACAGCGAGCAGGGAGGTCGACGCG
GCTGACGCTTGAGGGCGCGCGAATTCTCTGACCGAGAACTGAGAGGATGCCGCGGCAACTGATGGCTGGA
ACCGAGGGGAGCCAGCGATGCGGCCAGGGCGTGGCGAGGGACGACAGCCGTCGGAGGCCGAGCAAGGAGC
GCCGAGGAGCAGTGGATGACCGACAAGCTGAATCAGCTCGCGCACAGGGACATGGAAAAAAAAACAGCGC
GCCAGACTGAGGAGTCGAGGACGCCGGCGCGAGCACCATGGCTGGAAAAAAATTGAAGCAGGGAGAGAAG
CACCGGGAGTGAGCTGCGGCCACAGG
>CUFF.11435.1_9.ids
CCTGTGGCCGCAGCTCACTCCCGGTGCTTCTCTCCCTGCTTCAATTTTTTTCCAGCCATGGTGCTCGCGC
CGGCGTCCTCGACTCCTCAGTCTGGCGCGCTGTTTTTTTTTCCATGTCCCTGTGCGCGAGCTGATTCAGC
TTGTCGGTCATCCACTGCTCCTCGGCGCTCCTTGCTCGGCCTCCGACGGCTGTCGTCCCTCGCCACGCCC
TGGCCGCATCGCTGGCTCCCCTCGGTTCCAGCCATCAGTTGCCGCGGCATCCTCTCAGTTCTCGGTCAGG
GAATTCGCGCGCCCTCAAGCGTCAGCCGCGTCGACCTCCCTGCTCGCTGTTCTCCAGCTCGCTCTGGCCG
CGGACACCGTCGAGTCGTCGAACCCCGTCCTCCTCTGCTCGACTCCCAAGCAGGCTCCCTGATCCACATC
CTTCTCGCCGTCGATTTCCCACGCCTGTGGCCACGGCACTCGCTCCTCGGATCCTTGTCGTCGATCTTCA
GTCCTCGTCAGTTGCTAACGTGCAGCACGCCTCGCTCTCGTGCTCGCCGTCGTTTGGTCATGAGATGTTC
GTCCCTGCGCGCT
>CUFF.11555.1_9.ids
TCGAGGACGACTCCACTTCAAGAGTATATTGCGGATGAATGATTAAGCTCACAAGTTGGGGTCTCACAAA
CCGATCGACGGCGGCTGTTCTCGACAGATCTAAACTTAAGCAAAACCCAACCCTAATGTGGCGTCGGCTG
CTGAATAAATAGAGTATTAGGGCGTGCGTGACCCCTGGACGCGCCCCTAATGGGCTCCAACGTGATACAC
GGCCCAACAGACGGTGTCGCAGCACCAAAACAGAATCTGAACGCTGACTTGTTTCGACGATTCCCGTTGA
CTCCGGCCGAATTTTAGGGTGGAACCAGTTGGGTTGGTTAGATAATCTCCTTATCTTTCCAACCATATCA
AGTTCGTCGCAATCGGAGTCTGGATGCATCTTGGGCGTTCATTTTAGTGCAGACTGGTCCTGGAACCCGA
GATGGAGTCGCAGTCGAGTCGGACTTGATCTCCTTCCTGTTGTGGGCGCCCTTGCTGCTCCTCCTCAACA
ACTAGGCCTTTCCCAAGTCCTTGCTGGTCCTCTCCAAGGTTCCTAATCATTAAAACATCCATGGCCCCAA
GCGTAAGCTCTGAAACACAATTGACTAGGGTAGAACGTACCTGGAGAATTAGCTGTCGTGCACGCGATCC
TGTTATCGGTCCATATATTGTATTTATAGAAGTGATGTCCTTATCATAAACTTTGGTAAAGGGTTTAAAT
CATGAAATGTTCATTTGCTTATCCTTTCCATTAATCCAGTGTTTGGGGCTAATGGCTCAAGAGGGGGGTC
TAGGGTTTGAGCCTCTTTTGCCCAAGGTGAGAAGTGAATAAAATTCTTGGGTATTGCTTTTGTCATGAAC
ATTCCTTAGTTAATCCATGGTTTCAAAAGTTTTGGTGCTCCTTCTCCTCCACTTAAACACATGTGATAAC
AGGTCATGAGTGCATGTATTGAGCCAGGGCCTTGGGTAACACCTGGGCTGTTACATACAACTTCTTATAA
TTTATAAGAACTGATTCTATGTTTAAATTGAACAAACAAAGTCAGTTTCGAAATATGTACAAAATCTAAA
>CUFF.11578.1_9.ids
CTCCAATTCAAACTCGTCACCTTCGGGAAAATCCAGAGGCGCTCCGCTATAATTCACCGGACTGTCCGGT
GTACACCGGACAGTGTCCGGTGCTCCAAGGAAGAGCGGCTCTGGAACTCGCCAGCTTCGGGAATTCGCAA
CGGCTAGTCCACTATAATTCACCGGACATGTCCGGTGTACACCGGACTATCCGGTGTGACATCGAAGCAA
CGGATACTTCGGCGCCAACGGCTACCTGCAGTGCATTGAATGCGCGCTAGCGCGCGCAGAATGCAGGCAC
GCCCATACTAGCGCACCGGACACTCTACGGTACATGTCTGGTGCGCCACCGGACATCCAGGCGGGCCCAG
AAGACAGAGGTCTAACGGTCGGAACCCGACGGCTTTGGTGACGTGACTGGCGCACCGGACATGTCCGGTG
TACACCGGACTGTCCGGTGCACCATACGACAGACAGCCCCACCAAACGGCTAGTTTGGTGGTTGGGGCTA
TAAATACTCCCAACCACCCACCATTCATTGCATCCAAGTTTTCATACTTCCAACCACTTACAAGAGCTCT
AGCATTCAATTCTAGACACACCCAAGTGATTAAATCATCTCCAAATTCCACACAAAGCCTTAGTGACTAG
TGAGAGAGATTTGCTTGTGTTCTTTCGAGCTCTTGCGCTTGGATTGCTTTCTTCTTTCTTTGATTCTTCA
TTGCGATCAAACTCATTTGTAATTGAGGCAAGAGACACCAATCTTGTGGTGGTCCTTGTAGGACTTTGTG
TTCCAAGGCAATTGAGAAGAG
>CUFF.11587.1_9.ids
CTCGCGGCGTCCCCTCTGCTTAGCCAGGATTGTCGTGCCTCTGCTCCCTGATTTCTCCAGCCCGTGGAGC
TTTTGCTATGCGCTCCCTCCCTGCTCCGGTCTTCTCCATAGCCGAGCGCCCGACGTTCTCCCTGGTGCTC
GCCCAAGTCACCGTTGCAGCTCCAGCTCGGATTCCCCTTCCCATGGCGGCGCCCACCTCCCTGTGCTCCC
TGTTCCAGCTCGTCGGGGATGCCCCTTCCTCCAGCCGTGTTCTGCTTCTCTCCCTGCGCCCCTATTCATC
TCCTGTGCGCCTTGGTTTTGGTCCCAAGCTCCATGGCCGCCTCGCTGCAGCTCTCTGGTGCTCGGTCGCC
AAGTCTCCCTGCTCTATGCGTTCTTCTTCCTCCCTGGCTCCTGCGCGTTATGTGCCCAGCTCCCTTTTCC
GCATATGCGCGCTTATCTCGCTTTCCTGCGCGCCCAGCGTTCTGCTCCCGCTCGTCCCTGCGCGCCAAGC
TCCGTGCGCGGTCCTTCCTTGAGCTCGGTCCTGCGCTTTTCCTTTCTCTGTGTCGTGCTCGCCGTGCCGT
GAGTCACTGGCCAGCAGTCCAGCTCGCTTCAGAATCAATCTCGACGTCGTTCCACGCGTCAGCAAGAAAT
CTCAAGAGTTGGGTGAAGTTGGAGGCCAACAGCATGGTATTCACCATGTGCGCGACAGGAAGCTCGAGCC
AGGATTTATCCGCATTCGTACGAGTATTGGGTCGCGTTTGATACTGAAGACGACCCAAGTCGACCCCAAG
CGTGGGCTACTCCGCACGGTGATGCTGATGGACGAACATGTCTGATCAAGTGCCAGGATGTGAGCTGCTC
GCCAAAGGATCATCGTCTAACAACACTAACCTAGTGTTACCCAGATGTCCGAGAATAGGCGCCGAGATGC
AAGGCATGCTCAGCAGGAGCAGCAGGCAACCTAGGAAGATGCAGCTCAGCAGCAGTTGCCACCACCACCC
CCGATGACCATTGAGCAGATGTTCCTAATGCAGACTCAAGCAGTCCAAGCGATTGGTTAGACCCTAGAAG
TGATGCAGCAAGTGCAGCAGTAGCCACCCCCACCTCAGCCTCATGTGCATGTTCAGATGCCTCAGGTGCC
CCAAGACAAGCGGGCAGAATTGATGAGGGGCTATCCCCCTGTCTTTGCCCACTCTACTGATCCCATGGAT
GCTGAAGATTGGTTGCGTACTGTGGAGCGCGAGTTGCACACTGCCTAGTGCAATGATCGCGAGAAGGTTC
TGTATGGTCCCCGCTGTAACACCCCTGGTGTTACTATAACTAAAATTTGAGCATGGCATCATAAGC
>CUFF.11589.1_9.ids
GTGTGTGTGATTTGTATTACTTAATCCCGCGGTTCTGGTTGTGAGTGGTTTATCCGGGGTCCCTGGGACA
TTCGGACAGATCCTGTTAAGTTATCTGGTGCACATGCATAGCCGTCTGAGGTCTTTGAGACAAGGACAGG
TGCATGTGGGCCCAATAACTTGGGAGGTTCTGCCACAGCTCGTTACGAAAAACGATCTAGCACCGCGAAG
GGCTACTGTTGGGACCATGCTTCGTCGCCGAAGGTCCTGCGGAAAGAAACATCTTCGGCTGAAGCTGCTC
GTACATGATGCCGAAGGTACCATTCATGAAACTTCGGTATTATAGCATATCCGAAGATGGAGGGTCGAAC
CGACTTAAAGATAGAATGACCTTTTAGTCCATAAGGGTCTGAGTCATTGTTGTAAACTTTTATGAGGGGC
ATGATTGTAATTCCTCACAGGCTGTGTCCTGTGCCTATAAATAGTGAACAGTATTCCTTTACTGTTCATG
CATTCCTGTAATTGCAAACGCATCACTCGGGAATTATTTTTTGTCAAGGCAAAGGTATAAATGTACCTAA
ATATTATGTTTTCACATTTTAGATTCATATAATAAGATAAGCG
>CUFF.11597.1_9.ids
GTTGCTGGCCCATATGAAGCTTGTTTCGTAATCATCTCAGAGCTCCCAAAATAAAGAGCGAAGATTCAAG
ATGAAGTGGTTGCTAAAGAGGACTCTACTCCAATGCCTGCTCATCAAGTGGATGGAGCCATCTAACTGGG
GTTTAATAGAGGGATTTAGACCTCCGTCTCCGCAACAAAGGCAAGCCCCGATGTATTTACCCCTTCATTG
TATTTTTAAAAAGACTTTTATACACTTAAGTCTAGTCAAATGTGCATTAAGTTTATAGGAATTGCTTGGA
AACTATTTGATGCATTGACTACCTTGATATCCATGCCTTTATAGATACTTTGATGAAGTATCAAAATATG
ATTTACAAAAATGCTTAGCCCTGCTTAGATCTTGTGGATAGAGGTTGTCTTTTGCAATAATGCCTAGCTC
AAGGGTTATCCTGAGGAAGGATGGCTTCTACCTGCAAGAATATTTTCATTGGGAGCATATGGTGGGATCT
TACTGCAAAGTTCTCCATAATGCTCTTTTCATCCTTAGGAACACAAAACAATCCTAAGGGTGGAAGTACT
TAGCTCTAGACTTGGGATTGGAACAGGTGATGCTCCACCCAGGTTAATTAAGGATTGGATGCGTAAGTAG
GCCTGCATGATCAAGGACTATCTTAACTGACCACATGCCCTGGATATGGGAAGGGTAAGCTTGAACCCGG
CTATTCCATACGTGAAAAGACAACCGCACACTGGGTATGGGAGATGGTGGGAGTAGCATGTACCCTCCTG
GCTAGAGGCTGGACAGAGGAGTATTGTGCTCCCGGGTAGAGCGGATCGGTTCACATTGTGGAGGATCTGT
GGGAATCGTTGACATATGCAAGGGTTAAGTGCTACATATGTGGTGTGGTTAGAGATCCTCAACTGTGGAG
ACTTGATCTCTGACCTGCAACCTAGGTCAGGATGTAAACATTATGAATAAAAATGATGTTGTATTGATGA
GATGGTGAAATTAGACTAGATGCAACCAGAGTCTATTAATATTTAATCTGGCGTTAAAATATTGAAAGTA
AGGACTCACTTTAATAAGCTATTTCCGCAGAAGTATCTAAGTTGATTCTTGCTAAAGCCTTTTCCTTGAT
TCCTATTTAACCAGCATATCCTTGAGAGTCATTTTTCCTTAGTCGGGTAAGACTGCGAAAGTACACTTCG
TACTCAGGGTTTTCGAACCCATGTTGTTGTAGGTGTTGAGGAGTACTCAAAGTGATTCGGAGGCTGGACG
GCATTTCCAGTACTGGGGGAGGATTAGTTAGGCTTGTGTATAAGCTTTGGAGGGTTCCTACCTTCCTGCT
ATTGTAATAAGTTATGCACTTTATATATATCAGGACTTGTAATAAATGTAACTCTTCCTATGTAATAACC
TTCATTTTTAGAAATGAAAACAATGTTTTGTAAAGTCTGCCGCTCTTATCTCCG
>CUFF.11597.2_9.ids
TTCTCATCGGCTGCTTCTCTAGTTATTCTCAAGTGATATTTTGGTGTAGAGCTTGACCAGGTTCAGTGTT
TCTTTGGACAGTGCATGTGAGCCAGCAAAGTATATGTGCATGGGAGCCACGTTGAGTTGCTCCTGCAGTG
CTGCTGTGCTGGCATGCCCCAGAATTCATGTTCACCAAGTTGTGGTCGAGTTCCATATGCCTACCTACAT
AATCAGTGATGCCTGCCCATATATATACAACCCTTTGGTTGGGTTCAGTGAAGGTTTCCTCCCTGCTCAC
GAATTCTGTCCAAAGATAACTGAAGGGTGTTGTGGCGCATGTGTTCCTGCTAGTATTAATCTTCTCCCCA
GTCCCTAGATCGATTTGCTTAAGCTGGTATGTGCCACCCCCTGTGCTGGTGACCACGCGTGCAGTTCTCC
CACCTCGCCATGGCTCGGACGTCCTTAGGAGTTGCTGGCCCGTATGAAGCTTGTTCCGTAATCATCTCAG
AGCTCCCAAAATAAAGAGCGAAGATTCAAGATGAAGTGGTTGCTAAAGAGGACTCTACTCCAATGCCTGC
TCATCAAGTGGATGGAGCCATCTAACTGGGGTTTAATAGAGGGATTTAGACCTCCGTCTCCGCAACAAAG
GTGTTGAGGAGTACTCAAAGTGATTCGGAGGCTGGACGGCATTTCCAGTACTGGGGGAGGATTAGTTAGG
CTTGTGTATAAGCTTTGGAGGGTTCCTACCTTCCTGCTATTGTAATAAGTTATGCACTTTATATATATCA
GGACTTGTAATAAATGTAACTCTTCCTATGTAATAACCTTCATTTTTAGAAATGAAAACAATGTTTTGTA
AAGTCTGCCGCTCTTATCTCCG
>CUFF.11684.1_9.ids
CAACAATGCACATGCTCTCAGTCCTACATTGCAAAGGCTATTATATTGCACAATTTAACATGGAAGAAAT
GGTAGCAGCACCATTTCAGGATGGACAACAACCAAAATCTCCTACAGAAGTTGTTTCTAATGTGCTACTG
GGCTCCAGTGTGTTCCTACACAATGTTGGTCTTCAGTCTGCCTTCAAGAAAAGCTCCACAACAACTGTTT
CGGCAATGGCTCAACAACTTCAGGATGAACTAGAGATCGAGAAGCAAGAAAAAGATGGCCTTCAGGAAGA
AGTGGAAACCTTGAAGGCTTAAGCACAAGCATCTCAGGAGACCACTGATAGTATGAAGAGGTCGATGGAA
GAAAATAACAGCCTCCTTCGTCTACTATTAAGCTTCAATCGAGGCCAAGTGCCTCCATCTTAAGTCTGGT
TGACCACTATAGGACCTGCAGCCTTATGGCTGCTATAGTGGCTAGCAACAGTAGCTCTAGATTTGAAGTT
ATCGGATCATTTTAAATTATGCTTAATGTTTAATACTTTGAGTTGAAGTTATTGGATTTGTTTTGGATTT
TAAGTTAAAGGATTT
>CUFF.11703.1_9.ids
CCACGATCCGTGCTTCCCCGGAGGCAACTCCATGAATTACATCGACTCCATCCCGCCCCTCAACGGAGGG
AATTACGAGTTATGGCGAGAGAAGCTTGAGCTGGCGCTTGCGTTGTTAGATATTGATCTGGCTATCACTG
ATCCCTGTCCCATCGCTCCGGTAGACCCGGTGCAGGAAGAGAACGAGAGCGATGATGATTTCAACGCTCG
TGTGCGCAATCATGCACCAATAAAAATGAAGTATGACCTATACAAGGTAAAATGGGATCAATCGAACCGC
AAGTGTCTGATGGTGATTAAGAGCTCTATTATGGATACAATCAGGGGAGCATTCCCAGCATGTACCACCG
CTACAGAGTATCTTAGTAAGGTGGAGAGTCACTTTACTATCTCTTCAAAGGCTTATGCATGCACAATAAT
TGAAAGGCTACTTACCGATAAATACACTGGCGGTGGAGTAAGAGAGCATATATTGAAGATGGCCAGCATG
GCTTCCAAGCTTAAACCTATGGAAATGGCGCTCCCAGATGAGTTTCTGGTCTATTTGATTTTTGCCTCTC
TGCCTAAAGAATTTGAAGCTTTTGAGATTAATTATAACTCACAACCAGACAATTGGGGCATTGAGAAACT
GATTGCCATGTGTGTGCAAGAAGAGGAAAGAATTAAGGCTTCACGTGGTGATTCTATCAACTATGTTGGG
ATATATAAGGCACATGGCAAGGCTCCACAGAATGATCACCATCTGAAAAATAAAGAGGTGGACAAGAATG
ATTGCTACTGGTGCGAAAAGTCAGGGCATCATCAGAAGGATTGTCCATCCTTCCTGAAGCACTTGATCAA
TAAAGGGATTCCATACGAGGAGGACCCTTCAAAGAGGAGAAAGATGCATTAAAGTCGTCAATGGTGTTGA
TGATGAAGTTGAAGTGATAGAACTTCCATTATTATTGAATAATAGCTTCATTCTTCACTTGAATAATGTT
CTCTATGTATCATCTTTCCTGTCATGCGAATTTAAGCTCTCTAATTTATTAGAAATAGAAAAATAGATCC
TTTCATGTAATGATATCGTGATATTCCATGTTACTCCTTTTTTGGGTCGATGTAGAGACCTCCATTGCAT
ATGACTGGTATT
>CUFF.11707.1_9.ids
TTTAACTTAAAATCCAAAACAAATCCAATAACTTCAACTCAAAGTATTAAACATTAATCATAATTTAAAA
TGATCCTATAACTTTAAATCTAGAGCTGTAACTAGCCAATATAGCAGCCATAAGGCTGCAAGTCCTATAG
TGGTCAACCAGAATTAAGATGGAGGCACTTGGCCTCGATTGAAGCTTAATAATTGATGAAGGAGGTTGTT
ATTTTTTTCCATCGACCTCTTCATACTATCAATGGTCTCCTGAGATGATTGTGCTTAAGCCTTCAAGGTT
TCCACTTCTTCCTGAAGGCCATCTTTTTCTTGCTTCTCGATCTCCATTTCATCCTGAAGTTGTTGAGCCA
TTGCAGAAACAATCGTTGTGGAGCTTTTCTTGGAGGCGGACCGAAGACCAACATTGCGTAAAAACACACT
GGAGCCCGGTAGCACATTAGAAACAACTTCTGTAGGAGATGTTGGTTGTTGTCCATCCTGAAATGGCGCT
GCTACCATTTC
>CUFF.11716.3_9.ids
GCGAGGCCTAAATTTTAGCCTTTTAACCTCGATTGAATCAAAGAGGCGCAAGAGATAAATGCTGCGGCAG
AAGCACCCCTGGCAAAGGAGATGCGGTATTTATGGTGTCAGCTCCTCATTACTGGTGCATATTTGAGATG
TTGATGTGTACACTGCGAGAGAAGAGCCAAGCCAATTGTAGGGCAAAACCTATTTGACTTATCATTCTTC
TGTGTATTCTGCCTAGACATTAGTGTGATGAGTAGGTGAGTTCCCCGTTGCGGCGTGTGCATGATCAGCT
GCTGGAGGCGGGATGTCGGGAAATGCTAGAATTATGCTGACTCTTGTCGATGTAAGTGTATCGTGTGTGT
GTGTTAACATATGCACTGGCTGGAAACGTTCCCATGTGTGAATGGAGGATGCTGATGATAGCTTGACTGT
TGTTTCATATTCAGTTAGATGTTTGCGG
>CUFF.11765.1_9.ids
CGGAGTTCATACTTCATATAACTATTTCTTATTCGTGCTGATATTTTTTGGTGTTCATGTACCTATTCAT
TATGCGTCGTTTGCTTGGTACTTGCACATGATTCTGTCGAATTGTCCGTTACATGGCTCACAGGTTTTGG
CCCCAGTTCATTGATTTGCTTGTTGGTACCGCTATTGACCATCCAATGCAGTGTTCTCAAGGTCCAAAGT
ACGTGGACCTTCAGTTGGTGTAATCAGAAGCAATATCCAAGATATTCATCATGCACTTCTACAAAATTTA
GCCATGTGTTCTGTTTGACAAGGAGAAGGAAACAGGAACAAGGTCGGAGGAGAAGAGAAACTCAACTCCA
GCTAATGACAAGCCCATGTGTGCATTGTGATAGCTGGTTGCTTCAGCTAAAAGAGTCGAGCAGACCAACA
ATGCAATTTAGCTGGAGCATGATCAGAATTCTTGTCTGTACTGCAGACACTGCTCTGGGGTCTGTTTATG
CGCAACAACGGTTTATGAGAGGAGAGGTGGCCCCCATCTGTGGCCGCAAAGGAGCTTGGCCAACTGCGAC
AACGACATCCTGGCTCTGGTTGTAATTGTAGTATTTGTTGGTAAATAATTTTATCGAATATTTTGTATGC
CGTTGCAAAGCACGGGCATATAACTAGTTTATAGAATAAAAGTAC
>CUFF.11765.2_9.ids
CGGAGTTCATACTTCATATAACTATTTCTTATTCGTGCTGATATTTTTTGGTGTTCATGTACCTATTCAT
TATGCGTCGTTTGCTTGGTACTTGCACATGATTCTGTCGAATTGTCCGTTACATGGCTCACAGGTTTTGG
CCCCAGTTCATTGATTTGCTTGTTGGTACCGCTATTGACCATCCAATGCAGTGTTCTCAAGGTCCAAAGT
ACGTGGACCTTCAGTTGGTGTAATCAGAAGCAATATCCAAGATATTCATCATGCACTTCTACAAAATGTA
ATGTAATCCTAAGTGTTCGTCCTTTTATTTTCTTTTATTTTTCTTGAGTGAATGAAATGTTACTAAAATT
ATTCGTTTTCCAGATATTTACCATGTGCCATATTCTTTTTTTATATATGGCCCTTGGTTCACACTAATCC
TCTCACATACCAGTTAGCCATGTGTTCTGTTTGACAAGGAGAAGGAAACAGGAACAAGGTCGGAGGAGAA
GAGAAACTCAACTCCAGCTAATGACAAGCCCATGTGTGCATTGTGATAGACACTGCTCTGGGGTCTGTTT
ATGCGCAACAACGGTTTATGAGAGGAGAGGTGGCCCCCATCTGTGGCCGCAAAGGAGCTTGGCCAACTGC
GACAACGACATCCTGGCTCTGGTTGTAATTGTAGTATTTGTTGAAAATGAAGTCAGAGAGCCAGCTTTAC
ATATTGTTCGATGGGACATTTCACTAG
>CUFF.11999.1_9.ids
CAAGTGAGCAAAGCATATACGCGGATACGCTCAAGTGGGCAGGTAAGGGTGCAGGTCCTTGCAATCCGAA
GGTGTCATTAAACAAAGCTTCCAGTTCCAGAGCAGCATCCGCTGCAAACAGTCTACACAGGTGCTCGCGA
TCTATCCGAATCGCTGGGCTGCATGCACATGTGCACGAGCAATCAGCACCGGGAAACAGAATCATTCTGA
TAACATATTTGGCTGGCTGCACGCTGGGCTATCATCATCGACATGAAGACGTGCCGCCTCCAGATCACGG
GATGAGGCGCAAGATCTGGCGGCACCCGAATCCACTGCCCATATCACCGGAGCTGCAGAGGAAGTGGAGG
GGGCTGCGAACGGAGACCGGTTAATTGCTCTCAGGAT
>CUFF.1200.2_9.ids
ATCCATGGCTGTGCTCGGCCTCCACCTCAAGCCGTGCCCTAGGATCGTCTTCCAGCACCCCCTTCACACC
CTTGCCTCCAGCTCGCCAGCACCCTCCGTTCGGCCGGCCATGGCCACCTCGCCGAGGCCCCAGCCACGAC
GTCATCCCCCGCTATCGAAGTCGTGCCTCGCATACCGCCTATTCGATGAAATGCCCAAACCTGTGGACTG
TCGACACCACATCTGCTCCCTCTCCTAACACCCTGTCGCAATTTCGTGTGTTGCCGGTGAGACATCGGTT
TTCTTCTATTCAATTAGTTCTTTGCTTGGTGTCAATGGTTAACTGCGGTTTATGTTTGTGTACTGGTGTG
TGGTTTGGAGGAGAGGAATCCCATATGTGTGAGGACAGGCAATCCGTGCAATAGTTGTTTGATGTTTGGG
GTTATGCAAATCGGAAATCGTCATCATTATCCCAAATATTGATTTGGTTTATGATATGGTACGTTAATTG
ATCACATGCTATGGAAGACGAGTGGAATTGATCTCCAAGTGATGCTGATGGACGAAGCTAAAATGGATGA
ATCAACCAAGTGCCAGGATAGAAGATGCTCACCAAGTGGTCGTCAATTAACAACACTAACTTAGTGTTAT
CCCAGGTTGTAATTTTGTTCTGTTGTGGATGGTGCTAAGTGCCGGTGGGCTCGGCCTTCTTATATAAGTA
TATCCCATCTTTAGCTTCTTTATTGAGGATTGTCACTTAAGCTAGCATGTAATTTTAAACTTATAAATAT
TTTATAGATTTTAAAGTGAAATTCTTTTGAATCACTTTCTTTTGTAATCACTCCGATAATTGTATAATGT
AAACTTATTGTAACATGTAATCATTTTGTAATAAAGAATTTATTTCTGCT
>CUFF.1200.3_9.ids
ATCCATGGCTGTGCTCGGCCTCCACCTCAAGCCGTGCCCTAGGATCGTCTTCCAGCACCCCCTTCACACC
CTTGCCTCCAGCTCGCCAGCACCCTCCGTTCGGCCGGCCATGGCCACCTCGCCGAGGCCCCAGCCACGAC
GTCATCCCCCGGTACGTTAATTGATCACATGCTATGGAAGACGAGTGGAATTGATCTCCAAGTGATGCTG
ATGGACGAAGCTAAAATGGATGAATCAACCAAGTGCCAGGATAGAAGATGCTCACCAAGTGGTCGTCAAT
TAACAACACTAACTTAGTGTTATCCCAGGTTGTAATTTTGTTCTGTTGTGGATGGTGCTAAGTGCCGGTG
GGCTCGGCCTTCTTATATAAGTATATCCCATCTTTAGCTTCTTTATTGAGGATTGTCACTTAAGCTAGCA
TGTAATTTTAAACTTATAAATATTTTATAGATTTTAAAGTGAAATTCTTTTGAATCACTTTCTTTTGTAA
TCACTCCGATAATTGTATAATGTAAACTTATTGTAACATGTAATCATTTTGTAATAAAGAATTTATTTCT
GCT
>CUFF.12059.1_9.ids
AAGTATTTCCTTTTGGTTAACTGGTTCGCAAGAAGCGATGGCGCGTCCACGCATGCAGATACACTACGTC
CCGCCGTACGCTACAGTGCTACACACTGCTGTCCTTGCCTCCTCCAGCTGAGATTGCTAGTGATTTGGCC
CACGCGCGGCGGCGCGGAAGCTGTTCCATGTTAAGCTGCAGTCGATGCTGCTCCTCCCCCTTCTCCACCT
CTCAGAGCGGCGAACGCCTGCAAAAGAAAGCAATCAAACTATGATTTCCCCATGCACGAGAGAGATTCGA
TGCTAAGCCGCAGTGGAATGTAACGTCGAGGAATGTCACTTTTCCTTGCAACCTTTTTAGCGTATATCTA
TATCTATGTAACTGATACGGGCTGTTGTTGCAACAACAGACCATGGTGATTATTTAAAGTAAGCCTAGGA
TTTAGACAACCAAATTCTTTTGAAAGTATATATGCAACAATATAGAAATCCTTTCTTGCT
>CUFF.12143.1_9.ids
TTAGGCTGTTCCCGGCCGGGAACAGCGACCAAACCTCGTGGATCCCTTCCCATGGAAATAAACCCGGCCC
ACAGAAAAACAAGCGTTCGGTTAAGTCCGATGTGGGCTGTATCCAGATCGTTCCTCGTCGTTCCAGCCCG
GGAAACACGCCCGGTCGACCGGGGGTGGAAAATATCCCAGCCTGGACTGCACGCGAACGCGAAGGGCACG
CGACTTCTCGTCGGTGTCGATCTGCTCCGGCGACCGCTTGTCATCGATTATCCCTACATCGGTTTGACTT
GGAGAAGACGAGCTTCCACCATCTTGGGACCCTATACCCTCTCCTTTAGAGAGCTGCACCTGAAGAAACC
AATGAACATTAGGTATTACAAATAAGGGCTGTATTGTATTAATGTGGTTCTTGTAAACTAATTTTTCCTT
TGAATTTTGTAATTGAATCATCCACAGGTGTGCGACTTGCTTTTGTTTATGTGGATCTATTAATTATGTT
CAAACAGTTGCTTCATAATT
>CUFF.1220.1_9.ids
TTAAAAATTATTGTTGTTCACAATTATGCTTTCATGTTCTAATTATGCTCATGTTATAAGTTACCATGCT
TGGAAGGGGGTCTCCAAGATTAAACATGCTTGCAAGGGGGTCTCCTAGATTTAACATGCTCTTATCTAAA
GGTGCACAAAAGAAAAAATCTCCTATAGCTACTGCTTCAAAGACACATGGAGGCTCTCCAAAAGATCTGC
TATCTTTCACTTATGTCCAATCTTTCACTTGTGCCGGTGAATGGTGATGATGCATTGCTGCTTATTGCTG
ACGGCCGCCTGCTACTGCTTGCTACTTGTACCACGACAACAACGATTGCTGCTTGTTGTTGGCCATGTGT
GCGAGGCCTGGTCATGCATAAACAATGGTGCATGTCATGAACTCTTTAACTGTAGGGCATTTCAGTGCAT
TGGATGGATTACTTGTCCTGTAATGAAACCTATAATAATGGTGCTTCTATGCGACTGCTGCAAGACATCA
CTTGTCTGCTATTTCTTGTGTAAACTGAG
>CUFF.1222.1_9.ids
ATGTTGTTTTTTCTCCCTATGCTACATATATTGGGTTCTAGTTCAAACATAGTAACGGAAAAGAAGCGAA
GGCATACATCAAAGTTAAGTGGCGAAGAACATGTTCAGGAGTTGCTCCAAGGTCATTTGAAGAACTGTCG
GGTAGCGTTCAGGATGGAGCCTGAAATTTTCAAATCCTTGGCAAGTTATCTTAGAAGGGAGGGGTTGGTC
CGTGATACAAGGATTAAGGTCGAGGAAAAGTTAGCATTCTTCTTATACATGCTCAGCCATAATGCCTCAT
TTGAAGATCTAATAGAAGAATTTGGGCACAGTGGTGATACATATCATCGTCACATCAAGCATTTCTTTGA
CCTAGTTGTTCCTACACTCTCCAAGCAATTCCTGAAGCCACCAAATCCTAATCATGTCCATCAAAAAATT
GAAAGGAATCCTAGGTTTTATCCCTACTTCAAGAATTGCATTGGTGCAATCGATGGCACTCATGTGCCTA
TATCGATATCACCTGACAAAGCCGCTCCATTTAGGAATAGGAAGGGCACTCTTACTCAAAATGTAATGGT
AGCGTGTGATTTTGATCTCAATGTAACTTTCATATCCACTAGGTGGGAGGGGTCCGCGACGGATGCTAGA
GTTCTTAGGGCTGCAATGAACAATGGCTTTCAAGTACCTCTGGGGAAATTTTATTTAGTAGATGGCGGTT
ATGCCAACACACCATCTTTCCTTGCCCCATATCGCGGAGTTAGGTATCATTTGAAGGAATATGGGGCAGG
TCGTCGAAGACCACAAAACTACAAGGAGATCTTTAATCATCGCCATGCAGTGTTGAGGAATCATATTGAA
AGGGCCTTGGGAGTTATAAAGAAACGCTTCCCCATACTTAAGGTTGCCACGTTTCACAAAATAGAAAACC
AAGTGAAGATACCGGTAGCAGCTGCCGTGTTGCACAACATTATTCGGTCTCTCAAAGGAGATGAACAATG
GTTAGAAGATCAGGCAGAAAATGTTCAAGGCAATGTTGTTGATATTCCAGATGGAGATCAAAGCAATGAT
CAAGGCAGTGAACAAGGCAACAATCTCAGAGACACAATTGCACAACAAATGTGGATTGATTATCAACAAT
GCAATTAGTGATGCATTATAATATGTTTTATTGTTATTGGGATTGCA
>CUFF.12585.1_9.ids
CATAGATGAGAAACACTTTGATCTGCTTAACTATTGGAAGGTGAATAGTCATAGATTTCCTGTGGTATCT
TCTATGGCAAAGAGGTTCTTGGCTGTTCTAGCTAGCAGTGTGTCATCAGAATCCACTTTTAGCACTGGGG
GTAGGATCCTTGATGATTACAAGAGTTCATTGAAGCCAGCAACAGTCCAGGCTTTGGTGTGTGCTTCTAG
TTGGATACGTGGGTCTCGAAGTTCACCTATTCTTGTAACTGGAGAAGGTGATGATGGTGACATCGAGTCT
GTGGAATTTCCAAAGTGTGTGGTGGCAAGTAATTAGGCACATGGTCACATACTCACATTGAGGAGATGGA
GGAGAGGGAGAGATAGGACCCGGGAGAGGAGACATGAGAGGCACATGGTCATTATATTTTGTTGGCTGTA
ACTGTAAGCCTGTAATTGTTGGTTGCAACTTGTAAGTTGCAACTGTTGCTAACCTGACATATTTTGTTGG
CTCCCTGCAACTTTGTCCTGAACTCCTGAACCTGAAGTCCTGATCTATAATTGTTGGCTGCATCACTGCA
TGTATTTGGTTCTAGAACTGAAACTCTGAAAGTATGGAATTATGGATTATGGAATGGAATGGAAC
>CUFF.12661.1_9.ids
CGTCACCCCGGTGAGATCCCGATGTTCCTTCTCTGTTCAATTCTGCATCAGCGTCGGTTCCCTGCTATTA
ATTGTGTATGATTATATTTTTATTAAGGAATAAAATCCCTGGAAATTTGGTGGAGAAGAAGGTTCAGTTC
AACACTCCCTACGTGTTCGATGATATGCTCAAACCGCTGGTCGTCGTCGTTCTTGCAAAAAAAAATCAAG
TCGGATCAGGATGTGGTACGCTAGTTGATCACGTGATGCGGAAATCGAGCTGAGTCGACCACGAGATGCT
GTTAAGCGTGGGCTTCTTCGCAAGGAGATACTGATGATAAACCTGAAGATGGATAATCTGAACGAGTGCC
AACACAAAAGGCTGGTCACCAAGTGATCGTCATCTAACAACACTCACTTAGTGTTTATCCCAGGCAAGCC
CCGGTGCATTTGCCACCTCCCTTGTGTTTACAAAATTTTATCACTTATATGCTGCATTAGGTGATAGGAG
TTGAGTGATTAAACACTTGATACATTACCATCCTTGAAAGGTTGATTACCA
>CUFF.12721.1_9.ids
GTCTTAATCTGTTGATATGAGTTGAAAATTGATGTGTCGATCTGTGGTTTGACCTAGTGTTCTCGTCATG
TCTATGTTCTGGTCGAGGCCCTAGATACGTGATTGAAGATCCTTTGTGGTGATGAAGGTGAAATCAGCAT
AGCACTCGCCAAGCGTTCTACAGAAGAGCCCTCAACAGAAGGAGTGAAGATTCAAGATGAAGTGGTAGCT
GAAGAGGAGTTTGCTCTAGTGCCTGTTCATCAAGTGGATGTAGCCATCTAACTGATCATCATGGTAGAAG
TATCTAGAACCTCTTCTCTGCAACAAAGGCAAGCCCCGGTGCATTTGCCCCTTCCTTGTGTTTTAAATGC
TTTATCACCTTAAATGATGCATTAGGTGATAGGAGTTGTGTGATGAACAATTGATGCATTACCATTCCTT
GGAATTTGAATACTATACCTTGATCCCTGATTTATAAAAAGAACTGATAATGCTTAACCCTGCTTAGAAA
CTGAAAAATCATTTGTTTTCAAAAAGAATGATTGTGGAACATTGGTTATGGGCTTTTTGATTCAAAAATC
AAAGCAAACTAAGGTGATGACTCCACTTCGGCCGGAGTGGGCTCATCATTGGAAAAGAGTACCCCTGCCG
GGTACCAAAAATGGGGAAATGGTTAATAAATCTAGACCAGGCGCTGAGCAGACAGAGTCGCCCGTCTATG
TCGATCAAGGACCGTACCGTTGACTGGCCTGTTGTGGTTGAGACTTTGCAACTAGCCACATACCCTGGTA
TGGGACAGGGTAAGCTTGAACCCGGCTATTCCATACGTAAAGAGACAATCGCGCACTGGGAGTGGAGAGA
TGGTGGGAGTAGCATGTACCCTCCTGGCATAGTAGCACGCTTGATAGGATAATGTGCTCTCGGGTGGCGC
GGACCTGTTCATGTAGTGGAGGACTCCGTGGGAACGGTTGACATATGCAAGGGTTAAGTGCTACATATGT
CGTGTGGTTAGAGATCCCCAGCTGGGTATAATCGGTTCGAATCGTCGTTGCTCCTCGGTTATGGAGACTC
ATCCCGGTGACCATCATCGTAGTTAGCAAGTGAAATATGAGAATGAATAAAATGGAGCTAGTATAGGCCA
AGTGCTTGAACTAGATCAGGCAAATATAGATTCAGGTAATAACCTAACTAGTGAAATAAAACTTAGCTTA
AGGATCAACTGGTAGCAAGCTTTTCTGCAAAAAAGGAGTCTTTGATCATTGATAAACTTTACCTTGACTC
CCAATCAGCTAGCATACCCTTGAGAGTCTTTTCTTTAGTCGGGTAAGTCTTGCTGAGTAATTGCGTACTC
AGGGTTTTATCCCCTGTTGTTTTTGGAGGAGAAGTTTTATTCCCTTATCTTTTGGTTAGTTACTTCATGT
GGAGGCCTTGAAGCTTAGAATGTTTATGTGTATCTCTTATGGAAAGGCTTCACCCTTCCTATTATTGTAA
TAAATTATGCACTTTGGGTACTATCAGGACTTGTAATAAATACATCTCTTTCTACCTTGTAAAACTTGAG
TTCTGAAATGTAAAGTGTACTTTGTAAAAGTCTTCTGCTCTATCTCCAATGTGTGTGTATCAAATGTGAT
TACTGTAATATACCTGTTATGTGGG
>CUFF.12724.1_9.ids
AGAAAATTGGCCACACAACCATAGACTTGGGTGTTGCCTTAGAAAACCTGGAAACGCAACAGGAGGGAGA
CCTGGCATGTGCCAAACCAATGGAACGGTTGCAGGACGTTCGGGGTCATATTGTTTGCTTCCCTTTGGAG
TTCATGTGCCAAGAGGACTTGAGACCTTTCTTCAGTGAGAGCGAGTATTATACATCTCCACAAGTTTTCC
ATTAGGGCTTGTTCGGTTATTTCAATTTCATGTGGATTGGTGTGTATTGGAGTGAATTAGGATGAATTTT
GACTTGCTATGGATTTAAACTGACTCAATACCATCTAATCCACATGGATTAATGTTGAAACGAACAAGCC
CTTAGTGTTTATTTTCCCGCTTTTGGCGAAAGTCCGCCCATAGGTACATGTTATAGGGTTATTATACTTG
TATATGCCTAGATCGTGTCTCGTGCCTGGATGAATAGGAAAAACAAAAACAAAGGAACAACCATATCCTT
GCTAGTTTCGGGTATATAGGATATGACGGCCAAGATTTGTACAGATCGTTTATCAGAGTTAGTTCGGGCA
GCAGATGTTGCCCTATTAGATGAATTCTTTTATGCAAAATAAAATGCACTTAAAGCTGAATTTGATGCCT
TGTAGTCTTGTACATTGAGCATTGGCAGATTCTGTTGAAATTTGTTATCTGATCATTATTGTGG
>CUFF.12791.2_9.ids
GCCTACAGACATCAGGCAGCTCTCCCGAGCATGACATCGTTTCTGTTCACAACTCTTCCGAGCATGCCGT
CGTCTCCTTTGTCATCATCATCAGCTCAGATCTAGCAACTTCGCCTTCTCAGAGTGTTAAGTGGAAGCAA
CATATGAAGCTGACATGGAAAAGGAAGATGGAACGACACTCCACATGAAGCTTGTAAAAAAGGAGTCAAA
CTCAATTTAGTCTAGTGTCAAAGTTTATAATGAAGGGACTTGTACTCTGTTTCTATGTTATATTATCTAT
TTGTACGTGTGAATGGAGATGATCTTATGTGTGGGATGATGGATAGATTAACTTTGATGGATATTAGATG
ATATTTAAGTTAAACTTTATCGGATATTAGATGATCAAGTCTGGTGCATGTTTTTTAGATTTTTAGTGAT
GTTTTATTGTGTTTTTTATTTTTCTAAATATTTCCTATTTTTCTTTGATTTTTTTGTGATTTTCTGAAAT
ATTTTGTCTCAAGAGGGGTTTTAGCCCCTTGGTTGCCAAACAGTGGCACGAAAATACGCTCGAGTGGAAA
AAATCCTCCTATGAAATTGAGGTGTCATTTAAAATCCCTTGGTGGATTAATTCCCTAGGTTTTTTGTCCA
TTTGTCGGCAAACTTGCCCTTAAGGAAGAACCCAGGGACCCCGGTGCAAAGCTGTTTTTCTTAAACCTTT
AAGATTTATTCTTTTTAAATAAGCAGAGAACTTGAAAAATTCATAACTTGAGTTTTATTCAACCAAATTT
GATCAAACTAATTTTGTTAGGACCTACATATTATGAATTATCCAGCAAAAATAATAAACACCATGGTTTT
AGCAAAGCTTTTTAGAGTTTGGATTTAAACAAGTATACTGCCCAAACCTTAACAAAATG
>CUFF.12796.2_9.ids
CTGCAGCTCAGGAGGTTGGCACTTGTCAGTTGTCACCCATGGTTGACAGGGAGAAGAGAATGCTGGCCTC
ATGAAAAGGTGCTGCCTTAGCTGCCAGCCTCATGAAAAGGTGCAATAAGTAACTTGGATGATTATACACC
ACTGCCCAGATGATCTCTTAGTAGTGTTAAGGGGCGCATCACGACATCACGTAGCTACTTCAAAAGGAGG
AGGATATGTAAGCTTCATAGGAGATGATCGCATGCAAACCAGTGTATGTATATGGAGTATATCGATCTAA
TGCTTTAGGGCTCGTTCGTTGGCGGTTCCAGCTAAATTTTGTATTAACATTGATTAGCTAGAACAGTTTC
TAGCCTCAGCCCAAGCTAAATTTGAAGTGAAGACTTTAGGTAAAACAGAAATGCAACTATAACACAACTG
GGTTAATTTTACATTCGCTCGGATGCTGAGATGTCCAATTTTCAATAGTGATGTAAGTAAAGAGCAC
>CUFF.12822.1_9.ids
CTTTACAAAATATATTTTACATTTCCAAATCTCAAGTTTTACAACATAAGAAGAATTGTAATTATTACAA
GTCCTGATAGTACCCAAAGTGCATAACTTATTACAATAATTGGAAGGGTGAAGCCTTTCCATAAGATGTA
TACATAAACATTCTAAGCTTCAAGGCCTCCACATGAAGTAACTAACCAAAAGATAAGGGAATAAAACTTC
TCCTGCAAAAACAACAGGGAATAAAACCCTGAGTATGCAATTACTCAGCAAGACTTACCCGACTAAAGAA
AAGACTTTCAAGGGTATGCTAGCTGATTGGGAATCAAGGTAAAGTTTATCAATGATCAAAGACTCCTTTT
TGCAGAAAAGCTTGCTACCAGTTGATCCTTAAGCCAAATTTTGTTTCACTAGTTAGGTTATTACCTGAAT
CTATATTTGCCTGGTCTAGTTCAAGCACTTAGCCTATACTAGCTGCATTTTAT
>CUFF.12950.4_9.ids
AATTAACAAAAAAAATTGTCTTCCTTGTTCACTCACTGAGAACTTGTGGTGATAACGGTCCCAGGCCAGT
TGCGAGCAACATATGGGTTGTTCTCGTGAAGGAAGTTGAACACCTCGTCCAACAGCTGCAACAGAAAAGC
TCAAGGTCAAATTTCAAAAAAAGAACGTGGGCATGAGCGTGCGCAATACACTAGTGTTGGGACCATGCTT
CGTCGCCGAAGGTCCTGCAAAAAGAAACAGCTTCGGCTGAAGCTGCTTGAACATGATGCCGAAGACACCG
TTCACGAAGCTTCGGAGCTACAACATATCCGAAGACGAAGGGTCGAACCGACTTAAAGATAGAATGACCA
TTTAGCCCATAAGGGTCTGAGTCATTGTTGTAAACTTTTATGAGGGGCATAATTGTAATTCCTCATGAGT
TGTGTCCTGTGCCTATAAATAGTGAACAGTATTCCTTTACTGTTCACGGATTCCTGTAATTGCCAACGCA
TCACTCGGGAATTATTGTTTGTCAAGGCAAAGGTATAAATGTACCTAAACATTGTGTTCAG
>CUFF.12991.1_9.ids
CCGTTTCCAGCTCGCCTGGCCGTGGTGCTCGCCCCTCTGCTATCTCCACGCCCGAGCTCGTCCTCCAGCT
TGCCCCATGGCGCTCGGCCTCACCCCCTTGCCCCAGCGCCATCGGCTCCCCCTCCAGCTTCAACCTCGCC
GTCGGTCTCGTCTCTGTTCAAGCTGCCATCGCGCCGTGCCGGTTGTCCATCTTTGATCCTCGCCTCGACG
TCATCTTGCCGTGCAACGCTTGCTTGGTGCTCGACAAAACGCCTGAATTAGGACCATCGTCGTTCCGCGC
GTCAGCAAGAAAACCCAAGAATCGGGTGAAGACGAAGCTAGCAGCGTGATATTCCCTAAGCGCTCGATAA
ATTGCCTGGATCGGAAAATCGCTACCGATCTCGCGGATTCGTGTCTGATGTGGAAACGGTAAGCTGATAA
ATTGTTTAGAATGGTTCGATCGTTAAATAAATTAATGTACTAGTGTGATACTCATTAGTTGCTCGATAAA
TTGCGTGAGTCACGAAACTCTCGTCGACTTTGCAGTTTTTGCGATTATCGAGCCAGGTTCAGTTATAGCG
AGTTATTTCGCTATTC
>CUFF.12995.1_9.ids
CCTTGATGGATTCAACATTTGGAAAAGATGTACCTCTGCTAGGTACCAAAATTTGGGTTGTAATAATTAA
GCTAAGACCAGGCAGTTGACTTGCACGAGAAAGGAGTCTCGGTGTAGTGTCTCCGTCTGAGTCGATTAAG
GACCGTGTCGATGTAGACTTGATGATCGAGGACCCTTTAACTGGTCACATACCTCGTCATGGGTAAGCTT
TGCCTCGAGCAGACTAATACCAGAATAAGATACCACGCAATGGGAGTGGAGAGATGGCGAGAGTAGCGTG
TACCCTCCGTGGCAAGAGGCTGGACGGTGGTGTATCTGTGCTCTCGGTTGGCGTGAACCTGATCTGGTCT
TAAGAACCCCGGTGGCGAGTTGACATATGCAAGGGTTAAGTGCTACATATGTCGTGTGATTGAAGATCCT
CAGCTGAGTATAATCGATTCGGATCGCCGTACCTTCGTGGTTATGAATACTTGGTCACTGCCCTACACGT
AGCAATCCAGTGAAGATGAAGGGATGATGAAAAGACGGCTAGTATAGGCCAAGTGCTTGAACTAGGGTAG
AAAGAACTCTAGATGCAGGTAACTTTACTTAACCTGATAAGTAAAATTGGATTTTAAGGATCCACTCATA
GTAAGCTTTTCTGCAATACAGAGTCTTTGATTCTTGATAAGCCATACCTTGAATCCCTCTAGCCAGCATA
CCCTTGAGAGTCTTTTCTTTAGTCGGGTAAGCCTTGCTGAGTAATTCCGTACTCAGGGTTTTATTCCCTA
TTGTTTTTTAAGTCATAGATTTGTGCTGCTGATGATGGTGTTAAGTGCTGTTGGGCTCGGCCTTCTTATA
AGTCTAAGTACTCCTTTTATACTTCTTATTGAGGATGGCCATTTGAGCTAGTATATATTTCAAACGTATA
CTTTTGTAATCACTTCGATAAAATAATGTAAAATTTTTGTAACTTGTAAAATTTGGTAATAAGATTTCTG
>CUFF.13020.1_9.ids
CTCTCCATTATCCTCAAGCGGACAGCCAGCCATTCGCTTGAGATTTTTCTCTGCATCGTTGAAATATCTC
ACACACGTTCATCCTCCAGCCCAACCGTTCTCCTTTATCTCCAGCAGTTCCTATCCGGTGAATTCCCAGC
CGCTTGTGCCATCTCCATTCTCCAGCACGCAGCCTTGGACATCGCTTCGTCTCCTTAGCTGCTCGCCGGC
GCTCCTCTGCAGGCCGCGCCCCTCAAGCTCGGCAGGGAGCTTTCTTCCTCCCTCGTCCGCGGCTCTCTCC
TGGCGCCTGGGGCCGCGCGAGCAGCCCTCCGCTCGGCTCTGCTCCTCCCTGCTCGCGTCAACCAGCTCGG
ACCGAGCGCTCTGACGTTCGCTTGCCGTAGTGCTTCTTCCCCAGCGCGTCCTCTGCCGCCCGCCAAGGTG
GTGGCGCCCATCTCCCTGGCCCTGGCTCGGATCCCGCTCGGCGCCCTGACTCCTGCTCCCCTCACCGCAT
CGTCCCTGCCCATTTCCCTCCTCGGCAAACTCCCCTGCGAGCTCCAGCTCGGTTTCTTCTCCCTTGCCGC
TCGGTTCTTGCGTCTTTCCCCTGTGCGCTCGACCTCCGGCTCCAGCGTCGAGCTCTGCTTTGGTGTATTG
GGAGGTTCGAGTGGCGCTGATGGGTTCTCTGCTGGCACACCTGGTGGTGGTACCTTGCTGCTAGGAGGTA
GCGACAGCTTTGGCAACAGTAACGTTGGTGCTCGCCAGCTTTGGCAACAGTAACGTTGGTGCTCGCCAGG
CGCTCAACAAAACACCTGAAACCAAAGTTCGTATAGTACCTGTCAAGCGCTCGACAAATTGTCTGCATCG
GAAAATCATTAGCAACCTCGCGGATTCGAGTCAAATATTGAAATGGTGAGCTAATTTGCT
>CUFF.13083.1_9.ids
ATTTGTTCCTTATAACATGGTCTTTCACTTTGCTATAGCATTCCTACCCCAATTCTTCTTGGATTAATTA
CCACAAGGGCCCAAATTGAATAAAAACACACAAATTCAGACTTAAATATTATTCTAAGTCTGAATCCTAA
CACCTGACAGTCCACCTTTTTGCCAGTTTTATTCCCAAATTTATGTGGAACCAAGTCCACCTCACTTTAC
AAAACTTACTCTCTTTACTATGGTCTCCAGCTTTGCTATGGAAACTTTAATCCAAAACCCCATGAATCAG
TCACAAATGAATTCCAAACTAGGCATACTGCTGCAATTCAGTTCACAGAACTGAATAAAAAAATTCAGTT
GTGTCCAGCCTAACAGTCTAACTTTAGCCAACCTTTTCTCCAACTTTTACACAGAAAAAGACCAAGCTCA
CATTACCAAAGTTATTCCTTAGATATAGCTCTACTACTTTGGTATAGCACCCCTAGGTTAAAAACATTCA
GAACAATTTTTTTACGAAGCACCAAAGTGGAGCTCAACACACTAGAACCTAGTTTCAGCCTTCTGCACTA
AGTCTGCGATCCAAAAATCCAACAACCTATTTTTTAGCGAACTTTACACCTAGTTCCCAGCAACAGACAG
TGGTAGAGTACAAGTAGTAAATGGTGAGCTTCACTGACCTTTGCCGAGCATGGAACAAGTAGTACACGGC
CAAGAATACTTGTGGGAAACTTTGTCCACGAGGAGGTGAAAAACGGTTGGGTTTGGTCACCACAGGCAAG
AGGTTGGCATTCAGCTCTAGAGTAAAACAAACTTGGTGGCTGAAAGAGAGGATGCACACCAGCAAGAATA
CCAGGACTCCAACACCTTTGTAGTGGACTGGGACTACAGCTCGAGAACAAGGGAGAAAAGCTTTTCTGAA
CTCAGCCGTGGAACACACTGAATAAGTAGGCAGGGGGAGGGGTCACTGAGCGCATCCAGTCCATGGGGAG
AAGGGGGCAAACCTGGGCTAGGGAGGGGGTTATACCAGCAGTACATAAGGACTGCACACTCAAGCAGTGA
ACTTTGGCTAGAATTTGAGGGCAAGGAAGAAATCTTCACTCAATACGGCAGCCCAAGGTACTGAATATAG
GGGCAGGTGCAGTGGAGCTCATCCACGCTTGATGAAGGAGGATTCCTAGA
>CUFF.13160.1_9.ids
TGATTGCACAAGCAGAAGCAGGATCAAACTCGCCTCCAACCCATCTATCCATGAGTTGCTGGAGAAAACC
ATCACCCCAATGTAAAATTGCAGCGGATAGAAATTTAATAATATGAAGAGAGGTAGGTAAATATATCCAA
ACGATATTCTCGCCGATGCTACGAGCTCCCACTCCAGTCAACACCTCAATCTACTTCCAAAACTAAGTTG
CCTCTGCAAATCTAGCCAGCGTCATTTCCATCAAGCTTTAGAGCAAGTCCGATGCTAATCTTTGCACCAT
GATATCAGAATGAGAAACGATGAATAAACCATAAGCAAACCTCCACCCTTCAACTGATCTTTTCATAACC
AGCAAAGACCCTCCTTGCATCTGAAGTTTAAGGAGGACAAACAACTCATATCAGATCCAATCCTGCAGCA
CATACGCTGAGAAGGCGAAGATGAAACAAGATCGACACGAGAACTAGACGAATTGCCGGAAAAAATAAAC
CGCAAACCCAACAATCCCGCCACCGAACGCAGGCCCACTCCAGCGTGGCACGAAAGCTGAACGTCCCAAG
GGGATCTGCAAGAGCACGGAAGCTCAACAGCAGCAGAAAAGATCAACCGGAGTAGAAACCGACCCAGCTC
GAAGTCAAAACAGAGAGTACAGAGAAGGAAGAAATGGAAATCGCAAAGGCGTCATGGCGACGAATGGACA
AAGGGCAAGACAGGGACATGCGAGGCGAGGCACTTGAATAGCAACATCGACGCGAAGAGATGAAAAACCA
GAGTGCGAGGAAAATCCACCTCCAATGTCCTCCCTGCATCTCAAACCTTGCTACTACTACACCAGTGATA
TCATTGGACCAGCGATATCATTGGAGCGCCAGAATGTTAGCCAACCATTCAGATCTAAAATCACTGAAAA
CAAGTGATGGAACCAACGCAACCGGAATGATCTCTGACCTGCCCCCAGTTTTAAATATCAGTTCTTCGCT
ACAGGGATTTCCAATTGCCAAACTTACCCTGCAACCACATGTAAAAGCGAGCACAAAAATGTAGATAAAG
CTAATCCCAAACCAAAACAAGTATCATGACCGTTGGACTACCAATTACTTGAGCTAAATGATCTGCAGAA
CGCAGAAATGATAGCAACACAAGAATTAAAGCTTCAGTCAGAGCATATATAGCATGATGAAGCAGAAACA
C
>CUFF.13163.1_9.ids
TCTACCCATCTCTGCTTGAATCTCCCAAGTCCCAAACATGTCCAGTGCCTTCTACCACTACAGATTAAAT
TAGAAGTAACCGAATTTTCATCATGGTTCATATACTAGCATTGCATTTTGTAAATTAGATAAGTTTAGTA
CTCCCAACACATATTCCGTGTAACAAGCCCATGCAAAAATATGAGAAGACCTGCAACAATGACCCCAATC
ATTATCTACTTCCAGGTAGAAGACACTGAACAAACACAATGAGCTAAAGGTTGTTGTAGGTTTGAATAGA
TCTGGATCTTTCGGTGCCCATGCAAGTATCCCACCTAGAGATCTGCAATCAGCAAGACCACCCCCTCTGG
TAACTATCAATTTGATAGTGAGAACCGAGAACACTTAAACAACATGAACATTCATCAAATAATGTGGGAT
ACGAAGTCCGATCATTTGCCGCCAAGTTCAACTGCAAAGTCCTATCTCCATTGCGATGCCTCCAAAACTG
CAGATTACAATCATATCTTTGAAGGTAGCCTACGAGTGAACTAAATTTCAAAGAACATTTGACAGGATAG
GATGATTTTTTTTGAACCCTGAATAGTTT
>CUFF.13164.1_9.ids
GGAGAGAAACACCAGCCCAAATATAAAAAACAAGAAGAGTAGATAGTTTATGAGGGAACTAAATTTTCAA
AGAACATTTGACAGGGTAGGTTAGTTATTGAACAAACACAGGGAACCCTGAATAGTTCAGAATTATTATT
GCTGACGCAGAAGCAGAATCCAAATCAGGCCCCAAATCCATCCATATGCAATCCAGTTGCTGTAATCCAG
TTGCTGGAGAAGAACACCCGCCCAGAAATAAGAAACAAGAAATTTAAGAGTACCAATAAAAGAGAGCATG
CCATGAAGTTAGTTCAGTCAAAGCTTCAATCTACGTCCAAAACATCACCTATGTTGCCTCTACATCATTT
TTCCAATCAAGGACAATCATCAAGCTTCTAATTAATCAGGTGGCTATCTTCACACCCCCATGATTGACAT
AAGAATATCCATGTAACAAATCAAAACCAACGAACGTAAACAAATCTCCACCCTTCAACCGATCTCTCCA
TAACCAGCAGACCTTTCCTTCCGCATCTAGGAGGACAAAACCAGCCCACCTTTCATTTTGCATCAACACA
ACCGGAATGACATTCTGACCTGTCCCCAGTTTTAAATACAGGATTTTTAATTGCCAAACTTACCCTACAA
CCACATGTAAAAGCAACCACAACAACATAGATAAGCTAGACAAAAGCATCCATAGAAATCCCAAACCAAA
ACAAGTATCGTGACCCACTACCAATTATTTGAGCTAAATGATCTGCAGAACACAGAAATTCCAGCAGCAC
AAGAGTTAAAGCTTCAGTTGAAGCATATAGAATGATAAAGCAGAAACAAGTTTGATTAAATGAAAGTTAG
TGCTGTAATTCTACCCATATCTGCTTAAATCTCCCACCACATCCCAAACTTGCACAGTGCCTTCTATCAC
TGCAGATTAAATAAGAATTATCTAAATTTTATCATGGTTCATATACTAGCATTTTATAAATTGGATAAGT
TTACTCAACACATTCCGAGTGACAAGCCCATCCAAG
>CUFF.13168.1_9.ids
TGGAAATGCTGCCTCTAGATCTGCAGAGGCAACCTAATATTGGAAATAGATTGGGGCGTTGATTGGACTG
CAATTCGTAGTATTGGCGAGAAGATCGTTTGGATATATTTACCTATCGCCCATCATATTATTAAATTTCT
ATCCGTTGCAGTTTTAATTTCTTACATTGGGGTGATGGTTTTCTCCAGCAACTCGATTAAATGGATGGAT
TGGTGGAGGCGAGTTTGATCCTGCTTCTGCTTGTGTAATCAGTAGTTCGGAATTGTTCAGAGTTCCTTGT
GTTTGTTCACTAACCATCCTTCTGTCAATGTTCTTCGAAAACTAACTTCACACATAGGCTCCCTTTAATG
TTTCGTTAGTGTATCTGCAGTTTTGGGAGACATCACTACAGAGTTCATCCCCCTAAATGCATAATGGAAG
TCCTTGCTGGTATTGTCCTCCTAGATGCAAAAGGAAAGATCCCTTGGTTATGAATAGATCGGTTGAAGGG
TGGAGTTTTGGGAGATGCCACTCCAGAGTTGGTCCCCCTAGATGCAAAATGGAAGGTCCTTGCTGGTTTG
TCCTAGATGCAAAAGGAAGATCCCTTGGTTATGGATAGATCGGTTGAAGGGTGGAGAGGCAACTGAGGTG
ATGTTTTGGACGTAGATTGAAGCTTTGACCGGACTAAGTTCATGTCATGCAGATAACATCGTTGGGATAT
ATGTATCTCTCACTCTTCTATTGGCACTCTTAAATTTCTTATTTCTTATATTTCGGCTGATGTTTTTCTC
CAGCAACTGGATTACAACATCTGGATTGTATATGGATGGATTGGAGCCTGAGTTTGGTTCTGCTTCTGCA
TGAGCAATAATAAGTTCTGAACTATTCAGGGGTCCCTTTTTGTTCAAAGAACAATTCTATCCTGTCAAAT
GTTAGTTCACTCAGGCTACCTAATGATCGGACTTTATCCTATCCCACATTATTTGATGAACGTTCATGCT
GTTTGAGTGTTCTAAGTTCTCACTACCAAATAGATAGTTACCAGAGGGTGGTCCTGCTGATTGCAGATCT
CTAGGTGGGATATTTGCATGGGCACAGAAGGAACCAGATCTATTCAAACCTACAACGAACTTTAACTCTC
ATTGTGTTTGTTCAGTGGTTCTACCTTGAAGTAGATAAACTTATCCAATTTACAAAATGCTAGTATATGA
ACCATGATGAAAATTTGGATACTTCTATTTTAATCTGCACTTCTGCAGTGGTAGAAGGCACTGGATATGT
TTGGGACGTAGGAGATTCAAGCTGATATGGGTAGAACTACAACTTCGATTTAATCGAACTTGTTTCTGCT
TTATCATGCTATATGCATTAACTGAAGCTTTAATTCTTGTGCTGCTGTCATTTCTGTGTTCTGCAGATCA
TTTAGCTCAAGTAATTGGTAGTCCAACGGTCATGATACTTGTTTTGGTTTGGGATTAGCTTTATCTACAT
TTTTGTCCTCGCTTTTACATGTGTTTGCAGGGTAAGTTTGGCAATTGGAAATCCCTGTAGCGAAGAACTG
ATATTTAAAACTGGGGCAGGTTAGAAATCATTCCGGTTGTGTTGGTTCCATCACTTGTTTTCAGTGATTT
CATATCTGAATGATTGGCTAACATTCTGACTCTCCAATGATATCGCTGGAACAGTAGTAGTAGTATTAGC
AGCAAGGTTCGAGATGCGGACATTGGAGGTGGATTTTCCTTGCACTCTGGTTTTTCTTCTCTTCGTGTCG
GTGTTGCTATTCAAGCACCTTGCCTGTCCCGTCTTGCCCTTTGTCACTTCGTCACTGGCGTGTTTGCGTT
TTCCATTTCTTCCTTCTCTGTACTCTCTGTTTCGACTTCGAGCTGGGATGGTTTCTTCTCCGGCTGATCT
GTTCTGCTGCTGTTGCGGTTACGTGCTCTTGCAGATCCCCTT
>CUFF.13510.1_9.ids
TAAGATGGCTATTGCAAGATGGTGTGATAGTAGTGATCTGGTAATTTGCACAATGGCATTTTCTATGAGA
CACAAGTTTGATAAATATTGGGAAATGAACAATTTAGCTTTGGCAGTGGGAGCATTTCTTGATCCTAGAT
ACAAACATAGGATGATTGAGCTATATATGTCTAAGATGTATGGCAGTGATAAAGCCGAGTTAGAGAAATT
AGTATTCATGAATGTTATCAATGAATTATTTGCATATTATTCAGCAGTCATCAATGCAAAATCAACCACA
AAAGGTTCTAGTTCAAGAGAGAGTGAGTTTGTTCCACATAAAAATACTTGTTTGGTGGATGAGGAGGAGG
ATGAGGTTGATCTTGATGAGTTGTATGCAACAACAAGCAATGACAAGAAGGTGTCAGAGTTAGATTTGTA
TATGAGCGAGGACCTAGTGAAGGTCAATGACAATGAAGCAACATTTGATATCCTATCATGGTGGAAAGGG
CAAGTCACAAATTTTCCTATTCTTTCTACCCTTGCTCGTGATGTGTTGTCTATGCAAGTGTCTACTGTTG
CTTCAGAGTCTGCATTTAGTTCGGGTGGACGCATTGTTGATGCATTCCGTTCAAGACTCAAACCAGAATT
TATTGAGGCATTGGTTTGTTGTAAAGATTGGAAGATTGCTTCGGAGAAAGATTTGGAGATTGAAATTAAA
ACCTTAAGTGAACCTATGAATGACGTTGACTTGGAGGATGCTGCTGCAATTGGAACTTGAGAAGTTAAAG
TTCAAGTTACCATGGATGATGTTGAACTTGTTACTTATTGTTGTAATGTTGTGGAGCGGAGGTTTGCTGG
TTGTTTGGTTGTTGCAACTTTATTTTCTTATTTGCACTTCTTCACTTGAACATGTTAATTAATGTCAACT
ATCTACTATTTGTTATATACTTGTGGATTTGTGGATTATGCCTAAAATAGG
>CUFF.13552.1_9.ids
CATGCTTTAGCAAATTTCCCTTCATTTCCGGTGCCTCCAAAAGGTATATATGTTTTGTTTCATTCAATAT
TTATATGGATTTTTTGTTTTGCTAATTTTTTTGATATAGGTAAGTATTATCTCGTCGACTCTGGTTATCC
AAATCGACAAGGATATCTAGCCCCTTTCAAAGGAAGCACATACCATATACTAGAATTTCGACTTCGTAAT
GGATGTCCTCCTCAAGGGAAGTATGAGATATTCAATTTCTTACATTCATCTCTTCGAAATGTTATTGAGA
GGGCTTTTGGAGTCTTGAAGCAGAAGTGGCGTATTTTGAAAGGCATTCCAAGTTTTTCTACACGTACACA
GAAACATATAATAATAGCTTGCATGGCGTTGCATAATTTTATTCGTGACAGCAATTCAGAAGATAAGTTG
TTTGATAGATGTGATGCTGATGAGGAGTACTTGGTACAACAGAGTTTCACGTCACAAGCACAAGGAGATG
ACAATCCAGAGGGAGA
>CUFF.13655.1_9.ids
CTATGATGTCACATTACTTTTTTCTGGCACTTCATATCCCACTGCAAATCATTTCTTTCGCAAGTTTTCT
GAGATTAAGATGGCTATTGCAAGATGGTGTGAGAGCAGTGATGTCATAATTTGTACAATGGCATTCTCTA
TGAAAGAGAAGTTCAATAAATATTGGGACATGAACAATATGGCTTTAGCAGTGGGGGCATTTCTTGATCC
TAGGTACAAACACAAAATGGTGGAGTTGTACATGTCTAAGATGTATGATAGTGAGAGGGCTGAGCTAGAG
AAGTTGTCTTTCATTAATGTCATCAATGAGTTATTTGCTTTGTATTCATCAAACATCAATGCAAAAACAA
CCAATATGGCTTCTACCTCCAAGGAGAGTGAACTTGTTCCACACAAAAATGGTTCTTTCATGGATGATGA
GGATGAGGATGAGGTTGATCTTGATGAGTTGTATGCAGCAGCAAACAATGTGAAGAAGGTTTCAGAATTG
GATGTGTATATGAGTGAGGGTTTGGTGAAGGTCAATGAAGGTGATGCTCCATTTGATATCCTATCTTGGT
GGAGGGGGCAAGTGACAAATCTTCCTATCCTTTCGACCCTTGCTCGTGATGTGTTATCTATGCAAGTTTC
TACTGTTGCTTCGGAGTCAGCATTTAGCTCTAGTGGACGTATTGTTGATGCCTTTCGTTCAAAACTTAAA
CCTGAAATTATTGAGGCCTTGGTTTGTACCAAGGATTGGAAGATTGCTTCAGAGAAAGATTTAGAAACTG
AAATTAGAACCATAAGTGAAGATATGAATGCAATGGACTTGGACGAAGATGCTATTGCGGCGACTTGATA
CATTGAAATTAGACTCTTCGCTATGTTGTTTGCGCTTTTGTAATAAACTATGTAGCATGTTGTGTATCTC
TTTTAATGTTGCGGTGAACTTGTGTGAAATATCTACTATCTATTATATATTTGTGGACTTGTGAACTTGT
GGATTATACATAAAAGAGGGGATATGCTGCTGATTTATTTTTAAAACTGTGTTGTTTCTTCTATAATGAA
CTTGTGTCAACTATCTACTATTTGT
>CUFF.13996.1_9.ids
CTTGTAACCTAAGCGGGGGCATTAAGGTGGTGTGGATGTTTCCTGACGGATTCTGGGCCTGGGCCTGTAT
GTGCCACTGGCCGGCCTGCCCGTTCCAAGTTGGTTGTGGCTGGTGGGGCTCGGGCGAAGGCCTGGGCCTC
TTTAGACCTGAAGCGGCAGGCATGGCGTGAGGCTGGCTTCACAGAGCAGCGATCACTGCCCGCTTCCAAC
GGTGGGAGGATAACAGGCCGCTGCATTGCAAGCCCAACTCGGTCCAGAGCCTCATTAAACAGACCACCAT
>CUFF.14119.1_9.ids
ATGGATTCACCATCCCAATTTCTTTTTCACAACAATTTCCCATATCCCGTGTAACACATCATCTTTTTTT
AAAAAGAACAACTTTTAATTATCTAAGCAGGGCTAAGCATCTTTAGTTCTCTTTTATAAACAGGAATCAA
GGAATAGTAATCAAATTCCAAGGAATGGTAATGCATCAACTGTTTATTCACACAACTCCTATCACCTAAT
GCAACATATAAGTGATAAAAGTTTTATAACAACAAGGGGGTGGCAAATGCACCGGGGCTTGCCTGGGATA
CACTAGGTTAGTGTGGTTAGATGACGTCCGCTTGGTGAGCATCAACAATCCTGACACTTGATCAAGTCGT
CCATATCGAGATGGGTCCATCAAAGCCACCTTGTGATCCATCCTGATCCATGCCCTCCAATTCACATAAT
CATCTAGCGTACCTATTGGAGATGCATAGTGCATATGAGCATGAGCAAGAACACAAAATAGATAATCT
>CUFF.14162.1_9.ids
CGTCCCTGCTCCTCCCATGGCAGCTCCCCAGCTCGATTTCCCTCCCCAGCCATGGCCGCGCCCAGATCCT
CTCCCTCCCTGTTCGGATTCCGCCAGACCTGCGTAGCTCCCTGGTGTGTCTTCCTCCCTGCGCGCTCCGC
GGTGCTCAGCTCTCCAGCGCCGGTGCCCAGCTCGCCAGGGCCGCGTGTGCTCCAGCGTCGCGCTCTGCTC
GCGGAGTTCCTTCGCGGCGTTCATCTCCCTGCTCAGCTCGCCGCGCCGAACTGTCCAGCACCTCTCTGCT
CCTTTCGTTCCTAGCGCGTCGAGTTGAGCTTGCCGATGATGCTTTGGCTGGTCAGCCTCTGCTCTAGCTC
GCAGTTGCTGCGTTGCCGAGTCCCTGGCCGCCGTGCCCTGTGCGCTTTCCTCCGCTCGCCGGGCTGTACG
TTGCTAGGATCGGAAGCACCGCCTTCGTTTGGACAGCAACGGCGTGCACAAAAGCTTTGTTGCTGCTGTT
GGAGGCTTCTCGACGAAATATCTAATAAAGGGTTGAAGCTCCAGTGCATCGCCGTCGTTTCGCTATGTCC
GGCGTCGTGCTTTTTTGTGCCGGTCATTGGTTTCCTATTCATCACAACGCCGTCGTCCCCGCGTCGCGCC
CGGAATTTCGTCGCGCGTCCTGTTTCCTGCTCGCTAGCGTGCCCTCTCGGCTCGCTCGGCTTTAATTCCC
AATCGCGTCGTCGATTCCGCCGGTTAGCGTTGTTCGTCGTCGCGTCGCAGGTGCAGCTCTATATACGTCA
CCCTCCTGTGACGTCGTCGCTCCGCGCGTCAGCAAGAAATCCCAAGAATCGGGTGAAGACGAAGCTAGCA
GCGCGATATTCCCCAAGCGTTCGACAAATTGCCTGGATCGGAAAATCGCTACCGATCTAGCGGATTCGTG
TCAGCTGTGGAAACGATAAGCTGATAA
>CUFF.14240.2_9.ids
GAGAGTCTTTTCTTTAGTCGGGTAAGTCTTGCTGAGTAATTGCGTACTCAGGGTTTTATCCCCTGTTGTT
TTTGCAGGAGAAGTTTTATTCCCTTATCTTTTGGTTAGTTACTTCATGTGGAGGCCTTGAAGCTTAGAAT
GTTTATGTGTATCTCTTATGGAAAGGCTTCACCCTTCCAATTATTGTAATAAGTTATGCACTTTGGGTAC
TATCAGGACTTGTAATAAATACATCTCTTTCTACCTTGTAAAACTTGAGTTCTGGAATGTAAAGTGTACT
TTATAAAAGTCTTCCGCTCTATCT
>CUFF.14250.1_9.ids
CAGAGTTTTAGCAAAAGTAGTCATCATTGTTCAAAATGCAGCGGAATAAAACTAACGATAAATAAACAGA
GAGATGGGGAAGCCTGTCCCATCACTCCTCATGCTCCTCCTCAGCCGAGGTAGGGTCCCACTCGACTGTC
CAACCTGGTGGCAAGATGGACGGCCAAGTCACTCCAGCAACCATGTCCTCCAGAGAACCTGTAAAATTAT
GCCACAAGCAAGGCTGAGTATACTAATACTTAGCTAGACTTACCCGGTATGAGGAGTCTACTCCTCTACC
TCTAGACATGCAGCTGTTTGGCTGAGAGGTTTGGTTGCCAAAAGCACTAGCTGAGTCTATAAATCAAGTT
TTAGCTTTACCAAGTTTTAGTGTGACTCTCTTAAGACTGAATGTATACCTATCTAATCATACATGGTATC
AAACATTTAGCAATCAACAACTTTTGCTAAGTCATCACATTTCCACTTGTTACTCAATGTAGCAGCATGG
ATCAAGCAGTCTCATTAGCTGCGAGAAGCAGACGATTCGAATCGAGTTTTTAAACCTTGCAAGGTAAACC
TAAACACACGACGTGGCAAGGCACTCCGTCCCCACACACATCAACCGTCCCCATCGATTCCCCGTCAGCA
GAGAGGGGCTCACCGCCTTGGCGTACAATGCCTCACTGACCCCGA
>CUFF.14251.1_9.ids
CAAGTGCCAGTGGTGACCATGCTCACAATTCTTTACCCCACCATAGCCAGAACATTCTAGGGAGTTGCTG
GCCTATATGAAGCTTGTTCCATAATCATCTCAGAACTCCTACCAGAAAGAGTGAAGATTCAAGATGAAGC
GTTGACTGAAGAGGAGGCTACTCCAGTGTCTGCTCATCAAGTGGATGGAGCTAACTAACTGATGATTGGG
TAGAAGGATCTAGGCCTCTTCACTACAATAAGGC
>CUFF.14471.1_9.ids
CTCGCTGGGCCTCCTTTTCCTAGTCGCCCATGGCACGCTCCCTGATTTCTCCAGCTCGCTCCAGAGCCGT
GGAGCTTCCCCGCCGTCCCAGCTCGACCTCCATCTCTGGCGCGAGCTCTTCCCCGGTGCCGCGCGCCGCT
TCACCTGCTCGGCGCCTCCCAGCCGTGCAGCTCGTCCGCGTCGTCCGCCGCGGTGCTTGCCCCAGCCTCG
ACCTCCGTCCGGGCCTGCCTGTCGCGCTGCTATGGTGCTCAGGTCCGGCGCTGCCCTCTCCGTCCAGCAG
TCTGGCGCTGAAGTCCCCAACCTCCTCTCTGCTGAAGCCCTCCGCTCGCCGAGCTCCGTACACGCGCGCC
CCATCTCTGCTGGCGCCCTGATCTTCAGTCATCCCCCTTGGCCGGCGTCCTCCCCATTTTTTTACAGAGG
ACAAGAGTTGAGTTGATCCCAACATGAAGATGATGAATGAACCTGAAGCTTGGATGATCTGGTCAAGCAC
CAGAATGGAAGATCCTCATCAAGTGGTCGTCAATTAACAACACTAACATAGTGTTTATCCCAGGCAA
>CUFF.14761.1_9.ids
GATTAGTGACCGACTGGGAAGTTTTATCGGGTGCACATGAGTGAGGACAAAGTGCGCACAAAAGACCCAT
GTTGGTTTGTGTGGATGATAAATGATCCTAGAGAGCTGCCAGGAGTAAGTACCGCCGGTCCGGGATTGGA
CGGGGTGTTACACTGAGCCCGACCCCTCGACAACATCGGTGAGCCTCTGCATCTCGGCCTCGGCGAGGTT
GCGCTCGTCCAACAAGACGTAGCCTTCGCATGCCCGCTCGAGATTAATCTCATAGTGGGAGGCGACTACG
ACCAACACTTGCTTCACCCCAAGATGGACGGCCTCACGGAGTTCGCTCCGCACGTAGCCACTCAGGGCTC
GCATGCGGCTCCGCAAGTACTCACCCAAGGGAACGTCCGCGACGCAAAGGTCTCGACCAAACTCCACCAC
CGCGTCG
>CUFF.14955.1_9.ids
GTAAAGATCATAGCCGCACTTAAAAGCCGAGTACTCTACCATTGAGTTAGCAACCCGGATAAAATAGGAT
CTCTTAGATACGATCAAAATCTAAAAATCGATGAAATTATACCACATTGAATTAGCAAGACATCAAAAGA
AAGATTTTCTAATCCATTAAAAACACTCAAATACAAAAATGAACAGATCCGGTTAAATTTCACTAAGGCT
AAGGGTAAAAAAAAAAAGCAGCCCCAATCACAATGGCAAAATTGTGATTTTTTTGGCAATTTAAAGAAGT
AAAATAATCTTGTATGTGTATGAGAGTACATGCAAGAGG
>CUFF.1509.1_9.ids
CATCCACCTCGTGCTTATCGCCTACTCCAACGCCGACTCCTGCTCGTCGGTCGTCGCCTCGTCCAGCTCT
CTCCGCCCCTCCAGCCTAGCCTAGCCCCTCCTGCTCACTGCGTCGTCTCCAGAATCCGGCCTACGACCGT
TGGCGGCTGGTGCCCCCACCGGCAATCGGTGGTCATGGTCTGTCCCTGCTCACTCCATTCAGATCCGCTA
TGCGCGAGGCGCAACTGGATCTATCGTATTCCTGGTTGCTCTCTCCCTCTCCGCGGGCGATGCGCCTCTC
TAGGTTCTACCGGCGTCCGTCCAACCGGTGTTCAGCGTGCCTTCGCAGGCCCCCTTCTCTGCCTTCGATG
AGTGCATTTGGTGAGTGGTGACACAACTGGGCGGAGTGGTGAACTAGTGATTGATGCGCTTGCCGGCGAC
TTGCAAACTAAGTCAGAATCGGCTTCTCATCTTCCTATCCCTTTGTGTGATACTACTACTCTGTATGTGG
AAAAAATAATTA
>CUFF.1581.1_9.ids
GTTCGCTCTCCATGTTTCTTAGCCCCGGCATCCACCCTGTACTTGCTCGTTTCCAAGCTGTGCTCCAGCG
AGCTTCTCTGTAGTTCTTCCCCAATCGCTCGCTCTCAGCCTGTCCGGTCCTGCGTACTTCAACACCTTTC
TCCAGCCGTCCGAGCTCCACCTCGTCGTCGTCCTACTGTTTCAGCGTCGTATCCCTCTACCTCATCACAG
CAGCACCGGTGCTCTCGTCGTCGCTGAGCTCTTGGCGCGCCATGACATCATCGTCGTTTTCTCGCCGGCC
GCGCTTGACCCACAGCTCCTTCGCGTCGTCGTCTTGGACAACCCGTAGCCTCTGCTCCGACCTCGTCGCA
CTCGCGCTCCTCACACCCGACAAGCCGTCGTGCTCGGCGTGTTTTCTCCGTGCGGCCTTACGGGTTCCTC
TCGCTTCATCGGCTTGTCGCGTGTTAGAGCAGAACACCAAGAAGAAGAATTGATCTTTGTAAAGGAGGAA
CCTGCTCCAGTGCTGTTGATCCAGTGATGGACTCCATCTAACTGCTTATCGGAGTAGAAGGGTTTTAGAT
CTTCTCCTGCAATAAGGCAAGCCCCGGTGCATTTGCCACCTTCCTTGTATTACAAAATTTTATCACTTAT
ATGCTGCATTAGGTAATAGGAGTTGAATGATTAAACACTTGATGCATTACCATCCTTGAAAGATTG
>CUFF.1581.2_9.ids
CCGGCATCCACCCTGTACTTGCTCGTTTCCAAGCTGTGCTCCAGCGAGCTTCTCTGTAGTTCTTCCCCAA
TCGCTCGCTCTCAGCCTGTCCGGTCCTGCGTACTTCAACACCTTTCTCCAGCTGTCCGAGCTCCACCTCG
TCGTCGTCCTGCTGTTTCAGCGTCGTATCCCTCTACCTCATCGCAGCAGCACCGGTGCTCTCGTCGTCGC
TGAGCTCTTGGCGCGCCGTGACATCATCGTCGTTTTCTCGCCGGCCGCGCTTGACCCACAGCTCCTTCGC
GTCGTCGTCTTGGACAACCCGTAGCCTCTGCTCCGACCTCGTCGCACTCGCGCTCCTCACACCCGACAAG
CCGTCGTGCTCGGCGTGTTTTCTCCGTGCGGCCTTACGGGTTCCTCTCGCTTCATCGGCTTGTCGCGTGT
TAGAGCAGAACACCAAGAAGAAGAATTGATCTTTGTAAAGGAGGAACCTGCTCCAGTGCTGTTGATCCAG
TGATGGACTCCATCTAACTGCTTATCGGAGTAGAAGGGTTTTAGATCTTCTCCTGCAATAAGGCAAGCCC
CGGTGCATTTGCCACCTTCCTTGTATTACAAAATTTTATCACTTATATGCTGCATTAGGTAATAGGAGTT
GAATGATTAAACACTTGATGCATTACCATCCTTGAAAGATTG
>CUFF.2527.1_9.ids
CTTTTCCTCTTTAAATCGGTATCGTGCTTCACCTTTAACATAATACCAAGCCGAAGCCCTTTCAATCGTA
GCTTCGACTTTGTCCGCATCATCTTTGGCTTATATCTTCAAGTCGCACCTGCCTTTGTACTGTCTTGCCG
AAGGTGTTTTTGCTTAGGGAACCTTCGGCGGAGAAAAAGACCCCCAACACTACTCAATTCATCTATCAAC
CACTATCTGAAATAATGATTTGGCTCACTGTTATTTGCCTAACTTGATAATCCACACAAACAGTGACACT
CTCCGATTCAATCATTTCATCGAACATCTAGCACTTGTCGCACGGCTTGCCTGGCCTCACCAATATGAAA
TTCCTCACATCTCGCACATTGCACACACACATATACATACATTAGCATCTAATAACTTGATTTTGGGTAT
TAGTACTGGCGAGGAATGAACATAGGGAAAACGGGTCCTCATCGGGGTTCGACGAGGTCGCGATAGGGCT
GCACAGATCGGGTGTAGCACACTGTAATATTCTGTCGAACACGTCGAGGGCGCGACACGAAGGGCTTCAT
GGCTGTTGTTGTTCAATGGCCTAGGGCGAGGACATGCACCAGGAAAATAGCATCAGCGAGGTTGAGGACG
AGCAGCGCAGTCCGGTGTCCAACATCGGAACGCAGGGACGTGCTCGACCATGGGAGGGACTTGACGGCCA
TGGAGACGTGCTGGAGCAGGGAGCGCTGGGGATGGCGCCGACCATCTAGGAGGTGGGGAGGAGCTGGGAC
ATGGGGATCAGGGGCGCACGTCCAGGGAGCTGAAATCGACGTCGGCGGCCACCGGCTATCAGCAGAGGAG
GGCTGGGCGAGCAGGAATACAGGGGCGAGCTCGCTACCACGGAGTAGGAGGTGCCGCCATGGAGTAGGGA
GATGAGCGCCCATGTGGTGGCTGCCGCAGGGAGGAGCTTGGCT
>CUFF.2926.1_9.ids
CTAAAACGGAAGGTTATTACATAGGAACAGTTACATTTATTACAAGTCCTGATATACTCAAAGTGCATAA
CTTATTACAATATCAGGAAGGTAGGAACCCTCCAAAGCTTAAACATAAGCCTAACTAATCTTCCTCCAGA
ACTGGAAACACCCTCCAGCCTTAGGAACACCTAGAGTACTCCTCATCACCTACAACAACATGGGTTCGAA
AACCCTGAGTACGAAGTGTACTTTCGCAAGTCTTAGCCGACTAAGAAAAATGACTCTCAAGGATATGCTG
GTTAAATAGGAATCAAGGAAAAGGCTTTAGCAAGAATCAACTTAGATACTTTTGCAGAAATAACTTACTA
TAGTGAGTCCTTACTTTCAATATTTTAACGTCAGATTAAATATTAATAGACTCTGGTTGCATCTAGTCTA
ATTTCACCATCTCATCAATACAACATCATT
>CUFF.2927.1_9.ids
GTTCCACGGCTGAGTTCAGAAAAGCTTTTCTCCCTTGTTCTCGAGCTCTAGTCCCAGTCCACTACAAAGG
TGCTGGAGTCCTGGTATTCTTGCTGGTGTGCATCCTCTCTTTCAGCCACCAATTTTGCTTTACTCCAGAG
CTGAATGCCAACCTCTTGTTTGTGGTGACCAAACCCAACCGTTCTTCACCTCCCCGTGGACAAGGCTTCC
CACAAGTATTCTTGACCGTGTACTACTTGTTCCATGCTCGACAAAGAATTCCTAGAAGAAGAAGATGAAA
TTCAAGAAGTGGTTTCGGAAGAGGAGTCTGCTTCAGTGCTTGCTCATCAAGTGATGGGAGCCATCTAACT
GGGTATTTAATAGAGGGATTTGGAACCTCTTCATTGCAATAAGGTGATGAGGAGTACTCTAGGTGTTCCT
AAGGCTGGAGGGTGTTTCCAGTTCTGGAGGAAGATTAGTTAGGCTTATGTTTAAGCTTTGGAGGGTTCCT
ACCTTCCTGATATTGTAATAAGTTATGCACTTTGAGTATATCAGGACTTGTAATAAATGTAACTGTTCCT
ATGTAATAACCTTCCGTTTTAG
>CUFF.2927.2_9.ids
GTTCCACGGCTGAGTTCAGAAAAGCTTTTCTCCCTTGTTCTCGAGCTCTAGTCCCAGTCCACTACAAAGG
TGCTGGAGTCCTGGTATTCTTGCTGGTGTGCATCCTCTCTTTCAGCCACCAATTTTGCTTTACTCCAGAG
CTGAATGCCAACCTCTTGTTTGTGGTGACCAAACCCAACCGTTCTTCACCTCCCCGTGGACAAGGCTTCC
CACAAGTATTCTTGACCGTGTACTACTTGTTCCATGCTCGACAAAGAATTCCTAGAAGAAGAAGATGAAA
TTCAAGAAGTGGTTTCGGAAGAGGAGTCTGCTTCAGTGCTTGCTCATCAAGTGATGGGAGCCATCTAACT
GGGTATTTAATAGAGGGATTTGGAACCTCTTCATTGCAATAAGGCAAGCCCCGGTGCATTTACCCCTTCC
TTGTATTTTTAAAAGATTTTTATACACTTTAAGTCTAGTGAAATGTGCATTAAGTTTATAGGAGTTGCTT
GGAAACTATTGGATGCATTGCCTACCTTGATATCCATACCTTTATAGATACTTCTGATGAAGTATCAAAA
TACAATTTACAAAAATGCTTAGCCCTGCTTAGATCTTGTGGATAGAGGTTGTCTTTTGCATTAATGCCTA
GCTCAGGGGATATCCTGAGGAAGGATGGCTTATACCTGCAAGAATATTTTCATTGGGAGCATGATGGGAT
CTTACTGCAAAGTTCCCTATAATGCTCTTTTCATCCTAAGGAACACAAACAATTCTAAGGATGGAAGTAC
TTAAATCGGGACTTGGGCTAGGAACATGTGATGTTCTACCCAGGTTAATTAAGGATTGGATGCGTATGTA
GGCCTGTATGATCAAGGACTATCTTAACTGGCCACGATATGGGACAGGGTAAGCTTGAACCCGACTATTC
CATACATGAAAAGACAATCGCGCACTGTGAGTGGAGAGATGGCAAGAGTGGCACGTACCCTCCTGGCAAA
GTACCGCCTAAAAGCGGTGGTGTGCTCTCGGGTGGCGCGGACCTGTTCACGTTGTGGAGGATTTGTGGGA
ACGGCTGACATATGCAAGGGTTAAGTGCTACATATGTCGTGTGGTTAGAGATCCTCAGCTGAGTAAATCG
ATTTGGATCGCCGTTATATCCCCGG
>CUFF.3089.1_9.ids
CGGCCTCGCGGTAGGCCACTGGTGTGCGGCCCTCGGCCAACGCAGCCTCCGGCCGAAGCGCGGTACGTCG
CGGCGCGCGTGCGCGGTCTAGCGACCAACAGCCCCATACGGAGCAACCGCCCGCGCATATGCAAAACGTA
AGTCTTACAAGGAAAACCCGTTCGCTCATCTTTGTCCATGGAGACGATGCCATTGAATATGAACAAAAAT
TCAAGAATAATATCTTACAAGAAAATCCGTTGTTGCATGCTGTGTCCTTTTATCGCTTGGTCTCTTTCTC
AGTTGGTTGCTGTAGCGACCCAAGTCTATGTTCATTAGAACAAGGAACTCAGCACAAGTCTTTTTCTCTG
ATCTCGCGAGCAGTGCTGATAACATGTTGTAACTCAGTGAAAACGA
>CUFF.3168.1_9.ids
GAGGATGATCCTTCAAAATTGAAGCAAGCAAAGAAGTCCACTTCAAATGTTTGGCAGTATTTTGAAAAGT
ATGAGGTTGTCGTAGAGGAGAATGGCAAATCTGTGAAGCAAGTTTGGGCCAAATGCAAGTATCCGGGATG
CAAAAACAAGACTAGCAAAGCTAGGGCTGAAAGTAGTAGAGGAACAACTGCATTTTGGTCTCATTTGAAA
AATTATCATAAGATTGTGAAGGGGCAACAAGAGCTCAAGGCAGAAAAGGATCATGGCACAGTGCGGGTGG
TCGTGTACTTGATCCATTTCGTACTCGCCTTGACCCTACCATGGTAGAAGCGCTTGTCTGCACCAAAGAT
TGGATAACTGGAGCAAGAAAAGGTTCCAAGGCTAAGAGTGTTGCTATTCCTAATATGGTTTGTGAAATGG
AGGAACTTGAGGCTCTTGCTAGAAATCTTTCACTTGAGGTTAATTTACCTTCATGTTCTATTCTATTTTG
CATAAAACATTAGCTATGATTTAACTATATATTCCTTTAACAAAATGTAGGATGAAGACCTAGATGATGA
TCATGATGATGGACCAGAGGCATCGTTGTAAGCTTGTTGATGAAGACCTAGATGATGATAATGCAACATG
AATGCTCTGAATGTTTTTATTGTACTTGTTGCGTAATGCTTTGTGATCTTGCGAACTTGGGACTTGTGGA
CTTGTGGCTGTGTACTTTGTGATCTGTGTGATGAACTTGTTAT
>CUFF.3343.1_9.ids
CCTTCGTCAGATCAGGATCTTACTTTTGACAGTAACTTGAAATTCAGAGTACACTTTCGTTTCCACTAGC
TCCCAGAAATATCCAGCGCATTAGCGGCGGTCAGCACTAAGCAAGCAAGCATGCATGCATGTACAGTTAG
ATGTTGGTGGCACCGAAAGGGAAAGGTGAACGAAGTGGACCGGACTGGTAGCGCAGAAGCCGACCAATTC
CTTGCTTTCCTTGCGGAAAGCGGCCACGCCAACCTCCGATCGAACACGACAGCAG
>CUFF.3508.1_9.ids
CGACAAGGATATCTAGCCCCTTTCAAAGGAAGCACATACCATATACTAGAATTTCGACTTCGTAATGGAC
GTCCTCCTCAAGGGAAGTATGAGATATTCAATTTCTTACATTCATCTCTTCGAAATGTTATTGAGAGGGC
TTTTGGAGTCTTGAAGCAGAAGTGGCGTATTTTGAAAGGCATTCCAAGTTTTTCTACACGTACACAGAAA
CATATAATAATAGCTTGCATGGCGTTGCGTAATTTTATTCGTGACAGCAATTCAGAAGATAAGTTGTTTG
ATAGATGTGATGCTGATGAGGAGTACTTGGTACAACAGAGTTTCACGTCACAAGCACAAGGAGATGACAA
TCCAGAGGGAGAGAATGAGAATACAATGAATACCATTCGCATTAAGATAGCTGATGCTTTGAGTAGTGCG
AGAGGGAGATAGTTATGTTGAAGTAGGATATTCTGAATCATCAGTTTATTTATGTGTCTCCTACAATGTA
GGGCTATTACACACATTTTGTACCAAACCTACAATTTCACAGTTGTTCGAACCAAA
>CUFF.356.1_9.ids
GATATGCAAATACAATAGCAATGCATGAACAACTAGTCATCAAATATTAAAACGTCACAGATTGTAGTGC
AAAAAAAAAAGAGAATCCCTGGTTTTCACATATACGAATCCTTAGGAGATACTTGAAACCTAGCTTCAAC
TCAAGAGATCAATAATAGGTAAATACTCAAATGAACTATAGTGCAAGTTGAACAAGCTCTTATCTGAGTT
ATGTCTTGTATCTAATTGTGAGCTTGAGCAGAATATTTCTTCCCTGTCCGGTGACCAAGAAAGAAAGCTT
TGAAGGCCATAGCCATTTCATACTGACGATGCTGAATAGTGACCTTCACATCATACAAATACTCCGTCCA
CCGTGTAGGCACTGCAGTTGATCTTATATACAAACACCGTGATGAGGCAGGAGGTCTTCATATGGCACAG
CAGTTAATCTTCATGCGGTGACAACGACGTATCATATAAACTAACTACAATAA
>CUFF.3777.1_9.ids
CTCCAAACACTTAGTGGCTTGTGAGAGAGAGATTTTTGTGTTCATTTGAGTTCTTGTTGCTTGGATTGGC
TTTCTTATTTTCATATTCTTATTCTCAAGTGCTCTGTAAGCGAGGCAAGAGACACCAAGTGTGTGGTGGT
CTTGCGGGGTCTTAGTGACCTGTGAGATTAAGGAAGAAGGCTCACTCGGTCTAAGTGACCGTTTGAGAGA
GGGAAAGGGTTGGAATATACCCAGTCTTTGTGACCTCCTCAACGGGGACTAGGTTCTTTGGAACTGAATC
TCGGTAAAACAAATCACCATGCTCACTCTCCTTATTTCTTGGTTGATTTGTTTTCCCTCTCTTTGTGACT
TGAAGTTTAACTCTAACGCTAACCCTCGACCTTAGTGCATGTTTAAGTTTATAAATTTCAGGTTTCGCTT
ATTCACCCCTGTTGGGGCCTTCGTCTTCTGAAGGTCCTCAAAAACACGACTAACATGTTTCCCAAGTTCA
AATATATATACAGGGACCTTCGGCCTTGGGATGAAGCTATACATGATATAAAAAGCAGGGATCGGGAGAA
GGATGAACCAGTTCCGAAGCTACCTGTGGAGAAGCTTCGGCTTAACAGCAAAAAATGGAACCGACCTAAA
GGGGAAAAGGTTGTCTAGTCCTTGATAGATTATCCCTAGGTCAATAGTAAATGTCAAGGGCATGAATGTA
ATTTACACAGGCTGCGTCTTGTGCCTATAAATAGATGAACAGTAGCACTGTATTGTTCACGTTGACTTGT
ATTCGCTTGCACGTCACTCTCGAGCCTTTTACCTTCTGTCAAGATGAAGGTATAAATGTAATTCGATATT
GTTCATATTCATTCATGATATTATAATAAAAAT
>CUFF.3779.1_9.ids
CGGAGGTGTACAATTTATATGCAACAGCAAATATTAAAAGAATTTGAAATAACATCAATACAAATATGCC
ATCAACAATACAAGCTCATTTTTTTACTCCTAGCATGCATGAGAAAACAATCTGTAGACACTAGCGGGGG
CAAAGACAAGCAGATGATAAGCAACAATTCATTTATAGCAGCTTGTTTCTGGAGACTGGAGTACACATGA
GACAAACATTGTCTCACCAATGTATACGTATATAATCCATCACACATGAATACTTAGGTTATTTGTCTTC
TAGCTTCCGCCTGACACAATCACAGAACTAGAATGTAAAAAGGGGTAAAGAAATAAAAAAGGACGACTCC
TAATGGAGTCCGCCATTGCCGTATTGTGACTTGCCGGTTTGTGCGCACCTCAGCTGACCACCAAGGAGGT
CAGGAAAGGCACCACGAAAACGAATGCTTCTTGAGAAGCTCTGTTTCCACTATCCATCGTCGTGCAGCTT
TAACTCTCAAGAACCATGCAGATGCTCAAGCCATGCATCTTCCATGGTCTACGGGGGCTGTGGACAAGGG
GAGGGGAGAAGGAGGAGCACGTCTGTACCCTGGTGAGG
>CUFF.3791.1_9.ids
AGCGCGCGGCATCGTCAGGAGCAGGAATCTACCGGACGGAGGATCCGTAGTTCCCTCCAAGGTGTTTCTG
ACCAGATCTATTTATTACTAGTACCACTACTCAGTTCTTCCCCTACCGTACTCTGTCTCTTCTTTCCTTT
CCAGGCTTACTGTTAGGCTCGAGAGCCGATCCACAAACGGCGCCGCGTGTGTCAGGGATAAGATGAGCTC
AGCAAGAGGCAGAGTGGAGGAGGAGGTGAGGAAAGAGCAAGGAAAGGCACAATACGGTGGCACGGTCGGC
AGATCTATCCCGGCCTGCCGCCGTTTCCGCACTACCATGCATGTCATCAGGATTGTGTCTCCATCGGTGG
TGGTCTGGTGGACATCGATCCCTGGAGAATGGCTTGAACCTTTCATTTGCGTGATTCTAGCATAGACATC
TGAATATCTGATGGTTAGTGAAAGGCTGGATACCATCATATATACGTGTCATATGCCATTTGAAGTGTGC
CATACTAAAATTGTAGTCCCAGGAGTATTATGCTTTGGCTGTAATTAAACTTTAAATAGTGTTCTGTACA
TATGTATTACAGTGCCTCATTGTCTCACACATGGGCTATCAGGGTAGCCCCGACCATATATGGATGAAGG
AGAGGAAGAAAACTATGTATAAAAGATATATAGAGGATCAGAGGGAGAAGAAAAAGAGAGGAAGAAAGAG
AAAGAAAAGGAGAAGAAAATTGTGTATGATGTTACTATTCAGATTTATTCATGGTCAGCTATTCAGAGAT
TGATGCATGGTCATGTAGCCCTTTCATATTCTACCACATAACAAGAGATTCACAATCAAATAAAGCTTAC
CAGGACTGCTAGGTATCGAATCTTAGGGCATAGCTAC
>CUFF.4000.1_9.ids
GGCCACGTATGATTGGTCCATGCGTTGCTGGCACCCTTGGAGTCTCTCTTCCTCATGCTGTGGTTGAGCT
CGGTGACACCTGCTCCTTATTCAATGATATAAAACTTGATTCAGTGAGGATGCTCCCTGTCCTTAAGTCT
GGTCCGTGTTTATCACCAGAGTGACACAGCTCTTGAGTTCAAGTCGATATACATCCTCTCCCCAGCCAAT
AGCTCGGTCTGCCCTTGTGCTTAGCGCTCCAACACTCAGTCTGGTGACCACGCTCACCCAACTGCTCACC
TCACCGTGGCCGAGACGCTTGGAGCAATTGCATCCCCGGGTGGTCAGAACAGTGCCACGCTGCCGCAGAA
CAGAGTCGTGGACAGCTCCACCGCTGGCTTTCCAATCCATGTTGATCTCGAATGATCTTGTGCGAGCACT
GAAGGTCGTCGACGTCGTGGCCAGCGAGGGCGGGTGCTTGGCTCGAGCATGAAAACATTGGAGCTTGTTA
ACATGGACGTGTTTTGACGGTGATTATGATGCGCCTGAGGTCAGCGCCGCTGTGGCTGGTTGGGCCGGCT
GAGTGAGTTTGGGCCTGATATTGTTCTAAGTTTTGTCTTTTCTATTAGCTGAGAGATTTGAAATGGTGCC
AAAATTTGTAGAAAATTCCAAAAATCATGGGACAAAATTTGTTGGATGTATAAAATCAAAAGCTCTCTAG
GAAAGTTGGTTTCTGGATTTTTAGGTTGGTTACCAAATATTAAGGGATTTAAATGTGCTCTTGGAAGGAT
TGTTTGGATTTTA
>CUFF.4001.1_9.ids
CTGCAACCTAGGTCAGGATGTAAACATAATGAGCAAAAATGATGTTGTATTGATGAGATGGTGAAATTAG
ACTAGATGCAACCAGAGTCTATTAATATTTAATCTAGCGTTAAAATATTGAAAGTAAGGACTCACTTTAG
TAAGCTATTTCTACAAAAGTATCTAAGTTGATTCTTGCTAAAGCCTTTTCCTTGATTCCTATTTAACCAA
CATATCATTGCGAGTCATTTTTTCCTTAGTCGGGTAAGACTTGCGAAAGTACACTTTGTACTCAAGGTTT
TCGAACCCATGTTGTTGTAGGTGATGAGGAGTATTCAAGGAGTTCCTGTGGCTGGAGGGCGTTTCCAGTT
CTGGGGGAGGATTAGTTAGGTTTGGGTATAAGCTTTGGAGGGTTCCTACCTTCTTGCTATTGTAATAAGT
TATGCACTTTGAGTATATCAGGACTTGTAATAAATGTAACTCTTCCTATGTAATGACCT
>CUFF.4002.1_9.ids
GATATCCATACCTTTATAGATACTTCTGATGAAGTATCAAAATATGATTTACAAAAATGCTTAGCCCTGC
TTAGATCTTGTGGATAGAGGTTGTCTTTTGCATTAATGCCTAGCTCAGGGGTTATCTTGAGGAAGGATGA
CTTCTACCTGCAAGAATATTTTCATTGGGAGCATGGTGGGATCTTACTGCAAAGTTCCCTATAATGCTCT
TTTCATCCTTAGGAACACAAAACAATCCTAAGGGTGGAAGTACTTAACTTGAGACTTGGGCTAGGAACAG
GTGATGCTCCACCTAGGTTAATTAAGGATTGGATGTGTATGTAGGCCTGTATGATCAAGGACTATCTTAA
CTGGCCACATGCCCTGGATATGGGACAGAGTAAGCTTGAACCTGGCTATTCCATACGTGAAAAGACAACC
GCGCACTAGGCGTGGGAGATGGTGGGAGTAGCGTGTACCCTCTGGCTAGAGGCTGGACGGAGGAGTATTG
TGCTCTCGGGTAGCGCAGACCAGTTCATGTTGTGGAGGATCTGTGGGAATGGTTGACATATGCAGGGGTT
AAGTGCTACATATGTCGTGTGGTTA
>CUFF.4036.1_9.ids
CTCAAAGTGCATAACCTTTTACAATAACAGGAAGGTAGGAACCCTCCAAAGCTTATACACAAGCCTAACT
AATCCTCCCCCAGAACTGGAAACGCCCTCCAGCCTCCGAAACACCTAGAGTACTCCTCATCACCTACAAC
AACATGGGTTCGAAAACCCTGAGTACGGAGTGTACTTTCGCAAGTCTTACCCGACTAAGGAAAAATGACT
CTCAAGGATATGCTGGTTAAATAGGAATCAAGGAAAAGGCTTTAGCAAGAATCAACTTAGATACTTTTGC
ATAAATAGCTTACTAAAGTGATTCCTTACTTTCAATATTTTAACGCCAGATTAAATATTAATAGACTCTG
GTTGCATCTAGTCTAATTTCACCATCTCATCAATACAACATCATTTTTACTCATAATGTTTACATCCTGA
CTTAGGTTGTAGGTCGGAGATCAAGTCTCCACTCTCCGGGGATATAACAGTGATCTGAATCGATTTACTC
AGCTGAGGATCTCTAACCACACAACATATGTAGCACTTAACCCTTGCATATGTCAACCGTTCCCACAGAT
CCTTCACAACGTGAACTGGTCCGCGCTACCCGGGAGCACAGTACTCCTCCATCCAGCTCTAGCCAGGAGG
GTACACGCTACTCCCACCATCTCCCAAGCCCAGTGCGCGGTTGTCTTTTCACGTATGGAATAGCCGGGTT
CAAGCTTACCCTGTCCCATATCCAGGGCATGTGGCCAGTTAAGATAGTCCTTGATCATACAGGCCTACAT
ACGCATCCAATCCTTAATTAACCTAGGT
>CUFF.4040.2_9.ids
CGCCTCCCTTCTACCCCTTGCTCCTCAGCCAGGCTTGTTAGCCGAGCCCCTCCAACTAGCGTGCTAGACC
TTTGACGCCGTTTCCCCGTCGTCCAAGCTCCACCATGCCCACACGTCCGTCCTGCTCCTCCATGCACACG
CCCATGCATCCTTATCTCCCTGGAAACTTCACTCGTGTACGGCTCCCTGGTGATAATATTCAGCGATGCT
TCGCCAGGGCACCGTTCCCCTGCGCGCTCGCTGGACGCCGTCGCACATGCTCCCTGCTCGGCCTCCCCGG
CGTGCTGCTCCCTCGCCTTGGTGCCCCTGCGAGCTCCTTCTCTCTGGCCCGGTTTCCAGCTCGGGCCTCG
CTAGATGCCGATGCCGCTTTTCTGACCTCGTCTCGATACTCAATCGCTGCAGCACGCCATGCCGTGTGTG
CTGCACTGTCATCATTCGCTATCCTCATTTTTGCTAATTTTTCTCGTCGTTTCTCGTCTACAACCTTGTC
AGCTCCTGCGTGTCGTGCGCGTCTTGTGTTCGGGTCGAGCCCCAGGATTTTGAGGAAAAGGAAGCTCCAG
TGCATTGGCCGGTGAAATGAATAAAATGGATTTTGAAGAAAAGGAAGCTCCAATGCATCAGCCGGTGAAA
TGAATAAAATGGTGGTAATTATGGTCCTTGTGAAATCTGAGATCAACTTAGTCGCGTGACACACCAAGAT
AACACGTGTTATGTGCTCTCCATCAACAAGTGAAGCTCACCGAAGAAGGATCATTAACTCTACCGGTGTC
TACTGCTCAGAACAGGGTCTCGCTGCCGCAGAACGTTGTCGCAGACCGCTTCACCGTCGACCCTTTGAAC
TGCGTCATCCCCGGTTAATCTCGCGCGCGTACCGACAGCTTCGAAGAACACCTAGATGAGGTGGTACTTG
AAGAAGTCTACTCCAGTGCCTGCTCATCAAGTGGATGGAGCTATCTAACTAAAGGTTAGGTATAAGGATC
TAGAATCTCTTCTCTGCAACAAAGGCAAGCCCCGGTGCATTTACCCCTTCCTTGTATTTTTAAAAAGACT
TTTATATACTTTAAGTCTAGTGAAATGTGCATTAAGTTTATAGGAATTGATTGGAAACTATTGGATGCAT
TGACTACCTTGATATCCATTCCTGTTATATATACTTCTTTCGAAGTATCAAATATTGTTTACAAAAATGC
TTAGCCCTGCTTAGATCTGGTGGATAGAGGTTGTCTTTTGCAATAATGCCTAGCTCAGGGGTTATCCTGA
GGACGGATGGCTTCTACCAGCAAGAATATTTTCATTGGGAGCATGGTGGGATCTTACTACAAAGTTCCCT
ATAATGCTCTTTTCATCCTAAGGAACACAAAACAATCCTAAGGATGGAAGTACTTAAATCGAGACTTGGG
CTAGGAACAGGTGATGCTCCTCCCAGGTTAATTAAGGATTGGATGCGTATGTAGGCCTGTATGATCAAGG
ACTATCTTAACTGGCCACATGCCCTGGATATGGGACAGGGTAAGCTTGAACCCCTCTATTCCATACATGA
AAAGACAATCGCGCACTGGGAGTGGAGAGATGGCGAGAGTGACACATACGCTCCTGGCAAAGGACCGCCT
AAAAGGGGTGGTGTGCTCTCGGGTGGCGCGCACCTGTTCATGCAGTGGAGGATCCGTGGGAATTGTAGAC
ATATGCAAGAGTTACGAGAAACATATGTCGTGTGGTTAGAGATCCTCAGCTGAGTAAATCGATTCGGATC
GTCGTTATATCCCCGGAAAGTGGAGACTTGATCTCTGTCCTTCAACCTAAGTCAGGATGTAAACATTATG
AATAAAAATGATGTTGTATTGATGAGATGCTGAAATAAGACTAGATGTAACCAGAGTCTATTAATATTTA
ATCTGGCGTTAAAATATTGAAAGTAAGGACTCACTTTAGTAAGCTATTTCTGCAAACGTATCTAAGTTGA
TTCTTGCTAAAGCCTTTTCCTTGATTCCTATTTAACCAGCATATCCTTAAGAGTCATTTTTCCTTAGTCG
GGTAAGACTTGCGAAAGTGCACGCCGTACTTAGGGTTTTCGAACCCATGTTGTTGTAGGTGATGAGGAGT
ACTCTAAGTGTTCCTGTGGCTGGAGGGCGTTTCCAGTTCTGGAGGAAGACTAGTTAGGCTAGTGTATAAG
CTTTGGAGGGTTCCTACCGTCCTGCTTTTGTAATAAGTTATGCATTTTGAGTATATCAGGACTTGTAATA
AATGTAACTCTTACTATGTGTCAAACGATTTTTGTTTGATTTCAAACTTTACCAGAGTATGTTCAAGGTA
ATTTGGCACCACTTTCATATTTGGGTTTTGTAGATTTGAGTTTTGGAAAACAGAGAACACGGCTGAACTT
CATAAAG
>CUFF.4085.1_9.ids
CTGGCCCGGAGCAGTCGATGCCGTATAGTTCGCCCGAACGTGACCTCGATTTACTCCTCGTGTCGTTGCT
CGTCGAGTCCTAGGCATCTGCGCGCACGTCTTAGTTAGCGCCAAACATATTCGTGCCGCACACACTCATC
TTTGCTAGCTGGTCGTGCACCTCACTCCGCTGTTCCGAGTCCGCCAGTTGCCATTGCTCATCCGCGTCAA
GACATCACTCGTCGTGGTTCATCTCGCTAGTTCGTCGTTGTTCCGTCGTCTCGATGCCAGTCCCTACGTG
ACATCTCCAAATTGTGATCGCGCAGACAAAAGAATCCCCAAGAAATATGTCCAAAGATTTGATGGTGGTG
TGCGTGAAGTTCGTGTGGCCACTGCCAAGCGCTCGACAAATTGTTTGAATCGGAAAATGATTACCGATCT
CGCGGATTCGAGTCAGATGTTGGAATGGTATGTTGATTCGTTATTCCAGTCGACTAGGTATAATATTTAT
TAGATTGC
>CUFF.4088.1_9.ids
GCAGTCGTGGATAGCTCTACCGCTGGCCATCCAATCCATGTTGATCCCGACTGATCTTGCACGAGCACTG
AAGGCGTGAGCTCCGAGCAGAAGGAGTGTAAATTCAAGACGAAGTGGTTGTGGAAGAGGAGTTTGCTCCA
GTGCCTATTCAGCAAGTGGATGGAGCTATCTAACTGGTTATTGGGTAGAAAGGTCTTGAGCCTCTTCACT
ACAACAAAGGCAAGCCCCGGTGCATTTACCCCTTCCTTGTATTTTTAAAAAGACTTTTATACACTTAAGT
CTAGTGAAATGTGCATTAAGTTTATAGGAATTGCTTGGAAACTATTTGATGCATTGCCTACCTTGAT
>CUFF.4109.1_9.ids
CTTGCGTATATTTGTTGCAGTGTCTTACTATTTAGTGTTTAATTGCTACCATATATTTTGGGATTGTCTT
GTGATATATTTCATCATATTCATACATATGCATCCTGCATCTCATTTAGGATCGAGAGATGATGATCGTG
CGAGATAAAGGACGTGGAGTGGAGCTGACTCCAAGACGGTGTTGGCAGACGCCTTGAATATGGACAGACA
GAACAAAGGCCAGGATAGGAGATGCTTGCCAAACGAGTATCCCCCAGCAAACACTATGTAAGTGTTGAAT
TCCAGGCAAGACCCGGTTTTATGCATAACCGTTTATATATGCTATTTTACTACACTTAATGTTTGTAGGC
TTGTACTGTGCACTTAAGTGTAGGAGTTGCCTGAAACCCTAGTTGCATGATCTCATGATTCCTTTTGAGA
TGGATACTAGTATGCTAGGTCGAGTAGCTGCTATGCTAAATCAGGATCTCGGTAGAAGTCGAGTGATTTT
TCTAGCACTCGCGCGAGGTCAGGTATTGGTTGTATCCATTTTGGTAACAGAATGATGATGGTCTGTGGAC
ACGGATCCATGGGGATGCGTTGTCTATGAGACGAAATTGGAATAATGATTAACGTGCGGATACCTATGTC
AAGCATTTGAACGTACTAAAGACATGTCGAAAAATATGGTAACCGGTAAGCCTAGTACCAGAGTAAAGTC
GGGCGCAGACTTTTCTC
>CUFF.4110.1_9.ids
TTCCTAGTTTCAAATTTAATAAACAAATTCAAACTTGTTTGTGAGTCTTACACATAAATTAAGTGCACAA
TCAAAAGTACTAGCATGATGCATGTCTTTTAAATTTTTAGGTAGTATGTATTTAAAAGAAGCATGTCTTA
ATAAGAGATATCACATACAAGAATAAAATCTAACCCTTATTTCTAAAGGACCAAAGAACTATCTAAATCC
TTAAAACATTAATTTAGGGTTTACACTCCAACTTACCACGTCCAGTGTGTCTGGTGTCTGCCTGCCTGCA
TTGTTCTTTTCTTGCAACTATGCAAGAATGCCCTTGTTGTGACCAAATACATTACTGTGTGAGGCCTGAG
CAAGTCCCAGGCAAGTTGTGCCCTTGATCACTTCTTTATACCCAGTCATGTTCTTATTAATCATAATGAT
CTGCATAGGTTAATTTTGATGGGACCCAATAGGTTACCCTAGTTTGACTATCTTTATACCTTGATTACCA
CTGAACGTTTTGGGTAGTACTTGCTATTCTTTTATGTGGTTCTGGGTATGGAGATACACATTATTCATGA
TCACACTTTTATTATGAACTTGTTATTTACTGTTCATGATAAGATCATTATGTTGATTGGAACATGGAGC
GACCACCCGGGAAAACAGTGCTACCACAAGGGTGGTATGGGACACCCTTGGCTGACTAACTAGGAAAGCT
AGTGTAGGACTACCTTACACGGAAGGGGCAAGCGCAGTAGGGGAACTAATACTGCGATGGCTACTGTTGG
GGGTCTTCATCTTCCAAAGGTCCTCAAAAACACGACTAACCATTTGTTTTTAGTATATTATCAAGTATTA
CAGGAGCTTTGTTACCAGAAAAGGTTCGACATAAATCAATGGAAGTACGACGAAGCAAGCTTCGTCATGA
TGAAGCAGGAAGGCGATGTAGGGAGAAGGTGTTGTTCAAGTTATTGAGTGCAAATGAAAATGTTGTCCCT
GTGACATTTGTAAACATTGTATATAATTGTTGAGGGCATTAATGTAATAACGTACAAAGTTGTACGATTG
ACTATAAATAGATGAATAGTACCCCGTACTGTTCACGCTGAATTGTAATTGCATTCACGTCATTGCCTTC
AAGCAAGCCGAAGGTATCAATGTAATATAAATTTTGATACTATCAATACATTCA
>CUFF.4144.1_9.ids
TCCAACTCGTCAGCTGTCGTTATCCTATTCGCGTCAGCACGCGACTGTGGTCGTGTTCATCGAATTTGCC
AACGCTCTGTTGCCGATTTGACTATCGTCGCTGGTAATAGCTTCGCGTGTTGTCGAGCCGGTCATTTTCC
CTGTTCTGTGCTCACGCGGTTTCCTGCTCGCCAGCGCGTCCTCTCTGCTCGCTTGGCCTTAATCCCCATC
ACGTCGTCGATCTTGCCGGGTATCGTCGTTCGCCGTCGACCTCGCTTGGTCCTATATCGTTAGGCTAGTC
AACCAAAGTCACTACCATGCGCGCTTGTCCCTGATGCCCATCGCGCGATATTTGGATCTCGCCGATTGGC
CGCTCTTGTCCGCCATTAATTTTGCTTCGCAGCTCACCTGCTGTTGTGGTGCTGCTATCCCGCGACACTC
ATGCCGGTGCATCGTCGCCTGGCCGGGAGTTGTCGCCACTAGTTTACTTTCGTCCAAATCGCCACCGCGG
ATGCTTGGGTCTCTGATCGCGCGTCTTTCTATCCCGCGCTCATCTCGTCTGATGCCTCAGCAACACCGTG
GTCATCCTTCCTCGCAGTGTTGTTATTTACCCTGCTATTGTAATCATGCCTCATGCGCTGCTCGTCTGAA
ATACTCAAGTCAAGTGAGCATCTTGTGCGACTCAAGCCTAGTTCGTCAAGATTTTTTAGTCAAGGAGAGA
TTCCAAGAGTATGTGGAGAAACAAGCCCCAGGTCGATGCCCCAAGTGCTCGGCGAAAGGCCTGAACAAGG
ATCATCGTCGTTTATTCGAATTACTAGTCGATATGGTACGCTAGTTGATCGCGCGATGTGGAAGACGAGC
CAAGTCGACCCCAAGCGCGGGCTACTCCGCATGGTGGTGCTGGTAGACGAACCTGCCCGATCAAGTGCTA
GGACAAGGATGATCGTCAAGTGGACGTCGCCTAACAAACACTAACCTAGTGTTATTCAGGCAAGCCCCGG
TGCATTTGCCACCTCCTTGTGTTTTAAAATCTTTATCACCTTATTTGATGCATTAGGTGATAGGAGTTGT
GTGCTAAACCGTTGATGCATTTCCTTCCTTGAAAATTGATTACTTTTCCTTGATACCCT
>CUFF.4189.1_9.ids
CACAGGTTCACCAAAACCTTTGTTTCGAAGCTTGGTAGTCATCGTGAACAGGAAAAGGTAGCATAGAAAG
GCAAAAACTGACAGCATGAATAGGGTGGACGAAACATGTACTAATACTGCTACATATGGGGCTTAATTTA
AAGTTATATGTCATGATGCATGCTCATCCTATTCGTCCTCACAATTCTTGCCAACATGTAGTGGCTTTCA
CATTCTATGGCGGTGGCAATCCTACTCACTCCATCATTGATCACTAGTCGCACTTTCATAGGGTTTAGTT
CGTGTACCTGCAAAAAAATGCATTATAGTTGCGGGTTAGTGGTTAGCATCTTAAATTAAGCCATATTATA
GTCCTTAGTATTAACCATATACTATTTGCACTTCTACTATCATGATTTGCTTATTCATTCTTAAGTTTTT
CCAAAATAATTTGGACTCAAAATCCTTTTGAAGTCTATCAAAGGATTACTTTAATATCCATGCTAATGGG
GGATCGCTCCG
>CUFF.4241.1_9.ids
TTTAGCTCTCTTAAGGTTTTGTTAGTTTTTGTGTGCACCATTAGAGTGATGTAAGCCTTGCGATGCTTCT
TAGTATTTTCTTTTCAAGTTGCATAAGCATAAACATCCATGATCATGTCATTTCATATAGAACTCCTACC
AGAAGGAGTGAAGATTCAAGCTAAAGTGGTGACTGAAGAGGAATCTACTCCAGTAGCTGCTTATCAAGTG
GAGGAGCCATCTAACTGGGGTTTAATAGAGGGATCGAGTACCTCTTCACTGCAATAAG
>CUFF.4445.1_9.ids
TGGCAACATCTAACTGAATTATGAAACAGCAGTCAAGCTATCATCAGCATCGCCCATTCACACATGGGAA
TGTTTCCAGCCAGTGCATATGTTAAAACACACACACACAACCCGATAAAGTTACATCGACAGAATCATCA
GCGCTCTAGCATTTCCCGACTTATCCCGCCACCAGCAGCTGATCATGCGCGCGCTGCAGCGGGGGAGGGG
ACTGACTGACCTACTCATCACACTAAATGTCTAAGCTGCAGGAAACGTCCCCAGAATACACAGAAGAATG
ATAAGTTAAGCAAGTTTTGTCCTACAATTGGCTTGGCTCTTC
>CUFF.4526.1_9.ids
CACACTGTACTTTACACATCACCCAGGAGGAACTCTTGTGTGGGTGTGGGTGTGGGCAGGGCTAGAAGGA
AGAACCATGCATGCTACTACATTCATATAATCTTTTTCAGAGGTTTAAGATATCAACACTAATCTGACTT
TGATTGTCTGAAAGAATTTATCATGCTGCTGCTTACTGTTTTCGGTAGGGGGTCAATGCTTACTTTAGCT
GTGCAATAATTCCTCAATATTAAACCGAGTTTGATCAAGTACCTTGAAGCTACAAGTAGCAGTGATTTGA
CAGGTTTACTACTGCCTGAAACATGATTGTAAGTGTTCTTAGTATATAGCTCTTCTCCATTTCCTCTCCA
ACTGTCACATGTGCTCATACGCTTTTGCCTTAGTTTATTACATGTCCAGAACACCAACATAAAGAAAACC
TGCCCTCGATTAGCATTATTCAGTAGAGAGAGTTGTGGAGAAATAAAGTTAATTTGTTTGTTGGCGCAAC
TAATTAGACCACGTTTTCATTAACAATAATACTAACATGTTTTTGTTGTAGGGAGGGCACATTGTGGCGG
CTACGAGAGACCGATTTTCCTGTGTGGTGGTGACAACGACACCGTGGAGCCAAGTCAATGTCGGCAAGCT
GATTTTTCAGATTGGAACCTATGGTTCTTTTTAAAGATCGAATATGTTCTAGCATCTTTAAAAGATTTGT
CAGAATGTAAACATTTGTTTTGAGGTCATTTAAGCCTCAAACAAAATTTCTTGGACTTATTTCGTTGGAG
GGAACGAGACATCTCGAGATCTAAATGTGTATAGAACATATATTTTTTATGGGTATCAAAT
>CUFF.4574.1_9.ids
GCACATCCACCACTGCCCATGCTAGGCTCGCTGCGGTGCCGCGTCATGCCGCGCCCGCGCACCGCCACCA
GTGTCTCATCACACATCACCGAGCTCCGTCGAGCGCTGGAGAATGGACATCAGCCACCCCCATCCGAAGG
CTTGCAGCGCCCGAAGCTACGCCAGAGCACCACGGACATCGACGCCTCTGACTGCGATCCATTTTCGAGC
TTCAAGGAATCGACAGTCAAGCTTCGGCAACCAAGTGATCGAATTTTTCGAGTTCTACAAAGTTGAAGAC
CCTGAGCATCTGTTTGGTGAATGCAAGTGTCCTCTGTCCCATTATGTCCCATTTACTTTATAATACACTG
TCCCGCATACTATGAACAACTTAAGGATTTACTAGCTTTCTATTTACCTGGTCCTTGATTACCTTTTGGG
CTACTATGGTTAGATTCATGCTATTGTTTTACTTTAATCAATGAACATGATGAGATACAATGATGATACT
AT
>CUFF.4575.1_9.ids
CTTCGCTTCGCGTCGCGAATAGACTGCGATCCATTTTCGAGCTTCAAGGAATCGACAGTCAAGCTTCGGC
AACCAAGTGATCGAATTTTTCGAGTTCTACAAAGTTGAAGACCCTGAGCATCTGTTTGGTGAATGCAAGT
GTCCTCTGTCCCATTATGTCCCATTTACTTTATAATACACTGTCCCGCATACTATGAACAACTTAAGGAT
TTACTAGCTTTCTATTTACCTGGTCCTTGATTACCTTTTGGGCTACTATGGTTAGATTCATGCTATTGTT
TTACTTTAATCAATGAACATGATGAGATACAATGATGATACTAT
>CUFF.5349.1_9.ids
AGGCATAGTCCATTGTCCAAGTTGTGGGTTGGTGTAGCTTGGAGTTCTAGGCGGAAGTTCAACTTAACAG
TCTCTGCTGAAAAACTAGTATATTAAACAGTAGTGAACAGTGGCGAAAACTGCAGATGGGCATTTGAGAT
CTGGTGGGGGATTGTTAGGATTTATGGGCTTGGCCCAATAAAGAAATTCAAATAAATCCCAGAAAAATCT
CAAAAGCCCATACAAGAGGATGGCTAGAGGAAAGGTGGAACCATTAGCACCATATTGCTAGCTCTAGTGG
AG
>CUFF.5355.1_9.ids
GTGGAATCCATCCCGGCCACGGTCGGAGGAAGTGACTCCGCCGCGGGCCGCCATCTTCGTCGGTGATCTT
TTCTCCTCAAGTCAACAATCAAGGCAACGATCTACCACAAAACTTTGTTGATCTACCAGATGGCGATCAA
GACAACGATCAAGAAAATGTACAAGGCAATAATCTTAGAGATGCAATAGCACAAGAAACGTGGAATGATT
ACCAACAACATAAAAATTAGTGGTACATTTGTTGAGCTATTTGTTCGTAGAAACTGTCTTTGTTTATTGT
TGCTTCCTAATGAAAAACATGTTACAGATGAGCTTACTTTGAAGATATGGTTCCCTGTAACCAC
>CUFF.5370.1_9.ids
TGATCATCTAACATCCAACAAAATTAATCCACCAAAGTTTAACTTAAATATCTAATATCCAACAAAGTTA
ATCTATCTATCATCACACCACATAAGATCATCTCAATTCACACGTACAAATGAACAATATAACATAAAAA
CAGAGTTCAAGTCTCTTCATTAAAAACTTTGCCACTAGAAAAAAATATATGAGTTGAACTCCTTTTCACA
AGTTTCATGTGGACTGTCATTTCATTTTTCTTCTCAACGTCAGCTTCCTGTGTTGTTTCCATTTAACTTT
CTGCAAGTAACATAGCTGGAAAAGGAGGAAGTATCATTACACAAAGCTCCAACAAACCACAAAGCTAGCT
AGCTCCAACAGTGGAACATATACTGCTTGCTCACAAAATGAGTTCTTGCTTGCTTACAGGCTAATGATGG
TGACAAAAATCAGATCTAAAGAGGAGTACCTTACAATCAGACTTGCTTGCATTAAGCAAA
>CUFF.5470.1_9.ids
CCCCATTAGAAATATCAAGTCTTGGACATCTTTGTGCTTAGCCACAAGTGGTGTTCTCAGCCACACGCCT
GCCTGTCTGTGTTCACTGAATAAGGTTGATATTTTGGGCTGTTAGAGCATATCCACAAGGGATATTTGTG
TGCTAGCTGTCCAGATTCAGTGTCTATATTGTGCCTGTCAGTTTGTGAGTATTTGATGCATGAAAGCCAC
GTATTGGAGCCCAGGTTGTGCTGGCATCTCTGGGAACTCTTCACCTCCATGCACTGCACAGGTTTAGTGA
CATCTGTCCTTCATCTGTGGCTATAAAACTTGGTCCAGGGAAGTTTTCCTCCCTATCCTCAAGCTCCAGC
CAGGTTGCAGCGTGTGTGAGGGTGGTAAATCTTCTGTCCACACCAGTGTTCACCTCTCCCCTTCCCAAGT
TTGCCCAGTCCCTAGGTGGTGACCATCGTCAGCAGTTAGTCCACCTCGCCGTGACCAGAACTCCCAGCAC
AAGGACTGAAGCTTCAAGCTGAAGTGGTGACTGAAGAGGAATCTACTCCAGTGGCTGCTGATCAAGTGGA
GGAGCCATCTAACTGGGTAGCTTGTAGAGGGATCTAGACCTCTTCACTGCAACAAAGAACTCCCAGCACA
AGGACTGAAGATTCAAGCTGAAGTGGTGACTGAAGAGGAATCTACTCCAGTGGCTGCTGATCAAGTGGAG
GAGCCATCTAACTGGGTAGCTTGTAGAGGGATCTAGACCTCTTCACTGCAACAAAGGCAAGCCCCGGTGC
ATGCAACCCCTTCCTTGTGTTTTTAAATAATTTTTGCACACTTTAAGTCTAGTGAAATGTGCATTAGGTT
TATAGGAGTTGCTTGAAACCCTTTGATGCATTGCCTTCCTTGATATCCATACCTTTATAGATACTTCTGG
TGAAGTATCAAAATATGATTTTCAAAAATGCTTAGCCCTGCTTAGATCTTGTGGATAGAGGTTGTCTTTT
GCAATACTGCCTAGCTCAGGGGTTATCCTGAGGAAAGATGACTTCTACCTGCAAGAATATTTTCATTGAG
AGCGTGGTGGGATCTTACTACAAAGTTCCCTTTGATGCTCTTTTCATCCTAGGAACATAAACAATCCTAA
GGATGAAAGTACTTAAATCGGGACTTGGGCTAGGAATAGGTGATGTTCTACCCAGGTTAGCTAAGGATTG
GATGCGTATGTAGGCCTGTTGATCAAGGACTATCTTAACTAGCCACATGCCCTGGAAATGGGACAGGGTA
AGCTTGAACCCGGCTATTCCATACATGAAAAGACAATCGCGCACTGGGAGTGGAGAGATGGCGAGAGTGG
CACGTACCCTCCTGGCAAAGGATCGCCTAAAAGGGGTGGTGTGCTCTCGGGTGGCGTGGACCTGTTCATG
TAGTGGAGGATCCGTGGGAACGGTTGACATATGCAAGGGTTAAGTGCTACATATGTCGTGTGGTTAGAGA
TCCTCAGCTGAGTAAATCGATTCGGATCGCCGTTATATCCCCGGAGAGTGGAGACTTGATCTCCGACCTA
CAACCTAAGTCAGGATGTAAACATTATGAATAAAAATGATGTTGTATTGATGAGATGGTGAAATTAGACC
AGATGCAAATAGAGTCTATTAATATTTAATCTGGCGTTAAAATATTGAAAGTAAGGACTCACTTTAGTAA
GCTATTTCTGCAAAAGTATCTAAGTTGATTCTTGC
>CUFF.5470.2_9.ids
TTCACCTCTCCCCTTCCCAAGTTTGCCCAGTCCCTAGGTGGTGACCATCGTCAGTAGTTAGTCCACCTCG
CCGTGACCAGAACTCCCAGCACAAGGACTGAAGATTCAAGCTGAAGTGGTGACTGAAGAGGAATCTACTC
CAGTGGCTGCTGATCAAGTGGAGGAGCCATCTAACTGGGTAGCTTGTAGAGGGATCTAGACCTCTTCACT
GCAACAAAGGCAAGCCCCGGTGCATGCAACCCCTTCCTTGTGTTTTTAAATAATTTTTGCACACTTTAAG
TCTAGTGAAATGTGCATTAGGTTTATAGGAGTTGCTTGAAACCCTTTGATGCATTGCCTTCCTTGATATC
CATACCTTTATAGATACTTCTGGTGAAGTATCAAAATATGATTTTCAAAAATGCTTAGCCCTGCTTAGAT
CTTGTGGATAGAGGTTGTCTTTTGCAATACTGCCTAGCTCAGGGGTTATCCTGAGGAAAGATGACTTCTA
CCTGCAAGAATATTTTCATTGAGAGCGTGGTGGGATCTTACTACAAAGTTCCCTTTGATGCTCTTTTCAT
CCTAGGAACATAAACAATCCTAAGGATGAAAGTACTTAAATCGGGACTTGGGCTAGGAATAGGTGATGTT
CTACCCAGGTTAGCTAAGGATTGGATGCGTATGTAGGCCTGTTGATCAAGGACTATCTTAACTAGCCACA
TGCCCTGGAAATGGGACAGGGTAAGCTTGAACCCGGCTATTCCATACATGAAAAGACAATCGCGCACTGG
GAGTGGAGAGATGGCGAGAGTGGCACGTACCCTCCTGGCAAAGGATCGCCTAAAAGGGGTGGTGTGCTCT
CGGGTGGCGTGGACCTGTTCATGTAGTGGAGGATCCGTGGGAACGGTTGACATATGCAAGGGTTAAGTGC
TACATATGTCGTGTGGTTAGAGATCCTCAGCTGAGTAAATCGATTCGGATCGCCGTTATATCCCCGGAGA
GTGGAGACTTGATCTCCGACCTACAACCTAAGTCAGGATGTAAACATTATGAATAAAAATGATGTTGTAT
TGATGAGATGGTGAAATTAGACCAGATGCAAATAGAGTCTATTAATATTTAATCTGGCGTTAAAATATTG
AAAGTAAGGACTCACTTTAGTAAGCTATTTCTGCAAAAGTATCTAAGTTGATTCTTGC
>CUFF.5487.1_9.ids
TAGCCGCGCGGACCTCGCCGTCGTCTTGGTCATCGACGCCACTCAATCGTCCACGTGCTGTTATCCTCGC
GGACACCGCTTCACACCGTCGCTCTATTTTCACCATCCGTGGCGTCGCAGTGGTGATGTTCTGGCTGCAG
CACCAACGTCCTCGACCTCGCCCCAAAGCTCTATGTTGGGTTTGTCAGCGTGCTACTCGTCCGCACTCCT
CGCGTCCACAACATTGTCGCCTGTCTCCTCGCCGGTCGTGGACGCCCAGGTTGAAGACACCCCACCATCG
ATCCATGTATTCGTGCTGTGGGTGATGCTGCTACTTGGCGTCACTACTGGACGTGTCCGCGATCCCGTCA
GCCTTTGCTCGCTATCCGCATCTTGTGTTCGTATCGAATGCCAGGATTATGGGGAAAGGAAAGCTCCAGC
ACATCAGATGTCAGGTGTTCCGTGATTTGGATGAATCGGTGGTCGTCGTCGTCTTGCTAAATACCAAATC
AATCTATGATGTGGTAAGCTAAATTGATGAGTGAGTTGGCTATATGTATTGGTCTCATTGATTCTCGTTA
ATGTGCTGTGTGGTGGTGTCCAATTTCTTTG
>CUFF.5542.1_9.ids
TTTTGCTAGATTTTCAGTGTTATGATCTAGCTAAAGAAAGTATAGGAATTATGTATGGTTTATTATTCTG
ATGTTTGAATTAGGTCTGATTAAAACTGGAAGATCCTGATTGTTGTGTTAGAACGTCATAGGTATCTATT
GTTTCCCTATAAGAGTTTTAATGCATGCTTTAAGTGTTTAATCCTCGTCCATATAGTATTATGTTGTAGT
ATGTTATTCCTCTGTATGTTCATTCATGTGCATTATGCATATCATTTAGGTACGTTAAGTGATCACGTGA
TGCGGAAGATCAGAGCCAAGTCATTCCCAAGATGATGCAGAGAGTGGGCATCTCCGCAAGACGATGTCGT
CAGTCGGACCAACCTAAAGATGGATAATCTGAACGAGTGCCAAGACAAAGTGTGACGGAACCTCCCAAGT
CATTAGGCCCGCCTACAGTTGTCCTTGTCCAACGGACCTCGGACAACCCTGTAAATGCACATAATCACTT
GACAAGTTCGATATCTGTATCCTTTACCTTTCCCAAGAGTGTTTCACCCGTCACGCAGATATTACAACAC
ATCGG
>CUFF.5553.1_9.ids
GAACAAGTGGATTAGAAAGTAGTTAATACGTTTCTATCCTTATTCCAAATTTAGATGTCTAAGACTAATG
GGTCCAGGTTTTGTTAGTCTTCTGGCGTTGGACCGTAGCTAAGGAAAATATAGCGCATCTATATAGTTTA
TAGATTCTTGATGTTTGAGTTAAATCCGGTTAAGGTAGAGAAACATGCATGTTGTACTTAGAGAAATATC
AATATTTAACATTACCTAAGTATTATAGTGTCTCGCCACTAAGTGTTTAATTCTTGTTAATATAGCTATA
TTTAGTTTTGTGTTATTCCTGCTCATATTTATTCATGTGCATTATGCATATCATTTAGGTACGTTAATTG
ATCACGTGATGCGGAAGACGACCCAAGTCGACCCCAGGATAATGAGAGATTGGACATCTCCGCAAGACGA
CGTCGTCAATCGGACGAACCTTAAGATGGACAGACTGAACGAGTGCCAAGGCAAAGGATGGTCGTCAAGT
GATCATCGTCTAACACGCACTAACGTAGTGTTTATTCCAGGCAAGCCCCAGTGCATTTGCCATCTCCTTG
CTGTTTTAAAATCTTTTTCACCTTATATGATGCATTAGATGATAGGAGTTATGTGCTAAACAATTGATGC
ATTTCCTTCCTTGGAAAATTGATTACCCTTCCTTGATACACTTTTATGAAAAGAATTTATGATGCTTAGC
CTTGCTCTAGAAAACAAATTGTTTTGTTTTAAAACAAAAGTGATGCTTCACAGTGGATGGGAATTTTT
>CUFF.5554.1_9.ids
GGGCACTGTTTGGGATACATATAAATTGAATAAAGGGTAGGTGTATATAAAATTTGTTGTATAACATAGG
TTCTACAACTTTTATTAAAGGTCAAACCTTATATCTTGGTTGGAAATTAAAATTCCACTTTGGTCAATGT
ATTATCATTATAAGCTCAAAACTGAAGTTTTTGGCCGAAGGAGGCATTTTCTTGACATTTTCTCAACACG
AACCATTAATAACTTTTGTTGTAGAGTTCATATAGAGTTGTTTGAGCAAGATGACAAGGTTTGTTTGAAT
TTAAAAATTTGCATTTGTTGACACGAGCAGTTTCAAGCACGCCTAGTATTTATCTTCTCATGCGAGCAGT
TGGTTCAACTTCGAGAAATATTTAGAATACACTTTATTGGGGGCCTTCGTCTTCCGAAGGTCCTAAAAAA
CATGATTTAACAATGTTTCCGGAGTTGTAATATATGAACAGGTATCTTCAAACTCGGATCGGAACCACAG
TGGGAGAAGCACGAACAATACGAAGATTGATGCAGCGCCGAAGCTACGCGCGAGGGAGCTTCGGCATAAC
AGCATGAAAGGGAACCGACTTAAAGGGGAAAAGGCTATTTAGACCTCGATGAATTATTTTATAGTCATTA
GCAAATGTAAAGGGCATGGATGTAATTTCACAAGGGCTGCGTTCCATGCCTATAAATAGATGAACAATAC
CCCTGTACTGTTCACGCTGACTTGCATTTGCTCGTGCATCACACTTGTACTTTTACCTTCTATCAAGCCG
AAGGTACATTTGTAATTTGATATCATTTATATTTTCTATGATAATAAAATAGAAATGAG
>CUFF.5556.1_9.ids
TTCCGCTAATTGGCCGGAATAGCGAAATAACTCGCTATAACTGAATCTGGCTCGATAATCGCAAGAACTG
TGAAGTCGACGAGAGTTTTGTGACTCACGCAATTTATCGAGCACCTAATGAGCATCGCACTAACACATTA
ATTTATTTAACGTTCGAACTATTCTAAACAATTCATCAGCTTACCGTTTCAACAGCTGCCACGAATCCAC
GAGATCGGTAGCGATTTTCCGATCCAGGCAATTTGTCGAGCGCTTAGGGAATATCGCGCTGCTAGCTTCG
TCTTCACCTGATTCTTGGGTTTTCTTGCTGACGCGCGGAACGATGATGACTTTCAAGTTTCAGCTGAAGT
CGGGAGCGAGCTGGTGAGGTGGGGTTTGAGCAGAGGATGACATGTTTGACGACTCGACGGCAAACGACGC
GACGACGAGCTGATCAAATAAAAACTCCACGACGCCGACCGGCACATGGGTTAGAGAACGGCGGCTGGTG
AAATCCGAGCGGGCAAGCGTACGGCAGGGAGCTTCGCAATTTGACGGGACCGTGACCGAGCGAATTTTAT
GGCACGGACTGTGGAAGGACTCGGCAAGCGACGAC
>CUFF.5566.1_9.ids
TGGAAATGTGATGATTTGGCAAAAGATGTTGATTGCTAAATTGCTTGATACCATGAATGAGTAGATAGTA
CACATTTAGCCTTAAGAGAGTCACACTAAAACTTGCAAAAGTTAAAACTTGATTTTTAGACTCAGCTAGT
GCTTTTGACAACCAAACCCCTCAGCCAAACAGCTGCATGTCTAGAGGTAGAGGAGTAGACTCCTCACACC
GGGTAAGTCTAGCTGAGTATTAGTATACTCAGCCTTGCTTGTGGCATAATTTTACAGGTTCTCTGGAGGA
CATGGTTGCTAGAGTGACTTGGCCGTCCATCTTGCCACCGGGTTGGATAGTCGAGTGGAACCCTACCTCG
GCTGAGGAGGAGCATGAGGAGTGATGGGATAGGCTTCCCCATCCGCCGTTTGTTTATCGTTAGTTTTATT
CCGCTGCATTCCGAACAATGATGACTACTTTTGCTAAAACTCCGATGATGATGTAATAAATTTAATACTC
CTTAATGTATGGTTTTATGCTTTATTGTATTTGCTCTGTGCCTCACCATCGAGTGAGTACGTGGTACTTG
ATCCTGTTAGTGGCCTCGTCGGACTAGATCCGAGGGACTGACGTGTTATTCCCATTTAAGTGTGGTCTAG
CCTCTAAGGCGGGACTTAGGCACTTAAGTTGGAATAATTCGTGCGGTTCCGCCACTTCGGC
>CUFF.5568.1_9.ids
CGCGGACCGTCCGCCCCTGTGCAGAGGGCACCGTCACGGTTCTTGTTGAGTGTTTGACGCTCCGGAAAGG
CGTAAACAACGAGGATGACGATCGATGACTTGTTCGAGCGTTTTGTCAAGCACTTGGTGAATATCAAACT
GCTAGCTTTGTCTTCACCCGACGCTTTGTATTTCTTGACGATGCACGGAACGACGACGAGATTGAGTCTG
GAGTGAGCTGGCGAGGTGGGGTTGAGCAGGTTAGCGCGAGCATGCGTGAAGCTCGATGGACAAAAAGCGA
GTGCACCACAGCGACAACAAGCAGACGCTCGAGCGTTAACGCAAGCCAGCG
>CUFF.5608.1_9.ids
TGACAATCCTCAATAAGAAGTATAGAAGAGCTACTTTAACCTATAAGAAGGCCGAGCCCACTAGCACTTA
GCACCATCAACAACAGCACAAATCTATTACCTGCAACAACATGGGTTCGAAAACCCTGAGTACGGAGTGT
ACTTTCGCAAGTCTTACACGTTTAAGGAAAAAGACTCTCAAGGATATGCTGGATTTTGGGAATCAAGGTA
AAGCTTATCAAGATTCAAAGACTCCATTTGTAGAAAGGCTTACTAGTAGTGGATCCCTATGCCAAAATTT
TACTTCACAAGTTAAGTACTTTTCCAGAATCTATATTTGCCTAATCTAGAGCATTCACTTGTCCTAGTCT
AGCTTTCTTTTACCAAATTCTTATTTTACTTATTAACTACGATGAGTGGTCAGAGGGTAGAGTCTCCATG
ACTGAGGAGCAACGACGATTCAAATCGATTATTCCTAGCTGGGGATTCCTAACCACACGACATTTGTAGC
ACTTAACCCATGCATATGTCAACCGTTCCCACAGATCCTCCACAACATGAACCGGTCCACGCTACCTGGG
AGCATAGTACTCCTCTGTCCAGCCTCTAGCCAGGAGGGTACACGCTACTCCCACCATCTCCCATGCTCAG
TGCGTGGT
>CUFF.5655.1_9.ids
CTCAAATAGTATTAAAAAGGGGAATAATAGTCGATTACATCATATGTCTAAGACATCCATATAGTCTTTA
CAATAATCAAAGTGCGAAAACGAAACGTAGATAAACGCGGCCTTCACAGGCAACCGACTAGGGGTTGCCG
CTAACCCACGCCTAGAACTCGTCAAAGTCCTGGAACTCCTGGAGATCCGCCTCGACGCCTTCTTCTCTAC
CTGAGCATAGATTGCACCAAAGGCAA
>CUFF.5986.1_9.ids
CCTCAGCTCACCTTGCCGCAGCCAGGCTTGTTAGCCGAGCCCCTCCAACTAGCGTGCTAGACCTTTGACG
CTGTTTCCCCATCGTCCAAGCTCCACCATGCCCACACGTCCGTCCTGCTCCTCCGTGCACACGCCCATGC
ATCCTAATCTCCCTGGAAACTTCACACGTGTACGGCTCCCTGTGGTGATAATATTCAGCGCTGCTTGGCC
AGGGTACCGTTCCCCTGCGCGCTCGCCGGACGCCGCCGCACATGCTCCCTGCTCGGCCTCCCCGGCGTGC
TGCTCCCTCGCCTTGGTATCCCTGCGAGCTCCTTCTCCCTCGCCCGGTTTCCAGCTCAGGCCTCGCCGGA
TGCCACCGTCGCTTTTCTGACCTCGCCTCGACACTCAATCGCTGCAGCACGCCATGCCATGCTGCACTGT
CATCGTTCGCTATCCTCATCCTCGCCAATTTTCCTCGTTGTTTCTCGGCTACAACCGTGTCAGCTCCTAC
GCGTCGTGCGCGTTTTGTGTTCGGGTCGAGCCCCAGGATTTTGAGGAAAAGGAAGCTTCAGTACATCGGC
CGGTGAAAAGAATAAACTGGTGGTAGTCATGGTCCTTGCAAAATCCGAGATCAGCTTAGTCGCGGTATGT
GAATTAACCACGTGATGCGGAGAACCCGAGCCAAGTCGACCCCAAGCGCAGACTGATTCGCGAGGTGATG
CGAATGATGAACCTGAAGATGGATAGACTGAACGAGTGGCAGAACAAAAGCTGCTCGCCAAAGGATCGCC
GTCTAACAACACTAACCTAGTGTTACTCAGGCAAGCCCCGGTGCATTTGCCACCCCCTTGTGTTTTAAAA
ATCATTTTCACTTGCTTGATACATTAGGTGATAGGCGTTGATTGCTAAAACAATTTTTGCATTACCTTCC
TTGGATTTGATTACCTTCCTTGAAATCCCTGTTTTACAAAAGATTTTTGATGCTTAGCCTTGCTTTAGAA
AAACAAATATTTTGTTTTTACAAAAGATGATGTGGCAAAAGTGGGTGGGATGTTTTTGAAAACAAAACTT
GATGGTGGATCCATCATGGCCGTGATGGGTTCAACATCGGAAAAGATGTACCTCTGTCAGGTACCAAGCT
TTGAGTTTTAAATAATTAAGCTGAGACCGGGCGGGTGACTTGCACGAGAAGAGAGTCTCGGTGTAGTGTC
TCCGTCTGAGTCGATTAAGGACCGTGTCGATGTAGGCTTGATGACCGAGGACCCTTTAACTGGTCACATG
CCTCGTCATGGGTAAGCCTTGCCTCGGGCAGACTAAGGCCAGAATAAGATAACACGGAATGGGCGTGGAG
CGGTGGCGGGAGTAGTGTGTACCCTCCGTGGCAAGAGGCTGGACGGTGGTGTATCTGTGCTCTCGGTTCG
CGTGAACCTGATCTGGTCTTAAAAACCCCGGTGGCGGGTTGACATATGCAAGGGTTAAGTGCTACATATG
TCGTGTGATTGGAGATCCTCAGCTGAGTATAATTGATTCGGATCGCCGTACCTTCGCGGTTATGAAGACT
TGGTCACTGCCCTATACGTAGAACTCCAGTAAAGATGAATGAAAGGTTTGCTAAGAAATTGGCTAGTGCA
GGTCAAGTGTTTGAACTAGGGTAGAAAGAACTCTAGATGCAGGTAATTTTACCTAACCTGACAATAAAAT
TGGATTTTAAGGATCCACTCCTAGTAAGCTTTTCTGCAAAACAGAGTCTTTGATTCTTGATAAGCCATAC
CTTGAATCCCTCTAGCCAGCATACCCTTGAGAGTCTTTTCTTTAGTCAGGTAAGTCTTGCTGAGTAATTC
CGTACTCAGGGTTTTATTCCCTGTTGTTTTTCAGGTTCTAACCTTGTGCTGCTGTGATGGTGTTAAGTGC
CGGTGGGCTCGGCCTTCTTATAAGTCTAAGTAACTCCCTTATATTTCTTATTGAGGATGGTCATTTGAGC
TAGCATATATTTCAAACTTATACTTTTGTAATCACTCCGATAAAATAATATAAAATTTTTGTAACTTGTA
AAATTTGGTAGTAAGATTTTCC
>CUFF.5987.1_9.ids
CTCATATTCTACTCGGTACACTAATTCGGCTAATTGACCGAAATAACGAAATAACTCGCTATAACTGAAT
CTGGCTCGATAATTGCAAGAACCTCGATGTCGACGAGAGTTTCGTGACTCACGTAATTATCGAGCACCGC
ATTAGCACATTAATTTATTTAACGATCGAACTATTCTGAATAATTCATCAGCTTACCGCGACTAAGCTGA
TCTCGGATTTTGCAAGGACCATGACTACCACCAGTTTATTCTTTTCACCGGCCGATGTACTGAAGCTTCC
TTTTCCTCAAAATCCTGGGGCTCGACCCGAACACAAAACGCGCACGACGCGTAGGAGCTGACACGGTTGT
AGCCGAGAAACAACGAGGAAAATTGGCGAGGATGAGGATAGCGAACGATGACAGTGCAGCATGGCATGGC
GTGCTGCAGCGATTGAGTGTCGAGGCGAGGTCAGAAAAGCGACGGTGGCATCCGGCGAGGCCTGAGCTGG
AAACCGGGCGAGGGAGAAGGAGCTCGCAGGGATACCAAGGCGAGGGAGCAGCACGCCGGGGAGGCCGAGC
AGGGAGCATGTGCGGCGGCGTCCGGCGAGCGCGCAGGGGAACGGTACCCTGGCCAAGCAGCGCTGAATAT
TATCACCACAGGGAGCCGTACACGTGTGAAGTTTCCAGGGAGATTAGGATGCATGGGCGTGTGCACGGAG
GAGCAGGACGGACGTGTGGGCATGGTGGAGCTTGGACGATGGGGAAACAGCGTCAAAGGTCTAGCACGCT
AGTTGGAGGGGCTCGGCTAACAAGCCTGGCTGCGGCAAGGTGAGCTGAGG
>CUFF.6015.1_9.ids
CAGGTATATTACAGTAATCACATTTGATACACACACATTGGAGATAGAGCGGAAGACTTTCACAAAGTAC
ACTTTACATTCCAGAACTCAAGTTTTACATGGTAGAAAGCGATGTATTTATTACAAGTCCTGATAGTACT
CGAAGGGCATAACTTAACTACAATAATTGGAAGGGTGAAGCCTTTCCATAAGAGATATATATAAAAACCT
TCTAAGCTTCAAGTCCTCCACATGAAGTAACTAACCCAAAGATAGGGGAATAAAACTTCTCCTACAAAAA
CAACAAGGGATAAAACCCTGAGTATGCAATTACTCAGCAAGACTTACCCGACTAAAGAAAAGACTCTCAA
GGATATGCTGGTTTGTTGGGAATCAAGGTAAGGCTTGTCAAATTTCAAAGACTCATTTTGCAGAAGAGCT
TACTAGTAGTGAATCTTTATGCCAAACTTTTACTTCACAAGTTAATTATTTTTCCTGAATCTAGATTTGC
CTAATCTAGAGCATTCACTTGTCCTATACTAGCTTCCTTTCAACCAAACCACAATCATGTTTCACTTATT
AAACTACGATGCAGGGCAGTGATCCAG
>CUFF.6016.1_9.ids
TTGAGACGTTTTATCCAATTTTTTTACACAGCAGCAATACCAATGCTTCACTGACCTTTGAAGACCACGG
AACGAAGACCACACGGGCATGCAACTCACTGGAACGCTTTGGCCACAGCGAGGTGGGAGGTTTCGGTGGG
TGTGGTCACCAGACAATAGGGTTGGCAGGCGCAGCACAAAGGCAGAACAACCTAGTGACTGAGAAGAGGA
GCTAACACTGGTTTGAACACAGGAACTACCTCGATCTCGTGAGGAACACTGGCTAGAACTCGAGGGCAAG
GAAAAGCTCCACTAGACCAAGC
>CUFF.6129.2_9.ids
GCGAGCTCTCCAACGCAGGCGGCTCGCTGCGCCTTCCCCTCGCCGGTCATCCCTGCTCCCTCGGCTTCCA
AACCATGGCCGCCTCTCCTCCATCTCCTCCCTCCCCAGCGCCTCCCTCTCTGCTCCTGCACTCGGAGCCC
AGTACTCCAGCTCGCCAACGCTCCCTCCCTGCTCACCGGCCACCAGGAAGGTCCGAGCTCGCCCATCCTC
TGCTCGGTTTCAACTTCGGTCGTGCCTGCAGACCGCTCCCTTGCTCCTGCAGCTCGCCCCATCCCCTGAC
TTGTCGTGTCTTGGGCCGTCACGGCACTCTCATCTTGCGTCGTCGCCTTATTGCTGTTCTGGTGAGGCCA
TGTCGTTCTTGTCCTACTCATTTCCCTACCGGCATCAAATCCTTACTGTTGTTTATACGTATGTTTTTGT
GTGAGTTGGGAGGTGGAGAAGAAAGGAACTCTAGTGCATCACACACCTTGTGCTTGACGAAATGTTTGAA
TCAGAATTTATCATCGCATCCGCAATTTGGTTTAATCATGCACTACGGCATGATTAATGGAGTTACTGAA
GAAGGGCACCCAATTCAATTGCCCCCGGTTGCTGATCGGACATTTCATTTGCTCAAACAGAAGTTGGTCC
AAGCTCCTGTTCTAGGTCTTCCTAACGACTTCAGCAAGGGTTTCGTGCTAGAAACAGCTGTCTTCATGCA
ATCGAAGAATCTCGTGGCTTATTTGAATAAGCACCTTTGTCCAAGAAACCAAGCTTCATCGAGGAGTGTT
TGGCAATCTTTATGGCAATTATTGACGAATGGCGGCCATACTTGCAGCACCGTCAAATCGTGATTGTACT
CCATCTTACTGAGCAGAGGGTGACCTTACGTTTGTAGCATAAAGTCCTGCTCAAGCTCATTGACTTGCAT
TATCAAATTCGCACAAACAGGCAACGGCTGTACCGAGCGACTGATTTGGCACATATATATATAAGCCGAG
ACAGTGGGAGAGGAGAGCTGGACAACAGGCAACGAATTGTAATTGAATCTTCTGAATACTAAAGGAAAGC
GGTCACATCCCATTAATTTGCACGGTCTCTGTGGGCTGATTCCCCACCCTTACTCATCCTTATCTCTCAT
TTCAAACTTGTAAACAGTACAGTCTCCCA
>CUFF.6581.1_9.ids
GTCAGCACTACACCCAGTTGGGTCCAACGACGTTCGGATTTGGCCTTCTCTTTCGCTTGGGCCTGGCCTC
CTGGGCTGGTAGTGAGGTGTTGCTGTTGACATTCCCCCTTCCTTGAGCAGCTGGTTGTCCCCAAACCGCT
GCTTGAGGGAATTGCTGTTGCAAAGTGTCTTCGTCCTCCCACGTAGTCCATGAAGCAGGCATGTGTGACC
AGCGTACCAACACTTGCTGACGGCCGTGGGGGTCTGATGGCAAGGCACGCCGCTGCAGAATTTGGTTAGG
CACAGACCATTCCACAAGAGAAGATGGCAGCTCATCAAAAACTTCTTCAGTTGGTAAAATAGCTTTCTTC
AATTGGGAGACATGGAAAACCGGGTGCACAGTAGTAGAAGCAGGTAAAAGAAGTCGATAAGCCACATTAC
CGACTTTGCCAATAATCTTGAAGGGTCCAAAGAATTTGAACGCTAGTTTCTGATTGGCA
>CUFF.671.1_9.ids
GCGGAAATAAATTCTTTATTACAAAATGATTACAAGTTACAACATTTATAAGTTATAACCATATTACAAT
ATATCATCGGAGTGATTACAAGAGAATTTGATTCAAAAATATTACAATTTGAATGTATAAAACATTTATA
AGTTTTAAAATACATGCTAGCTTAAGTGACAGTCCTCCATAAAGAAGCTAAAGATGGGATATACTTATAT
AAGAAGGTCGAGCCCACCGACACTTAGCACCATCCACAACAGAACAAACTTATAACCTGAAAAACAACAG
GGAATAAAGCCCTGAGTACGCAATTACTCAGCAAGACTTACCCGACTAAAGAAAAGACTCTCAAGGGTAT
GCTGGTTTGTTGGGAATCAAGGTAAAGCTCATCAAATTTCAAAGACTCGTTTTTGCAGAAAAGCTTACTA
GTAGTGGATCCTTATGCCAAACTTTTACTTCACAAATTAAGTATTTTTCCTGAATCTAGATTTGCCTGAT
CTAGAGCATTCACTTGTCCTACACTAACTTCATTTTATCCACTTTAGTTTCACTTGTTATCTACGCTGAA
GGTCGAAGATCCAGTCTTCATATCCGAGAAGTTCGGCGATCCGAATCGATTAATACCCAGCTGGGGATCT
CCAACCACACGACATATGTAGCACTTAACCCTTGCATATGTCAACTCGCCCACGGGTTTCTCAAGACCAG
AACGGGTCCCCGCCAACCGAGAGCTCAGTACCCCACCATCCAGCCTCTTGCCAGGTGGATA
>CUFF.6939.1_9.ids
CGGAGAAGTTTGTGAGTTTATCTATTCTGATAATGGAACTGTAACCATGGTATATCATGTGAATATTTAA
AGGAACTGATAGAGAGATACAATCAATCTCAAATGAACTTAAGGATAATAAGGGTCAACATGAGATATGT
TGTTCTAAAATTGAAACAATAAAGGGTAAATGGCTTCCAACTCTGTGGATTCATTCGTAACTTTCAAGAA
ATGGCAGTTGCTCACTACTAACAGCTTATCTACAACCTAATGAAATTCGTTGGTAGTGTCCACTTCATAT
GTCATAAGTTGAAGAGCATAAATATTCTGAAAGCTCACGGTAAAAGCATCAAGGATAGTTACATGCTAAA
TGGCTATGCACTAAAGACTAAACACAGGCCGTGCAGGTCAAGGAATGCCTATGAGAGTAACTCCTACTAG
AATTACTTCTCTTGATTTTAACACTCATAAGACAAAAATGCAAACAGATCCAAGGGAACTTGATAAGATT
CGTCAGAGTTATTTGTATTCTATGTTCCAATACTTTAGAATTTGTTTGCCTATTTATGGTAGAA
>CUFF.6947.1_9.ids
CCCATATCGTGAACCCGCCGCCGACGCAGCAGCAGGAGACGCGCCAAGGAGAGCCCGCAAGGAGGCGACT
ATGAGGGCCAAGTGGAAGAAGAAGCGCATGAGGAGGCTGAAGAGGAAGCGCCGAAAGATGAGGCAGAGAT
CCAAGTAGGCTGATGGGGATTGTGGATGGTGGTGTCGGCATAGTTGTGTTACGTTTCTTCGATGCGTGAG
TTCATGGAGAGATGTCACATCCTAGTTCGTCGTCACCGTTTGCCATGGGTCCAATGGCTCGTCTTGGAAA
CCTGCACTTCAGTAGGCCATCTATCGTGGTTTCTAGCTATATCCAGAGTTTTGTGCTAAGACAAATCAGT
CAGTCGTTTTGTGAACCTATTATGATGGAGCTTTATTTGCTGCTAATATCGACCTACCTGTTAAGTAATT
GCAACGTTCGTCTATG
>CUFF.7010.1_9.ids
GATCGAAGCAAGCATCAGAGTTATCTTGATAACATCGAGTTCCAGGGAACCCAATCATCGGCGTGTTATA
AAAGCGGTAGAACGTTACTATGTACGCAAATCCAGGTCAGAGACATTGTGGACACCAGATTTCTTGAACA
TGTTAGGAAGGTAATGCCTTCTTTCTCGTCAGAACCATAACCGATGTTGGGCAACAAAGCTGACCTTCTG
AACTTCCTTCTGACACAGGAGTCGACGCCCTTCGGCCTGCACCAGCTTGGAGCCACAAGTGTTTATTTAA
GCATGAATCGACATGAACAGGAATGTAAAAGATGGCATGAAGTGTCAGCATTTTATCGCTCCTTGTGCAC
ATGACCATGAATTGTTCTAAGGGCAAAGCTACTAAACCACAACAAACAGCCATATATTCTACTCTAAACA
TATGACAAATGGTGCAATGCACACAGGATGCAGGTGCCAGGGGGTGTTGGGGTATGTTCTTTGGGCACAA
GACAGATGCTGTCAAATGTATTAGTTGGTGTTAACAGTTTAAAAAGTACATATAACGGGTGATGTCATCC
TTGCAAAT
>CUFF.7024.1_9.ids
GCTAATTAGCCTCCTAGCCAGCCTCCGCCTGGAGGTCCATCCCCGACCTCGACGCTTCCCGGCCAAACGC
CGACGCCCCTCACCCTCGGCGCAGCGCCGCAGCGTCGCGGTGCTCCATACCCATCCCCCTCCATGGTCGG
CGCCTGCATCCCCCGGCATCGCGGTGCTGGATCCCCTCCCTCTCTCGCGTTACGCTAGAGTTCGAGAAGG
GGAAAAGCGACGTAGGGTTCGGCAACGACACCTCTGTGTCCCCTCCTCCCTCGCGCACTCATTTTCCTTC
GTCTCGTTGCTACTCAGAGTGCGTTCCATCCGAGCGGTGATGTGAGATGTGTCCCCCCTATTCTTCATCG
GTTTGCTTGCAATGATTGAGATAGATGTGCTCATTCGCCTTGCAGAAAATGAAAAATAAAGATATCTTTG
TGCCCAGATTCAGAGATGGTTTGACTACCTAATCATATATGCATGGTACAACAGCCATAAAACTGAATTT
TATTTGGCTAGAACCTGAAATGGCGGAAACTCTCAGGAATCATGGTGCAACCGTGCATGGATCACTTGTC
TAAACTAGTTACATCATTTTGATTAAGAATAAGGATTACCTGATGGTTGTCTCCTATTTTCTGTTGTAGT
GCAAACCGTCTAAAGCTGACTGTTGGATGGGGTTGGCGAAGGTGTGCTTGAATAAGGATCACCTGAAGGC
GTGGAGTCCCTGGCTGCTGGTTGTTGTGTGTCCTGGCGGGCGACAGTTTGAATCCCCTGCAGGCAGTGGC
GGCTGTAATATGTACTAGTATAA
>CUFF.7024.2_9.ids
TTGGTCGCCTGGCAAAGTGCGTTCCATCCGAGCGGTGATGTGAGATGTGTCCCCCCTATTCTTCATCGGT
TTGCTTGCAATGATTGAGATAGATGTGCTCATTCGCCTTGCAGAAAATGAAAAATAAAGATATCTTTGTG
CCCAGATTCAGAGATGGTTTGACTACCTAATCATATATGCATGGTACAACAGCCATAAAACTGAATTTTA
TTTGGCTAGAACCTGAAATGGCGGAAACTCTCAGGAATCATGGTGCAACCGTGCATGGATCACTTGTCTA
AACTAGTTACATCATTTTGATTAAGAATAAGGATTACCTGATGGTTGTCTCCTATTTTCTGTTGTAGTGC
AAACCGTCTAAAGCTGACTGTTGGATGGGGTTGGCGAAGGTGTGCTTGAATAAGGATCACCTGAAGGCGT
GGAGTCCCTGGCTGCTGGTTGTTGTGTGTCCTGGCGGGCGACAGTTTGAATCCCCTGCAGGCAGTGGCGG
CTGTAATATGTACTAGTATAA
>CUFF.7064.1_9.ids
CTGGCCTTCGGATTCTAGCCCTAGACCAGTGTAAAAGTGTGGAAGTCCTTGTGCTCCAGTTGATGCCAGT
CTCTTCCCAGCCACTAGGTTTGCTCTGCACAAGTGTTGGCACACCATCGGTCTGCCAGTAGTGACCACGC
CGGTCAGTTTGGCCATGTCGCCGTGGCCAAGACAACTCAGCAAGAGCTCCGAGCAGAAGGAGTGTAAATT
CAAGACGAAGTGGTTGTGGAAGAGGAGTTTGCTCCAGTGCCTATTCAGCAAGTGGATGGAGCTATCTAAC
TGGTTATTGGGTAGAAAGGTCTTAAGCCTCTTCACTGCAATAAAGGTGATGAGGAGTACTCTATGTGTTC
GTGAGGCTGGAGGGCGCTTTCAGTTCTAGAGGAGGATTAGTTAGGCTTGTGTATAAGCTTTGGAGGGGTC
CTACCTTCCTGCTAATGTAGTAAGTTATGCACTTTGAGTATATCAGGACTTGTAATAAATGTAACTCTTC
CT
>CUFF.7064.2_9.ids
CTGGCCTTCGGATTCTAGCCCTAGACCAGTGTAAAAGTGTGGAAGTCCTTGTGCTCCAGTTGATGCCAGT
CTCTTCCCAGCCACTAGGTTTGCTCTGCACAAGTGTTGGCACACCATCGGTCTGCCAGTAGTGACCACGC
CGGTCAGTTTGGCCATGTCGCCGTGGCCAAGACAACTCAGCAAGAGCTCCGAGCAGAAGGAGTGTAAATT
CAAGACGAAGTGGTTGTGGAAGAGGAGTTTGCTCCAGTGCCTATTCAGCAAGTGGATGGAGCTATCTAAC
TGGTTATTGGGTAGAAAGGTCTTAAGCCTCTTCACTGCAATAAAGGCAAGCCCCGGTGCATTTGCCCCTT
CCTTGTATTTTTAAAAGACTTTTATACACTTTAAGTCTAGTGAAATGTGCATTAAGTTTATAGGTATTGT
TTGAAAACTATTTGATGCATCGACTACCTTGAATCCATGCCTTTATAGATACTTCTGATGAAGTATCAAA
ATATGATTTACAAAAATGCTTAGCCCTGCTTAGATCTTATGGATAGAGGTTGTCTTTTGAATTAATGCCT
AGCTCAGGGTTATCCTGAGGAAGGATGGCTTCTACCTGCAAGAATATTTTCATTGGGAGCATGGTGGGAT
CTTACTGCAAAGTTCCCTATAATGCTCTTTTCATCCTTAGGAACACAAAACAATCCTAAGGGTGGAAGTA
CTTAAATCGATACTTGGGCTAGGAACAGGTGATGCTCCACCCAGGTTAATTAAGGATTGGATGCGTATGT
AGGCCTATATGATCAAGGACTATCTTAACTGGCCACATGCCCTGGATATGGGACAGGGTAAGCTTGAACC
CGGCTATTCCATACGTGAAAAGACAACCGCGCACTGGGCATGGGAGATGGTGGGAGTAGCTGAGAGCACC
TAGAGGGGGGGGTGAATAGGTGATCCTGTGAAACTTAAAAACTTAAGCCACAAAAACTTGGTTAATCGTT
AGCACAATAGTTGCCAAGTGGCTAGAGATGAGTCCAAACACGATAACCACAAGAAATCAA
>CUFF.7111.1_9.ids
ATAACACAACTCTTCATTTTCATAACTCAATTCATACAAGTAGCAGGAACAAAATGGCAACTAACTAAGG
CTTCATAAGATACAGACTTGACAGAAAGGCAGTACAATTCATAAGATACATGCATTAGTGGTACAGACTC
TCTCGCAAACAAATATCTCATATACGCTCGTTCATATGCGGTAGACGACGATCATTGTACAAACCAAGGG
CTTCATAATCTTCAAGAAGAGGTTACAGACCAATAAGAACTTCCTCCAGATCTGTGCTCACATGGTCTAG
ACCTTGTGCAATTTCAGTGACAACACTCATGGCATTAACTAGGCTATTTTTGTGCAGGTACTCTACATAC
TCAGGTACATGATTGCGTCTGGTCAACCTCCTCAACTCATCAGCTGAGACTTGCATGTGTCTAATGACGT
CTAAAAGACCATTCCAAACTCTATTTAATCTCTACACCTACAATACAAATAGAAGAATGAGATTCTATCA
CACATCAGTATTGCCAATCCAAATCTATAATGCTCCTGA
>CUFF.7135.1_9.ids
GTGACATCTGTCCTTAATCTGTGGCTATAAAACTTGGTCCAGGGAAGTTTTCCTCCTTATCCTCAAGCTC
CAGCCAGGTTGCAGCGTGTGTGTGGGTGGTAAATCTTCTGTCCACACCAGTGTTCACCTCTCCCCTGCCC
AAGTTTGCCCAGTCCCTAGGTGGTGACCATCGTTGGCAATTAGTCCACCTCGCCGTAACCAGAGAATTGG
GTTAGGGATTCCACATCCAGATAAAAGACCACATCAAGGACAACAAGTTTCATACAAAGAATGGGCTTGC
TACTGTATAAGTTGGCAGTAAAAAGAATTCCCAGAAGAAGATGAAATTCAAGAAGTAGTTTCTGAAGAGG
AGTCTGCTCCAGTGCCTGCTCATCAAGTGGATGGAGCTATCTAACTAAAGGTTGGGTAGAAGGATCTAGA
ACCTCCTCACTGCAACAAAGGCAAGCCCCGGTGCATGCAACCCCTTCCTTGTGTTTTTAAAAGATTTTTA
TACACTTTAAGTCTAGTGAAATGTGCATTAAGTTTATAGGAGTTGCTTGGAAACTATTGGATGCATTGCC
TACCTTGATATCCATACCTTTATAGATACTTCTGATGAAGTATCAAAATATGATTTACAAAAATGCTTAG
CCCTGCTTAGATCTTGTGGATAGAGGTTGTCTTTTGCATTAATGCCTAGCTCAGGGGTTATCCTGAGAAA
GGACGGCTTCTACCTGCAAGAATATATTTTTATTGGGAGCATAGTGGGATCTTACTGCAAAGTTCCCTAT
AATGCTCTTTTCATCCTAAGGAACACAGACAATCCTAAGGATGGAAGTACTTAAATCAGGACTTGGGCTA
GGAACAGGTGATGTTCCGTCCAGGTTAATTAAGGATTGGATGCGTATGTAGGCATGTATGATCAAGGACT
ATCTTAACTGGCCACATGCCCTGGATATGGGACAGGGTAAGCTTGAACCCGGCTATTCCATACATGAAAA
GACAATCACGCACTGGGAGTGGAGAGATGGCGAGAGTGGCACGTACCCTCCTGGCAAAGGACCGCCTAAA
AGGGGTGGTGTGCTCTCGGGTGGCGCGGACCTGTTCATGCAGTGGAGGATCCGTGGGAACGGTTGACATA
TGCAAAGGTTAAGTGCTACATATGTCATGTGGTTAGAGATCCTCAGCTGAGTAAATCGATTCGGATCACC
GTTATATCCCCGAAGAGTGGAGACTTGATCGCTGCCCTGCAACCTAAGTCAGGATGCAAACATTAGGAAT
AAAAATGATGTTGTATTGATGAGATGGTGAAATTATACTAGATGCAACCAGAGTCTATTAATATTTAATC
TGGCGTTAAAATATTGAAAGTAAGGACTCACTTTAGTAAGCTATTTCTGCAAAAGTATCTAAGTTGATTC
TTGCTAAAGCCTTTTCCTTGATTCCTATTTAACCAGCATATCCTTGAGAGTCATTTTCCCTTAGTCGGGT
AAGGCTTGCGAAAGTACACTCCGTACTCAGGGTTTTCGAACCCATGTTGTTGTAGGTGATGAGAAGTACT
CTAAGTGTTCCTGTGGCTGGAGGGCGTTTCCAGTTCTGGGGGAGGATTAGTTAGGCTTGTGTATAAGCTT
TGGAGGGTTCCTACCTTCCTGCTATTGTAATAAGTTATGCACTTTGAGTATATCAGGACTTGTAATAAAT
GTAACTCTTCCTATGTAATAAGCTTCAGT
>CUFF.7135.2_9.ids
GTGACATCTGTCCTTAATCTGTGGCTATAAAACTTGGTCCAGGGAAGTTTTCCTCCTTATCCTCAAGCTC
CAGCCAGGTTGCAGCGTGTGTGTGGGTGGTAAATCTTCTGTCCACACCAGTGTTCACCTCTCCCCTGCCC
AAGTTTGCCCAGTCCCTAGGTGGTGACCATCGTTGGCAATTAGTCCACCTCGCCGTAACCAGAATTCCCA
GAAGAAGATGAAATTCAAGAAGTAGTTTCTGAAGAGGAGTCTGCTCCAGTGCCTGCTCATCAAGTGGATG
GAGCTATCTAACTAAAGGTTGGGTAGAAGGATCTAGAACCTCCTCACTGCAACAAAGGCAAGCCCCGGTG
CATGCAACCCCTTCCTTGTGTTTTTAAAAGATTTTTATACACTTTAAGTCTAGTGAAATGTGCATTAAGT
TTATAGGAGTTGCTTGGAAACTATTGGATGCATTGCCTACCTTGATATCCATACCTTTATAGATACTTCT
GATGAAGTATCAAAATATGATTTACAAAAATGCTTAGCCCTGCTTAGATCTTGTGGATAGAGGTTGTCTT
TTGCATTAATGCCTAGCTCAGGGGTTATCCTGAGAAAGGACGGCTTCTACCTGCAAGAATATATTTTTAT
TGGGAGCATAGTGGGATCTTACTGCAAAGTTCCCTATAATGCTCTTTTCATCCTAAGGAACACAGACAAT
CCTAAGGATGGAAGTACTTAAATCAGGACTTGGGCTAGGAACAGGTGATGTTCCGTCCAGGTTAATTAAG
GATTGGATGCGTATGTAGGCATGTATGATCAAGGACTATCTTAACTGGCCACATGCCCTGGATATGGGAC
AGGGTAAGCTTGAACCCGGCTATTCCATACATGAAAAGACAATCACGCACTGGGAGTGGAGAGATGGCGA
GAGTGGCACGTACCCTCCTGGCAAAGGACCGCCTAAAAGGGGTGGTGTGCTCTCGGGTGGCGCGGACCTG
TTCATGCAGTGGAGGATCCGTGGGAACGGTTGACATATGCAAAGGTTAAGTGCTACATATGTCATGTGGT
TAGAGATCCTCAGCTGAGTAAATCGATTCGGATCACCGTTATATCCCCGAAGAGTGGAGACTTGATCGCT
GCCCTGCAACCTAAGTCAGGATGCAAACATTAGGAATAAAAATGATGTTGTATTGATGAGATGGTGAAAT
TATACTAGATGCAACCAGAGTCTATTAATATTTAATCTGGCGTTAAAATATTGAAAGTAAGGACTCACTT
TAGTAAGCTATTTCTGCAAAAGTATCTAAGTTGATTCTTGCTAAAGCCTTTTCCTTGATTCCTATTTAAC
CAGCATATCCTTGAGAGTCATTTTCCCTTAGTCGGGTAAGGCTTGCGAAAGTACACTCCGTACTCAGGGT
TTTCGAACCCATGTTGTTGTAGGTGATGAGAAGTACTCTAAGTGTTCCTGTGGCTGGAGGGCGTTTCCAG
TTCTGGGGGAGGATTAGTTAGGCTTGTGTATAAGCTTTGGAGGGTTCCTACCTTCCTGCTATTGTAATAA
GTTATGCACTTTGAGTATATCAGGACTTGTAATAAATGTAACTCTTCCTATGTAATAAGCTTCAGT
>CUFF.7203.1_9.ids
AAGCAGTTATATAAACTTACATTTATTTCAAAAGCAAGCTTGAGTTATTTTATTACAGACCAGAGCTAAA
AGTGAGTGCAGAGTAGTAATATTATACAAACCATGGGAGGCACAAACTCCTCCCGATAAGCTATAAGCAA
AAGAACCTAAGTGGAGGACCGAGTCCTCCCGCACTTCAGTCTTGTTTTTCCTCATTTGGTACCACCTTGG
AGCAAAAGCAACAAAAGTTTGTCGCTTCCTCACCTAAAAACAACAAAGGGATAAACCCTGAGTATGGAAT
TACTCAGCAAGTCTTACCCGACTAAGGAAAAGACTCTCAAGGGTATGCTGGATAAATAGGAATCAAGGAG
AGGCTTTAGCAAGAATCAACTTAGATACTTTTGCAGAAATAACTTACTAAAGTGAGTCCTTACTTTCAAT
ATTTTAACGCCAGATTGAATATTAATAGGCACTGTTTGCATCTAGTCTAATTTCATCATCTCATCAATAC
AACATCCTTTTTATTCATAATGTTCACATCCTGACTTAGGTTGCAGGGAAGTGACCAAGTCTTCGTAACC
GCGAAGGTACGGCGATC
>CUFF.7204.1_9.ids
GCGAAAAGTATTTAAAACACAAGGAAAGGGGTTGCATGCACCGGGGCTTGCCTGAGTAACACTAGGTTAG
TGTTATTAGGTGACGTCCGCTTGACGAGTATCCTTCGACCGAGCACTTGCTTGATTTAACCGTCTTCAGG
TTGATTCATCAGCTTCAGCTTGCAGATTAGCCCACGCTTGGGGTCGGCTTGGTTCTTCTTCCGCGTCACA
CGATTATTTATCGTACCTCATGAGATGCATGATGCACATGTATGAGCACATGTATAACGAGTATAATATA
GATAATCTACGCTAAAAAGCATGAAACACTTAAAACCAAGCATTAAGCACCATGGATATCACAGCAGGAC
ATCGACTATATCCATTAATCAAATTGACATATTACACTAGAAAATCTATTTTTATTCTAAGCTTTTTATT
AACTCTCTAAACTGTGTAACTTAATTAGTTGATTTAGCGAGTTATCTAAATCAATCATCACAATATACGC
ATGCTAAATTAATAATATTTATTGTGACCAACAATTCTATTTAATCTATTTATAGACCTAGTTAATGGGA
ATACGAACCAACTTACCCTGACTAATTCGACGCGATAGTCGCAAGCACGACTACGGGTTCCGGTTGATGT
CATACAGGAGCCTTCTTTTCTTCGGTAATTAATTGCTGAAGATCTTTTCTTCGATTGAATAATTTCGACG
AATTGAACTTGAGTCGCGCAGGATGTCCGAGCTTTTTGGTCGCGCACTTGGTGAATATCACGCTGCTGGC
TTCGTCTTCACTCGATTCTTGGAATTTCTTGATGACGCACGGAACGACGACGACACAGGAGGGTGACGTA
TATAGAGCTACACACGCGACACGATGACGAACGACGCTGACCAGCGGAATCGATGACGCGATGAGAATTA
AGGCCAAGCGAGCCGAGAGGGCGCACCGGCGAGCAGGAAAAAGACTCGACGCAGGAGTTTGACACGCACG
CGAAGCTATCACCAACGACAACACTATGATGGCGATATGAGCGAACGCGAATCGGCGCGGGCC
>CUFF.7225.1_9.ids
TCTTCATCCGATTCTTGGGATTCCTTGATGACGCACGAAATGATGACGACCTTCGATCAAAGTCTTCGAC
CGAGCACTTGATAAGCGATGCACATGGACCTCGCTTATTTTTGTTTGAAGTCCGGGCTTCGGGTTCGACG
AGATCGAGCAGGGAAGAACGAGGTTCGACGGACTCGACGACGATACGAAGCTATCACTAGCGACGATACT
ACGATGGCGACATGGGCGAGCGCGGATCAGCGCCAGAGAAACCGAGTACACAGTGTTAACAACAAAGGAG
GTGGACGCGAGCTGAGCGACGGCAGGACAGACAAATCGACGCCATGGGCGAGATCCGATCTAGAACAGCA
GCACACCGGCGAGCTCGCGCGCACCGAGACTGAGCTAAAGGCTGGGCGCGGCAATAGAGCTGGGCGAGCG
CGATAAGGAAACGACAAGGCTGAGCTTCGCGCGGCAAGGAGACTCGACTGGGGAGGGAAATCCGAGCTGG
AGGAACAAGGAGCAGGGGACTGGAATCGAGCTCAAGCGATCAAGCGATGTCCACTGCAAGCTGGGAAATC
GACGGCGAGCAGGGAGCCTGCGGGTGTGGGGGCTGGGGAAGGACTCAGCAAGCGACGACGCGATTTCTGG
AATTCGGCGACGAGGCGAGCCAGCGCGAGGGAGACGGAATCCGAGCGCGGCGCGCAGGCATGAGCGAGCA
GAACAGGCAGCCGAGGCTACGCGAATCTGGGAGCATTGTGTGCGGTACTGGGCGCGCAGGGAACTGTGCA
CATGGAGCAGAGAACCAGGCGCGGCTGTGCGCGGCCAGTGAGATGAGCAGTCAGCGGCTCGGCGCAGGGA
AGGAAGAGAAGCAAGCGCCGAG
>CUFF.7231.1_9.ids
CTTTACCATGCCTCATGCCGATTTCCAGGTTCTCTCCAGCCGCTCGGGCTCCCACCCCGCGCGCCCACTG
CCTGGTGGGCACCGCTCCAGCTGCTCCCATGGTACGTTCATTGATCACATAATGTGGAGGACAACAACTG
GAATGATCTCAAGGTGGGACTGATGAATGAACCCAAAGTTGAATGATCTGATCATGCAGGAATGGGAGAT
GCTCGCCATGTTATAACTTTGTTCTGTTGTGGATGGTGCTAAGTGTCGGTGGGCTCGGCCTTCTCATATG
TATAAGTATATCTCATCTATAGTTCTTTATTAAGGATTGTCACATAAGCTAGCATGTATTTTAAAACTTA
TAAATGTTTTATACATTTTAAAGTGTAATTTTTTTGAAACACTTTCTTTTGTAATCAACTCCGATGATAT
ATATTGTAACCCTGCTATAACTTGTAACTATTGTAACTCATAATCATGTTGTAATAAAGAATTTATTTCC
G
>CUFF.7240.1_9.ids
CCTTCTCCCCATGGACTGGATGCGCTCAGTGACCCCTCCCCCTGCCTATTTATTCAGTGTGTTCCACGAC
TGAGTTCAGAAAAGCTTTTCTCCCTTGTTCTCGAGCTGTAGTCCCAGTCCACTACAAAGGTGTTGGAGTC
CTGGTATTCTTGCTGGTGTGCACCCTCTCTTTCAGCCACCAAGTTTGTTTTACTCTAGAGCTGAATGCCA
ACCTCTTGCCTGTGGTGACCAAACCCAACCGTTTTTCACCTCCCCGTGGATAAGGTTTCCCACAAGTATT
CTTGGCCGTCTACTACTTGTTCCATGCTCGGCAAAGAACTCCTACCAGAAGGAGTGAATATTCAAGCTGA
AGTGGTGACTGAAGAGGAATCTACTCCAGTGGCTGCTGATCAAGTGGAGGAGCCATCTAACTGAGGTTTA
ATAGAGGGATAGAGTACCTCTTCACTGCAATAAGGTGATGAGGAGTACTCTAGGTGTTCCTGAGGCTGGA
GGGTGTTTCCAGTTCTGGAGGAAGATTAGTTAGGCTTATGTATAAGCTTTGGAGGGTTTCTACCTTCCTG
CTTTTGTAATAAGGTATGCACTTTGAGTATATCAG
>CUFF.7247.1_9.ids
ATTTGATCTTAGACTTTCTGGAAAGATAATTAAATTGTCTACAAATCATTTATAAACAACTCAGGTTGAT
TTAAAGTGTATCAAGGCTAAAGACACTAGGAAGGCTTTGCTGTCCAGATTTGGACAGATTCAGACTTCAC
ACTTCAAACTTCTATAACTTAACCTCCAGCACGCGCGAAGCCCGATGGACGAAGAGCGAGTGCGCCGCAG
TGATAACGAGCAGGCGTGCGAGCGCTAAAGCGAGCCAAGGCAAGCACGAGTGCTGGGGTACAATAGACGA
CACCCGGCGAGCACGCAGCGAGGCACGCAGTAGGGACGACAGTCGAACCGGCAACAGAGCGTCGGTGAAC
TCGATGAACACGACCACGGACGCGTGCTGCGACTGAGACTGACAGGATCGACGGCATATTGAGCTGCTGG
GGAAACGCCATGGCAAAGGTTGGCGCGCGCGAGGGAGTTGGAGATCGGCGACGGGGTGCAGCGCACTGTG
GGATCGATGATGTGGTCGACCGGCGTGTGCAGGGGCGAGGGCGCAGGCGTCCACGCCAAGGTGAAGGAGC
AGGAAACCGTGGTTGCCGGTGAACCCGACGACGTTTTGAACTGGGGCAAGTCCAGCGAGCTCCATGGTGA
GCTAGGAAGGGATGGACACCCGACGAGGTGGCCATGGCCGGTCAAGCGGAGGATGGGACGGCGCGTAGAC
TGGGCAAGCACGGATAGGCGAGCGTGCCAGGGAGCTTGGGGGAAGGAAAGCCGCAGCGCACAAGAGCTCT
GGCCGGGTGCGCGTTGGAGGCTGGGCACCGAGCGCCATGGGAGGGACCGAAGCGCAGTCCGATGGAGGAA
CAAGGGCTGGCAGCCGGCCATGGGGAGCAGGCGCACGTGGGGAAGATGAGCAGGGGCGCGGC
>CUFF.7276.1_9.ids
ATCTGCAAATCCTTTAACTTAAAATCCAAAACAAATCCAATAACTTCAACTCAAAGTATTAAACATTAAG
CATAATTGAAAATGATCCTATAACTTCAAATCTAGAACTACTGTAACCAGCCACTATACCAGCCATAAGG
CTGCAGGTCCTATAGTGGTCAACCAGACTTAAGATGGAGGCACTTGGCCTCGATTGAAGCTTAATAGTTG
ACGAAGGAGGTTGTTATTTTCTTCCATCGACCTCTTCATACTATCAATGGTCTCCTGAGATGCTTGTGCT
TGAGCCTTCAAGGTTTCCACTTCTTCCCTAAGGCCATCTTTTTCTTGCTTCTCGGTCTCTAGTTCATCCT
GAAGTTGTTGAACCTTTGCAGAAACAATCGTTGTGGAGCTTTTCTTGGAGGCGGACTGAAGACCAACATT
GCGTAGGAACACACTGGAGCCTGGTAGCACATTAGAAACAACTTCTGTAGGAGATTTTGGTTGTTGTCCA
TCCTGAACTCGTGCTGCTACCAT
>CUFF.7395.1_9.ids
TGACACGGCCGCTGTCCTTAAACCCACTGTGAAGCTAGACAGCAGAACAATAAAGCGAGCTGCAGGAACA
GTCTCACTCGAGCCAGCACGCTGTCGCTGGGGCAGTAAACCACAAGTTACAGCATCTCCACATTTGTACC
TATTTTTTGATCCATGTTAATTGGCAGTTGTGGACCATGCGTGTACTATTATAATATTGTATCTCACATA
ATCATTAATCGATACTTA
>CUFF.7454.1_9.ids
TGCACCTGCCCCTATATTCAGTACCTTGGGCTGCCGTATTGAGTGAAGATTTCTTCCTTGCCCTCAAATT
CTAGCCAAAGTTCACTGCTTGAGTGTGCAGTCCTTATGTACTGCTGGTATAACCCCCTCCCTAGCCCAGG
TTTGCCCCCTTCTCCCCATGGACTGGATGCGCTCAGTGACCCCTCCCCCTGCCTATTTATTCAGTGTGTT
CCACGGCTGAGTTCAGAAAAGCTTTTCTCCCTTGTTCTCGAGCTGTAGTCCCAGTCCACTACAAAGGTGT
TGGAGTCCTGGTATTCTTGCTGGTGTGCATCCTCTCTTTCAGCCACCAAGTTTGTTTTACTCTAGAGCTG
AATGCCAACCTCTTGCCTGTGGTGACCAAACCCAACCGTTTTTCACCTCCCCGTGGACAAGGTTTCCCAC
AAGTATTCTTGGTCGTGTACTACTTGTTCCATGCTCGGCAAAGAACTCCTACCAGAAGGAGTGAAGATTC
AAGCTGAAGTGGTGACTGAAGAGGAATCTACTCCAGTGGCTGCTGATCAAGTGGAGGAGCCATCTAACTG
GGGTTTAATAGAGGGATCGAGTACCTCTTCACTGCAATAAGGCAAG
>CUFF.7456.1_9.ids
GTTTTATTCCCTTATCTTTGGGTTAGTTACTTCATGTGGAAGACTTCAAGCTTAGAAGGTTTTTATATAT
CTCTTATGAAAAGGCTTCACCCTTCCAATTATTGTAGTTAAGTTATGCCCTTCGAGTACTATCAGGACTT
GTAATAAATACATCTCTTTCTACCATGTAAAACTTGTGTTCTAGAATGTAAAGTGTACTTTGTAAAAGTC
TTCCGCTCTATCTCCAATGTGTGCGTATCAAATGTGATTACTGTAATATACCTGTTATGTGGGAG
>CUFF.7508.1_9.ids
AAGGATCTTTTGCTTTTGTGCTCCTAGAAATTATGCAGTTGATACTTTTTTATCAACTTCTACCTTCCAT
CCTGGTTGATGAACTTTGTGTTTTTACGTATGTTAAAACATTGTAGAGGACATGTTGTTCTACTTCTACC
TTATCCTCTGTAGTTATGCTTGTCTTGTGTACCTGGAGCATCTTGTTGACCCCCTTGCTTTGGGCCTTCA
GTGATAGTATCAGGACCCTAACATATCGGCCGATTTTTTTGCATTTTAAACCCTTGTACAAAAAATCACG
TTTAGACCTCTAACAATATTCTCGTTTTTTGGACCCTTTGCTCAGCTTCATTACCTATGGCGCCGATGTA
ACACTAATCAGCGCCATAGACCATGACGCCGAGGTATCAACTTCATTGGCATCTGGATGTTGCGCTGGCG
CTTACGTGGCGTGACCTCGACATCATAGATCATGGCACCGAGGTATCAACCTCACTCGTATAGTTGTCCA
TTCGTGCTCAGCTGCATAGGAAAGCAGCAATGATAGCCGACTTTCGCTGCATCAGCAGCCTCCTAGGCAA
TGGACAACATCATGACGTCTTGCAGCCTCCTAGGCAATGGACAACATCATGACGTCTTCTGGACGTGCAA
CGCGAGGCAATAAGAGAAGTATTTATTTGCTCGTCTAAATCAGAAAA
>CUFF.7548.1_9.ids
CTCGTCATTCTAGCCCGGGAAACACGCCCGGTCGACCGGGGGGTGGAAAATATCCTAGCCTGGACCGCAA
GCGAACGCGAAGGGCACGCGACTTCTCGTCGGCGTCGATCTGCTCCGACGACCGCTTCTCATCGTTGTAG
ACTTCCAGGGGTCGAGTTATGTATGAAGTAGCTCCAATCTTTAGAGGAAGAATGTCTTCTCAACGGGTTT
TATGTACTTGTTCTATCAAAGAGTGAGATGAATCATTATCTAGATCTATGATCTCGTCATGTTTAGTACA
CTGGAAATGTATTCTTTTGCAACTTATTAGTGTTAACATACCATGAGATAATTGTGCAGGTTGTTTGAAA
AGGCATTAATATTGAGCTGACTGAATTATTTTGATATTATTGTGATTGTTTAAAATCGC
>CUFF.7597.1_9.ids
TTTTGTGCAGCCCATCCACGACACCATCGACCCTCGGTGAGATTTCATTCTTGCTTTGTCATTTCATCGA
TCGACGTCTATTTGCTAATGTAGATTGTGTTTATGTGCCTATGTGTGTTGAGGAGCGAAATCCGTGGAAT
CTGGGTGAAGAAGAAACATAGCACGTCCGTCGCTTACTAGCTGCTGGGTGAAAGGATTGAATCGGCTGTC
GTGGTCGTTTAGTGCCGATCGAGTCAACTTTAGTCATGATTCGCTAATTGATCACGTGATGTGGACGACA
AGAGCCGAGTTGATCCCAAAATGATGCTGGTGAACGAACCTGAAGCTTGG
>CUFF.7611.1_9.ids
GTCCGTCTCCAACCTTCTCTTTGCCGCAACGCAACCATCTTCGTGCATGCCTACACGGCCAAACCCTAGC
TTCCACCTGATGAGAGCAGGATAAGATAAGCAAAGCAAATTATGCGCTGCAGAAGTCCTTTGCATTGCAG
TTTTCCACTGGAAGGTTGTGATGCAAGGTACAAAGATAAACTTGTAGACAGAAACCATAATGCCTGACCC
TGCTTATTCGATCTCAATTATGGTCAACTAGAGTAATTGTCGTGGTTCAATGTACTGTACTTGTTATAAG
TTCATATGGTGCAATTGTTGTAAGAGGTTACTCAGCACTCAGCAGCGCTGTCCAAGCTTGACGAGCACCA
GCGCCTGCACCTGACCGACCTGCTCGATGTACAGACCAGCGGTTTAAAAATTAAAAGGCAGTTGAAAGTT
TGCGCATTACGATA
>CUFF.7611.2_9.ids
GCTTCTATGAGCCCAAGAGCCGCTTCGGCCTTCCGCTCTCCGTGTTGCCGAGCTGCGGCGGGCGTTGCGC
CTCCCTCGCCTCGCCAGTCCCCTCGCCTCTTTCTCGTTTGCGGCGGCGTCCACAGCATCTGCGGCTCCTG
CCACCACGTTTCGGCTGCGACCCCTTCGCCCGAAATACGAATGATGAGAGCAGGATAAGATAAGCAAAGC
AAATTATGCGCTGCAGAAGTCCTTTGCATTGCAGTTTTCCACTGGAAGGTTGTGATGCAAGGTACAAAGA
TAAACTTGTAGACAGAAACCATAATGCCTGACCCTGCTTATTCGATCTCAATTATGGTCAACTAGAGTAA
TTGTCGTGGTTCAATGTACTGTACTTGTTATAAGTTCATATGGTGCAATTGTTGTAAGAGGTTACTCAGC
ACTCAGCAGCGCTGTCCAAGCTTGACGAGCACCAGCGCCTGCACCTGACCGACCTGCTCGATGTACAGAC
CAGCGGTTTAAAAATTAAAAGGCAGTTGAAAGTTTGCGCATTACGATA
>CUFF.8121.1_9.ids
GCCGGTCGTCAGTTTGGGTGTGTCCACTCCACTGTAAAGCTCCTTTTTTGGGTACTCCCTGCATGCCAAA
GTTAGCGGACGTGTACTAGGTGTGGTTCGGAGCAGCAGGTTGTATTACTTACCACCCCCTCTGTGATGTA
AGAACGCGTGCTGAAATTATCATGTCGATACCAAGTTATGGCATATGGATTGGATAAGAATGGGAAAAAA
TATGATAGATTTTGACTTACTATAAATTTAAACTCACTCAGACCTTGTTTGTTTGTGCCGGATTACACCC
GGAATCGTTCCAGCTAAGACCCTGTTCGGTTGTTAGGGATTGGAGCTCCG
>CUFF.8307.1_9.ids
TCTTCGGGTTAGTTACTTCATGTGGATGACTTGAAGCTTAGAAGGTTTTTATATATCTCTTATGGAAAGG
CTTCACCCTTCCAATTATTGTAATAAGTTATGCACTTCGAGTACTATCAGGACTTGTAATAAATACATCT
CATTCTACCATGTAAAACTTGAGTTCTGGAATGTAAAGTGTACTTTGTAAAAGTCTTCCGCTCTATCTCC
AATGTGTGTGTATCAAATGTGATTACTGTAATATACCTGTTATGTGGGAGATCCTTGGGATGATGAGTTC
CAGTTGGCGAACTCGATAGCCTTGTTAAGTTACCGGTACACGTGCACAGCCATCTGA
>CUFF.8308.1_9.ids
CCTATCCTTAAGTCTGGTCCGTGTTTATCACCAGAGTGACACAGCTCTTGAGTTCAAGTCGATATAAATC
CGTTCCCCAGCCACGACGTCAGTTTCCACGCCGTGACCTGCTAGTGGTGACCATAGCAGCAGTTCACATC
CTCACCATGGCCAAGATTCGTGGGAGGTTGTCTCGGTCGTGTGGTGCCCGTTCCTTGTTCCTCACAGAAT
TCCCAGAA
>CUFF.8357.4_9.ids
GGGGCAGGTAGCTCGAGCGCGCGCTCCACCTGCGCCGACGCGATGCGGGCCAAGTGGAAGAAGAAGAGGA
TGCGGAGGCTCAAGAGGAAGCGCCGGAAAATGAGGCAGAGATCTAAGTAGGCGCATCTTGTGACCGAGGA
TGGCGAGCTTCTCCTGCACCATGGCTGTGACGCGTTGGGATGATTGTCTCCCTTTGTAGACGTGCTTTGC
TGTAGACGTAGGCGATGTAAACCGTCCTTTTTGATTAATTCTAGTATGTTCTGAGACTGGGTTTATATTG
TAATTTGAGGATAATTATATGATGCTCTAAGTTTATTGATATTCCTGTCACTCGAATATGTTAGATGTCC
TTTCTTCAGCGTTGGTCAGTTCTG
>CUFF.8425.1_9.ids
GGGGAGGCGGCTATGAAGGTGGCAGGGGAGGGGGCTATGAAGGAGGCAGGGGTGGCAGTGCTCAGGGTGG
AAGGGGTTACGGTGGCCGTGGAAGGGGTAGAATGGGTGGTCGCGGACGAGGGAACTAGTGCAGTTCTGGC
GTTTCCTTCAAAATGCATGCCTCACCTATACCAGGGGAAACGACAAGTTATCTGAGCATTTTATGTTTGA
AGCCATGTGACTGTGAGGTCTGTTATTTTTTCCCCTGAGCGCGAGGTTTGGTTGTGAGCATAATGCATTT
GCAAAGTTTTATCTTGTACGTCATCCTTCAACGTTTCAAATTTTATCATGTACGTCATCCTTCAATGTTT
CTGCTGCCAGAGGTTTTCCCAGTGATCGTTGAGTGCTGAGCATGTTGTCCAATGTTCATGCCTGCAGTAT
TAACAGATGGCCACTCTTTTCCTGTGAAATTGTTAATTGCATTTGAG
>CUFF.8491.1_9.ids
CAGATTGGTGGTGGGAGAAGGCAAACATACAATTCAAAGGCATTAGCAAGTTTAAAGACAAGTCACTTCA
AAATGCAGAAGAATTGAGTGTCATGTTTGAAGATCTTCGGAACACCGGTGATGATCACTGGGTCCCAACC
AGTGGTGAGCTACCCCAAGACACTGAAGCACAAATACACGATGCCATCAACATTGAAGATGAAAATGCTA
GTGATTGTGGGGAAGACACACCATCTAGTTCCACATCCAAGAGACGTCGTGTGGTTGTGACAGATAAAGG
TAAAAAACCGAAGACTACGGGAGGACAATGGATGCAAGACCAGATGTCTAAACTTTTTGAATTGAATAAG
CAGACAACAACATCTTGTGAGTCTATGGTCCTGGCAAGAACACAAGAGACACCTGGATCTTCTATAAAAG
ATGTTATGCAATTAGATAAAGGTAAAAAACCGAAGACTACGGGAGGACAATGGATGCAAGACCAAATGTC
TAAACTTGTTGAATTGAATAAGCAGACAACATCTTGTGAGTCTATGTTCCTGGCAAGAACACAAGAGACA
CCTGGATCTTCCATAAAAGATGTTATGCAATTGGTGAAGGCATGTGGTGCTATAGCTGGCAGCAAAGAGC
ACTTCATTGCAACTCAAGTCTTTACAAAAAAAAATGAAAGAGAAATGTTCTTGACTTTGGATACACCCGA
GGAGCGCTTTCAGTGGTTATCAATGAAGTATGAATGGATGACAATGAACAAGAAGGGCTAGTTAGAGCTA
CTTTGTTATGCATTTATCGTGTCATTTTTTGTTTTTACCTTACCAAACTTATCTATTAGAATAAATTCAA
ACATTCTGGGGAAACAATTAGTAGAAAATTTATGGAAATTTTCTGTTGTGTGGTGGGCATGTCCAACCAA
TATACAAGGCCTAAAGATCCAAACTTTCGTAATGTGCACGATAGGATAAGAAATGATCCAAGGATATGGC
CACACTTTAAAGATTGCATTGGAGCCATTGATGGGACTCATATTTGTGCAAATCCACCTCCACAAGATTT
TCT
>CUFF.8492.1_9.ids
ATGCTCTACAAATAGATGAAGATATCTTCCCACATCCACCTCTGGGTAATTGCATCTTCTACCTTTCATT
ATTTATCTCATGCTTTAGAAACTATGTTGATGTTTTAAATCTTTTAGGGAAATATTATGTTGTTGATGCT
GGATATTCGAATAGACCTGGATACTTATCACCATATAAAGGTCAAAGGTACCACGTTCCAGAGTGGAGAA
GAGGCCCGGCTCCTAGTGGCGAGCAAGAGATGTTCAACCATTTGCACTCAAGTCTTCGCAATGTTGTTGA
GCGTGTATTTGGTGTATGGAAGATGAAATGGAGAATTCTTCTCAACATGCCAAAATATCCAATGGTAAAG
CAAAAGATGATTGTTGCAGCTACCATGTGTCTCCACAACTTTATTCGTCAACATCATGCACTTGACAAGG
ATTTTGAGAGATGTGACCGAGACCAAGATTATGTGCCCACTATACCAGCAAGGTATAGGAACCAAGCCCT
TTCTCAAAGTTTATTGGATACCACATCACATGCTAATGACAGGACAATGGACAGATTCCGTGATGATCTT
GCTCTTGCTATTAGTTCATCTAGGGCATAAGCTTAAGGATATTTGGATTTTATTTTAGCCTCCTTTTGGG
CATGTGGTTGTATTTTGTTGGACCTTAATGAACAATAATGGATGCATCCTGC
>CUFF.8556.1_9.ids
CGCTAGGTCCCGTCCACAGCCGCTCACTGCCGCCACCTCTAACGCGCCTAGGACCATCGCCACCTCCACA
TCTAGCTTCTGGAGTCGAGATCCATGGTCGACTCCACTGGAGGAGCCCGGATCTGGCCTACCGGGCACGG
TCTCGAGCTTTAGGCATCTCAGCAGGCAGCGGTGTACTCCGTCATCGCCCAATGGAGCAGCCGACCAAGC
AAGAACTCTATCCATGCTCGTGCCGAGGCGCTGTCTCTACTCTCTACTCCATCCGTTCTGTTCCCGCGCC
TGCGCGTCGTCCTCTACGGATCCGTCCACTGCCGCGCCAGCACGATGTGAACCGAGACACGCCTCCGCCT
ATGCGTCCAAGACACGCCTCTGCATTTGCGTCCGTGCACTGGCTACGCGGCATCGATTACGGAGTGGAGG
CATGGGATTATTATCTGTTGCATCCAAATTTTTATACACTTTATTATGTTCAGATTTGGAGCCTTGACTC
CTGAACCTGAATATCATCTACCTGAGACGAATTTTAAGGTTGGGAGATTCCTGGAATTTTTCACGCGTTA
TGGTCGGCAATATTTGATTTTTATTGATGAAGATAAGGAAGCACGCATATGTATTTTTATCCAGAAACGC
ACTGCTTATTACTTAT
>CUFF.8583.1_9.ids
TTGAAGTCGTGCCTCGCATACGCCTATTCGATGAAATGCCCAAACGTCACGTCCGCTCCTTGTCCCAACA
CCCTGTCACAATTCCGTGCGTTGCCGTGTGTGTTTCGGAAGAGAGGAATCCCATATATGTGAGGACAGGC
AATCCGTGCAATAGTTGTTTGATGTTTGGTGTTATGCGCAAATCAGAAATCGTCATCATTATCCCAAATA
TCGATTTGGTTTGTGATATGGTACACTAGCTGAAAAATCGTGCGAAGCGAAGGGTGTGGATCAAAACAAC
CCACAAGACGATGTCGGCCGATGAGCCCGAAGATGGATGGACTAAGCAGATGTCAGAACAAAAGTTGATC
GTCAACTGGCCTTCATTTAACAACACTAACGTAGTGTTATCCCAGCCCTGCATCATCTAGAAGCGTCTTG
CGTGGCCTGCCGACCTCGAGACAACCCCTAGATCTCTCCTCCCCGACGGGGTGGCTCCCGGGAGGTGAGA
TTCAGGTTCTTCGTGGAGAAGAAGACCCTCTGCGCCATCGCGGACCGTTCGAAAGCGAGTAGGAAGGAGC
CGCTCCTGCGTTGAGGTCGTGGACCATCTGGCCTAGGGTCGCGGACCATCCACACTCCCGCAGACAGCAC
CGCCAGGCGGTTCACTCTCCGCCATGTGACTTTGCAAGCAACGAGGCATGAACCGCCAATGAAGAGAAGG
TGGAGGCGTTGTCAACTGCGATGCTTGGC
>CUFF.875.7_9.ids
CAGAAAGGTCTACATACAAGCAGTTACCATGGCAATGAGGGCTCTGAAGGAGATCATTTTGCACCGACTG
GTCTGCGAATGAGCATATCACCTGCATGTAGAGCTTGGCCGGTGTGTTCTTCAGTCACTGGACTACACTC
AGGGGATTCAGCCCCATGACGATGGCGTGGGATTGAGGAAAGCGAAAACTTCCTGTAATTGTTGTAGATT
TTTTCTTAGCTGTTAGGCTTTTGGTTCTAATTTACTCAGGAGGGTATGGCTGCGGTGGAGGAATCTTTGT
GATCCTGAGCTCTGTGGCCGCTGTAATTAGACCGTCCGCTCTGTTTGTTGGTGATAAACTGTTGAGCACA
TGCTGGAGCTTTACATAAGAATTTAGATGTGGCCTTGTTCCTTGTTGGGGAAGCGTTACGTCAGCTGACC
ATATATATACACTGGTGCAACGTACAGCTCTAGTTGCTACACCATGTATCTTGGGTTGCAGTGCAGCTGT
ATGTATAAGAATTCTAGTAGATGAGCAGCTATAACTTTTTTTCTCTCTTTGACACCGAATCCATCTGCAT
CTGGTTTACTCCTGATGCTCTTTTTTTTTGGAGAGATGACTAGCAGATACGAA
>CUFF.8764.1_9.ids
GCAATAATGCTTGTTGAGCTGAAGAAGTTGATTGAAGCTTACCCCTATTCTGTGACAAGCTACAATTTCC
CAGCCTGAAGAATTCTAGGTTCTAGACACTTATTAACCAGAGGTAGTCCCATGTAAAAGAATCAATTATC
TATGTGTTCTTCACTCTTAGACATTACAACGTTTTGTTTTTTATCTTGTAAATTTACACTTATGCAAGTA
AGCTTGAGCCTTAGCAACTGAAATGGTTTAGATTAGGTTGCCTGGATATTGTGGAAGGTGGAACCAATGA
CACCCTTTTCCTTTCAAGAGGGGAGAAAGGTTTTTAATGCG
>CUFF.9085.1_9.ids
AGCGCCGCCACCAGAAATAGCCATTGACAGCAAGTCCGGAGAGAGTAGCTGGGTGGAGATATCGCCACGT
CTCAAGTCTCGGGGGCGAATTCAGGAGCTTTGGTCGCGTTGAAGGGTCTCGCGCGAGGTGTTGCCGTGTA
TGGTGGGTGCTCGGCTGGTCGGGAACTCGCCGCCGTCGTGGGATCTCCGTGTCCGGCCACTGCGGGTCGT
GCCGGCTCACCCACCATCTCCTCGGTCGTCGACGAGCCAGTGACCAAGGATCTAGGTGTTTAGCAGGTTT
GCTGAGCAGGAGCTCATTGAAGGCAAGTTGTGCTCTTGATCACTTTTATTTACCCAATAATGTTCTTTAT
AATCATTTTATCATGCATAGGCTTAATTTTGATGGGACCCAATAGGCCACCCTAGTCTGGTTATCTTTTC
ACCTTGTTTACCCATGAACTTTTGGGTAGTTTTTGCTATTGCTATATATGGTTTTGGGTGTTGAGATAAC
TATTACACATGATCATTCTTTATTATTGTTCTATTTTTGTTCATGATAAGGCAACTATGTTAATTGGAAC
>CUFF.9133.1_9.ids
AGAAGCCTTATCCCATCGTGTGCTCCCCTCCTCTGCCTCCATGGCCATCGGCCCTTCCTTTGAGGTCGCA
CCTCTGCTCATCCTCACTACTCCCCAGAGCCCGCCGGTGGCCGCCGCTCCAAGTCCCCTACTCGCCACCG
CCTATTGTTGCCTCCTCTGCCTCCGATCTGTGGCGCCGTCGTGGGCTCGCCCCAGCCCGGTAGCTGTCAG
TTGTCATCGCCCTGCCCCTCTGCACACTGGTGCCCTCTCTCGTAGCTCACCCCGTCAACCGTGCCCGGTG
CTCCTCCACCAAGCCTCGCTAGGGTGCTCTTCATGGTGCGCCTCTGGTCCTCTGCTCGCCGTGAAGCTCT
ATCTGCTCCAGTTCGCGTCCCTGTCTACTTGCCCAAACCTCCGACCTCGCCCCTCCATGGAGCTCGCTCC
GGACTCCAGCTCCCCTTAGCTCCCTCTGCCAGATCGGCCATGGTGAGTCCCTTCCGCCGTTCCCCTACGC
GTGCGTTGGGTGTGTCTCCCAGCCGTCAGCTCGGCTCCAACAGCATGTACACCGACCACCGCTTCTCTCC
AAGCCACCGGATCCTGCGCTCACCTCGGCATCGACCTCGTCGTCATCTTCCAATTTCAGCAGCTCTGCCC
CAGCCCTATCTCGACCTCGCTGACCACTCATGGTTGAAGACACCCCGCCATGGATCCATGCCTTCGCATC
ATGGGTGATGCTGTTACTAGGCGTCACTACAGGTCGTGCCCGTGATCCCGTCAACCTTTGCTCGATGTCC
GCATCTTGTGTTCGTATCGGTGAGATTCTGTTCTAGCTCCATCGTTTCGTCACCCGACGAGATTTTTGTG
TGTTGATTGTGTGTATATGTGTATTTGTGCGTGATGAGGAGAAGAATCCTAGGATTATGGGGAAAGGAAA
GCTCCAGCGCATCATCCATCAGGTGTTCTGTGATTTGGGTGAATCGGTGGTCGTCGTCGTTCTTGTTAAT
ACCAAATCGATATGTGATGTGGTACGTTAATTAATCACGTAGTGTGGAGGACAAGAACCGAGTCGACCCC
AAGATGATGTAACGGGTGGGCTTCTTCACAAGGTGATGCTGGTGGATCAACCTAAAGATGGACAGGCTGA
ACAAGTGCCAAGACAAAAGGCTGATCGCCAAGTGGACGTCATCTAACAAACACTAACCTAGTGTTATCCT
AGGCAAGCCCCGGTGCATTATCCCTTTTCCTTGTTGTTTTAAAATCTTTATCACCTTATATGATGTATTA
GGTGATAGGATTGTGTGCTAAACAATTGATGCATTCCCTTCCTTGGAAAATTGATCACCATTCCTTGATT
CCCTTTTATAAAAAGAATTTTATGATGCT
>CUFF.9148.1_9.ids
GGCGATTTCGTCCCCAGCCTCACGAGGTCGGGAAGGGGTTCCCACACCCACATTTGTGAACCTCACCGCC
GCCCGTCCCCTGCCTTCACGAACCCGCCGCCGCCCGTCCCCTACTCTTCCTCGTGCACCCACCGTCGCTC
GTCCCCTCGTCTTCCTTGTGCACTCGCCGTCGCCTCCTCCTCACCCTCACGCACTTGAGGCCAGCTGCAG
AACGAGGTCGGACGGCGGAGACGAGGTCGAGGTCTGCGACCTCCTCAACTTGCGCAAGACTGCCGAGACT
GCAGGGACAAGCTCTTTGCTGCCTCGTCAGCTGCTTCTCTCATGGCTAGAGCTTCATGGAATATGAACTA
TGAGAAGATTCTTGTTGACATCTTGCACGAGCACAATCATGTGAAGTATCGGGGCTTAGGAACGAGATCG
ACAAGCAGGTGATACACAAGGGATTTTCATCAACAAGTGGTCGCCAGAAGAACTGAAACATCAAGATGGC
GTTTGCTTTTAGGTCATGCCATTCAGGAGATGATGCTAAGCTAAATAATCACATCTATGTGTACATTGAG
ACTGTTTTATTATGAGACTATGTTTTATTATGATGCACTGAGACTATGTTTGTGTACACTGAGACTGTTT
TATTATGATGCACTGAGACTGTTTTATTAAGCAGTGTGGAGTTCTCAGCTGCTGTTCTCATTTTTAATGC
AAGTGTGTTCAATG
>CUFF.9180.1_9.ids
CATTATCATAAATATACAGAAACAATATTGAATTACATTTATACCTTCGGCTTGACAGAAGGTGAAAGTA
CAAGTATGATGCACGAGCGAGTAACAGTCAGCGTGAACAGTACGGGGATATTGTTCATCTATTTATAGGC
ACAGGGCGCAGCCTGTGTAAATTTACATTCATGCCCTTTATATTTACTATTGACTTATGGATGAACCAAT
GAGAGCTAAATAGCCTTTTCCCCTTTAGGTCGGTTCCTTTTTCCGCCAGTTAGCCGAAGCTCCCTTACGT
GTAGCTTCGGAGCAACATCAGCCTTCGTCTCAATCATGCTTTTCACATCGCGTATGGTTTTAACCCGAGT
CCAAAGGTACCTGTTCATATGTCACACTTGGAAAACATTGTTAAATCATGTTTTTGAGGACCTTCGAAAG
ACGAAGGCCCCCGACAATCACGCTGCTAGCTTCGTCTTCACCCGATTCTTGGGATTTCTTGATGACGCAC
GGAACGACGACGAGATCGAGTGTGGAGCGAGCTGGCGAGGACACGAATCCTGTGAGGGCTCTGGCGACGA
CGAAGTCACGAGCAAGGGAGGATGGGTTCAACAGCTCGACGGTAAACGCGAGCACGCGCGAAGCCCGATG
GACGAAGAGCGAGTGCGCCACAGTGACAACGAGCAGGCGCGCGAGCGCTAACGCGAGTCAGGGGCAAGCA
CGAGTGCTGGGGTACATCAGATGACACCCGTCGAGCAAGCAGCGAGGCACGCAGCAGCGACGACAGTTGA
ATCAGACAGAGCATTGGTGAACTCGATGAACACGACCATGGATGCGGACTGGCGAGGATAGGACAACGAC
GGCTGGCAAGCCCAACAGAGGAGCTTGCGCGACGACAACCAAACAGTGAAGCACGCGCGCGCAACCAGGG
ACAAGGCACGGAGCTGAAGATCGACGGCGTTGGGGTTCGGCAACAAGGCAAGGTCGAGCACAGAGAGTGA
CTAGCTACGGATCTGGAGCAGGACGAGCATGAGGTCATGTCGATCTGGGCGCGGGGTACAGAAACAGCCG
ACCAGAGCAGTTTCGCGCGCACGGCAACCAGAACAACAGGGAGCGGCGCGCGGTCAGCAGGGGAGCCGAG
CTCAGCATCAGGGCGAGCGAGCTAGGGATAGGGAGGAGGAGCGCGCGATGCAGGGAGTCCGGTCAGGAAC
GAGTTGGAGGAACAAGGAGCAGGGGCAGTCCGAGCTGGGCGCCATGGAAGATGGTGGTCGGTGACGGCGT
TTCGAACCAGCGACTGGTGGAGCTTAGCGCCATGGAGGAGCAGGAGATGGGAAAGAGGGGCAAGCACCAG
GGAACTGTGAGAGAGAGAGATGGGCGCGCTGACGAGGAAGCTCCATGGCGAGGTCTGAGCAGAGGAAAGG
GCGGCCCGACGACGAGCTGCAGGAAGGCGAGCTGAGGGACGCGGCACCAGGGAGCTCGACCGGGCTGAGG
CCGGG
>CUFF.9323.1_9.ids
TACAGTTTCTGATGGCCCCCCACCTCCACCTTCCATACATTTTCCTTGGCCTTCACCTCCACCTCCACCT
ACCGAACATCAGGTATGCAAATTTATCATAATTTACTTGTTACATTACGATGTAACTCCGTGAATGTCAT
TTGTATAGGTATATGAGACTCCTCCAGCTACCTTGCCGGCGCAGCAACAAGATGATGGGTTAGACTTTGT
CAATACGCTCTTCACGAGTGGAGGTAGTGAGCATCACTCTTCGATATTTCCTAATGTTGATCGACAGTAG
TGGGCTTCCATTCGATGTGTTTTGTGAGACTTCAAACTTGTGTCTTGTGAGACTTGTGAATTCTTATGTT
GAGGTGGATTTGACTTGTGAGACTTGTGTCTTGTGAGACTTGTGAATTTTTATGTTGTTATTATGTATGT
GAGATGTTATATGTGATATGTTGTGTATTGTG
>CUFF.9400.1_9.ids
GGAAAATCTTATTACCAAATTTTACAAGGTACAACAAGTTTACATTGTATTTATCGGAGTGATTACAAAA
GTGGTTCAAAGGAATAACTTTGAGATGTTATAAATTATTTGTAAGTTTGAAATATATGCTAGCTCAAGTG
ACCATCCTCAATAAGAAGTATAGAAGAATTATTTAGACTTATAAGAAGGCCGAGCCCACCGGCACTTAAC
ACCATCAACAGCAGCACAAAACTATAACCTGAAAAACAACAGGGAAATAAAACCCTGAGTATGGAATTAC
TCAGGAAGACTTACCCTACTAAAGAAAAGACTCTCAAGGGTATGCTGGCTAGAGGGATTCAAGGTATGGC
TTATCAAGGATCAAAGACTCTGTTTTGCAGAAGAGCTTACTAGTAGTAAATCCTTATGCCAA
>CUFF.9574.1_9.ids
AAAGGAGGAAGCTTTCTTACTTTGAGGGGAATGTTGTCTGGCTCGAGGTGCAGAAACATACAGATCTCAT
CGGTCTAGGTTCTTGTCGATCTCGGACCAGGCTTCATTCCCCTCAAGTGGAGCTCCCGGGCTGTTCCGCG
CTCGTACGTCCGTCGATTCCCCCTCCTGTTCTTGCCCTGACTGATGCAGGTAAATGCAACCAAATAAAGG
AGGTAGCAGTATATACTTCTATTTTAATATACTTGTTGGCAGGGACAGCCACCAGCTGGTTTCCTACTTT
TAAAGGGACAGGTAATGCGCTGCAGCCCCCCTATATGGGTCACTAATGTCACAAGTTTACTGTTGAAGAT
TATGTCCGTGCATGCAGTAAGTACAAGCAAGGTCAGCCCATACATATGCATAGCAGGATTAATTTGTATT
GTCATGGCAGTTTTAGCCGTCACTAACTTCACAAGTAGCGAAGCGCATGACCTGCCTCATGCCCGCAGTA
CTAATCTAGCTACCAGAGTATGATGCTAGCATCAGTCCAAAGAAACATGAAATCAAACAGGGGCCAGGAA
CCAACTGCAACCGGTGAAGTGAAGCAGTTGAGCAAGACAGTACAGTCGTGTTCAAGCGTGGAATTATCCA
ACGGCAAGTACCATTATTAACTTGTGGAAAGAGATAATTAGGTGTACCAAAAGCCCTAGAGTGCTAAGCT
AGAATAGCATGATGGTTTGGGTTGTCCTTCGTGTGCACTAGTGCTCTCGGTGGAATGCAAGTTTCAGATC
CCATTCAATTGATTGTTTCCATTCATTCCTATTCATGGCTACAGCTATACAGTATATATATTTCCTTGGA
ACGTACTCCGAAAAACTCCAGGTAGTTTCAGAATTAGATGGGCCGGGATGAGGAACTAGACTACTAGAGT
ATATCCTTGGGGCCCAATGCTACTGGTATTACGTAATTTCTCATTCTCACTGTGCCTCGGAGGTTTTAGC
TAGTATTGATACTTATTTCAGCT
>CUFF.9675.1_9.ids
CAAAATTGCTAAATATAGAAACTAAAATTCTATTCTAGTTTCTAAATTTGGCAATTTATAGTCTAAAATG
GAATAAAATAATGGGACTAAACATTAGTCCCTACAAACCAAACACCCCCTACCTATGCTATTTCGTGGCT
TCCATTCCATCCAAGTGTACGTCGTCGTCAGGCCGGTTTGCTGTATTCTGCTACCTGGTAGCGTTTGCGT
GCTATATATGCTACGGTGAAAGTGAAATAAATCTGT
>CUFF.977.1_9.ids
CTCGGGACAAGGCACCTCACGAGCCCTTCTCATCCACATCAGATCTAGCGCCGCCTCCTTCATCCCGCTG
GCCGGCGAGCTCCTCAGCGCGGTGAGTCCTCTTTCCCCTCTACTCTCCTCTTCCCCTATGCTCTCCTCTT
CCTCCAATCCTGCTGACCGGCGAGCTGCTCAGCAGGGTGCGGTGAGTCGCCTATCCTCTGCTCTCATTTT
CCTCCTTTATCCCGCTAGCCGGCGAGCTCTTAAGAGCCAGGCGCGGTGAGTTCCTTTCCACTCTGCTCTC
TTCTTCCCCTCTGCTCTCTTCCGCGTGGTGAGCCCGGCGCGGCGAGCTCTTCCCCCACAGGCTCGTGACC
AGCAGACGCATCAGGATCAGGCTCCATGGACAACAGCTCTCCGACCCCTTTCTGATGCCTGATGCTTGGT
GTAGTCGTGTAGGTGAGAGAGGGAGAGAGCCATGCTACAGCCGGCCAGCATCAAGGAAAAGTTCTTGTCA
ACTTGTACAGCAGTTCTTATTGTTTAGCCATGTAGCTGGTGCCTGGTGTAGCCGTGTCGGTGGTGTAGCA
TCCTTTATTTTTTTATCAAATCTACGACATACTCATCCACAAGCTATTGCTATTATAAATTAATCTCCTT
ATTAGTGAACTTAGCATCAGTTCTTGACTTACAAATCTACGGCATACTCATCGTTTATGGTTCTTGACTT
ACAA
>CUFF.98.1_9.ids
CTGGAATATGCATTACTTCTTTTAGCCCCCGTGCAAGTTGCCCTAGCTGGCCTGAACATTGCACAACACT
GAAAAAAATACAACCTCCCTTCTCGAATATTTGTCGCCCGTTCATTTTTAAACTAAACCGTGACAAATAA
AAAAGAACAGAGAGAGTCCCTCCGTAACTTCTGATAATACCAGGCCAACACATTCACCACTTGCG
>CUFF.9837.1_9.ids
CGAGAGCACGGGGAGGAGTGAGACGACGAGTCGGCGTTCGCAAACTCTCCATCATCGGATTGCTCTGCTA
TGGCTCCGACTCCGGCGACAACGTGCCGGTAAACGCGAGCGCGGCGAGGAGGGACCGCCTGTCGTTCTGA
GTCCAACAATCGAGCACGGGCCAACCCTATTTTCTCCCAGATCTACTTACTTTGTACGCCACCATCGCCC
ACTTCGGCCTCAGCTCCTCGAGCAAGTTGCCATGTCTGCCGCCACGCTGAGGGAGCAGCTTAACGCCCTC
CTTAGAGCAGATCTAGGTGGCCAGGGCCAAGAGCTGCAGGACCGAGTGGCCATGGTGGCCGGGCGAGAGT
CTAAGGAGGAGCTCATGTGGGTGCGCTAGGAGATCGTCAAGTTCCACAACGAGAGGGAGCTACTTGAGAA
CTACAACGCCCTCAACTACACAGGAAGGTCTGCCCCACATCTAGCTACACGTGCTACTCTAGAGAGAAAT
TCGTCATAGCCAGCTTGATGAGGGATCGTGGAGCCCACGGGAGCTAGGTGCGCCGACAGTGAATGCAGAC
CGCACGTGGCTTGCGACTCTCAGTCCCGGGCTATTTTGCAATGTATTGGTTATTTGCGAAAAGAATATGA
GGTATTTAGGGTGTGTTTTCGTTTTCGTTGTAAACTAATATTTTAATGAATAATTTGTGTATCGTCGCAA
CGCACGGGCTTTGTGCTAGTAGACATATAAGGCCCTGTTTGGGAACAAAGTTTTTGAAAACCACAGTTTT
TGTAATACTATACTATATTTTAGTTATGACAATACCGTAGTTTATAATACCGCA
>CUFF.9838.1_9.ids
TGCGGTATTATAAACTACGGTATTGTCATAACTAAAATATAGTATAGTATTACAAAAACTGTGGTTTTCA
AAAACTTTGTTCCCAAACAGGGCCTTATATGTCTACTAGCACAAAGCCCGTGCGTTGCGACGATACACAA
ATTATTCATTAAAATATTAGTTTACAACGAAAACGAAAACACACCCTAAATACCTCATATTCTTTTCGCA
AATAACCAATACATTGCAAAATAGCCCGGGACTGAGAGTCGCAAGCCACGTGCGGTCTGCATTCACTGTC
GGCGCACCTAGCTCCCGTGGGCTCCACGATCCCTCATCAAGCTGCTCACGGATGGAAATAGCTATTACAG
GATGTACATCAAATAAGAAGATTTTGTCAACATAGAACTTTGTAGA
>transcript:Zm00001d000471_T001_9.ids
AGTTTTGCCCAAAATACATCATTTGTTGTGTGTTTGTCCGTTATCACCTTAACCCTTGTCATCACTCGAT
CTTTACCTTGATGCTTATCCTGTACCTACAATTTTAATGCCTCCCCTCCAATTTCAGTTCAAGAGTGTTG
TCTTACCCCTCCCCGCTCTTGTTCGTCCCCTTTTTCCTCTGTCGCGTGGCAAGTCTTGTCTTAACTCAAT
CTTTGGATGTGCTTTCGCCTATTACCTCATGTACCTTTGTGATATCTAGATCTTTCCATGATGCTTATCC
TATGCCTACCTTTTGAAATATCATCCTTTCCATCTCGATTTGAGAATGTTGTTTTACCTATCCTGACCTT
GGTTGCATTCTCTCCCTGTCAATTTCAATCCTTGCTTTAGCTCCATCCTTTATTAAGCTCATGCCCCTAC
CCTCCATGTCTTATTATTCCCCTTACCTTTTGATGGCCTTAGAGTAGTTTCCCTTTTTAAGGAAAGACCA
CCAATTAATTAAAAGGAACGTATAGCAACGAAATGTTTGTTGTTGTATGCTTGTGCTGCTTGTCTTTGTG
TGATGACTGATTTGCTTCTTTGTGATGAGTGTTGGTGTGTTGTGGCCCTTGGTCCGCAATGACATCAGTT
TACTAGCTGAGTGCCATAGAGTTAGGTAGCTGGGTGCTCTCCCTTTTCTCTCTTTAATTCATCTATGCTT
ACCTTTTCTATCTATACCCTTCCCTCTTGCACCTGTCCGGCTGGCAACCTCCAACATCTCATAATCAGTC
AAGATCAGAGTCGACAGCATCTTCACCAAGTGCATATCAACGCTTCTGTTAAGGGTGTTAGCTGCTAACC
CCAATGAAGACAATGCGATCAACATCAACCAACAAGATCGGAGTGGTCCAACGGAAGCGTGTGTGGGTCC
TAACCCACAGGTCCAAGAGATCCTCAACAATTGCATCAATCGGTCTCAAGCGTCTAATGGTCAAAGCAAC
CAGTACGCAAGTTAAAGTTATCGAAGTCAAAGTTGAGTCAGGAGAAGCTATGAAAGACCAATGAACCAAT
CTCATTTTCTTGCTAGCATCTTCTTGAATCTCGAGGGCGAGATTCTGTTAAGTGGGTTAGATTTGTAACA
CCCTGAATTTTGGGGTATAAATTTTCTTTTCTAATATCCACCAAATTCAGGTGTTACTCTCTCGTTTCCA
TGCTTTTCTTTTCTTTTGCCTAAAGAGTGAGGAATTATTTTGTTATATATTAGCATAAGTCTACTGAATT
GAACCCTAGGGAAGCTTTGCGTGCTGCATTTCATGCTGAAGCATAATTTTGCTTGCTATCGCATTTAATT
TCACTTAAATTATTTGGCATGATATAAAATGAAAAAAAACATATATATATTTATATAAATAAGTGTATAT
CTATGTCTAT
>transcript:Zm00001d000477_T001_9.ids
TGTGGCGGAACCGCCCGAATTATTCCAGCTTAAGTGCCCAAGTCGCACCCTTAAGGGCAGCAACACACTT
AAACAGGAATAACCCGTCAGTCCCTCGGATCTAGTCCGATAAAGCCACTTATCCAGGATCGAATACCACT
AGCTCACTCGAAGATGAGGCACAGAGAAAGACAATAAAGCATAATACCACAAATTTAATAAGTATCAATA
GTGATTGCATTATCGGAGTTTCAGAAATAATAACCATAAATTTTGATGCAGCGGAAATAACTAACGGAGA
AGAACCGAGTAACATGGCGAAGCCTGGCCACACTACTCCTCCTGGTCCTCTCCTGCGGAAGCAGTAACCC
ACTCGACCATCTATCCCGGTGGCAGGGATGAAGGCCAAGTCGCACCATCAACCAATCATCCTAAGGAGTA
CCTGCAAAAATTGTGCCACAAGCAAGGCTGAGTATACTAATACTCAGCTAGACTTACCCGGTGTGAGGAG
TCTACTCCTCTACCTCTAGACATGCAGCTGTTTGGCTGAGGGGGTTGGTTTGCCAAAAGCACTAGCTAAG
TCTAAAAACAAGTTTTAGCTTTTCAAGTTTTAGTAGAATCCTTTAGACTAGATGTGTACCTAGCTAATCA
TACATGGTATCAAACATTTTTACCAATCAACATCTTTTCTCAGTCACCTCATTTCCACTTATTACTCAAT
GCAGTACAATGGATCAAGCAGTCTCATTAGCTGCGAGAAGCAGACGATTCGAATCGAGTTTTTATCCTTG
CAAGGTAAACCTAAACACACGACATGTAGGGGCACTCCGTCCCCACACACATCAACCGTCCCCATCGATT
CCCCGTCAGCAGATCAGGGCTCACCGCCTTGGCGTACAATGCCTCACTGACCCCGACTGGCCATCGTGCA
GTGACCGCACTTGTACCCACCATAACCGGAATGGGAGACCTCGTCTCAGGACGCGTGAGGGGATATGTCC
ACTGCCAGGTTCACTCAGGTACTAGGCTTGCCGATTTACCATATTTCTCGGCATATGTTTAGTACATTCA
AACGCTTGACACAGGTATCCGCACGTTAATCCTTATTCCAATTTCATCTCGTAGACCACGCATCCCCATG
GATCCGTGTCCACAGACCAACATCAGTATGATATGAAAGTGGGTACAATCAATGTCCTGACCTCGCGCGA
GTGCTAGAAAAATCACTCGACTTCTATCGAGATCCCTATTTAATAAAGCAGCTACTCGACCTAGCATACT
AGTATTCATCTCAATAGGAATCCTGAGTTCATGCAACTAAGGTTCCAGTCAACTCCTACACTTAAGTGCA
CAGTACAAGCCTACAAACATTAAGTGCAGTAAAATAGCATATATAACGGTTATGCATAAAACCGGGGCTT
GCCTTTAATTTAACACTTAGAGAGTGTTTGCTGGGGAGGTACTCGCTTGGCGAGCATCCACTGGTTAAGT
CCATCCTTCCTTGGGTCGTCCACCGACTGCATCTTGTGGTTGGCACCACATCACTAGCTCGATCATCATC
TCTCGGTCCTATATGAGGTGCAAGATGCATATGTATGAATATAATGAAAGTACACAAGATATACAAAGAC
ACAGTGGCGAACTAAACATTAAAGTGGAAGACACCATAGATAACTACATGTTAGCTTTAGTTATCTACAC
GTCGTCGGCGTTCAACATTAACACCATTAAAAAGATGACAACATTTTATTTATTTACGCAACATGACCAC
GACATCACAAGTACACACATTTACTACGCTCACCTTAATCGTTCATTTGTTCTTCTATTGACCGTACAAG
AGCAACCAACACAACGTAAGTTTAAATAGGACCTAGGCATTCATGTCTATGAACTCCTATATCACAATCA
AGTAGAGAAGAAACATATAAAACAGGACACTTAGGCAATATTAAGCTTAGTCATGGCAAGTCTACATTTA
TTTAAGTGCTAACCAAACATTTTTAGCCAAACGGGTGAACTAACAATCAAATGAGCACTAGCAGAATTTT
TGGACAGCAATACAGCAGTTGCTTGTTTTAATCATAACTCTTCAATTGTTAGTCCAAAAATATCAAGCTA
GGACTTTCTGGAAAGCTTAAAAAGTGCTCTACAACTTTGGTATTGTCATCACAACCTGATTAAACACTTA
GCAAGGTCGAATTGTGCAAACACAACAGCTCTGTCCAGATTTGGACAGATTCAGGCTTGCAACTTCAAAA
ATTCACAACTGAAGATTCAGACATCCAAACAAAGTGATTTTAGACTTTCTGGAAAGCTAATTAAATGTTC
TACAAATTATTTATAAACATCACTGGCTGGTTTAACATGTATCTAGGGTGAAATACACTATGAAGGCTGT
GCTGTCCAGAACTGGACAGATTCAGTCTTCAGACTTTAAACATCCATAACTTAATCTTCAGACCACCAAA
AATAGTGATCCAAGACTTTTTGGAAAGCTTGGCAATTGCACCACATAACTTTTATAATCACCAAGAAGTG
ATTCAATGTTTAACTAAATCAAACAACACAGTTTTCGAAATCTGTCCTGACGGTGGACAGAACACAGCAA
GCAGTTTGTAAAATTCATAACTCTTAAACTATCAGGCATGTGGTTGTGAAATTTTAACACAAGCAAGATC
AGAAAAGCAACTACAACTTTCTTATAACGACCATGAACAGATTGCAACATTAAATTGAGCAAACAATGCA
GTTTCTAAAATCTGTATAGAATTTGGACAGATTCAGTTACTGAATTTGTGAACAGCATAACTCCTAAACT
GTCAGACCTATGGCTGTCAAATTTTAACACCAGCAAGATAATAAAGTTATCTACCACTTTTCTATAGCAC
ATATCTACAGAAAACACAATTTAGTTCATCAAGCATACAACACAACTACAACAGTGCGTGCAGTCCAAAA
CAGCAATCAATAAATTTTAGCTCCTATATAATTCAAGAATCGCGGCGTTCGAGAGACTTGAATTACTCTA
ACGCTTTACTATTTATTCGAGTTACGACAATCAATTAGAACCAACAAGTCGACTTGCAAATTTTATTCAA
GTCATTTAGTGCACTAAAATTACTACAACCAACTAACAACACATTCTCCACGATAATCACCCAACAATTT
GCGTTTTAAATTAGACATCACATGAGCACTACTATTTTTTACCCGCGACTGTAACCATACACATTTAGAC
CACAACAAGCAATTTACCGTGATTATGAGCTTAATCAAGTCATCTAACAAGTTGACTAACCCATTATCAT
CACAATCCGAGACACAATATGTATATAACAATCACTTAACGCAATCGACTCCTACTTAACATGATTTGGC
TAACACAATATAAACTTAGCAAACCATTTTAGACATTGTAACTCAAAAACATGGGTTGGAGCAGATTAAT
CATCTTTTCTTAACCATTGCTCAACTTAAATTGGTTAGCACACAAGTCACCTAAAATAGCACATTTTAGG
GGGTCTATTATGTTGAGCATCAATTCTACAACATAATTGATTCAACCTCTACCATGCTTGACCGAACCTA
TTGGCTAACATTTCTTAAATACCCTATCCATTCTTCACATTTCAATTCTTATTGCATGACATAAACCATT
CCAACATGCATGGTTTGCTTACTTCTAATTTGTCTCTAATTCTTCCTATTATTATAAAACGTGTGTCATT
TTAGCACCATATGAAACTATCTAATTTGGGGCTGAGATTTTTTTTTTGAGACATAGGTAATAACAAATCA
TGACCAATGTATAAATTTCACATGCGCAGGTTTTCTATTTTATTTAATACAAAAATAACAAATTGTTAAT
GCAATAAAGCTTGTGAGAGCAAGTTAAATCTAAAACTAATTATTTTCTGTGGATGCATAACCATATTAAG
TTTTCTCAGGCTACTATAGTATCATGCAAGAACAGCGGAACGCCATTTTTCATTTTTGCATCTATACATT
ATTTTTAAATCATTTAAAACTACTTAAGGTGCATTAAACAAGTTAAATCACTAACCTAATCATACATGCA
CAACAATTCATGAAATTTTTACCCGTCACCAAACATCACACCAAGAGTCTACTGTAAAAATCTCAACCCA
TTTGGAGCACTAGAGCTACAGATCCAAAAATAACAAGCAAATACATCTTCTTTTCTCTATTTAACTTGTT
TTAATTAACACACCAAGAAAACAGTGAACAACATATAAGTTTTATATTTTTCTTAGATGGAGTATGACAA
CATCTAACTAACAAAACAAGTTTGATCATTTTTGGATTTTTTTAATGAAA
>transcript:Zm00001d000504_T001_9.ids
AGATCCTGCTTCCACCTCAACCACCCTGGTCTTCTAGCTCAGACTTCACCGTTGGGTTATAAATCGCAAG
CGCTGCAGCCTCCTCGTCCTCCCAACCCTAGAGTTCTAGACGTCGAGCTCACCCAGGACCTGACTCGTGG
AAAAGCAGAGAGGAGCATTGCCACCTGGTTACTCGCCCATGCTGTCGTTCTGAGCGCATGGTCGAGTCAA
GGTGCATCGCGGGTGGTTGGTGAAGTCGTTCATGGGCTCGACGGCAAGGATTGACCATTGGGGCGGTGGA
GATTGCTCACCGGAACCACTGCGCCGTCGTGGAGCTGCGTTCCATCATGGGCGATTGTCTCTACGCCCGA
ATCCGCGATGAGCAAGTGATCGAGGACCTCGGTACCCTGTGGGTGGAAAATACTGAGCAGGAACTCGTTG
AAGGCAAGTTGTGCCCTTGATCACTCTTCGTTACCTAATAATGTTCGATGTTAATCACTGTGACTTGCTC
ATGTTAATTTGATGGGATCTAATAGCTTTCCCTAGCATTGTTTATCCCCCACCTTGCAAACAGATGAATT
ATTGGATAGATTTGCTATTGCTCTACCTGATTTTTGGAAATTAATGTTT
>transcript:Zm00001d000505_T001_9.ids
GGAACTTTGTAAAGGCCTTGTAGTGTTACCCTGCCTCGCCTCCTCGGTAGAGGTGTATGGGAAGTCGCGA
TCCCTTGGCAGATGGGTAACATGACTTGTGGGTAAAGATGCGCAACCTCTGCAGAGTGTAAAACTGGTAT
ACTAGCCGTGCTCACGGTCATGAGCAGCTCGGACACTCACATGATTAAATTATGGAACTTAAACTCAATT
TGTCATATGCATTGCATCGCAGGTGAGGTTGTTACTTTTGTTCTACTACTTAATTGGGTTGGTATTTACT
TATACTTAGTAATTGCTAATAAAATTTTGACCAACTTTAAAAGCAATGCTCAGCTCTAACCATTCTCTTT
GGTAAGCCTTACACTTCACGTGAGCTCCCACCTTTGGCGAGTTCATGCACATTATTCCCCACAACTTGTT
GAGCGATGAACGTATGTGAGCTCACTCTTGCTGTCTCACACCCCCCACAGGTCAAGAACAGGTACCGCAG
GATGAGGCGCTTGGAGGATGCTGTGATGAGTTCGTGAGTGGTCTAGGTCGTCGTCTCCCAGTCAACTTTG
GGTTGCTGGACCGTTGTCTCCTTATAATGTAATTATTTATTTTGTATAGAACTCCTATTATATAGTAAAG
ATGTGAC
>transcript:Zm00001d000511_T001_9.ids
GAGGATCTCTCGATACCGCTTCCCCTCTCTGGTGGACTCGACCCCCTCCCACAAGTATAAGTGCCAGCCA
CCCCACCTCTCGGCTCATCAGAAACTGGATGCGAACTCGAAGCCACCGTAGCCATGCAAGCAACACACGC
CGGGGAGGGAGCTCAGTGTCACCGTGGGTATTTCACGCTTGTGCGTCCGACCGAGGTGATTGGAGGGTCG
AGGAGGTGCTCGCAGAAGCATACACTACAGAATCGGGGCACACGGCGTTGAGTCGGTTTGGAGATTTTTC
ACCAGCGGACGGATCGTCGCCGCGTTTCGCCCTGCCTTGGATCGGAGCTGCTATGCTGCAATAGCTGGTA
AGATGCTTGCCCTATCGTTCATCTTCCTTCCCTACATGGTTTGCTTCTAAGTTCTAGCGGGTTGGGGCGC
TAGGAGGAAGTCGTTGTGCCCTGCCATAGAGCCATGGAGAGCCGGTGTTGGGAGTTTGAGCAGGATAACT
GGTGATGAGAAGGGTTGTCATGTTCAGGAAAGTTAGGGCTTCGTTTTCATGTGATCAGAATCGATATCCG
AGCACGGGGGCATCGGGTGGCGTGCACCGGCGAGCTGCTCAGTCGAGGAGGCGAGCGCGCCACCATTGTG
TTCGGTCAAGGGGAAGAAGACACACTTGAACCGTAGGATGGCTCAGGAACTGCTATGATTAGATTAGGTG
ATACCCCGTTCGATGCATAATATCAGAGCCACCAATCGGTCGATGGGGCGGATCTGGCTAATTTGTGGCG
TGCTGTCGACTGTGGATCTCAGATCTAAGGACCCCAAAAGCGTACCGGTTTGGTAAATGCAAGATCTAAT
CTGAGCCTTCGAATTTAAAT
>transcript:Zm00001d000514_T001_9.ids
ATTAACCAACAGGAGGAACCACATGCGAGCCGTCGTAGAGTTGCAGGATTTCTGCCGCGGTTGAACACCG
ATTGTCCACCAGTCCCCACCAAGGAACCAAATCCACTGCGCGGGAGCATCGTCGGGCCATGCTGGGTATG
ATTGGGAGCTCGCCTCGACTGATTGGTGTCCTGCGCGAGGGAATTTCTTGCCGGAGTCGAAGCTCCGCTG
CGACTCCATTCCCTTCCGCGGGTCGGCAACGTCGCAGCGCCGCAGCAAGTGTTAACTGCCTTGCTAGCGA
GGTCACGTGTCACCTGAAGAGCAAGTTGGTACCTGGAATCTCAAGTGCCACGCAAGTTGTGCCCTTGATC
ACTTCTTTTACCCAATCATGTTCTAATTAATTATAATGATCTGCATAGGTTAATTTTGATGGGACCCAAT
AGGTTACCCTAGTTTGATTATCTTTATACCTTGTTTACCACTGAACTTTTTGGGTAGTACTTGCTAGTGC
TTTATGTGGTTTTGGGTATGAAGATACATTATTCATGATCACACTGTTATTATCTATTTATTATTACTGT
TCATGATAAGATCATTATGTTAATTGGAACATGGAGCAACCACCCGGGAAAACAGTGCTACCACAAGGGT
TTATGGACGCCCTTGGCTGATTAATTAGGAAAGCTAGTGGAGAACTACCTTACCCGAAAGGGGCAAGGGC
AGTAGGGGAGTGGTCAGTGTAGGGAGGTCCTTGGGATGATTTTGCTGCGATGGCGGTCATGCGAGGGATC
CCTGCATTGGAGCTTCCTATAAACTGTAGCGGGTTTTCTGAAGCTAGTGGAACTTTGTAAAGGCCTCGTA
GTGTTACTCTGCCTCGCCTCCTCGGTAGAGGTGTATGGGAAGTCACGATCCCTTGGCAGAGGGGTAACAT
GACTTGTGGGTAAAGATGCGCAACCTCTGCAGAGTGTAAAACTGGTATACTAGTCGTGCTCACGGTCATG
AGCAGCTCGGACCCTCACATGATTAATTTATGGAACTAAATTCAATATGTCATATGCATTGCATCGCAGG
TGATGTTGTTACTTTGGTTCTATTACTTAATTGGGTTGGTATTTACTTATACTTAGTAATTGCTAATAAA
ATTTTGACCAACTTTAAAAGCAATGCTCAGCTCTAACCATCCTCTTTGGTAAGCCTTACACTTCACATGA
ACTCCCACCTTTGGCGAGTTCATTCACATTATTCCCCACAACTTGTTGAGCGATGAACGTATGTGAGCTC
ACTCTTGCTGTCTCACACCCCCCCACAGGTCAAGAACAGGTACCGCAGGATGAGGCGCATGGAGGATGTT
GTGGCAAGTTCGTGAGAGATCTAGGCCGTCGTCTCCCAGTCAACTTTGGGTTGCTAGACCGTTGTCGCTT
TATAATGTAATTATTTATTTATTTTGTATAGAACTCCTATTGTATAGTAAAGATGTGACATTCGAT
>transcript:Zm00001d000517_T001_9.ids
ACCGGGGCTGGAGCATGCGACGAACTCATCCTCTCCGCCGATGCTTGCGCCACACGTCCACCGAGTCCAC
AGCGGCTCCCCGAGAAACCAGCGCGGGCCACAAAGCCGCATTAGCCGCGACCACTCGGCGGCATAAAGCC
CTTCCCCACTCCGCGACCTCAGCCATAGCCGTGCGCACTGAACCGCGTTCCTGTGTTAGCATCGCCGACC
GGAGGGAGAAAAGAGTGCCGCCAGGTGGAATCTAGGATAGCCACCACAATCAATACGCGCAAACGTCGTC
GTTGGCTCCCTGGTGACTAGCGTGAGTGCGTCACCATCGCCGTGGGGCCTTCTCTTGAGGCTCTGTGGCG
TCTCTGTCACCCCAGGGGCGGAAATTGCACCGGTGTTGGCGCCGCCGGTAAACCATCTCAAGCATCGCCG
TCGAATCCAACAAAACTGCGCGAGGACACGTGTCATCTGAAAAGCAAGTTGGTACCTGGAATCTCAAGTG
CCAGGCAAGTTGTGCCCTTGATTCACTTTTGTTACCCAATAATGTTCTTTATAATCATCTACCATGCATA
GGTTAATTTTGATGGGACCCGATAGGTCACCCTAGATTGTTTATCTCATTACCTTGTTCACCCCTGAATC
ACTTGGGTAGTTTTGCTATTGCTTTACATGGTTTTGGGATAATCATTTATTATATCTATGTTC
>transcript:Zm00001d000528_T001_9.ids
GGGGCCGGGTCTTCTTCCTCTAATGCGTCCTTGCCATGGGCTATACCGTCACCCTCGTCGGCACCTCTTT
TTCATTGTGGGAAGGGTGTTGTCGTTGCTCTACGGTTGGCGTGGCGGCGGTAGCGGAGATGTGCAGCAGC
ACGCGACGGGGTTGGAGAGAACCTTCGCGTGTAGGGCCAACTTGGCTGGAGAAATAGAGGTTTTGGCCAT
GGGAGATGCCCGCCGGAGGAGAAACAGGATGAAAAATGAGAAATAAACAAAATAATCAGTGCGGTGTTTT
ATAACAAATATGCACGATTTCATAATGATACAAGCCGTATTTTAACGTTGGTGGTTTGAATTGGATAATT
TCATTGAAGTCAGATATCCTACAACAAAATCTGCCATTATATTATATTATATTATTTCTAGAATTCTCTT
TATCAAGTTTAAGGTGGTGTTCGAATGCACTAGAGCTAATAGTTAGTAACTAAAATTAGTTGAAGACATC
CAAACAATCTAGCTAATAGTTCAGCTATTAGCTACTTTTAGCAAATTAGCTAATAGTTAGCTAGCTAATT
TTACTAGCAATTATATATTTAGACAACTAACTATTATTATCTTTAGTGCATTTAAACACCCCCTAAACCA
TTTATTATGTATATATACCTATGTTGTTTTCCTCTAAAATGGATACGTTATTAAGCAAGATATATATTAT
ATTGGAGCAGTCTATGGTTTATGAAGGCCGGCCAGCTGTCTCCTTTAATATATAGATAAAAATAATATTA
CACGAGAGAAGGTTGGGTTACAATATATCAAGAACACTGAAAAC
>transcript:Zm00001d000529_T001_9.ids
ATGGGCGCCAAGGCCTCTGATTGTGTCGCCACCGGGGGCCATGAGGCAGGGAGACCCGCCGTCCGCCACC
ATGGCTAAACACGCGCACACGCCGTCGCGCGGACCTGGCCATGGCAATAGGGTATTCGCTGGTAATCGGG
AAAGGTGTGCGTGGCATCATCAGGCAAAAAACGGCGACCTCGATAGATGAATTCCTCGCCGAAGGTGGAG
CTCCACCGCAGGTCCGTCGCACGTCGTGGCCAAGGCATTTGCGCTACTAGAATCACGGTTAAGGACAGGT
ACCACAGGATGAGGCGCATGAAGGATGTCGTGATGGTGTTCGTGACAGGTCTAGGCCGTCATCTGCTAGT
CAACTATGGTTGCTGGATTGTGGTCTTCGTATGATGTAATCATTTATCTATTTTGTACAGAACTCCGTTA
TATATTAATGGTGTGACATTTGTTTCTGTACCATGAGTCATCATATGTGTGAGACTTGATCCTAGCACAC
TTGGTGATGTTCGCGCTCGGGTTTGGCCCCCTAAATCCGGGTGTGACACCTACATCGTGTAGCATAATTA
GAATCAGTATATATCATAAACTGGTTATAATGAGTCTAGCTGCATGGCTGTTTGGAGCGATTCTATATTT
ATGGAATCATCCAATTGTTTGCGCGCAATGCAATGGAAACAAAAATATCTT
>transcript:Zm00001d000534_T001_9.ids
ATCCTTTTATTTCAGTGCTGTTCTAGTGATCCAGCTCTAGTTGTTCCTCTGGTGTCTCTGTGGTCTGTGT
TGCAAGCCAAAGCTCTTCTCCCCAGCCACCAAGTTAGCTCTCTCCAATTCATCAAGTGCCACTCCATTAT
CTGGTGACCAAAGCAGCCATCCTTCCACCTCACCGTGGCCAAGGATCTTCGAGAGGTGTTTCGGCCATGT
TGTGCCTGTTCTCTACTCCTCACAGGAGCTTCGGAACTAGAATAGCTTCGATACGGAACAATGGAAGAGC
AACGAAGGTAGCTTCGTCATAATAACGCAAGAAGATGATGCAAGGAGAATGTGTCATCTTAAACACTGAG
AGCAAAAGATAGTATTGTCCTTGTATTATTTGTAAACCCAGTGTGTAATCTCTAAGGGCATAAATATAAT
ACCGTACGAAGTTGTACGACTCCCTATAAATAGACGAACAGTGCCCTGCATAAAGTACCTTTTTGGAGGC
CCGAAAAATTGTTGTGTGTAATCTTCTCTTTGCCTCACCTTCGCTCTAAACCATTTTTCTAGAGACGAAT
GTATGTTTATAAACTTAATATATGAAGGAGGAGAAATATCCTATT
>transcript:Zm00001d000537_T001_9.ids
ATCACGCCAGAGACCTCGGGTGAGAGAGAGATTGAGGCATTGCCGGTGCCTTTCGGCTGCCTTGCCGGTC
AGGCTAAATTGGGAGGGCTGAGTGCTTCACCGACATACACCGCGTGTTTGCGTGACCTTTCGGGGTGGGG
AATGGCGGGACTCGTCGGGAATTCGTCACCGAACTTGGGGACGCCACAGCAGAGCCACCTGTACCGTGGG
CAGGATATGTGGGCGTACTATATCCAGCGTGAGGTCACGAGTCATATGAAGAGCATGTTGGTACCTGGAA
TCTCAAGTCCCAGGTCAAGAACAGGTACCGCAGGATGAGGCGCATGGAGGATGCTGTGCTGTGTTCGTGA
GAGGTCTAGGCCGTCGTCTCCTAGTCAACTTTGGGTTGCTGGACCGTTGTCTCCTTATAATGTAATTATT
TATTTATTTTGTATAGAACTCATATTATATAGTAAAGTTGTGACATTCGATCCTGTGCCATGATTCATCA
TATGTGTAAGACTTGGTCCCAGCACACCTGGTGATTATGTTCGCGTCCGGGTCTTGGTGCCTCGAAACCC
GGGTGTGACAGTTCGGAGGCCCAACTCCTTGTACACGGGCTTAGAGTGGGTTGTGTGACGGCAGTGGGCC
GGTGTAAGCTGTGACGCTGTGTCGCCATATGGCTGGTCGATGTATGTGAGTCATGAGAAAAACATTGCAG
CAACTAAGAACACGCAGCTTTCCTCTG
>transcript:Zm00001d000538_T001_9.ids
GAGACCTCGGGTGAGAGAGAGATTGAGGCATTGCCGGTGCCTTTCGGCTGCCTTGCCGGTCAGGCTAAAT
TGGGAGGGCTGAGTGCTTCACCGACATACACCGCGTGTTTGCGTGACCTTTCGGGGTGGGGAATGGCGGG
ACTCGTCGGGAATTCGTCACCGAACTTGGGGACGCCACAGCAGAGCCACCTGTACCGTGGGCAGGATATG
TGGGCGTACTATATCCAGGTCAAGAACAGGTACCGCAGGATGAGGCGCATGGAGGATGCTGTGCTGTGTT
CGTGAGAGGTCTAGGCCGTCGTCTCCTAGTCAACTTTGGGTTGCTGGACCGTTGTCTCCTTATAATGTAA
TTATTTATTTATTTTGTATAGAACTCATATTATATAGTAAAGTTGTGACATTCGATCCTGTGCCATGATT
CATCATATGTGTAAGACTTGGTCCCAGCACACCTGGTGATTATGTTCGCGTCCGGGTCTTGGTGCCTCGA
AACCCGGGTGTGACAGTTCGGAGGCCCAACTCCTTGTACACGGGCTTAGAGTGGGTTGTGTGACGGCAGT
GGGCCGGTGTAAGCTGTGACGCTGTGTCGCCATATGGCTGGTCGATGTATGTGAGTCATGAGAAAAACAT
TGCAGCAACTAAGAACACGCAGCTTTCC
>transcript:Zm00001d000542_T001_9.ids
GATCCGTTCCAGTGGCAATAATTTTATTTTAATATTGTTTATCACCTAGTAATTCTGTTTACCCATGATA
CTTGAACTAAAATTATCCACATGAGTTATGCTACTCCAAGTACTTGATAACTTCAGAAATTCATAATTAA
ATAACCGTAACTCCGAATTTAGTGATACTGGTTCCTACGATCTCGTTACGCAGCGTAGATTATTATTACG
CAGTTTGTTCTTATGTTTGGTGTGATGTTAATTTTATCTATACCATGTTTGTTTGTATTGCTACGACTAG
AAGTGAGGTCACGAGGATCTGAAGAATCATCCTGGTACCTGGAATCTCAAGTGCCAGGCAAGTTGTGCCC
TTGATCACTTTTGTTTACCCAATAATGTTCTTTAATATCACTTATTCATGCATAGGTTTAATTTTGATGG
GACCCAATAGGTCACCCTAGTCTGTTTATCCTTTTTACCTTGATTACCCTTGAATCACTTGGGTAGTTCT
GCTATTGTTTTATATGGTTTTGGGTTAATATTTCATTATATCCATGTTCCAATTATTTAGTTATTTTATT
TATGTTCATGTCAAGATCATAATTTTTAATTGGAACATGGATCTTAACTTGAGAAACACGTGCCACCACA
AGGGAGGAATGGGACCCCTTGGCTAACTAATTAGGAAAGCTAGTGGAAGACTACCTTACCCGAAAGGGGC
AAGGGCAGTAGGGGAGTTGCATGCAAGGAGGTTCTCGGGTTGATTTTGCTGCGATGGCGGTCAGACGGGG
GATTCTTGCAAGTGCTCTTCCCATAAACTGTAGCGGGTTTTCGGAAGCTAGTTGAACTTTGTAAAGGCCT
CGTAGTGGATCCCTAGCCATTCACCTCGGTAGTGTCTAAGGGCCTTGCAAACCCTGGCGACATGGGAAAC
ATGACTTGTGGCTACAGGGTACAACCTCTGCAGAGTGTAAAACTGGTATACTAGCCGAGCTCATGGTCAA
GAGCAGCTCAGAACTCTCACATGATTAATTTATGTAACTTAAATTCAATTTGTCATTTGCACTTGCATGG
GATTATTTATTATTTTTGTTCTATTATTTATTATGGTTTGGTATTTACTTACACTTAGTAACTGCTAATA
AAATTTGACCAACTTATTAAAAGTAGTGCTCAGCTTTAACCCCTATTGTTGATCAGCCTTACACATCACA
TGAACTCCAACCATTGGTGAGTTCATGCCCACTATTTTCCCCACAACTTGTTGAGCTCTGATCACGTGTG
AGCTCACTCTTGTTGTCTCACACCCCCACAGGAGAAGAGTAGGTGGTTCAAGAGGAGCCACACCACGAGG
AGGTCGATTTGATCAAGGTGGCGTCTCCCAGTTGACTTTATGGCGCCAAGGATGGACTTTAGTTCGATCA
ATCTTTTATTTTGTAAAGACTTCCGCTATGTAATAAGTACTTTGATTATATTGTGACATTTATCTC
>transcript:Zm00001d000545_T001_9.ids
ATTCCTCCCGGACCACGCGACTGTGGTGGTTGGGGATTAGTTGAACCCCGCAAATCATACGGAGGCGCCC
GGGATTTCACCTGGGTATATAAGCATGTCATGCGCCCCTCTTTCGATTCAAGTTGAGGGAACCGACCGCC
GTGGGATGTCGAGGTGCTCTGGTCGAGAGAAGTGGGGGGTCGGAGATGTGAGCAGAGATCCGCCGTGCGC
TAGAACCGGTCACGCCGTCGTCAAACCCTCGGGAATTTCTCCCCGGAATCAAGCCGCCACCGCAGTACCG
CGCGTGGCCATGGTCAGAATTCAGTGTTGTGCCGTAGCTGCGAGGTTACGAGTCACTTGAAGACCAAGTT
GGTACCTGGGAATCTCGAGTCTAAGGTCAAGGACAGGTACCACAGGATGAGGCGCATGAAGGATGATATG
ATGAGTTCGTGAGTGGTCTAGGCTGTCGTCTCCCAGTCAACTATGGTTGTTGGATCGTTGTCTTCGTATG
ATGTAATTATTTAACTATTTTGTACATAGCTTCGTTATATACAAATGATGTGACATTCGTTTATGTACCA
TGAGTCATCATATGTGTGATACTTGATCCTAGCACACTTGGTAAAGTTCGCGCTCGGGTTTTGGACCCCC
TAAAATCCGGGTGTAACAACTTACGTATAGGAATTGTTT
>transcript:Zm00001d000547_T001_9.ids
GGGGGATCCTCTCTGCTATAAACCAATGCGGTAGGGTCGCCTAGGCCATATCGACCCACCCCAATCGCAC
CAGGAGCAATAGCCGAGAGCCACTTCGACGCAGAGTGTGAAACGAGAGTGAGAGCAGGCCGCCGGCATGG
GAAATCGGAACCGCGACAAGTCTGGGCTTGGGACTCGGCTTTGGGGGATCATCGCACCTCGTAGAAGGCG
TGCTCCTCATTGATTCGGGCGAAGTTCACTGGAGCCCTGTGTAATTTCTCGTCGTCGAGCCTAATCCACC
ACAGATCCGCTCTTCCAAGTGGATTGCCCGCCTGCGCGCATCATCCTCGGTAGCCTAGGAGGAGGACTAC
TACGAGGAGTACGAGGAAGTCTAGGTGGTGTCTCCCAGTCTTAATGGCGCCAAGGAATAATATTAGTTCG
TTTATTTGTTATCATTTATTTTTGTAAGACACTTCCACAATGTAATAATATTTGTGACATTTATCTCTAT
ACACTTGGTCATTATATGTGTTG
>transcript:Zm00001d000548_T001_9.ids
ATATCGACCCACCCCAATCGCACCAGGAGCAATAGCCGAGAGCCACTTCGACGCAGAGTGTGAAACGAGA
GTGAGAGCAGGCCGCCGGCATGGGAAATCGGAACCGCGACAAGTCTGGGCTTGGGACTCGGCTTTGGGGG
ATCATCGCACCTCGTAGAAGGCGTGCTCCTCATTGATTCGGGCGAAGTTCACTGGAGCCCTGTGTAATTT
CTCGTCGTCGAGCCTAATCCACCACAGATCCGCTCTTCCAAGTGGATTGCCCGCCTGCGCGCATCATCCT
CGGTAAGGTTTCCTCACCCGCATTCGCTTTTATTTCCGCATCGTGTAGAGCTGTTTGGGTTAGAGGTTGG
GGCGCTAGGACCGTAGACTCGCCTCATCGGTGAAGTCCTCCGCCGTGGTAGTCTTACGATTCGACCCTTG
GTTCCTGGGCCATAGATTTCGTGTGTAACGACCACGATTAGGTGGGGATACCCCTTCGGTTGTATTGCAC
TCGGACCATTGAGATCGAATCCAAGGGTCAGATTTGGGTCACGTTTCATAAAACCCTAGCCATCGATCTC
ACGTTGGGCGTTTCAGATTAGCGCATGAACATACCCCATTGCGACAATAAGATTTGGCCGTCGATCGGTT
AGCTAGTGGTTATGTTGTCACGTGGGCCTCGGACCGTAGATCCCCGATCTGAGGACTCGTATAGCATACT
GATCTTCTCACCGCTCCAATCTAACCTGAATCGTCTGTGTTCGTTCTGGTGGCCCATATGCGATGGTACC
CCTTCAGCCATCCAGCTATACAAAATAGCCCCTAGTGCTTTTACTTATCAACCCACACTCCAGGTTATTG
ATAAAACCATTACACATGAGTCCTGGATATTGTAGGATAGACCTTGGAGAACTCCAGAATAGTGGCGTAG
CCCAATTAGAAACTTGTTTAATTAATAAGTGATTCATTTAAACTCCTTTTTGATCCATTTTGTTATGAAG
CATAGGTTAAAATTATGCACTTAATTCATTCTATATCTAACACTTAAAACTTCAGAAAATCATAACTCTT
CAACCGTAACTCCGAATTTAGTGATTCTCGAACCTACGATCTCGTTACGATGTGTAGAACATTATTATGC
AGTATGATCTTATGTTTGGTGTGATGTTAATTTCTCCTATACCATGTTTGTTTGTATTGTTGCGAGTACG
AGGAAGCATCCGAGGATCCCGGTACCCAATAGGTGGAAAATACTGAGCAGGAGCTCATTGAAGGCAACTT
GTGCCCTTGATCACTTCTCTTTACCCAATAATGTTCATGTTAATCGTTATGATCTGCATAGGCTAATTTT
GCTGGGACCCAATAGGTCACCCTAGTTTGGTCATCTTTATACCTTGTTTACCACTCAACTTTTGAGTAGT
ACCTGTTATTGCTTTATGTGGTTTTAGGTGTTAAGATACACATTATTCATGATCATGCTTTTATTACAAA
TGAGTTATTTACTGTTCATGACAAGATCATTATGTTAATTAGAACATGGAGCGACCACCCGGGAAAATAG
TGCTACCACAAGGGTGGTATCGGATGCCCTTGGCTAACTAATTAGGAAATCTAGTGGAGGACTACCTTAC
TCGAAAGGGGCAAGGGCGGGGAGTTGTCGTTATAGGGAGGTTCTCAGGTTGATCTTGCTGAGATGGCTTT
TCAGACGGAGGATTCCTATATTGCGCTCCTTAGAAATCGTAGAGGGTTTTCTGAAGCTAATGGAACTTTG
TAAATGCTTCATAGTGTTACCGTGCCTCGCTTCCTTGGTAGAGGTGTGTGGGGCCTATACAACCCCATGG
CAGATGGATAACATGACTTGTGGGTAAAGATGTGCAACCTCTGCAGAGTGTAAAACTGGTATATCAGCCG
TGCTCACGGTCATGAGCGGCTCGGACCCTCACATGAGTAACTTATGGAATTAAATTTAATAGGTCATTTG
CATCGCATTGTGGTTTATTTATTAATTGCGATCTCTCAATATTTGGACTGGTACTTACTTATACTTAGTA
AGTGCTAATAATACTTGACCAACTTATTAAAAGCAATGATTTACCTTTACCCATTATTTGTTGATCAACT
TTACACTTCACATGAGCTCCCACCTTTGGTGAGTTCATGCACATTATTTCCCACAACTTGTTGAGCTATG
ATCTTTTGTGATCTCGCCCTTGAGATATATAACCCCCACATGTGAAGAGCAGGTAGCCTAGGAGGAGGAC
TACTACGAGGAGTACGAGGAAGTCTAGGTGGTGTCTCCCAGTCTTAATGGCGCCAAGGAATAATATTAGT
TCGTTTATTTGTTATCATTTATTTTTGTAAGACACTTCCACAATGTAATAATATTTGTGACATTTATCTC
TATACACTTGGT
>transcript:Zm00001d000550_T001_9.ids
CTTATGTTTGGTGTAATGTTAATTTTGTTTATACACTGTTTGTTCGTATTGTTATGACTAGCGGTGAGGT
CACAAGGATCTGAAGAATCATCCTGGTAACTGGAATCTCAAGTGCCAGGTAAGTTGTGCCCTTGATCACT
TTTGATTACCTAATAATATTCTTTATTATCATTATTCAATGCATAAGTTTAATTTTGATGGGACCCAATA
GGTCACCCCAGTCTCATTATCTTTTACCTTGTTTACCCCTGAATCACTTGGGTAGTTTTGCTATTGATTT
ACATGATTTTGGGATAATATTTCATTATATCCATGTTCCAATTATTCTGTTATGTTATTTATGTTCATGT
AAAGATCATTATCTTTAATTGGAACATGGAGCTTAACTTGAGAAACACGTGCCACCACAAGGGTGGAATG
GGACGCACTTGGCTGACTAATTAGGAAAGCTAGTGGAAGACTACCTTACCCGAAAGGGGCAAGGGCAGTA
GGGGAGTTGCATGCAAGGAGGTTCTCGGGTTGATTTGGCTGCGATGGCGGTCAGACGAGGGATTCTTGCA
AGTGCTCTTCCCATAAACTGTAGCGGGTTTTCGAAAGCTAGTGGAACTTTGTAAAGGCCTCGTAGTTGAT
CCCTAGCCATTCACCTCGGTAGTGTCTAAGGGCCTTGCAAACCCTGGCGTCATGGGATACACGACTTGTG
GGTACAGGGTACAACCTCTGCAGACTGTAAAACTGGTATACTAGCCGAGCTCATGGTTATGAGCAGCTCA
GGACTCTCGCATGATTAATTTATGGAACTTAAATTAAATTTTGTCATTTGCATATGCATGAGATTATTTA
TTAATTTTGTTCTATTATTATTTATTATGGTTTGTTATTTACTTACATTTAGTAATTGCTAATAAAACTT
GACCAACTTATTAAAAGCAATGCTCAGCTTTAACCCCTATTGTTGATCAGCTTTACACATCACATGAACT
CCCACCTTTGGTGAGTTCATGCCACATTATTCCCCACAACTTGTTGAGCGATGAACATGTGTGAGCTCAC
CCTTGCTGTCTCACACCCCCCCACAGGAGAAGTACAGGTGGTTCAAGAGGAGCCACACGACGAGGAGTTC
GATTCGATCTAGGTGGCGTCTCCCAGTTGACTTTTTTGCGCCAAGGATGGACTTTAGTTCTATCTATATT
TATCTTTTATTTTGTAAGAATTCCGCTATGTAATAAGTACTCTGATTATATTGTGACATTTATCTCTATA
CACTCTGTTATTAT
>transcript:Zm00001d000552_T001_9.ids
CCTTGGCCCAGTTACTCTCCCTATTTAATACCACTCCCAACCCCTGATTAGGGTATGGGTTCCTATTCTA
ACATTAAGTTTAGTGTTTCTCTAGGGTTTCTTTTTGGATATACTTAAGGGCTTTGTACTTTCATCTATTT
CTCCCCAAAGTTTCCCTTTTCTTTCTATTGCTTCCTATTAAGCCTTTTTGAACCATCAGGGTTTGTTAAC
ATTTTCCAAAAATGTTATAAAAATTACAGTGGGTAAATATTGACATTTGTGGGTTCTCATAAAAAATTGA
GGTGGAGATTAATTCAGATACTACTTGTGTAAAATTAACAAAAACAAGTGTAAAAGGGCATTTTACACTA
TAGCGATGATTTAAGTGAGGTTTCTGTACCAATTTTTATTTTTGTCCAGATTCATAGGTGATATTAGGCC
TCTGTGTTAAAAATCACAGAAAAAGACCTATTGGATATTTAGTTGTGATTTTCTAAAGTTTAATGCCAAA
AAGGTACTTATAACTAACTTGTTATTTGAAAAATATCAAACAACATAACTCATATTCTTCCTACATTCAT
AATAACAAAATATTAGTTATCCCATGGTTTGGGTGTTTTCTCCTCAGGATTATTTTTCTAAGATTTTCTT
AAGTTTTCATTGTTTGC
>transcript:Zm00001d000556_T001_9.ids
AGCAGTTTTGCAGAACTATATGTGATATGATAATGTTCTACTTGTTGAATTATAGATAAATGAGATATTT
TGTTTAGTTGGCGTGTTAGTCATAATAGTCTAGAATAATAATTATAAAAACTAGTTGAATGGCTTATATT
CTTATTCTAAGTCGTGGATGTCCTATAATGGTGAGTCGGAATTTTATTAGATTATCAATGTTATGCTTTA
GCTAAGGTTTATATAGGACTTGAGCTTGGTTTATTATTTTAATGTTTGTGTTAGATCCAGTTAAGTTGGA
AAAACGTATTAGTTGTACTTAGTAATATATCTATATCTAATATTTGCTTATGTGTGTTGTAATGTGCCTC
GCTGCTAAATGTGCAATTCTCTATTGTGTAGCATCATCATAGTTTGTGTTATTTGCTATATGATTCATGC
ATGTGCATTATGCATCTCATGAGGTACGCTAGTGGAACACGTGATGCGGAGGACCAAAGATGAGTCGACC
ACAAGATGATGCTGATGGACGAACTTGAAGATGGATAATCTAAACAAGTGCGAAGACAAAAGATGGTCGC
CACCTAACAAACACTAACCTAGTGTTATCCAGGCAAGCCCCGGTACATTTGCCACCTCCTTGCTGTTTTA
AAATCTTTATCACCTTGTTTGATGCATTAGGTGATAGGAGTTATGTGCTAAACAATTGATGCATTTCCTT
CCTTAGAAAATTGATTACCCTTCCATGACACCCTTTTATAAAAAGGATTTTTATGATGCTTAGCCTTGCT
TTAGAAAAACAAAATGTTTTGTTTTAAAACAAAAGTGATGCTACAGATTGGATGGGAAGTTTTCAAAATT
AAAACTTGATGGTGAATCCATCATGGCCGTGATGGGTTCAACATCTGAAAAGATGTACCTCTGCCAGGTA
CCAAACTTTGGGTTTTAAATGATAAAGCTGAGACCAGGCGGTTGACTTGCACGAGAAGGGAGTCTCGGTG
TAGTGTCTCCATCTGAGTCGATTAAGGACCGTGCCGATGTAGGCCTGATGATCGAGGACCTTTTAACTGG
CCACATGCCTCATCATGGGTAAGCTTTGCCTCGGGCAGACTAATACCAGAAAGGCCAACACACAATGGGA
GTGGGGAGATGTCGAGAGTAGCGTGTACCCTCCATGGCAAGAGGCTGGACGGTGGTGTATCTGTGCTCTC
GGTTGGCGTGAACCTGGTCTGGTCTTAAGAAACCCAGTGGCGAGTTGACATATGCAAGGGTTAAGTGCTA
CATATGTCGTGTGATTGGAGATCCCCAGCTGGGTATTAATCGATTCGGATCGCCATTACTTCTCGGACAT
GAAGACTTGGTCACTGACTTACACGTAGCAATCCAGTAAAGTAAAGGGGTGATAAAAAACGGCTAGTGCA
GGCCAAGTGCTTGAACTAGAATAGAAAGAACTCTAGATGCAGGTAACTTTACTTAACCTGACAAGTAAAA
AATGGATTTTAAGGATCCACTCATAGTAAGCTTTTCTGCAAACAGAGTCTTTGATTCTTGATAAGCTTTA
CCTTGATTCCCAAAAGCCAACATATCCTTAAGAGTCTTTTTCCTTAGACGGGTAAGACTTGCGAAAGTAC
ACTTCGTACTCAGGGTTTTCGAACCCATGTTGTCGCAGGTACTAGAATTGTGCTGCTGTGGATGGTGTTA
AGCGCCGGTGGGCCCGACCTTCTTATAAGTCTAAGTAACTCTTCTATACTTCTTATTGAGGATGGTCACT
TGAGCTAGCATATATTTCAAACTTATAAATAATTTATAACAGTTCAAAGTTAATTCTTTGAATCACTTTT
GTAATCACTCCGATCATGTACATTATAAAACATGATGTAACTTGTAAAATTTAGTAATAAGATTTCTATT
>transcript:Zm00001d000565_T001_9.ids
CAAACAGAGTCTATTAATATTTAATCTGGCGTTAAAATATTGAAAGTAAGGACTCACTTTAGTAAGCTAT
TTCTGCAAAAGTATCTAAGTTGATTCTTGCTAAAGCCTCTCCTTGATTCCCAAATCCAGCATATCCTTGA
GAGTCTTTTCTTTAGTCGGGTAAGTCTTGCTGAGTAATTCCATACTCAGGGTTTTATTCCCTGTTGTTTT
TCAGGTTATAGTTTTGTGCTGCTGTTGATGGTGTTAAGTGCCGGTGGGCTCGGCCTTCTTATATAAATAT
ACCCCGTCTTTATCTTCTTATTGAGGATGATCACTTGAGCTAGCATATATTTCAAACTTATACTTTTGTA
ATCACTCCGATAAAATAATGTAAAATTTTTGTAACCTGTAAAATTTGGTAATAAGATTTCCGCTGCAAAA
ATGTTGTGTGTGTGATTTGTGGTANNNNNNNNNNNNNNNNNNNNNNNNNNNNNNNNNNNNNNNNNN
>transcript:Zm00001d000566_T001_9.ids
GGGTCTTAGCCATGGACGACGGAGCTGAGGCCCTAAGTACTGAGAACGAAATAGAGGAGGAGCAGTGGCT
GCCGCCGTTGTTGAATCATGTTTTCTTCTTCGCTCCGGCCTCGGCGTAGGGTCGTTGGGGCCGTCAGGGC
TCGTGGATCCCGTATCATCCTCTGGGGAGCACGAGGATCATCGGTGGGTTCCGAATTTGTCGCCGGGCTT
CGTCAAACGCCGCGGATCCGCCGAGCCGCGTGGGTGGGGGCCTCTGCGTCACCGTACTAGCATAATTATG
AATAGTTACAGGAAGCTTCAGCTTTGGGATGAAGAACTTCTCTTATGACGGAATGAAGGGAGATAAAGAG
TGGGCGACGAAGCTAAAAGCCAAGGACCTTCGACTTAACATATTGACGAAGCTCAAGCATGAAGATGACT
GAAAGGGGCTGAAGACCTTATAGTCCTCAATAATTCATGTTAGGATTATAGGCAGTTACCAATGACATAA
ATGTAATTTTATCCGGGCTACGTCTCGTGCCTATAAATAGATGAACAGTAACACCGTACTGTTCACGCTG
GATTGTAATCGCTCTCGCGTCATTCTTGCCCTCTCACCTTTTGGCAAGCTGAAGGTACCATAGTAATATG
AGTATTGTTAATGCTTATTCATGTTTGATGAAGATAATAATAAATGAATCATTGAT
>transcript:Zm00001d000572_T001_9.ids
GAATCCTAGTGGTGGAGGATTCCCATCCTCGGGGCGTGACCGTGGTGGTGCGTTTGCGCCTGTGGGGTTT
TCCGCGTCGGCAATTGGGTGGGAGAACCAGCAGTGAGAGGTGAATTGCTCGCCGGCGTAGCTACTCCGCC
GTGGAGCCGCATCTCATCATCTCCTGGGGTCTCTGCATCGAAATCACAGACGAGCAAGCTACTGTGGATC
TTGAGGTTTAGCAGATAGAAGTTGCTGAGCAGGAGCTCATTGAAGGCAAGTTGTGCCCTTGATCACTTAT
TTTTACCCAGCCATGTTCTTATTAATCATAATGATCTGCTGTTGAGGGCCTTCTTCTCCCCAAAGGTGTT
ATAAGCAAAAACACCTTCGGCAAGATGATATGCAAGCAGGTACGACATGAAGATTTATGTCGAAGCTACA
ATTAAAAGAGCTTCGGCATGGTGGCATGCCTAAGACGAAGAAAGGCACCAACTTAAAGAGGAAAAGACCA
CATAGTCCCTGATAATTTGTATTATGATCATAATTAGTTATCAAGGACATGAATGTAATTTTGTCCGGGC
TGCGTCCCGTGCCTATAAATAGATGAACAGTACCCCCGTACTGTTCATGCTGACTTGTAACCACTCACGT
GTCACTCTTGCTTTTTCACCTTCTGTCAAGCCGAAGGTACAAATGTAATTTAAATATCATTGATATTTGT
TCATGTTTATATAATAAGAATATAAATGGTCTAACGATTTGAAATG
>transcript:Zm00001d000599_T001_9.ids
CAAGCGTTTGAACGTACTAAACACATACCGAGAAATATGGTAAATCGGTAAGCCTAGTACCTGAGTGAAC
CTGCCCGCAGACTTTACCCCTCACGCGACCTGAGACGAGGTCTCCCATTCCGGTTATGGTGGGTACAAGT
GCGGCCACTGCACGACGGCCAGTCGGGGTCAGTGGGGCATTGTACGCCAAGGCGGTGAGCCCTGTTCTGT
TGCCAGGGAATCGATGGGGACGGTTGATATGTGTGGGGACGGAGTGCCCCTACATGTCGTGTGTTTAGGT
TTACCTTGCAAGGTTTAAAAACTCGATTCGAATCGTCTGCTTCTCGCAGCTAATGAGACTGCTTGATCCA
TGCTGCTACATTGAGTAATAAGTGGAAATGAGGTGACTGGCAAAAGATGTTGATTGATAAAATGTTTGAT
ACCATGTATGATTAGCTAGGTACACATCTAGTCTAAAGGATTCTACTAAAACTTGAAAAGCTAAAATTTG
TTTTTAGACTCAGCTAGTGCTTTTGGCAAACCAAACCCCTCAGCCAAACAGCTGCATGTCTAGAGGTAGA
GGAGTAGACTCCTCACACCGGGTAAGTCTAGCTGAGTATTAGTATACTCAGCCTTGCTTGTGGCAAAATT
TTTGCAGGTACTCCTTAGGATGATTGGTTGATGGTGTGACTTGGCCTTCATCCCTGCCACCGGGATAGAT
GGTCGAGAGGGTTATTGCTTCCGCAGGAGAGGACCAGGAGGAGTAGCGTGGCCAGGCTTCGCCATGTTAC
TCGGTTTTCTCTGTTAGTTATTTCCGCTGCATTAAAATTTATGGTGATTATTTCTGAAACTCCGATAATG
TAATCACTAATGATACTGATTAAATTTGTGGTATTATGTTTTATTGTATTTCTCTGTGCCTCACCTTCGT
GTGAGCTAGTGGTATTCGATCCTGGATAAGTGGCTTTATCGGACTAGATCCGAGGGACTGACGAGTTATT
CCTGTTTAAGTGTGTTGCTGCCCTTAAGGGTGCGACTTGGGCACTTAAGCTGGAATAATTCGGGCGGTTC
CGCCACAGCTGGTATCGGAGCGAATACCATCACAGAGAAGTCAATAAGTCATGATTACCAACCTTTTCTA
AAGTAAAACTTGCTTAGAAACCAAAGTTGGATAGATCGTCAGGACGATAAGGATAGACCTAGGACGTGAA
GCCCTAGGAATAGATGGGTAGCTAGGTGGCTAGTTATTTAGGCCATAAAGGCTACTACTACTATTAATAA
GGATGCTGTAAAAGCACCCGAAAAATTAATTAGGTCTGAGAAGACGACTAGAATGAGCATGCATCATGAT
TGTCGCATTATGATTGTCATTTGTGCATCAACATGCTTCTCTTACCTTTATTCCAATAATAAAAACTTGT
GAATAATGTGATGTATGGCTATGTTAGAAATGTCTTACCTCGTGTCAGATTGGTAAGTCTAGTTAGGTCG
TGCTATGTGTTTCTCTTGTCTCGCTATCTAGGTGGTATTGTATTTGTTCAACCCTT
>transcript:Zm00001d000601_T001_9.ids
ACACTTGGCCGCCCCTCCCTCCTTTCCCCTTGGGCTGGCCGTCCTCTCCTCCCATGGCAGCCCCTCTCCA
CGGCTTCCTCCTCCCTCTAGATCTCCCCCGCGCAGCAAGGATCGAGAAGAGGAGGAGCACGTTGAATTGA
AGGGGAAAAGAGGATCAAGGAGATGTTCTTCCCCATCTCTTCTTGCAGAATTTCTTGGGGAAACCCTAGG
TATGGATGAGATACTTGTTCCTCCCTGTAATTATGTGCTTTTGGAGGTTGTGGATCATAGGAATTAAAGG
ATTAGAGGTTGGATTAGATGTGGGGTTAGGTTTTGATCTTGAATTTAGTTTTATGCGGAATGGCAGATTC
GACAGTTTCTGTTCATATCAGTTTTCCGTGGTCTTAGTGGCCTCAAAAAATAAAAAATCTATATATGAGT
CGTAGATAATTTGTAGATCTTTCCGTGGCCGCGAAGAACACTTCAATCGGACATCAGATCAGAGAGTTAT
TGCAGTTTGATTATAGCAGTTTTTCAGTCTCTTTATTCTATGCAGAATCTGTTCTCTTAAGATTTAGGAA
ATTTTATCAATAGAATTAAACCATAGGTTTGTAAGAAAAGATGTAGATAATTTCATAAGCTTTCTAGATT
GTTAAAGAGTGTATTCATATGAATTATGAAACTCCAGTTATGTTTGTTTTACTGTGGCTGTTTCTGTTGG
CCTGACAGAAATGAGCGGGTCTGTTCACTGTTAGGTTTCATCAGGTAAATGACCGAATTGGCTCTCCTAT
CTATGGAAACTTTTGTAGAGGGATAAAAGTTCTTACTTCCAGCAAAATTTCATGATTTTTGGTTGAGTAG
TTTGTGAGATATCGAATTTTGAAAGTTAACTATGCTGCTGTCTAAAACAGATTCACTCAGTTATCTTGTT
AGATGTTTTAGAACTTATAGATGGCAGAATTTAATTATCCATCGAATGCCGAAGTTGTAGAGTATTTTGT
GTAAATACTCCTAGAGTATTTGTTTGATATCACCACTGTTATAATTTTAAAGATACAAAATTAACAAACA
GCGTTGCTGCTGTATGGCATGTGGTTCATAGTGGGAGGTTTTCCACCAGGTCTTGGTTTGAGGTGTAGGA
GCGATTTATTGATTGTTGGCAAATGTTTGTGAAATATTTGTACTAAGTTTTATGCCCGCTAGCAGGTGGC
TACACTCCAGATCATGCCTAGTACATTTTTCTTCTTCGATGAAGACAAGTGAATGTAGGGGTGGTTGCTT
ACGTTCTGACCTGTTATTTCTATCGCCTACGCTCTAGTATTCAGAATTATTGAATTCTTTCATAATTGGA
CTCCATGGTGTTGCTTTACTTGCTTGCATTATCCTGATGCTCAATCATATATTGATGATGACTATGATTC
GAGTATGACTCATGAGATTAATTCACACCCCTGAAGGTAAATGAAATATTATTTGAGGTTTGTATTGTAT
CTGAAGGTAAATGAAGTATTATTTGAGGTTTGTATTGCATGTGAAGGAAGTTAAGTATATTGATAAATGC
AGCATGCCACATACATTGCATGATTCACTTGCATCTAAAGTTGGGTCGTGACCTATGGTCCGACCGTACC
GGTACAACTTAGCATCATACGTTGCCCGAGGAGGGGTACGATGCGGCTTCATACCCTTAGAGGTATGAAG
GCATAGGACATATGCATTGCATTCATATGCATTCATTGAAGTGATATTTGCAGATGATGTGGTTTTATAC
CCTCAGAGGTATGAAGACAGAGTACCTACACTTTGCGTTCCTATGCATACATTGAAGTGATATTTGCAGG
TATTGTTGACGTAGGGAAGTATTATACAAACTATTGTGGTTGTTCAAGGAAATGAGATGGCATTGGTTAT
ATTTAGACTACTTAGTTCTATATCTACAAGTATTTCTGATCTTAATTGTGATTCTTTTAAAATGTTGATT
AATTCAATTTGTGGTTTAAATATCTTGTCAAAACAATTCGCTTACTGAGATGTTTCATCTCACTCTTGTA
TTACTCAATGCAGGTGCTTGTTGCTCATCAAGGGAAGTGAGAAGTAGCAGCACATCCACCTTCACTCTCA
TAATAACCCTGCTTAGGCACAGTCATGATTTAATTAGAAACTTCTTGTCAAAGGATGTTGTTTCTAACTA
GTTGTGCGCACTGGTTGATTTTGTTCATGTCGTTATGGTTGTCTTTCCATTGCTAGCAGATTAT
>transcript:Zm00001d000603_T001_9.ids
ACATAAACTCGGGCAACCGCCTCCAGCTATCCGCGTTAGGAAGTTAGAAAATCTAGGAGGACTCCGCGCG
TCGCTCAACCTCACCGGCAACCGCGCAGCCGCTTAACGGCCACCGGTTTCCACGGAGCATATGCCCAGTG
CATAAATACCCAGATCGCTGGGACCATGTACTTTGCGCCATCACCGAAGGGGAGAGAAGGGTGTTGCCGC
CGCCACGGATGAGGCTAGCCGGAGAGTCCTCCTGCTGCACGCCGAAGCGGAACAACGCCTGGCAACACCG
TGATCTTGGCGCGAGGACTTGTGTCATCTGAAAAGCAAGTTGGTACCTGGATTCTCAAGTGCCAGGTCAA
GAACAGGTACCACAGGATGAGGCGCATGAAGGATGCTGTGACGAGTTCGTGAGAGGTCTAGACCGTCGTC
TCCCAGTCAACTTTGGGTTGCTGGACCGTTGTCTCCTTATAATGTAATTATTTATTTATTTTGTACAAAA
CTCCTGTTATGTAGTAAAGATGTGACATTTGATCCTGTGCC
>transcript:Zm00001d000604_T001_9.ids
CTATCTATTGGTTTGAATGAAGTCAGTGCCTAGCCTAGAGTTTGTTGTGTGTGGTTAGTCACCTATTCGT
AAATGATGTGGTTTTTACATCAGCTTGAGATGTTTGTCAAATGTGTGAAGGATTACGGGGTTATTATTGA
CCTTGTATGTCTGGTACTTTGAGTGCATCGTATGATAGAATGAAATGTAAGTTTATGAACTACAGTAGAT
GAAGACTTATATTATGTGTAGGTTAACCTTACTAGTTCGGATATTTTTCTTAGTTGAGTTGTTGGATGAA
GTATAGTGACATTGGTTAACCAAGTATTGTGTTGTTGTGCTGTCAGTGCTCTTTGTGGAGCTTTTGGCAT
TTCTTCGATGAAATGTGCCGCGCAGAATATTATTGGCTTCTTGTTGGCTTTATTGCTCCATTAGTTCTGT
GGATTTTCTCCCTTTTGTTGGGTGCAAAGAATGTTAGATTACATGATTATCTTTTCATGATGGCAAGAAT
AAGGTTTAGGAAGATTAGGATTTTTGTTTCAATAGAACTACTTGTTTCATGGTGCTTTAAGGTGAGGTGT
TTGATCTTCTTATACATTCGTCGGGTGTAGATGTTTCACCATTTAATTAAAATTAATTGTTGAAGTTGGT
AAGGGTTGTGCTTGGTGCATATTACCCCTTCATAAAAGAGTGTTGTCTTAAGACATTGATGTTGATGTAT
AGCTGCATCCAAATTTGATGGTGTGAAATTGTAGTGTTGATTGCAACTATGAATTGCTTTGAGCTTCATT
GCATGTTGTTTCATGCTTGATGTCAGGTCGTGTAGTTTCCTTAGACAATTAGTCCAAGGTAGAAGTTCTT
CTGTTAATTAAGACCAATAATGGACCCATGTTTTGAATGGTGGTGTTATATGGGGTACCTTGGGTGTTTT
GCTTGGAGTGGCCGAATTCGAGGTCGAATTCTTTTTAAGGGGGGTAGAGTGTAATATCCCAAAAAAAATG
TTGACCAAAAGTTAATCTTTGGTGCGTGGATGAGGTAAAGGGTTGTGGGCCATTGGATGCAAAGATAGAA
GTCATCTGAGGCGTCGTTTCTTTCTCCCACAAAAACCCTAGGTGGCCACCCCTTTTTTTCCCTTCGCCCC
CCTCTTGGCCGCCACCCCCTTTTTCCCCCTTGGCTGGCCGCCCCCTCCCCCTATGGCAGCCATCCTCCAT
TGCTTCCTCCCCCAAGATCTCCCCCTACGCAGCAAGGATCGAGAAGAGGAGGAGCACGTTGAATTGAAGA
GGAAGAGAGGATCAAGGAGGTGTTCTTCCCCATCTCTTCTTGCATATTTTCTTGGGGAAACCCTAGGTAT
GGATGGGATCCTTGTTCCTCCCTGTAGTTATGTGCTTTTGGAGGTGGTGGATCATGGGGATTAAAGGATT
AGAGGTTGTATTAGATGTGGGGTTAGGTTTTGATCTCGAATTTAGTTTTCTGCAGCATGGCAGATTCGAC
AGTTTCTATGCATACCAGTTTTTCGTGATCTTAGTGGCCTCAAAAAAATAAAAAGTCTATATATTAGTCG
TAGATAATTTGTAGATCTTTCCGTGGCCGCGAAGAACACCTCAATCGGACATCAGAACAGAAAGTTATGA
CAGTTTGATTATAGCAGTTTTTCAGTCTCATAATTCTGTGCAGAATCTGTTCTCTTAAGAGTTAGGCAAT
TTTATCAACAGAATTAAACTGTGGGTTGGTAAAAGAAGTTGTAGATAATTTCATAAGCTTTCCAGATTGT
TAAAGAGTGCATTCATATGGTTTGTGAAACTCCAGTTATGTTTGTTTTACTGTGGCTGTTCCTGTTTGCC
TGACAAAAATGAGTGGGTCTGTTCACTGGTGGGTTTCATCTAGTAAATGGCCGAATTGGCTCTTCCAACT
ATGGAGACTTTTGTAGAGGGATAAAAGTTCTTACTTCCAGCAAAATTTCATAATGTTTGGTTCAGTAGTT
TGGGAGATATCGAATTTTAAAGTGAACCATACTGCTGTCTAAAACAGATTCAGTCAGTTATCTTGTGAGA
TGCTTTAGAACTTGTAGATGGCAGAATTTAATTATCCATTGAATACTGAAGTTGTAGAGTATTTTGTGTA
GATACTCCTAGAGTATTTGTTTGATATCACCGCTGTTTTAATTTTAAAGATACAAAATTAACAAACAGCG
CTGCTGCTGTGTGGCATGTGGTTCAGGGTGGGAGTCTTTCCACTGGGTCTTGGTTTCAAGTGTAGGAGTG
TTTTGTTGATTGATGGCAAATGTTTGTGAAATATTTGTACTAAGTTTTATGCCCGCTAGCAGGTGGCTAC
ACTCCAGATCATGTCTAGTACATTTCTTCTTCTTCGATGAAGGCAAGTGAATGTAGCGGTGGTTGCTTCC
GTTCTGACCTGTTATTTCTATTGCCTACACTCTAATATTCAGAAGTATTGGATTCTTTCATAATTGGACT
CTATGGTGATGCTTTACTTGTTGCATTATACTGATGCTCAATCATATATTGATGATGATTATGATTCGAG
TATGATTCATGAGATTAATTCACACCCCTGAAGGTAAATGAAGTATTATTTGAGGTTGGTATTGTATCTG
AAGGTAAATGAAGTATTATTTGAGGTTGTTATTGTATCTGAAGGTAAATAAAGTATTATTTGAGGTTTGT
ATTGTATCTGAAGGAAGTGAAGGTTATTGATAAATGCAGCATGCCATATACATTGCATGACTCATTTGCA
TCTGAAGTTTTGTCGTGACCTATGGTCCGACCGTACCGGTACAATTTAGCATCGTACGTTGCCCGAGGAG
GGGTACGATGCGGCTTCATACCCTTAGAGGTATGAAGGCAGAGGACATATGCATTGCATTCATATGCATT
CATTGAAGTGATATTTGCAGATGATGTGGTTTTATACTCTCAGAGGTATGAAGATAGAGTACCTACACAT
TGCATTCATATGCATACATTGAAGTGATATTTGCAGGTATTGTTGACGCGGGGAAGTGTTGTAGAACCTA
TTGTGGTTGTTCGAGGAAATGAGATGATATTGGTTATATCGGGACTACTAAGTTCTATATCTACAAGTAT
TTCTGATCTTGATTGTGATTCTTTTAAAATGTTGATTAATTCAATTTGTGGTTTAAATATCTCGTCAGAA
CAATTAGCTTGCTGAGATGTTTCATCTCACTCTTGCATTACTCAATGCAGGTGCTTGTTGCTCATCAAGG
GGAGTGGGAAGTAGCAGCACATCCACCTTCACTCTCATAATAATGCTGCCCAGACACAGTCATGATTTAA
TTAGAAACTTCTTGTCAAAGGATGTTTGTTTTTAACTAGTCGTGCACACTGATTAATTCAGTTCATGTTG
TTATGGTTGTC
>transcript:Zm00001d000608_T001_9.ids
GCAGCCGCTACCAGAGCCTTCTGGACCGGGGATGAATCGACCGGAGAGAATGAGAGAAGTCAGGGGACGA
ATCGACCGGAGAGAATGAGAGAAGTCAGGGGAGGAATCGTCTCCGTCGTGCCGCCATCTTCTCCACTAAG
TTGACGCCGGTCGCTAGTCGCCGCTCTCGACGTCCCCCCTCCTCCGTCGTCCACTGCCCTTGGCACTACA
CCAGTGTCGTCCGCCGCATCATCGTTCCTGCTTCGCCGCATACTCGCCGCGCCGTCGCCGACAAGGACCA
TCCGGGCTGAGGCCTGCTAAAATCTCCACCACTTCTCTGACTACTTCGTCATCTCCTCCACGTTCGACAT
AGATACAAATGTCTTTTCCCCCATCGGAGCTGAGTACATCCGAGTGTCCTCACTGATAGGGTTTGCAAAT
ACATATGCCTTTTCTCAATTGGAACTCCGTACACCTGCTCGCACTTGATTATTTCTCATTGCAGCTATCA
GTCGTCCGTTCATTTCACGTAGGACCTTCCTGTGCTTCCAGATTGTTAATGGCGTCCGGTCAAAAATAAG
TTAGCTATACCATCCTCACCCTCGGAGCTCCGTACATGCGAGTGTCCTCGCTGTTAGGGTCCACATGTAC
GGATGTCTTTTTCCTTATCAGAGCTCCATACACCTGCTCGAAATTGGCTTCATCAACTTCAACATATTTA
CTCAAGGGAAAAAAGGCTGCTTGATTAAGAGTAAAGAAGAAGACGAAGAAAGCGAAGAAATGAGAAAAGG
CTGAAGCTTAGGTGAACCATTAGGCCGAAGGGACTTTCGTATTTTGGAATGAACACTTATGCAGTTAAAC
TACTGCTTATTGTAATATAGCATTTTACTCTTTGTAGTGTTTTCCCTTTTTTACTCTAAATGCTTTTGTT
GTGTGTGAAACCAAGTATTTCTAGTATTTTGAGGCGAAGGCGAAAAACACCTTGCCTTCTTTTCAC
>transcript:Zm00001d000614_T001_9.ids
ATAGGCGAGCAGAAACACCGGAGAGCGCCGAGATGAGAGAGATGGGGGACCGGCCGTAGCAGGGCTCGAC
CTTGTCGTCGTCCCGTTCCGGGCATGCGCCCGCTCGTGGGAGCCACACCAACGTTGAACCAAAGCGGTGA
GGTCACGAGAATCTGAAGACCAACTTGGTACCTGGGATCTCAAGTCTAAGGAAAACAGTGCTACCACGAG
GGTGGCATGGGACACCCTTGGTTGACTAATTAGGAAAGCTAGTGGAAGACTACCTTACCCGAAAGGGGCA
AAGGCGGTAGAAGAGCTGCGTATAGGGAGGTTCTCGGGTCGATCATGCTGCGATGGCTTTTCAGACGAGG
GATTCCTATATTGCCCTTCTTAGAACCGTAGCGGGTTTTCGGAAGCTAGTGGAACTTTGTAAAGGCCTCG
TTGTGGTACCCTGCCTCGTCTCCTCGGTAGAGATGAATGGAAAGTCGTGATCCCTTGGTAAGGGTAAAGA
TGTGCAACCTCTGTAGAGTGTAAAACTGGTATATCAGTCGTGCTCACGGTCATGAGCAGCTCGGACCCTC
ACATGAGTAATTTATG
>transcript:Zm00001d000619_T001_9.ids
ACATCAGGCAGCTCTCCCGAGCATGACGCTGTCTCTGTTCACAACTCTTCCGAGCACGCCGCCGTCAGTC
CTTTGTCATCATCATCAGCTCAGATCTAGCAGCTTCGCCTTCTCAGGTAAGGGCTCCGCTCACATCTTCA
TATCCCTGCTACTAGGTTTTCTTCGTTTATCCTCGCTCGGATTCTTGCAGATCTCGCTCACCTTGTAGAT
CTCGCTCAGATTCGTTTGTTCTCGCCAGACGCGCCCACTTCGCAGCCGCCGCTATGCCTATGCTACCGCA
TGGGCCTCTGCGCCTGGGAGGCTTGCGGCTGCCAGGCTTAAGTCACGGGGCAGCAGGAGTTCAGTTTTTT
TAGGCCTTTGAAACAAGGCTAGCGCATATTAGCATCGAGAGTCAGGAGAGTACGAATGGGAAGTACCGTC
ATAAAATTATCTTTGCTACTAGCAATAGGAAGCACCGTCATAAAATTAACTCTGGTAATAAAATCGATTG
GATATATATTGTTTCTAGGAAACTAGGAAGGATCCCGTGTAGAAAGTGTGGATAGATAGCCTTTTTCATC
GGATCATTTGGTTTTTTCTTAAAATATTTCTTTCAAAACAGTCTCACTTTTTTCTTAAGTTGTATTGGTG
CTCCCTAAGATCGAAAGCAGGAATACTACTTTTCTGCAAAATCACAAAAATGCACACATTTGGGACCTTT
CCTAAGCTGTGTCTTCGAGCAACCAAAAAGCTGATGTTAGTTTATTTTCATTTTTTTGAGAGAAGAAAAT
TCTTTGCTTGATGCTTAATCAGAGATGAAAATATTGATCATTTTTTACATGTGCGCTGATCATTTTTTTA
CTGGACTGCTGTCAGGTATAATTGGAGTGCTGTCATAAGTGGAGTGTTGTTAGTTACATGTGTGCTGATC
ATTCTAATCACATTGTTCGTCGTTAATCATGTGAAGAAAATATTCAAAGTTATAACTTGAATTTTTGTTG
AATCTGGCAATTGTATGGCCTAGAATTTATTGTTCATTAGTCAGAAAGACTACTTAAGTTCGTTAGTTCA
GGTCTTGCTGATTTACTTTGCAGCAACATGGTATATAAACCTGATGCATTCTCTGATGAACAGACTTTAT
ACACCATCACTCACATTCTGATGAACAGACTTTAATTATAATGGCTAGATGCACTTATTGTTTTCGTTTG
TACTCTATAAATCAATTACATGTTTCCTTAGTGGAAGACCACAAGTCTAGACTAGTAGTCTAGTATTGGA
TCCCTTGGGACTGAATGATCTCTTTATGATTTTGGTTTCAGCTTACATGAGCACATATTGTGTGGCAACA
ACTTCATTTTGCCATCCAAGAACATGTTAGCAGCAACATCTTCATATTGTTTACATCCGTCCATGTTGTA
TCATTAGACAACCAATTTACATAACTACATCCTTGAATGGTAAAGTAGCTTGTAGGATACTTGTAAAAAA
GGAATTAAACCCAATTTATTCTAGTGTCAAAGTTCATAATGAAGGGACTTGTACTATGTTTATATGTTAT
ATTGTCTATTTGTACGTGTGAATGGAGATGATCTTATGTGATGGGATGATGGATAGATTAACTTTGATGG
ATATTAGATGATATTTAAGTTAAACTTTGTTGGATATTAGATGATCAAGTCCGGTGCATGTTTTTTTAGA
TTTTTAGTGATATTTCATTGTGTTTTTTATTTTTCTAAATATTTCCTATTTTTCTTTGATTTTTGTGATT
TTCTGAAGTATTTTGTCTCAAAAGGGGTTTTTAGTCCCTTGGTTGCCAAACAGTGGCCGAGAAATACACC
CGAGTGGAAAAAATCCTACTAGGGAATTGAGGTGTCATTTAAAATCCCCTTGGTAGATTAATTCCCTAGG
TTTTTTATCCATTTGTTGCCAAACTAGCGCTTAGGGGGTTGAAATCCCTACAACGGTGCCCCATTTAAAC
TTCTCTACACGCTACAGTTTTAGTGGAGGCTACAGAAAATAAACAGATGTGGGTGTGTGACAGTGAGCTC
CCTGCCCTCGGTTTACGTGTACGGCAGTGTTTTTAGTTGGGAAAAAATGATAATAGAGGGTGAATATGTA
TGAAAAATAATATTTTATGATTAATAGTGGGGTATAGGGGAAGAATTTAGAGAGACCCGCTGTACATGGT
GGAAATATAGGGGAAGAGAGATAGCTGACGTGGCGGGATAGTGAGGTATAGAGAGAGAAATTTAGAGGAG
ACGATTGAAGACAATCTCACACCAGTCGACTAGTCGAGTGTGGTAGTGGTCTCTTTCAACAAATCAGAGA
GTTACGGGAGGGAGGTGCGATGGCGAAAATAAAAAAAATATCCATTCATCGGTGGATGAGGAATGATGCC
ACCATATTTAGATTGCGCATTTCTTATATTTAAACCCTAGAAATTAAAATATGACCTAGATTTAAAGTAT
TTAGAGCACAAAATTTTTGCAGCTCTAACAATTGAGTTCTACATCAATGTTATTTAAGAAATAAAAAGTT
AGAAATAATATCTAAATATATCATGTTGT
>transcript:Zm00001d000620_T001_9.ids
GTCCGGCCTCCAGACATCAGGCAGCTCTCCCGAGCATGACGCTGTCTCTGTTCACAACTCTTCCGAGCAC
GCCGCCGTCAGTCCTTTGTCATCATCATCAGCTCAGATCTAGCAGCTTCGCCTTCTCAGGTATAATTGGA
GTGCTGTCATAAGTGGAGTGTTGTTAGTTACATGTGTGCTGATCATTCTAATCACATTGTTCGTCGTTAA
TCATGTGAAGAAAATATTCAAAGTTATAACTTGAATTTTTGTTGAATCTGGCAATTGTATGGCCTAGAAT
TTATTGTTCATTAGTCAGAAAGACTACTT
>transcript:Zm00001d000625_T001_9.ids
GTGTTATGATTGAGAAAAATATGAACTTGTGTATGAATTACTATTTTTTATGCTGTGTTAGCCAACGCTT
GTTAAATAGAGGAATTCAATTGCGTTGAGTGATTGTTATATGTAGGTGTTTCCAGTACTTCAAGTGGTGG
CAAGTTAATTAGTAGACTCTCTATATGACGCTAAATGTCTAGGTAGAATTCTGAAATTTGTGGTGCCCAA
ATTGTCGAGTTAGAGGTTTAATTCAATCGATGCCGATTAAGTGGCTGAAAATAACTAGTAAAGAAGTTGT
AGATGTAAAACTAGAAACTAGTATGCATATGTCCTCGTATGATGTTGTGGTCTAAATGCGTATGTTTATG
GTCGTGATGAAAAGTAGTAGTGCTCAGGTGATGTCTAAATTAAAATGCAAACTATTGGTGAAAAGCGCTT
TGATATTGATTGTTATAGAGAATGCATTGTTAATTGAGTATGGTGCTTTTAGTGCGCAAAATAACTTATA
TAAGAATTAGTAAGTCTACTTGTTAGTTCTCACTTGGTTATTTTAACTCTAACAAATGTCAAAGTGTTAT
AATAATTCAAGTCTCTAGAACGCGGCAATTCTGGAATTGTATAGAAGCTGAAATGTGTTGATTGCTGTTT
TGGGCTGCACGTACTGTATTCGGTGTGCTTTATGTTTGATGAACTAGATTGTGTTTTCTGTAGATATGTG
CTATAGAAAAGTGGTAGATAACCTTATTATCTTGCTGGTGTTAAAATTTGACAGCCATAGGTCTGACGGT
TTAGGAGTTAGGATTTTTACAAATTCAGTAACTTAATCTGTCCAAATTCTGTACAGATTTCAGAAACTGC
ATTGTTTGCTCAATTTAATGTTGCAATCTGTTCATGGTCGTTATAAGAAAGTTGTAGATGCTTTTCTGAT
CTTGCTTGTGTTAAAATTTCATAACTAAAGGTCTGACGGTTTAGGAGTTATGAAATTTGCAAACTGATTG
CTGTGTTCTGTCCTCTGTCAGAACAGATTTCGAAAACTGTAATGTTTGATTTGATTAAACCTAGAATCAC
TTCTTGGTGATTATAAAATTTATATAGTGCTTTTTCCAAGCTTTCCAAAAAGTCTTGGATCACTATTTTT
GGTGGTCTGAAGATTAAGTTACATGTGTTTGAAGTGTGAAGACTGAATCTGTCCAGTTTTGGACAGCACA
GCCTTCATAATATATTTTACCCTTGATACATACTAAACCAGCCAGGGATGTTTATAAATAATTGGTAGAG
CAGTTAATTAGCTTTCCAGAAAGTCTAAGATCACCTTGTTTTGATGTCTGAATCTTCAGTTATGAATTTT
TAAAGTCACAAGTCTGAATCTGTCCAAATCTGGACAACACTGTTGTGTTAACACCTTTTGACCTTGCTAA
GTGTTTAATCATGCTGTGATGACAATACCAAAGTTGTAAAGCACTTTTCAAGCTTTCTAGAAAGTCCTAG
TTTACTATTTTTAGGTAAATATCTTGTGAGTTATGACTGAAACAAGTGACTGCTGTATTGCTGTCCAAAA
ATTCTGCTAGTGCGTTTTTGATTGTTTAGTTCACCCTTCTCGCTAAAAACGTTTGGCTTGCTCTTAAATA
AATGTAGACTTGCCATGACTAAGCTTAATATCGCCTAAGTGTCCTGTTTTATATGTTTCTGCTCTAGTTG
ATTAGGATCTAGGAGTTCCGTAGTTAGTGATGCCTATGTCGTATTCCAGCTTACGTTGTCTTGGTTGGAC
TTGTGTGGTCGGTGATACTTTTGCGCGATTAATCGGAGAACTAATAAAAAGCCGTATCCAAATAAATAAA
ATGTGTGTACTTGTCATATCGTAATTGTGTTGCGTAAAGAAATAAAATGTGGTCGTCTTGTTAATGGTGT
TAATGATGAACGCCGATAACATACGAATAGCTAGCGCTTGTGTATAGTCGTTGCGGTGTCTTACAATTAA
ATGTTAGTTTGCTACCATGTATTTATATAGCTTGTTATATTTTTCATTGTATTCATACATATGCATCCTG
CATCTCATTTAGGACCGAGAGGTGACGACCGTGCAAGTGATGTGGTGCCAACCCCAAGATGCAGTCGGTG
GACGACCCAAGGAAGGATGGACATAACCAGTGGATGCTCGCCAAGCGAGTACCTCCCCCAGCAAACACTA
TCTAAGTGTCAAATTAAAGGCAAGCCCCGGTTTTATGCATAACCGTTTATATATACTATTTTACTACACT
TAATGTTTGTAGGCTTGTACTGTGCACTTAAGTGTAGGAGTTGACTGGAACCTTAGTTGCATGAACTCAG
GATTCCTTTTGAGATGGATACTAGTATGCTAGGTCGAGTAGCTGCTTTAATAATTAGGGATCTCGGTAGA
AGTCGAGTGATTTTTCTAGCACTCGCGCGAGGTCAGGAATTGGTTGTATCCATTTTCATATCGTAATGAT
GATGGTCTGTTGACGATGGTCCATGGGGATGCGTCGTCTTCGAGACGGAAATTGGAATAAGGATTAAGGT
GTGGTACCGTGTGTCAAGCGTTTGAACGTACTAAACATATGCCGAGAAATATGGTAAATCGGTAAGCCTA
GTACCTGATTGAACCCGGCAGCAGATTGCCCTCCTCATGCGACCTGAGACGAGGTCTCCCATTCCGGTTA
TGGTGGGTACAAGTGCGGTCACTGCACGACGGCCAGTCGGGGTCAGTGAGGCATTGTACGCCAAGGCGGT
GAGCCCCTCTCTGCTGACGGGGAATCGATGGGGACGGTTGATATGTGTGGGGACGGAGTGCCCCTGCATG
TCGTGTGTTTAGGTTTACCTTGCAAGGTTTAAAAACTCGATTCGAATCGTCTGCTTCTCGCAGCTAATGA
GACTGCTTGATCCATGCTGCTACATTGAGTAATAAGTGGAAATGAGGTGACTGGAAAAAGATGTTGATTG
CTTAAAAATGTTTGATATCATGTATGAGTAGCTAGGTACTCATCTAGTTTAAAAAGGATCATACTAAAAC
TTGAAAAGCTAAAACTTGATTTTAGACTCAGCTAGTGCTTTTGGCAAACCAAACCCCTCAGCCAAACAGC
TGCATGTCTAGAGGTAGAGGAGTAGACTCCTCACACCGGGTAAGTCTAGCTGAGTATTAGTATACTCAGC
CTTGCTTGTGGCACAATTTTTGCAGGTACCTCCTTGTTGTGGTTGATGGTGTGACTTGGCCTCCATCCCT
GCCACCGGGATAGACAGTCAAGTGGGTTATTGCTTCCGCAGGAGAGGACCAGGAGGAGTAGTGTGGCCAG
GCTTCGCCATGTTACTCGGTTCTTCTCCGTTAGTTATTTCCGCTGCATTAAAATTTATGGTTATTATTTC
TGAAACTCCGATAATGTAATCACTAATGATACTTATTAAATTTGTGGTATTATGTTT
>transcript:Zm00001d000635_T001_9.ids
ACGGAGACGTAGACGAAGGCTTCGATGATTTAGAGATTCACACGACACACACCAGTATGACTCGAGCTCT
CTCTTAGATATGTTTGACAGCTGTCGGTATCCTGAATCAGGGATACCCTCTTTAACAGTATGAAGACGCT
GCACCCGTACGACACCTTCAGGTCACACAGAGAGCGGCACCCGACCCCACCACATGGGCAGGCCTAAGGG
CACCACATGGCGAGGAAGGATAATACGTCCCAGTAAGCACCGTTGGGTCCGGATCTTCATAGAGGAACAC
CGGACCCCTGTGAGTACGAGCCCGGAGCTCCCGTGGAGACATGCCAGATGAAAGTCGCCTAGAGGGGGGT
GAATAAGCAAATCTGAAATTTATAAAGTTTAAGCACAACTACAAGCCGGGGTTAGCGTTAGAAATAAAGT
TGAGTCCGAAAGAGAGGGGAAACAAATCACAAGCGAATAAGGCGAATGACACGGTGATTTGTTTTACCGA
GATTCAGTTCTTGCAAACCTACTCCCAGTTGAGGTGGTCACAAAGACCGGGTCTCTTTCAACCCTTTCCC
TCTCTCAA
>transcript:Zm00001d000636_T001_9.ids
GTGCCATGCGTGAGAGACTCGCCATGCACCCTAGAAATTTCCTAGAAAAATTGTATTTTCCTCTGCCGTT
CCCGGCTCCGCGGTGATAGTGCCTCCATGGTCAGGTCGGCTATGAGTAGTGTCCTGTTATTTGTGTCGTG
TTCAAAATCCTTCCACTGCTATGGAAGCTCATAGATCTGTTGCTTCATCGCTACGACGCTACCGCAGTTG
AGTCATCAGAACAGTCCTTCGACGCCGAAGCACCCCGCCGTCAAACATCTTCGCGCGGACCGTTCTGTCT
GTTCTTCGTCCAAGCTGCACTCGCCGAATAACATCCTTCTCGTCGCGCTCAGAAGCCGTCACCTGACCAA
CAAGTGGTCACGGTAAGTTCATAGCACGCGAGACGGGTGTGGATGTCGAATACTGTCACGGTTAACATGT
GGCTAACTAGAGAATTCAAGTCCACGAAAAATGATGAAGATTTGATTCTCTAATAAATTGTCTATGGCAG
TGCGATCAGGTGTTCGAGCAGTAGATGAATGTATCTTATTTTAAATTGTGTCAGACCCAGTTTATACTAG
TATAACCGATATCGTATTTGTTCGGTCCATGTGTTTCTTGCCTAGCTCAAAATCTTCGAATAAAAGTAAC
TGTTTGGGTTGCTGC
>transcript:Zm00001d000652_T001_9.ids
ATGGATGATCTGCCTGTGGGATCTCGGGAATGTGACGCTCTTCTTCCTTGGCGTTCAGCGAAATAAACAA
AAGCACGCTCCTCCCATAAACAAACCACCTTTTTGAATGATGGAGATGTGCTCATAGGGCAAACGGCCTG
ATAAACCGTGATCTAATAGAAAACTATGGCAACGCTAACATGCGATCAGTGTCTTGTGTCTAGACTCTAG
AAGCTTGCATTTTAAAATCAGGGGAGATTGAGTTGTCTGTGCCAGTGTGATCCAAACAGCAGAATATACG
GTTTGTATTTGTTCTATAATTTTTTACATTTGATACTCCAACGAGTAACGAGGCAGCTGTGCGCTCAATT
GCTAGCCAAGATGACATCTGTGTGTTGCCAGTATCCGATGCAAAACCACTGCTGCTTCTTTTTTTATTAA
TATATAATATAAAACGCATGAGACGATCAGCGTGTATACAATGCATCTAAATGATGCGCCGTTTCTCTTT
TTGGCTATGAGAAGGTGCACGATGCCGAGTGGAGCCTTAAGATTTGCTCACCTGCACCCAGCTAGCAGCC
ACATGGATGAAACGACAAAGTCTGCTGCTCTCTCAAGTGAGTCATGGCTGTAATTATAACCGCAATTATG
CCTGCCCAAAAGCCCAAAGCAGGTAACACTCCTTTTCTAAAGGAAACTTAAGACAATTAGGCCATATCTA
TCGTTCATAATTATTAAGGCCATGTTTGGATTTTAATGGCTAATTGTTCGTCGGTGGCTAATAATTAGCC
AGCAGATAATTAGCTAGCCACAAGTTATAGTATGTTTGAAGTCTTAGCTAAATAAATGTCTTTTTTTCTC
TCTATACGGTCTATTAGCACATGTTAGCAAGATTAAATAGTTAATGGGCAAACAGTTTGCCAACCCTCTA
GCTAACAATTAGCCAATTTATTAATCAACTTGTTTGGAGGTCAAGGTGCTAATATAAACAGATAAATTGT
TTGTCACATGGATTCAAACAGACCCTAACTAGGTCCAAAATTTAGCTGTGCCGTTAAATGTACCCACAAA
AACTTGTAGAAATAGGAGAAATATTATTCGGGGGTCATAAATATTGATTATTCATTCAATGTGTGTTAAC
AACAGTGTAACTTCACTAATCTTTTGTGTTTATATGACAATTATGAAATAACATGTTTCGCTTCAAAAAT
TATGAAATAATATGTCCTATCAAACCCTCTAAAGAATAAATAAAATAAACCTCGCTGCTATCTTGAAAAA
ACTAGCAAACTAGTCCAAGCAAATAACACGGATAACTAGTTTATTAATTATAGTATTTATATTTTCTTAT
TCAATCTTTTTTCAAATATTTTCATTTGTCTGATTAGTAATAACTATCTTCTCCCGATGCGCCTTTACTC
TAGCTATTGGCTAAAGTTTGGTCATGACTTATTAAGACATGTACAATGATGTTTAATATATGAGAATATA
TCTAGTGCACATGGAATTTTAGGGCACATGATGCACATATTAAATCATCATCACTCATCTTAGATCTAAC
GTCTGTAGTTGTTTGGTATATTTGCTAAAGACACCCTCTGACGTGGTGGGCTGTAGTGGTGGAAGGTGTT
ATTTGTAAATTACAATGATCAATCAGAGACGTTAGATCTAAAATAGATAGTGATGATTTAATATGTGCAC
CATGTGCACAAAGCTTTCATGTGCACCGGATATGTCCTCTTAATATATAGACTCTTTATTTGTTCCTATT
TATAAAAAAAATTGTATTGTTGTCTCTGGCTCGTAACCCAAATAGTAACAGACGTCTTCACTTCCCTTGT
ACAAATATGTAGTCTGTTATATTGATCTGATGCTCAACAGGCGCATTGTCTTATGCATTTATTAATAGAC
TACATTTATAGTCACTCTCCATTGTGTAATAGGTCTCTTAGTTGTCTCTTATGATTAAAGAACCATTTTG
ATATCTCTCCACTATACATGTCCTAAGGAGCTATTGTCGTATTTATTGTCTCTTGTTTTTTATTACTATC
TCTTGATTGTTACTCCCCTCACTTATGAATAATATTCACATAATGCCCTAAAATAATTTTTTTGATTCAT
TTTACCCTCCGCTCCTTTGAGTTGATTCAATTTACCCCATAACAAAATTTCTCTTTTTTTTATTTCCTTA
CGTACAAAATGAGTATTTAATTCAAATTTTGTTGGTTAGTACATAATAGTATAACTTTGCCTAAAATATA
TTATGATTTTGTAATTATTTTGATAGATTAGATATCACCTAAGATAATAACTTTAATGATACAAAACTAA
ATATAAAATAATGACAAAAAATTATAACATATTTTCCTATAGTAAGTTATGATGTTCTCAATCAACTCAA
AAAATATGAACTTGAAATTCAACATGTACATGGAGAAATGAAAAACACAAATATTATTAGGAGAAGCTTT
GTCTTTTTCGTTTCTCTATGTACAAGTTAAATTTCAAGTTCATATTTTTTGAAGTGACTAAAGACATCAT
AATCTATGTTAGAAAAAATAGTTTAAGAATTTTTCATCGTTATTTGTTATTTCATATTTAGTTTTGTACC
ATTAAAGTTTTTATCTTATTTAATCCCTAACCTATCAAAATAATCATACAAAATCATAATATATTTTTCT
AAGCTGAATTATGCTACTAGCTACTAACCAACAAATTTTGAACTAAAAACTCAATTTGCACATAAAGAAA
TTAACATGATAAATTTTGTTAAGGATAAATTGAACCAACTCAAAGGAGTGGAGGGGAAAATAAACTAAAA
ATACTTTAGGGGGTTATGTGAACATTGTCCATAGGTGAGGGGTGTAATTTGGACTTTTCCTTTTAGATAA
GTCTAAATCAAGTATTTTTTGTGAGTTCTTACAAACACATGTTTGATATGTGATCACAATGTTAAGTATG
CTGAGTAATTGTCATGAAGATGATCGACTTTGGTTTACTTTGTGGATTAACTATGGCCTTAGTGTGGTGT
TATGCAACATTTATCTTGGCTTATGGTCTGCATATGTAGAGCACATAGGTGATGGTCAACGACAAAGATG
AAGGTCATGCGAGTTTGTGTCGGTGGACTCAGAGTAGTGAAGGACGAACATCAGGCTATAACTAAGAGTC
CAGAAAAGCTAGAGGACCAATCATGAGTGGCTGACACCTAGGGTCATCGATGAGTGCAAGAGGACATGGA
GAAGTACATTATGTTGATCGAATCAAGATGGCGGTTGATCAAGTAAAATTGAAGCGCTAGAGGACTTAGT
GATTTGGCGGTCAAGGACTTGAGGTGACACATTTCAAGATTGTGGGGAGAGCATATGGAGTACCCTACCC
ATGATTGATTTAATTGTTTGAGCATCAAAACCATGAGTTGACAACATCTAGCTTTGTACCTCAAAACTTG
GGTGGAGTTCTAGCGAGAACTGTAGGTGGCAGTGGCATCATCATGAAGCTTGCATCGGTGCAAAGCAAAG
TTGTGAGACCATAACATCTGCGGGGTTAAATTGTTTGGCTCTAATTACCTAGGGACAAGTTGGAAATATG
TAATATCTCTATCAATAATGTAAGGAAAATGAATCAATGCCTATTTATAGTAAGGTTTTGGTGTTTGATG
>transcript:Zm00001d000666_T001_9.ids
CAGAACATCAATGTTGATCTTTCCCATAAATTGATGGAGGACACAACTACTTTACCATAAATGACCTTTT
TCTTGATCTGGCATAATTTGTTTCACTGGCTTACCCTAGGATTGGTGCTGCAGATTTTACCATACATGAC
CAATTCCACCTATTTTTCCACGGCAGCCTGCAGCGCCTGTCCATTCAAATAAACCTCAGCAATTATATGC
GCTCAATTAAAGGCACCAAGAGAAAATTTAAAAAGATGCTAAGTCCAGGGC
>transcript:Zm00001d000673_T001_9.ids
ATCGTCCCTATCGACGACCGTACACCGACGTAGAAACCGCACTGCACAAGGTGTGTGCCGCCGCCGTCGG
CCCCCTGTTTTTGGCACCACGTGGAGACTTAGTGCTGACAGGGTGGTTCGTCGCGGTCTCGGGATTCTGC
GTGGGGGATCCTTGGACGAAATAGACCACCGAGCTCACCGGAATTCCTCGCCGTCGCCATAAACTCGTGC
TGCGCTGTGGCCAGGCGTTCCTGTGACCCAATAGCTGCGTGAGGTCACGAGTCACCTGAAGATCATCCTG
GTACCTGGAATCTCAAGTCCCAGGTCAAGAACAGGTACCGCAGGATGAGGTGCATGAAGGATGCTGTGAT
GTGTTCGTGAGAGGTCTAGGCCGTCGTCTTCCAGTCAACTGTGGGTTGCTGGATCGTTTCCTCATATGAT
GTAATTATTTATTTATTT
>transcript:Zm00001d000682_T001_9.ids
ATCTCTGCTATTTGTCTTATTTCTTTGTCTCTCTAAAATTCACCTCGCCTCCCCATTTCTTTGCTTACTC
CGGCCGACTATCTCTGCTATTTGTCCCCTTGGGAGGGCGTGCTGCCGTCGGTCGGTGCTCCAGCGACTGT
CCCTATCGGCGGCATGATCGGATGGTAAGATGATGGCTAGATGTGGCTAGAGTTGCTGAAAGAGCTAAGG
TCTGGACTAGTTGGACAACCATATTGTTGATGTTTAGATGATGAAATGTTAGAACCTACTCCATCTGATG
TACTATTAGTTGTCATTTAGAACAGCGACACGGTCTCCAAAATATAACTTTCATCAATATTTTTTGTTAA
AATACAAATAAACTCTCAACATTTATACTTTTATAAAAGTACTTATTATAACAAATCGGTGTATATAAAC
ATTGTGTTTCAAAACTACATAATAAAATAGTTATTTGTAGTCAAAATTTATAAGTTTGATTCATGTCTTG
ATCAAAACGACAACTAATAGGACACCAGATGGAGTAGGAATATATTGTTGCCTTTTAACGGCTAATACTC
TGCATGTCAAACTGTAACCAGATTTACTATTTCGATTCGTAGTGGTTCTTTCTTACGAATATACAGTTGT
TTGTGTTCTAGTTATTTGTGCAGATGTCAAGCCTAGTGGTCTTTATGCATTCAAGCAATTTGTATTTTTA
TTCCATTGTAAATATTTTTTTTCTTTATCAACTCACCCTGCTTTAGTTTTGACGAGGAAAGACTCAACAA
GATTGAGCTGTTTTGATTGC
>transcript:Zm00001d000712_T001_9.ids
ACGACCGTGTAGCCAAAATCCCATCCCTTAATTTCACTCGTGGACGCCACGGCACGATTTTTCCCCAATT
CCGTCCGCCGCACCGTGAGGAATAGCCCTCCCGTGGCCAGCCTATTCTGAAAACGGAGAAGAGAGTGAAG
TGATTGAAGAGAAGACACAACCACCTTTGGACTCTCGGGCAAGGACTTGGCTCTACTTCAACATCTGCGG
GTCCGAGCCTGACTCACCTACTAACGAAGGCAAGCCCCGGTGCATGCAACCCCTTTCCTTGTGTTTTTAA
AATAATTTTTGCACACCTTAAGTCTAGTGAAATGTGCATTAGGTTTATAGGAGTTGCTTGAAACCCTTTG
ATGCATTGCTTCCTTGATATCCATACCTTTATAGATACTTTTGTGAAGTATCAAAATATGATTTACAAAA
ATGCTTAGCCCTGCTTAGATCTTGTGGATAGAGGTTGTCCTTAGCTTAGCTCGAGAAAGGATGGCTTCTA
CCTGCAAGAATATTTTCATTTGGAGCAATGGTGGGATCTTACTGCAAAGCTCCCTGTGATGCTCTTTTCA
TCCTTGGGAACAGAAACAATCCTAAGGATGGAAGTATGTAAATCGAGACTTGGGTTAGGAACAGGTGATG
TTCTACCCAGGTTGATTAAGGATTAATGCGTATGTAGGCTTGATGATCGAGGACCCTTTAACTGGTCACA
TGCCTCGTCATGGGTAAGCCTTGCCTCGGGCAGACTAAGGCC
>transcript:Zm00001d000713_T001_9.ids
AGTCACGGTGGTCGCCGGTGAGTAACTCCGGCTGGGCCCGGGAGAGGGTGCCACGTATGAGTCATCCTTT
TCCCGGCGTTATCCATCCCTCACCGTGCATGAATCCGGGCGGCGGCGGCACGAATTTTGACGCGGGGAGG
TCACCGGCGGTGGAGGGTTATATACTCCCAATTTTGTGCAGCAACTCGATTGCCTTTCTCAAACAAAATT
GTAGAGCAATGTACCATCTACAATTCGACTATAGGACTTGAACACATTTGAGCACTGGATCATGCTCGAA
TTTGAGCTGAAAGTTGATGTCAGTCATCTGCTATTCTGAATTTCAGATCAAACAGCCTGACAGCCAGTTT
TTGATTGGGTTTTTCTCTAAATTTCTCATAACAACTAAGCTCACACTCTTTAGCAAAGTTGTTCTCCTAT
AATTGGTCTTCAACTTTGATGTGGCGACCTAGGGCAAAAACCCTTTTGTTTAGAAGTTACAAGGTCTCAA
AGATGGGCACAATACACTGAATTTCAGACTTAATCAAAAGAGTTCAAATAGGGCTCTTTTGCAAATTAGT
CCAAAATTTAGGGTTTGGCTTTCAAGTCCACATATTTGTGAACCCAAGGACTTAAGAAACCTATTTGGCT
TGGTTTTTGCACTTTAACCCAAAAGTGGGCTAATTTTGCACATAGGCCCCTAGGGTTTAGTTTTAGGGTT
TTCCAGGGTTCCAATTAGGGTTTCTGGTATCCCAGGGGTATAAATGTGACTCAAGTTTATTCTTGGGGCC
ATTTTATGACTTTTACCCTAAAGCTTTTAGGTTTTCTCAACTTGGGTTAAGTTTTACCCCTTTAACCACT
ATTTAGGGTTAAGTCCATTAACCAGGGTTTCATTTGCAAAAACATTAAAACAATACAACTTGTTTGAAAT
TTTTGCCTAGTGAATGCACTCTAGGTGTGTCAAACATATGCAATGCCAATGCTTATGATGTCATGCTCAA
GTTTTAGTTATAGTAACACCAGGGGTGTTACATCCTTCCCCCCATAAAAGAAT
>transcript:Zm00001d000715_T001_9.ids
GCAGGCGCGGGCGGCGCCGTCGTCCCGGGTGGCCGGGATGGAGATGATGTTCCCCGTGCCGTCGGTTTCC
GGATGAACGAACGAGATTAGGCGGAGGGAAAATGATTCGGCTAGGTAACTCCAGGGCGTTGACTGCTTGA
TCAACGGTCCAGATTAGAAAAGGAATAACGATTCGTGTGTGCTGATCATGGTTGTTGGATCAGATGTGAT
TAGATCCTAGGATAACGGTTCGGCAACGCGATCTGATCCCCAGATCTAGATCTTGCGGTCCAGCTACGCG
CATTTGCATAAAAGACCCGGAATCTTTGTAAATCAACTTACAGTCCGGGTTAGTATTAAAACCATTGCAG
TAGGGTCTTGAAATTTGTAGCTAAGTTCCTGAGTTATTGGAGATTATTACCCGTAGTCCATGAATTAGGA
TCAACTCTGGAAAATGATTTTTATATAAAAATAAACTTAGAAATCTTAGATAAATCATAACTTGACCATT
TTAACTCCGATTTAGTCCATTCCAGTTGCATTAGCTTCGCAATATAGTTGCCTAAACTTTTATAACATTA
TTTGGTCAAGTAACATGTTATTAGAGAAGTATTGGTTTAACCTATGCTTAGTAGATTAATCTAGCTAAAC
AAAGATAATCTATCCGTATGTTATAACCTGACTAAAATATGATCCCTAGTCAAGTTGTAACCTAGATTAA
GATTGAATAGCTATTTCGTTGTAACATTTTCTCACATGATTTATATCAATCAATATAGAATATAATTTTA
TTAATTAATCACCTAAGACTTTGAAAAGCCATATCTTTTAAACCGTAATTCTGATTTAGTGGTTCTCAAA
CATATGACCTCGTAGCAGCGTGTAGAATATTCTTACGATATTTGTTCTTATGTTTGGTTTACTATTATAT
TTATGTACTCCTTGACTATTTATATGTATTGCTACGAGTAACAATGAGGTCACGAGAAACTTGAAGATTA
ACTTGGAGAAGTGCCTATCAATCTCGAGTCTAAGGCAAGTTGTGCCCTTGATCACTTTTCTTTACCTAAT
AATGTTCTCTATTAATCACTATGACATGCTCAGGATAATTTGATGGGACCTAATAGGTTTCCCTAGATTT
TTTATCCCACCCCTTGCAGACAAATGAATTATTGGGTAGACTTGTTATTGCTCTACCTGGTTTTAGAATT
AATGTTACATTTGAATAATGATCATGTTCCAATTATGTTGTTACTTTAATTATTGTTCATAACAAGATCA
TTATGTTAATTGGAACATGGAGCTTAACTTGAGATAATAGTGCTACCACAAGTGTGGTATGAGATGCCCT
TGGCTGACTAATTAGGAAAGCTAGTGGAGGACTACCTTACCCGAAAGGGGCAAGGGCGGTATAGGAGCTG
CGGTATAGGGAGGTTCTCGGATCGATCATGCTGCGATGGCTTTTCGGATGAGTGATTCCTATATTGCCCT
TCTCAGAAACGTAGCGGGTTTTCTGAAGCTAGTGGAACTTTGTAAAGGCCTCGTAGTGCTACCCTGCCTC
ATCTCCTCGACAGAGATGAATGGGAAGTCGCGATCTCTTGGCAAATGGGTAACATGACTTGTGAGTAAAG
GGCACAACCTCTGCAGAGTGTAAAACCAGTATATTAGTCGTGCTCGCGGTCAAGGGCGACTGAGGACTCT
CGCATGATTAATTTATGGAACTAAACTCAATATGTCATTTGCATTGCATTGTGGGTGTTATTATTAGTTG
TGATATCTTATTTAATTGGGTTGGTATCTACTTATACCTAGTAACTACTAATAAAACTTTGACTAACTTT
AAAAGCAATGCTCAACTTTAACTATCTCCTTTGATAAGCCTTACACTTCACATGAGCCCCACTGTAAGTG
AGATCATACACATTATTCCCCACAACTTGTCAAGCGATGAACGTATGTGAGCTCACCCTTGATGTACTCA
AATCCCCCAGGTCAAGGACATGTACTACAAGATGAGGAGCAAGAAGGATGTCACGATGAGATTCGTGAGA
GGTCTAGGCCGTCGTCTCCTAGTCAACTATGGTTGCTGGATCGTTGTCTTCGTATGATGTAACTATTTAA
CTATTTTGTATAGAACTGCATTATATATTAAAGATATGACATTCGTT
>transcript:Zm00001d000716_T001_9.ids
ACACATCAGTCGCACTTCCCCACGCGCGCCCTGTTCTCTTCTCCACCGAGCTCTTTATCTGTGCGCCACC
TCCGCTGTCGCCTGCTCCTAGCCGGTGTCCTCGGTTGGCCCGAGCTCCGGTGACCTGCTCCCACGACTGC
ACCCGAGCCCCTCCTTCTCCTATGCTGTGTGACTGCATGCCCGCTCGCGAGACTGGGTCGAAAGCGGTTC
AGGCCAGGACGACTTCATAGGGAAAACCCCCAAGGCATCTCCATATAGACTTAAAAATCCTTGAGTGTTC
ATGAGTGTTGCCCTCTTGCAAGCGCCAAACTCTAGGTTGTGGTTCCTTACCCGGCTGGAGTCTACGTCTC
CGACATTTGGTGCGCTAGGTAGCGGGATGTTAAGTCCCTGTGAGTTTTGTGCCCTCCCTCTAGTGCCTCC
GATGGGTGCATTCGGTCACCCGACCGGAGTCTACGTCACCGACATTCGATGCTACAGGGATGGGGGAATG
GAGGTGTTTCCCCTATGAGCCCCTTCCTCGTCTTGGTAGGGAGAATCTCGAATATGATTCTCCTAGCCAG
GCGTTGAAGTTCCTCCTCTGACGACCGGTGCACTCCGTCGCCCGGCCAGCGAGGGCTACGCCTGCGACAA
CCTCATCTCGTCGGAGGTGGCCTACGGGCCATGGGGCCCCTGGGGGCACACCACGTGCACTAGTGGGGTT
TCAAGAGCAGTGCTAAGACCCACGTCGCCCCCTACGTCGGCCTACTACTAGGCTCTGTGGCGCCAGACCT
AACTCGTCGACCACAACAAGAGATATATGGCATTTGCAACGTCTCGAATTTCTATTTTAGGATTTATAAA
AGTCCTAAAAAGTTTTGAGAATAAAATGACTTCCAATAACAATTTCAATCCTTTATAGAGTATATCTCTC
TAAACTAAAAAATATCAATAACTAAAAATTTGGTATTCAAAACATAGATCCAAAACGTAAAACTTAAAGT
TGAAGCAACAAATAAAAGAGAGACTTTCAATATATTTCTTGTTCCCTTTAAAGCACTCTTTAAAAATGTT
CAAACAAAAAAATATATTAAAACTAGGGAGATTTTTAAATAATGTGGCTAAATATTTTACATAAATTATT
TCCATTGTTATATAAAAGTTTAGATAATTATTTGAAAGAAAAATTTATTGGAATTTGGTTCTCTTATGGG
AATTATATATTTGAAATTTATAGGAAAGTACTAAATAAATTTTCTGCTTTTGCATATCATACTGGATTTC
TATGTGTGCATTTGAACTTGAGTGTATAACTCAAAACCCAATTTGGATTTAAACAAATAGAAAATAAAAT
>transcript:Zm00001d000719_T001_9.ids
ATCCTCAAGCTCCAGCCAGGTTGCAGCGTGTGTGAGGGTGGTAAATCTTCTGTCCACACCAGTGTTCACA
TCTCCCCTTCCCAAGTTTGCCCAGTCCCTAGGTGGTGACCATCGTCAGCAGTTAGTCCACCTCGCCGTGA
CCAGGTAACTTTCAAAGTTTCCTTAGCCGAGCTATACATGTTTTGTGCTCTACATCAGATAGTGAAGCTC
ATATGATGATGAACAAATCTCCTTAAGACAGTCTTGTTGGATGTTATATGAAAATTGGAGTAACAGCTGC
TCAAATCTAGACTGTCTGGCGGCTGAAACTGAATTGTATTCAGTCCACTGTGAACTGAAATTCAGCACAA
GGGTGTCTAGTTTGGAGCCCTATGGTAATTAGTGCAAGGCAAATTGGGTTAGGAATTCTTTAGCAAACTG
AAAGGACATATATAGGAGAACAAATTCCCTAAAGAGGGTTGGACTTGGTGCTACACAAAAAGAGGAGTTA
AAGTGGCTCCAAGTTGTGCTGTCCGACTGGAGATATGTAAATTTAGTTAACTATTGCTGGCAGTTTGAGT
TAGTTTTTACCCAACTTTGGAGCCTTGTGGTAATTACTCCAAGGGGAAATGGGTTAGGGATTCCACATCC
AGATAAAAGACCACATCAAGGACAACAAGTTTCATTCAAAGAATGGGCTTGCTACTGTATAAGTTGGCAG
TAAAAAGGTGTCCCAAACTTCTCTGCCAGAGTGGGTGCAGTGCTGTTTCAGTTCACTGAAACTGAACTTT
TTTGTGATTTTGCTCTATTTTGTGGCATCATAACTTTTGATTAGTATGGTTTCAGTCTGGGGATGCTATG
CCAAAGTAGTAGAGCTATGTCTAGAGAATAACTTGGAGTAAATGAGTTGTGTTTGTTGTTGAGGGAATTT
GTGAGTTACAAAGCACTGAACAGAGAGAGAGGAATGGAGCACTAAAAGATGAATTCAGAGAACTGAAAAT
AGGTTCAATGAATTGTGGCTGATTCTTGG
>transcript:Zm00001d000723_T001_9.ids
ATCGAATGTCACAACTTTATATATAACAGGAGTTCTATACAAAATAAATAATTACATTATAAGGAGACAA
CGGTCCAGCAACCCAAAGTTGACTGGGAGACGACGACCTAGACCTCTCACGAACTCATCACAGCATCCTC
CATGAGCATCATCCTGCAGTACCTGGTCTTGACCTGTGGTGTATGTGAGACAGCAAGAGTGAGCTCACAT
ACGTTCATCGCTCAACAAGTTGTGGGGAATAATGTGCATGAACTCGCCAAAGGTGGGAGCTCACGTGAAG
TGTAAGGCTTACCAAAGAAGATGGTTAGAGCTGAGCATTGCTTTTAAAGTTGGTCAAAATTTTATTAGCA
GTTACTAAGTATAAGTAAATACCAACCCAATTAAATAGTAGAACAAAAGTAACCACATCACCTGCAATGC
AATGCATATGACAAATTGAGTTTAGTTCCATAAATTAATCATGTGAGTGTCCGAGCCGCTCATGACCGTG
AGCACGGCTAGTATACCAGTTTTACACTCTGCAGAGGTTGCGCATCTTTACCCACAAGTCGTGTATCCCA
TGTCGCCAGGGTTTGCAAGGCCCTTAGACACTTCCGAGGTGAATGGCTAGGGATCCACTACGTGGCCTTT
ACAAAGTTCCACTAGCTTCCGAAAACCCGCTACAGTTTATAGGAAGATCCAGTACAGGAATCCCTTGCAG
GACCGCCATCGCAGCAAAATCCTCCCGAGGGCCTCCCCGCACTGACCTCTCCCCTACTGCCCTTGCCCCT
TTCGGGTAAGGTAGTCTTCCACTAGCTTTCCTAATTAATCAGCCAAGGGCGTCCCATTAAACCCTTGTGG
TAGCACTGTTTTCCCGGGTGGTTCTCCATGTTCCAATTAACATAATGATCTCAATATGAACAATAAATAA
TAACTGATAACAAAAGTGTAACCATGAATAGTGTATCTCCATACCCAAAACCACATATAGCACTAGCAAG
TACTACCCAGAAAGTTCAGTGGTGAACAAGGTATAAAGATAATCAAACTAGGTAACCTGTTGGGTCCCAT
CAAAATTAACCTATGCAGATCATTATGATTAATCAGAACATGAGTGGGTAAAAAGAAGTGATCAAGGGCA
CAACTTGCCTGGGCCTTGAGATTCCAGGTACCAGGATGATCTTCAGGTGACACGTGACCTCGCACTAGTC
GTAGCAATACAAACAAACAGTGTATAGGCAAAATTAACATTACATCAAACATGTATGCAAAATACATATT
AATAATCTACATATTAAAGTAAGATCACAGGAAAAAGAATTATTAATTTTTGAGTTATAGAATTCAAGTT
ATGAATTTCCTAAGATTTAAGGTGATTATAATATGATTAAATGATAAATAAATTTTCTTGACAGAGTTCA
TGACAAAACAGTGATTCTAAATGGTAGAGAATATTGTTACAAAATTTTAGGAATTGGAATGACTCAATTT
GGAGCTAAAATGAATTAGTTATGAATTAATTAAGTTTCTGGATTTATTTTAACACTAAAAATCATTTTCT
AAATCATTTTCTATGATTTTCCTATTCACTGGACTGGGCCTCAAATACCAGAAAACACAGGGGTCTCGGT
GTAATTCGCCACAGACACAGGGAACAGTGACATATGGACGGCGGGTTCTATTTCTGTAAAACCCAGGGGC
TCTTTAATAAATTTCCTGACCGAAAGGGTATCACGCGATCTGAGCCGCCCGATCTAACTCTGACGGTCCA
GATTAGATCGCGTTTTAATCGAACCGGTATGCGATTCAAGCCCTCGGATTCGAATCTGACGGTGGTTATT
TTATGAAAGCAAGATCGGATCGGGTCCGTCAGATCACATCCAACGGTCCCAATGCCACGCGTGAAGGGGG
TAACTTGAATCTAATCTCGTCCGTTCATCTCGCATCAACGGTCAGGGAGCCATCTCCCCAATCCAGCTCA
ACTCGCCCTACCCGACGGCGCTCCCCGGCGATGGTTCACCGGAGTAGGCGCAATTCCGGCCGACCAAGTC
CCCAATCCCGAATTCACTCAACCTACGTGAGATTCGCAACGACCCGCAGTTGGGACCCCGTCGATGGTGT
ACACGTGATTCGTTCGCGGCGGATCTTCCTCTCTCCTCTCGGCACGGCACCCTTCCCTCTCTGTTGTTTT
CTCTCGGTGGCTGCGTGAAGACGTCGGTAGAT
>transcript:Zm00001d000758_T001_9.ids
GACCGACGTCGCCGCGCAGGCTCTGGCCCCGAGCCTGCCACGCCGCGCGCCGCGACTTGCCCCGTTCCCC
GCCGCCGCGCGCCTCCCGCAGCTCCGGACGGCGTCGCGGCCCCATGGCTTGATGTGTGGCTGGGGGCGAC
CGCGACGACTTCGCGCGCTAAAGCCGTCCTTGCCTCGAAGCTGCTAGCCTGCTACTGTACGGCTGTACCT
CTCTTGTATAATTTGTATTGTTTTTCATTGGTCCTTGGACATTTTTATAATTACGTATGAGTTTATATTA
ATGCTAGAGCTTTTTTTAAAATAAGGCTCCGTTTCAATCTCATGGGATAAACTTTAGCTTCCTCCTAAAC
TTTAGCTATATGAATTGAAGTGCTAAAGTTTAGCTTCAATTACCACTATTAGCTCTCCTGTTTAGATTAC
AAATGGCTAAAAGTAGCTAAAAAGAAGCTGCTAAAGTTTATCTCGCGAGATTGGAACAGGGCCTAAGTCT
ATGAGACCATAATTTCACGGTGTCGAGCTGCTTCATGATAATATGGTTTAGGTAGAGCTGGTGATCTAGA
TGTTTTTTTAGAACTAAAGCTCTTCTAAACATCCATGTCTCTACCCATCTGGCCATCTCAGTCTCTTCGT
CTATTCTTCTGTATTAAAATACCTTAAATAAAAATAAGTGCTACATGAGGATCTTCGTAC
>transcript:Zm00001d000774_T001_9.ids
ACAATGCATGTGCTTAATTATCTACCATTTACTGATTAATAGTAAAAAAATAATGAACATGCACTAAGCA
AAGATTATGTCAAATTACAATTTTACAAGTTGGTAATGAATCATGACATAACAAGACATGTTCAAACATT
GGTAGTAGAACAAGACATTCAAATATTCAATAAAGACGAATTAATAAACCATATGAGGACATCTTCTAGA
TATTTCTTATTATTTAGTTTTCATTGTATGCATATAATACAGCAGCACGTGGAGCTAGGCGTAGGACAGA
CCTTCTTGACATTAAAG
>transcript:Zm00001d000788_T001_9.ids
TCATTTTGATTTCCTAATCGCACGTGGACAAATTTTCCGAGCGACACTGAAAAATTAAATTCTTGGACTA
ACTATTTTTTTTCTTCTCATTCCTCGGACTCTCGTTTGCCAGACGTCGATTCTCCCTATTCTCCACACCG
GCAAATCCCACGGGAGATTTTTCTCCCTTTGAACAATTTACTTAGCCTAGAAGGAACCCCCTTTCTTCTC
CTATAAGCAACATATTTTGCTTGTCATCTAAGCAACCTTTGCTTCTCTTGTAAGCAACCCCTTGCTTCTC
TTGTAAGCAACCCCTTGCTTCACTTCTAAGCAATCAAACCAGCCCCTTTTCTTCTCCTTTAAATCCCCCA
TGCCCCCTCCCCAACCAGCCATTTCCTCTCCCTCCCTCTCCCCACGCCACTCTCCCTACTCCCTCCCTCT
CTCTCTATCTCCCTCTCTCTAGCACCCCATGCAGCAGCAACCCCCCTCCAATGGAGCTGGCGACCGAGCC
CTCCCAAGCTCCTCTCTCACCTTGGCAAGCTCTCCCATGGCGTCTCCCCCTCCTCTACGGCAGTAAGGTG
TAGGTGAGCTCCGGGTCAAGAACTTGTGTGCTGAAATTTCAGATTCTTGCACTTTCTTCTAAAATCTATA
ACTCGAGTTTGGGAGCTCCTAAAATAGTAAGACTTGTTTTGTTAGCTTCCATGTGAAATGTGCTACCTAT
TAGATCTATAATATGACCTGTTTTAGTAGATGTTTTTGTCTGTGCAAATTAAATCTTAAAAAGAGGTTTA
GAGAATAAACGAACTTGCTTCTCTCCATAGTTTTCATTATAAAAATCCAAAAATGATCAAACTTGTTTTG
TTAGTTAGATGTTGTCATACTCCATCTAAGAAAAATATAAAACTTGTAGGTTGTTCACTGTTTTCTTGGT
GTGTTAATTTAAACATGTTAAGTAGGAAAAAGATAGTTGTTTTGCTTGTTATTTTTAGATCTGTAACTCT
AGTGCTCCAAATGGATTCAAATTTTTACAGTAGACTCTTGGTGTGATGCTTGGTGACTGGTAAATATTTC
ATGAATTGTTGTGCATGTATGATTAAGTTAGTGATTTAACTTGTTTAATGCACCTTAAGTAGTTTTAAAT
GATTTAAAAATAATATATAGATGAAAAAATGGAAAATGGTGTTCTACTGTCCTTGCATGGTATTATAGTA
GCCTAAGAAAACTCAATATGGTAATGCATCTACAGAAAATAATTAGTTTTAGATTTAACTTGCTCTCACA
TACTTTATTGCATTGACAATTTGTTATTTTTGTATTAAATAAAATATAAAACCTGGACATGTGAAATTTA
TACATTAGTCATAAATTGTTATTACCTATGCCTCATAAAAATTCTAGCCCCAAATTAGATAGTTTCATAT
GGTGCTAAAATAACACCCCTTTTATAATTACAAGAGTTAGTAAAAAAATTAGGAGAAAACAAAATCATGC
ATGTTTCATGGAATGCTTGAGTTACACCTTAAAACTAATTAGAGATTTAATGGTTATGTCATGGTGTCCT
AAAGATAAATATTACTAGTACTTCATCATAGTTTTGTGTGATGTCGGACATGTGTGCCGAAGTGTTTTAT
TTTGGTGAATGTGTTTGTTAATTATGTGGTAATTCTAGCGCACGAAATAACTTGGATGAAAAGTTAGTAA
GTCTGCTTGTTGTTCCTAATTTGATTGTTTCAACTCTAAAAAAAATGGTAAAGTGTTAAAATGGTTGAAG
TCTCTAGAACGCGGCAATTTTTGAAGTGAATAGGAGCTGAATTCTATTGGTTGTTGTTTTAGGCTGCACG
TACTGTTTTCGTCGTGCTGTTTGTTTGATGAACTAAATTATGTTTTCTGTAGAAAAGCCATATAAGAAAG
TTGTAGATAACTTTATTATCTTACTTGTGTTAAAATTTTACAGCCATAAGTCTGATCGTTTAGAAGTTGT
GCTTTTTACAAATTCAGTAACTGAATCTGTCCAAATTCTGTACAGATTTCAGAAGCTGCATTGTTTGCTT
AAGTTATTGTTAGAATCAGTCCTTGTCGATTATAATAAAGTTGTAGAGGCTTTTCTGATCTTGCTTGTGT
TAAAATTTCGTAACCATAGGACTGATAGTTTAAGAGTTATCAATTTTCCAAACTGGTTGCTGTGTTCTGT
CCTCTGTCAGAACAGATTTCAAAAACTGTAATGTTTGATTTGAATAAACCTGGAATCACTTCTTGGTGAT
TATAAAAGTTATGTAGTACTTTTTCCAAGCTTTCCAAAAAGTCTTGTATCACTCTTTTTGGTGGTCTGAA
GATTAAGTTACATGTGTTTGAAGTGTGAAGACTGAATCTGCCCAGTTTTGGACAGCAAAGCCTTCTAGTG
TCTTTTGTCCTTAGTAAAACATGGAATCACCTTGATATATTTATAAATGATATGTAGAAAATTTTATTAC
CTTTCCAGCAAGTCCAAGATCACTTTGTTTAGATGTCTGAATCTTCAGTTATGAATTTTTGAAGTTGCAA
GTCTGAATCTGTCCAAATCTGGACAGAGCTGTTGTGATTGCACTTTTTGACCTTGTTAAGTGTTGAATCA
GGTTGAGTTGAAAATACCAAAGTGGTAGCTCACTTTTTAAGCTTTCCAGAAAATCTTAGTTTGCTAGTTT
TGGATTAATATTTAAAGAGTTATGGTTAAAATAAATAACTGCTGTACTGCTGTCCTAAAAATCTGCATGT
GCTCAATTGATTGTTAGTTCACCCCTTTTGGCTAAAAATGGTTGGTTAGCACTAAATTAATGTAGATTTG
CCATGATTAAGCTTAATAATGCACGTGTGTCATGTTTTGTATGTTTCTTGCTGTAGTTGATTGTGATATA
GGAGTCTATCGACATTGATGCATAGGTCCTCTATTGAACTTGTGTTGGGATGCTTTTTGTGTGCTTAATA
GAAGAACTAATGAAAGGCCGTAGCTAATTAAATAAATGCTCATACTTGTGATGTCCTGTGTGTGTTGGTT
AATTATAGGTAGTAATCGTCGTCCTTCCAGTGGTATTGATGTGGTGCGCTCGATAGAGTGTAGATAGCTA
ATGCTAGCATGTGGTTGTTTACGGTGTCTTGAAATTAAGTGCCTAGCTCGCTACCGTGTGTCTTTATATA
TCCTGTGCTACCTTGTGCTATTCCATTATATTCATACATATGCATCTTGCACCTCATATAGGACCGAGAG
ATGATGATCGAGCCAGTGATGTGGTGGTAACAACAAGGTGCAGTTGGTGGACGTACTGAAGGATGATGGA
CTTAACCAGTGGATGCTCGCCGAGCAAGTACCTCCCCCAACAAACACTATCTAAGTGTTAAATTAAAGGC
AAGCCCCGGTTTTATGCATAACCGTTATATATGCTATTTTACTGCACTTAATGTTTGTAGGCTTGTACCG
TGCACTTAAGTGTAGGAGTTGAATGAAACCCTAGTTGCATGAACTCAGGATTCCCTTTGAGATGGATACT
AGTATGCTAGGTCGAGTAGCTGCTTTGCTAATTAGGGATCTCGGTAGAAGTCGAGTGATTTTTCTAGCAC
TCGCGCGAGGTCAGGAATTGGTTGTATCCATTTTTATATCATAATGATGTTGGTCTGTGGACAACGGTCC
ATGGGGATGCGTTGTCTACGAGACGGAAATTGGAATAAGGATTAAGGTGTGGTACCGTGTGTCAAGCGTT
TGAACGTACTAAACATATGCCGAGAAATATGGTAAATCGGTAAGCCTAGTACCTGATTGAACCTGGCAGT
GGACTTTACCCCTCACGTGACCTGAGACGAGGTCTCCCATTCCGGTTATGGTGGGTACAAGTGCGGTCAC
TGCACGACGGCCAGTCGGGGTCAGTGAGGCATTGTACGCCAAGGCGGTGAGCCCTGATCTGCTGACGGGG
AATCGATGGGGACGGTTGATGTGTGTGGGGACGGAGTGCCCCTGCATGTCGTGTGTTTAGGTTTACATTG
CAAGGTTTAAAAACTCGATTCGAATCGTCTGCTTCTCGCAGCTAATGAGACTGCTTGATCCATGCTGCTA
CATTGAGTAAAAAGTGGAAATGAGGTGACTGGCAAAAGATGTTGATTGGTAAAAATGTTTGATACCATGT
ATGAATAGCTAGGTACACATCTAGTTAAAAGGATCATACTAAAACTTGAAAAGCTAAAACTTGATTTTAG
ACTCAGCTAGTGCTATTGGCAAACCAAACCCCTCAGCCAAATAGCTGCATGTCTAGAGGTAGAGGAGTAG
ACTCCTCACACCGGGTAAGTCTAGCTGAGTATTAGTATACTCAGCCTTGCTTGTGGCACAATTTTTGCAG
GTACTCTTTAGGATGTTTGGTTGATGGTGTGACTTGGCCTCCATCCCTGCCACCGGGATAGACGGTCGAG
TGGGTTACTGCTTCCGCAGGAGAGGACCAGGAGGAGTAGTGTGGCCAGGCTTCGCCATGTTACTCGGTTT
TCTCCGTTAGTTATTTCCGCTGCATTAAAATTTATGGTTATTATTTCTGAAACTCCGATAATGTAATCAC
TAATGATACTTATTAAATTTGTGGTATTATGTTTTTATTGTATTTCTCTGTGCCTCACCTTCGTGTGAGC
TAGTGGTATTCGATCCTGGTAAGTGGCTTTATCGGACTAGATCCGAGGGACTGACGGGTTATTCCTGTTT
AAGTGTGTTGCTGCCTTTATGGGTGCGACTTGGGCACTTAAGCTGGAATAATTCGGGCGGTTCCGCCACA
GCTGGTATCGGAGCGAATACCATCACAGAGAAGTCAATAAGTCATGATTACCAACCTTTTCTAAAGTAAA
ACTTGCTTAGAAACCAAAGTTGGATAGATCGTCAGGACGATAAGGATAGACCTAGGACGTGAAGCCCTAG
GAATAGATGGGTAACTAGGTGGCTAGTTATTTAGGCCATAAAGGCTACTACTACTACTAATAAGGATGCT
GTAGAAGCACCCGAAAAAATAGTTAGGTCTGAAAAGACGACTAGAATGAGCATGCATCCTGATTGTCGCA
TCATTGTCTCTTGTGCATCAACATGCTTTTCTCACCTTTATACCAATAATAAGAAATTGTGAATAATGTG
TTGTATTGCTAGGAACTGCAAAAAAATGTCT
>transcript:Zm00001d000796_T001_9.ids
GGGCCCTCAAAAATGTTAGTTCAAAAATGAATAGGAATAGGGTCGGATCTTAATCTGATTTGATCCTTAC
AGTTTGTAGTGTAAAATCTAGAGCCCATTACCACCCCTATGCACCCCCTCTCCATGATCCAGCACCCGGG
AAAATCACAAAGGAAGAGAAGCAGTGAGGAGATCGAGAGAGCCGTCGCACGTAGAGAGAAGGGAGGAGTC
TCGGATCGGTGGGAGGAGACAGTGGCATCGTGGCCTGGGGTCGTGCCTTGTGCTCGTGGGGTCATCCGTC
TCGCGCCGCGAATTCCCAGCGGTTTGCCGGCCGAAGTCAACCATTAGCACTTCGGGGGCGCTCGTCGGGG
TTGGCAGTTGTCGCCGCACCGTGGATCGGGTCGCTCAACATCTCTATTGCCGTTACGAATAGCAGTGAGG
TCACGAGAACCTGAAGATCATCCTGGTACCTAGAATCTTGAGTCTCAGGTCAAGAACAAGTACCACAGGA
TGAGGCGCATGGAGGATACTGTGATGAGTTAGTGAGAGGTCTAGGTCATCGTCTCCCAGTCAACTTTGGG
TTGTTGAATCGTTGTCTTCGTATGATGTAATTATTTAACTATTCTGTATAGAACTCCTATTATATAGTAA
TGATGTGACATTCGTT
>transcript:Zm00001d000804_T001_9.ids
AAGCTTAGCCTCGGCTGGACCAATACCAGAAAGGCCGGCCCGCAATGGGAGTGGAGAGATGGCGAGAGTA
TCGTGTATCCACCTGGCAAGAGGCTGGATGGTGGGGTACTGAGCTCTCGGTTGGCGGGGACCCGTTCTGG
TCTTGAGAAACCCGGTGGCGAGTTGACATATGCAAGGGTTAAGTGCTACATATGTCGTGTGGTTGGAGAT
CCCCAGCTGGGTATTAATCGATTCGGATCGCCGAACTTCTCGGATATGAAGACTGGATCTTCGACCCTCA
TCGTAGATAACAAGTGAAACTAAAGCTGCTAAAATGAAGCTAGTGTAGGACAAGTGAATGCTCTAGATTA
GGCAAATCTAGATTCAGGAAAAGTACTTAATTTGTGAAGTAAAATTTTTGCATAAGGATCCACTACTAGT
AAGCTTTTCTGCGAAAATGAGTCTTTGAAATTTGATAAGCTTTACCTTGATTCCCGATAAACCAGCATAT
CCTTGAGAGTCTTTTCTTTAGTCGGGTAAGTCTTGCTGAGTAATTGCGTACTCAGGGTTTTATTCCCTGT
TGTTTTTCAGGTTGTAATTTTGTTCTGTTGTGGATGGTGCTAAGTGCCGGTGGGTTCGGCCTTCTTATAT
AAGTATATCCCATCTTTAGCTTCTTTATTGAGGATTGTCACTTAAGCTAGCATGTATTTTAAAACCTATA
AATATTTTATACATTTTAAATTGTAATTCTTTTGAATCACTTTCTTTTGTAATCACTCCGATAATTGTAT
AATGTAAACTTATTGTAACATGTAATCATTTTGCAATAAAGAATTTATTTCCGCT
>transcript:Zm00001d000806_T001_9.ids
TCTCGTAGCAACGCGTAGAATATTATTATTTAGTTTGTACTTATGGTTGGTGTGATGTTGATTTTATCTA
TACCATGTTTGCTTGTATTGCTACGACTAGCGCGAGGACACGTGTCATCTGAAAAGCAGTTGGTACCTGG
AATCTCAAGTGTCAGGCAAGTTGTGCCCTTGATTCACTTTTGTTACCTAATAATGTTCTTTATAATCATT
TACCATGCATAGGTTTAATTTTGATGGGACCCAATAGGTCACCCTAGATTGTTTATCTCATTACCTTGTT
TGCCCCTGAATCACATGGGTAGTTTTTGCTATTGTTTTATATGGTTTTGGGATAATCATTTATTATATCC
ATGTTCCAGTTATTATGTTATTTTATTTATGTTCATGACAAGATTATTATATTATTGTTAATTGGAACAT
GGAGCTTAACTTGAGAAACACGTGCCACCACAAGGGAGGAATGGGACCCCTTGGCTGACTAATTAGGAAA
GCTAGTGGAAGACTACCTTACCCGAAAGGGGCAAGGGCAGTAGGGGAGTTGCATGCAAGGAGGTTCTCGG
GTTGATTTGCTGCGATGGCGGTCAGACGGGGGATTCTTGCAAGTGCTCTTCCCATAAACTGTAGCGGGTT
TTCGGAAGCTAGTGGAACTTTGTAAAGACCTCGTAGTGGATCCCTAGCCATTCATCTTGGTAGTGTCTAA
GGGCCTAGCTAACCCTGGCGACATGGGAAACACGACTTGTGGGTAAAGGGTACAACCTCTGGAGAGTGTA
AAACTGGTATACTAGCCGAGCTCACAGTCATGAGCGGCTCAGGACTCTCCGATGATTAAACTATGAAACC
TAAACTCAATTTGTCATTTGCATATGCATGGGATTATTTATTAATTTTGTTCTATTACTTTTATTTAAGG
TTTGGTATTTACTTACACTTAGTAATTGCTAATAAAATTTTGACCAACTTATTAAAAGCAATGCTCAGCT
TTAACCCCTATTGTTGATAAGCCTTACACTTCATGAACTCCCACCTTTGGTGAGTTTATGCCACATTATT
CCTCACAACTTGTTGAGCGATGAACATGTGTGAGCTCACCCTTGCTGTCTCACACCCCCCACAGGAGAAG
AACAGGTGGTCCAAGAGGAGCCGCTTATCGAGGAGTTTAATCTGATCTAGGTGGCGTTTCTCAGTTGATA
TTGGCGTCGACGATCCTTAGTTCGTTTTATATTTATCTTTTATTTTGTAATAAGACTTCCGCTATGTAAT
AAATACTCTGATTTTATTGTGACATTTATCTCTATACACTCTGTTATTATATATGTTGTCTTATTTGGC
>transcript:Zm00001d000829_T001_9.ids
AGTGTCAGCTGTTCTTAAGTTTTGGACTAGGTCGGGCGTGCGCTCGGTTCTTCGTCTTTGCTCGCTCGTT
TCTAACTTAGCCTGTCGCCACCAAGTCGATCGTCGCGCCACCGTGCACAGCGCTGCCAGCACGCCTGTCG
TTCTCCTCCTTGTGTCGTACTCCTCCCTTCACTCGTTTCTAATCCATACCACCGGTGCCAAGCATGTCGG
GAGCGCCACCGTGCATAGCGCTGCCAGCACGCCTGTTGTTCTCCTCCCTGTGTCGTACTCCTCCCTTCAC
TCATTTCTAATTCATACCATCGGCACCAAGCATGTCGGGAGCGCCACCGTGCTCCACCCAGTGCCGCTGT
GGTCCTTTGCAGGCTTCTCGAGATGGTGTCAGCCTTCGGTTGTTAAAGTTTGTATCAAGAGGCATAAAGG
TTCAAATCCATATCACCAGGAGATTCTGTGCGGCGAGAATGCGGCAGAAAAGTTGCTGGTGAAGGTGTGC
CACATGGGAGGATGATGATGCTGAAGAAAAATGAGTCGAAGCTTGACAGGTGATCCGAAGCTGACTGATG
TCAAAAGCTGAAGACCTTGCTGGAAAAATTTTAGAGAAAAATCTTGTAATATCATTGTAAAAAATATTTG
TAATTTAAGAATCAGATACTAATTCTGTAATTTGTGTATACTTTGTAATATATCTTTACCTTTTTGTCCA
TG
>transcript:Zm00001d000830_T001_9.ids
TTTTGTTGGGTCGCTTATTGAAATGTTGCAATATAAATGTGTACATGACGTGGACTGGATGACAATACTG
CGACTGCTTATGAAGCTGGTGAAGGTGTGCCACATGGGAGGATGATGATGCTGAAGAAAAATGAGTCGAA
GCTTGACAGGTGATCCGAAGCTGACTGATGTCAAAAGCTGAAGACCTTGCTGGAAAAATTTTAGAGAAAA
ATCTTGTAATATCATTGTAAAAAATATTTGTAATTTAAGAATCAGATACTAATTCTGTAATTTGTGTATA
CTTTGTAATATATCTTTACCTTTTTGTCCATG
>transcript:Zm00001d000841_T001_9.ids
ACCGTGCGCCATTGCAAAGAAGGGGGCCGCCACCGGAGAAATTCCATCTGTGTCGACGCCCTGTCTTCGG
CGCACCGCTAGGAAGAATCACCTGGACGCGTGGAAGTTGTCCGTGCCCTCGGGGTGAAGCCGGAGCGTTC
CGAGGTGCGGGAATTTCTCGTCGGAGGTGGAGGACCACCGCGGGGGACGCACGACTCCGTGGGCGACTTC
ACCGCCGCCACTACCGTCGGTGAGTACCTAATTAGTTTGTCCCGATTGTTCTCTTCGTTGCGTAGCGGGG
CTTAGATCGAAGAATAGAGCATGCAGGCGCCGATTGGCAATACCCGGCCATGGGGTCGCCGCGGAACCAG
TGCACGCCGTCGTGTTTGTTCGCTGAGGTTGCGGATGGCTTCTGCGCCGTTGATAGGATAACCAACGTCC
GTGATTAGAAGGTAGAAATAAACATCTCAGCCGTTGGATGAAGTCTAAACGGCTGTGATCGTACAGATTG
AGTTATTACGAGGGTTAGATTTGGACCGTCCGATCTAATCGGACGCAGTCGGGTAAGGAAGTTGCAGAGC
CATCGATCTCAGATCCAATGATCAGCGTTACATATCGATTCGGCCGAGGATGCGTCTAATCCTGGCGGTC
GATTAGCGATCGGGCGATCCGGAGCGCACGATACCCTTTGGCCGTGCACTTTTTCTAAAGAAACCCCGCG
AAAGATAGGAATCAACCCACGGTCCACTGGTCTATTCTCTGTGTCTTAAGAATTTGTACCACGAGACCCC
TGCGCTTCACAGTATTTGGGGCCCAGTCCACAGAACAGAAAACCAGAGAAAATAAATTAGACAAAGATTT
TTAGTGCATAAATAATTGCTAGAACTTGTGTAAATCATAGAAAATTCATACTAACTCCAAATTGATCCAT
TCCAGTTTCTAAAATTTTGTAATATTATTGTTTATCACCTAGAGTCTCTGTTTTGACATGAAAACAGTAA
TAAAATTAATTTCTCAATTAATCATATATCAAGCACATAAAACCTTTGGAAATTCATAACTTAAAATCCA
TAACTCCAAAATTTATGATTCCTGTTCCTAGGATCTTATTTTAATGTGTAGATTATTATTATACATTTTT
TTACATGTTTGGTGTGATGTTAATTTTCTCTATATACTGTGCTTGTTTGTATTGTGGCGAATAGAAGAGA
CAGTGGCTGAGGATCCGGGTGCCCAGCAGATAGAAGTTGCTGAGCAGGAGCTCATTGAAGGCAAGTTGTG
CCATTGACCACTTTTTACCCAATAATGTTCTTTAATATCACTTATTCATGCATAGGTTTAATTTTGATGG
GACCCAATAGGTCATCCTAGTCTGTTTATCCATTTACCTTGTTTACCCCTGAATCATTTGAGTAGTTATG
TTATTGCTTTACATGGTTTTGGGTTAATATTTCATTATATTTATGTTCCAATTATTCTGTTATTTTATTT
ATGTTCATGTCAAGATCATTATCTTTAATTGGAACATGTAGCTAAATTTGGGAAACACGTGCCACCACAA
TGGTGGAATGGGACACCCTTGACTAACTAATTAGGAAAACTAGTGGAAGACTACCTTACCCGAAAGGGGC
AAGGGCAGTAGGGGAGTTGCATGCAGGGAGGTTCTCGGGTTGATTTTGCTGCGATGGTGGTCAGACGAGG
GATTCTTGCAAGTAGAACTTTGTAAAGGCCTCGTAGTGTTGCCCTGCCTCACTTCCTTGGTAGAGGTGTA
TGAGAGTTGTGATCCCTTGGCAGATGGGTAACATGACTTGTGGGTACAGGGTACAACCTCTGCAGAGTGT
AAAACTGGTATACTAGTCGAGCTCACGGTCATGAGCAGCTCGAACACTCACATGGTTAATTTATGGAATT
AAATTCAATTTGTCATTTCAATCGCATTGGGATTATTTTATTATTACTTTTACTTATTATTACTATGGTT
TGGTATTTACTTACACTTAGTAACTGTTAATAAAATTTTGACCAACTTATAAAAGCAATGCTCAGCTTCA
ACCTTTATTTTTTATCACCCTTACACTTCACATGAACTCCCACATTTGGTTTGTTCATGCAAATTATTCC
CCACAACTTGTTGAACGATGAACATGTGTTAGATCACCCTTGCTGTCTCACACCCCCCACAGGAGAAGAA
CAGGTGGTCGAGGAGGAGCCGCCTAACACTGAGGCTTTCTACTTGATCTAGGTGGCGTCTCCCAGTCAGC
TTTGTGGCGCCAGGGAATAATATTTAGTTCGTTTTATTTTATCATTTATTTTGTAAGACTTCCACTATGT
AATAAGTACTCTGATGATATTGTGACATTT
>transcript:Zm00001d000852_T001_9.ids
GAACGTACTAAACACATACCGAGAAATATGGTAAATCGGTAAGCCTAGTACCTGAGTGAACCTGCCCGCA
GACTTTACCCCTCACGCGACCTGAGACGAGGTCTCCCATTCCGGTTATGGTGGGTACAAGTGCGGCCACT
GCACGACGGCCAGTCGGGGTCAGTGGGGCATTGTACGCCAAGGCGGTGAGCCCTGATCTGTTGCCAGGGA
ATCGATGGGGACGGTTGATGTGTGTGGGGACGGAGTGCCCCTACATGTCGTGTGTTTAGGTTTACCTTGC
AAGGTTTAAAAACTCGATTCGAATCGTCTGCTTCTCGCAGCTAATGAGACTGCTTGATCCATGCTGCTAC
ATTGAGTAACAAGTGGAATTGTGCTGAGATGATACAAGATGTTGATTGCTAAAAATGTTTGCTACTATGT
ATGAATAGATAGTACATCTTTAGCCTTAAGAGAGTCACACTTAATTTTGACAAAGTTAAAAACTTGATTT
AGAAACTCAGCTAGTGCTTTTGGCAACCAAACCCCACAGCCAAACAGCTGCATGTCTAGAGGTAGAGGAG
TAGACTCCTCACACCGGGTAAGTCTAGCTGAGTATTAGTATACTCAGCCTTGCTTGTGGCATAATTTTTG
CAGGTACTTCTTAGGTTGATTGGTTGATGGTGTGACTTGGCCTTCATCCCTGCCACCGGGATAGACGGTC
GAGTGGGTTATTGCTTCCGCAGGAGAGGACCAGGAGGAGTAGCGTGGCCAGGCTTCGCCATGTTACTCGG
TTTTCTCCGTTAGTTATTTCCGCTGCATTAAAATTTATGGTTCTTATTTCTGAAACTCCGATAATGTAAT
CACTAATGTTACTTATTAAATTTGTGGTATTATGTTTTATTGTATTTCTCTGTGCCTCACCTTCATGTGA
GCTAGTGGTATTCGATCCTGGTAAGTGGCTTTATCGGACTAGATCCGAGGGACTGACGGGTTATTCCTGT
TTAAGTGTGTTGCTGCCCTTAAGGGTGCGACTTGGGCACTTAAGCTGGAATAATTCGGGCGGTTCCGCCA
CAGCTGGTATCGGAGCGAATACCATCACATAGAAGTCAATAAGTCATAAATACCAACCTTTTCTAAAGTA
AAACTTGCTTAGAAACCAAAGTTGGATAGATATCAGGACGATAAGTTAGACCTAGGACGTGAAGCCTTAG
GAAATAGATGGGTAGCTAGGTGGCTATTTATATAGGCCATAAAGGCTACTACTACTATTAATAGGGATGC
TATAGCAAGCACCCGAAGAGTAGTTAGGTCTGAGAAGACGACTAGAATGAGCATGCATCATGATTGTCGC
ATTATAATTGTCTCTTGTGCACAAACCTGCTTCTCTCACCTTTATTCCAATAATAAAAACTTGTGAATAA
TGTGATGTCCTGCTATGTTAGAAATGCCTTACCCCGTGTCAGATTGGTAAGTCTTGTTAGTTCGTGCTAT
GTGTTTGTCTTGTCTTGCTAGCTATGTGGTATTGTAATTGTTCAACCCTCCTTGC
>transcript:Zm00001d000853_T001_9.ids
ATGTCCCTTCTATAATTGTACATGAGATCTGTAAAATCTTACTGGAAGACAGAAGGAGCCAGCAAAGAAA
TAACTATCCTTGTATTAACATTTTAATGTAAATTGTTTTACCAATTAAACTCCCCTGCCAATAGCAAATA
AGAGGAATAAGCATAGTAGTTTAATCTATAAAGATGGAAAATAGTTACACTGTTGAGTGAAAATTCTGCA
GGCAACCTGTCGATGGATGACCAAACACATTATACAATTTTACTATTATATCTTCCTCTTTTAGAGCATC
CTTTTTGATCTTCCATTTACTGGTTTTGCAGGAAGCATATGCTCAATTTGTGTTTTTAGATCCATGATAT
GTTGTCGGTCTGTTGTTTGTAGTCCTAGATATCTTCGTTTTTGTCACTACTAAAAACACCGATCGGTTCT
GATGTACTGCTATTTATTGCTCTGATATTTTTGTCATGTATGTGATTGGTGACTTGGGCTTTACTAGAGG
AACATTCGTGGTATAGTTTTGAAGAGAGAAACATCAAGTAAGTGGCGACATCACAACCCCTACAAGTTTG
TGCCTCAAAACAAGAGGATACAAGAAGTTGGAGTGCTTTTGTGAAGGCTTTTGCGAATCACTTGAAACGT
TGGTACTTTTGTGAATGATTTTGTAAAGTGTTTGCAAATATGTGCAAAACATAATAACATGTGTAGGTTT
TGTGAATGATTTTGTTGTGGTGCTTGTTGATGGTTTATGTGATGTGGATCTATCATTGTGCAATACTAAT
TAAATTTG
>transcript:Zm00001d000854_T001_9.ids
ATTCGCCAGGCCGGTCTTCTTCCCTGGTTGGTTGTGCCTGGACCGATTCTCTCGGCTGGGAAGTCGCCAG
GGTCGTTCCCTTGCTCCCCGAGGGCCATAAATGCACAGACCTGGTCCACCACTTCGCCGTGTGCCGCATC
CTCCCCTTGCCACTCCTTGCTGCCGAGCCGTGCGCAGGGAATAGGCTACCGCATCCCGGACCCAACCTCC
CACGCCGCTCCTTCCTGAAGCCATCACCAAGAAATCCAATGCCACAGCCAGCGTCCTTCCCTCCCGTCGC
CGAATCGGTGGTCCGCTGTGGTGAGACGGCTTCCACGGGGTCTGGTTCTTGGACGCGCTCGCGGCGCCCT
TCGTGTCGGTCCACGTCCGCTCGTGGCCACCGCCCTGGTTGATCCCCGTCTGAACCTCCTGCTTGGCCTC
CGTGACTGGTTCGGGTGAAGATGGACACTGCGGATGACGTTCGGTGAAAGCTTTAGGCACAGATCTCGTT
GGCCCTCGATGTCGTGGCAGCACCAATTACTCGCCTGGAGCTATGGGGCTGGGAGATCCGCCGCGGGAGT
TCCACGCGCCGTGGTCACCTCTCACCGTCGTTTGGCGCTTCCGCACACCATCAAGTCA
>transcript:Zm00001d000855_T001_9.ids
CTTGTTCCGCCGTGCAGAGAGGGAAGAGAGCAGTCACCGCCATGGCTATCAATCTCGGGCCGGGGCATGA
CTTGGCCCTCGATAAGGGTATAGAGAGCACGGCCGGGTCACGTGGAACCTGCCCAAGGGAGTAATCAAGC
GCAAGGAGTTGTGATCGGGGGCGATTTCTCGCCGGGGTACATCATCCTCCATCGGGCCGCCATTCACCGT
GGCCGACCCTCGCTCCATCTCCACCGTCGTTAAGGACTCCTCTATTGAGTTTGCTATCACCTCCACATCG
CGTAGAGACTTGTAGATTGGGGGTTAGTTCCCTAAAGCGTTGGCTTAGTACGTCTCCGACGGGGGACCAA
CGCAGGAAGGGCGGCGCCGCCGTGCTCGGATGTCGGGTGGGGTGGGGGATGGCCCTTGGCCATTGATTGC
GAGGAAGATGGATAATATTAGAACGAGAGATAATGTTTCGGCCAATTAAATCTAGGACGTTCAGATGTGA
TCTGGTGGTTAAGAATAGGTCACACAACACACATGGAGGTCTCTTGGGTTGTGGATCTCTAATCTAGGGG
CTCATAATGTGTACCGCTTCAGTTTAAATATTGATCTCTTCTGAACCATAGGCGTCGATCAGATGACTGT
AGTTAGCCGATACCCCTTCGGTCGAGACTAATTGCATAAGAGTCTCTGCCATTTTGTTTAATAAACCCGC
CATCCGCATCAATTCAAAAGTTATTGCAACTTAATCCTAGAATTTACGTTTTCCATCCTGATCTCTTTAC
AAATTATGTTTGTCGTCTCGTAGACCATAAATGTACATAAGAAAATTCAGAAAAAGGATTTATAGGTATA
AAAATAAAGATTCTATTTTGTGATTTAACTTCAAATTGGCTCGTTCCAGTTGCGTTAGTTTCGTAATAAA
CTTGTCTACATTTTAAAAACATTATTTGTATCATTCCACATACTTTTATAAATGGATATTGATTTAACTT
ATGTTAGTTATTTAATCATTCTAGTAAAAGTCGATTTAACTATAATTATAATCTGACTAAGATCACTACT
CAAGTTATAACTTAGATTAAAATTGCATTAGTTATTTATTTATAATATTCTTCTCACATGCTTTATATTA
ATTAACAGAGGATATACTTTTATTGTAAAATCACCTAGATCTTCTGAAAACCATATCTTTGTAACCATAA
CTCTGATTTTAGTGGTTCTTGAACTCGCGATGTTACCATACCCATTATTTTCTTGATTGTATGTATTGCT
ACAAGTAGAAGCGAGATCACGTGGAATCTGAAGACCAAATTGGAGAAGTACCTAGAGTTGCACCAAAAAG
GCTAATTGTGCCCTTGATCATTCTTCTTTACCAAATAATATTCT
>transcript:Zm00001d000860_T001_9.ids
TTATAGTAAGACTAAGATTAACATATATTTATGGGATTATTCACATATAAAATAACTCATTTGAATTTAA
TATACATGTTTTGTTTGAGAACTACCGCAGCAGCATGGGCAAATACATAGTTAAAGATAGACTTCAGGGA
TTAGCTTGCAAATCAACCATTATCTACTACCTCAGCTTCTAGCTTCTTCCCTGTTCCAAGTGCAGCAGGG
AACCATGTCGGACGATGGGGGCTGGACAGGGGAAGTCGACGCAGGGGTGGTGATGTGTTGGGAACGACCG
ACGATTGGAGCTGCGCACCAGCGGCGAGGTCAAAGGGAAGCGCGTTGTCGGGCTTCGAAGCGTCCTCACC
GGCGGCGGTGAACAGCAGCAACAGCGTGGCGACTTCGTGGGCAGCGAGTAGGGACACGGAGGTGGAAAAT
GGGGGTCGGGGCAGGTGCTTGAAGGCGTGGGCTTCTCAATTTATAGGCGACGGGAGAGGAAGATTTGTGG
CCGAATTAATGTGGATTGAAGATGAGAAACGGAGGATTTGAACGCCATTAATGGAGGAAACGGTCGGTTC
TAATGGGCCAGTAATCCGAGCT
>transcript:Zm00001d000864_T001_9.ids
TCCCTCCATTGTTGCAGCCACCAAAACCCTAGCCGCCCCCCCCCCCCAATCCCCTCCTCCCTAGGTGCTA
CTCCGTGTCGCTCGGATCATCGTCTTTTGGTGCGAATCTCCAATCGTTTTGGTGGAAGGAAGAAGGGAGG
AAGGAAAAGGGGAGAACCTAAGGTGATTTTTCTTTTGTGTTCATCCCTTGTTCATTTGCGCTGCGATTCA
ATTGATGAGATGTTGCGTTTGCGATTAGATAGAGGGGGGCTGTCCAGAATTTTGCGTGGTGGATGAACAG
CGGTAGTTCCAGCAGTTTTTAGTTTTTTTCGTGAAGATTTAATGGGGATCAATTTGGGAATCTTGTAGAA
CTTTGTTTTATCTTTCCAACGAGTATTTATGCGCTCAATTTGGAGTTATAAATTAAAAGTTATCATCGTT
TGAATCCGGGTATGTGGCTGTCCAGAAAACAGATTTTTCAGAGTGATGAACAGCAGCAGTGTTAGCAGTT
TCTGGGGATTTTTCGGGAGCAATTAGTGTTAATCAGTATGAGAATCTTGTAGAACTTTGTTTTATCTTTC
CAACGAGTATTTATGCGCTCAATTTGGAGTTATAAATTAAAAGTTATCATCGTTTGAATCCGGGTATGTG
GCTGTCCAGAAAACAGATTTTTCAGAGTGATGAACAGCAGCAGTGTTAGCAGTTTCTGGGGATTTTTCGG
GAGCAATTAGTGTTAATCAGTATGAGAATCTTGTAGAACTTTGTTTTATCTTTCCAACGAGTATTTATGC
GCTCAATTTGGAGTTATAAATTAAAAGTTATCATCGTTTGAATCCGGGTATGTGGCTGTCCAGAAAACAG
ATTTTTCAGAGTGATGAACAGCAGCAGTGTTAGCAGTTTCTGGGGATGTTTCGGGAGTAATTAGTGTTAA
TCAGTATGAGAATCATGTAGGGCTTTTTCTTATCTTTCCAACAAGTACTTATGCGCTCAAATCGGAATTA
TATTTTAAAAGTTATCGCTGTATGAATCCGCGTATGTCGCTGCTCAAATCAGAAAAAAAACAGATTGCAT
TGTTTATTTTGAGGACCGTTTAGAGGTAAGTAGATGTTAGAATTCAATCATGAGTTGTATACAAAACTTG
TGGGGAATTTTATGTAGTTGTCTCTGAAGTTTTTGTTTATCATCACTGCTGTCCTAAATTTTAAGTTATG
AAATTATTAAGCAGCGCCGCTGCAGTTTGGTGGGTGTAGGGAGAGATGTAACCCGCGGCGGGGTTTGAGT
TTGTGCGTAGGTGCGGCGTCGCTTATGAGCCTGATTATGTGAAATTGGTGTACTAAGTTGGGTGTCAAAA
ACAGGTGGTGGACTTCCGGATCGTACTTAGGGATTTGCCCGAACTTCCGGTAAAGGCAAGTAAATACAGT
GGTGGTTGCTACCGTTTGGTTTGCATCCTATTCCCTGTCATTGAGTATGCATAATTTTTAATTATGTTAA
TCATTGAATTCTATGATGAAGTTTATTTGTTTGGAAGTATTAATTCTCAATTGTCTAATATTTTGGATGA
TCATAATTTGGTAATGATGTATGTGGTTGATTCCCATCTGGATGAAGTTGAAGTGTCTTTTGAATCATGT
TATATGAAGTGTTGTAGGCATGACATGCACATCGCATCATCCATCTTGCATTTTGAAGTTATGTCGTGAT
CTTATGGTCCGACCGTACCGGTACATTTTTTAGCATCGTACGTTGCCCGAGGAGGGGTACGATGCGGCTT
CATATCCTTAGAGGTATGAAGGCAGAAGTCATCCTTGCATTTGCAGACATTTGCACTCATGAGGAATATA
TGAAGTGTGACATTACTATGTTACTATTGTGGTTTCTACCTGCGAGGTGTGGTAACTAGGTGCGTTGTAC
GTTGTATACGTGCTGCACCTTCGTAATAGGAAGGTTGTGGAATCAAGTGGTGGTAAAACAATGTTCTTAT
GTGGTTAAACTGTTTGATATTATTTTACTTGCTGAGATGTGTCATCTCACTCTTGCATTACTCAATGCAG
GTACTTGATGCATGTTGGGAATGAGGGGAGTAGCAGCACGTCCACTTTCACTCTCACAATAACGCTGCCC
AGGCGCAGCCATGATTTAATTAGAAACTTATTGTCAAAGGAAGTTTGTTTATTTTTTTTATATGGTCGTG
CGCACTGGTTAATTCAGTTCAGGTCGTATGTTTATCTTTCCTTGCTAGCCGATTAATAATACTTAGTATG
TTTTAG
>transcript:Zm00001d000867_T001_9.ids
AGGATTAGAGGTTGGATTAGATGGGGGGTTAGTTTTTTATCTCGAAATTAGTTTCTGCAGAATGACAGAT
TCGACTGTTTCTGTTCCTACCAGTTTTCCGTGCTCTTAGTGGCCTCAAAAAAATAAAAAGTCTATCTATG
AGTCATAGATAATTTGTAGATCTTTCTGTGGCCGCGAAGAACACCTCAATCGGACATCAAATCAGAAAGT
TATTGCAGTTTGATTATAGCAGTTTTTCTGTCTCATAATTCTGTGCAGAATCTGTTCTCTTCAGATTTAG
GCAATTTTATCAACGGAATTAAACCTTGGGTTTTTAAGAAAAGTTGTAGATAATTTCATAAGCTTTCCAG
ATTGTTAAAGAGTGCATTCATATGAATTATGAAACTCCAGTTATGTTTGTTTTACTGTGGTTGTTCCTGT
TTGCCTGACAAAAATGATCGGATCTGTTCACTGGTAGGTTTCATCAGGTAAATGGCCGAATTGGCTCTTC
CAACTATGGAGACTTCTGTAGAGGGATAAAAGTTCTTACAGCCAGTAGAATTTCATGATTTGTGGCTGAG
TAGTTTGTGAGATATCGAATTTTGAAATTAACTATGCTGCTGTCTGAAACAGATTCAGTCAGTTATCTTG
TCAGATATTTTAGAACTTATAGATAGCTGAATTTAATTATCCATTGAATACTGAAGTTGTAGAGTATTTT
GTGTAGATACTCCTAGAGTATTTGTTTGATATCACCACTGTTATAATTTTAAAGATACAAAATTAACAAA
CAGCGCTGCTGATGTATGGCATGTGGTTCAGGGTGGGAGTCTTTCCACCAGGTCTTGGTTTCCAGTGTAG
AAGCGAATTGTTGATTGTTGGCAAATGTTTGTGAAATATTTGTACTAAGTTTTATGCGCGCTAGCAGGTG
GCTACACTCCAGATCATGCCCAGTACATTTTTCTTCTTCGATGAAGGCAAGTGAATGTAGCGGTGGTTGC
TACCGTTTTGACCTGTTACTTCTATCGCCTACACTCTAATAATATTGGATTCTTTTATAATTGAACTATA
TGATAATGTTTTACTTGATTGTATTATATTGATGTTCTATCATATATTAATGATGATTATGGTTCGAGTA
TGACCCATGAGATTAATTCACACCCCTGAAGGCAGATGAAGCATTATTTGAGGTTGGTATTGTATCTGAA
GGCAGATGAAGTATTATTTGAGGTTTGTATTGTATCTGAAGGCAGATGAAGTATTAATTGAGGTTTGTAT
TGTATCTGAAGGAAGTGTAGTTAATTGATAAATGCATCATGCCATATACATTGCATGACTCATTTGCATC
TGAAGTTTTGTCGTGACCTATGGTCCGACCGTACCGGTACAACTTAGCATCGTACGTTGCCCGAGGAGGG
GTACGATGCGGCTTCATACTCTTAGAGGTATGAAGGCAGAGGACATATGCATTGCATTCATATGCATTCA
TTGAAGCGATATTTGCAGATGATGTGGTTTTATACCCTCAGAGGTATGAAGACAGAGCACCTACACATTG
TGTTCCTATGCATACATTGAAGTGATATTTGCAGGTATTGTTGACGCAGGGAAGTGTTGTACAACCTATT
GTGGTTGTTCGAGCAAATGAGATGGTATTTGTTATATTGGGACTATTGAGTTCTATATCTATAAGTATTT
CTGATCTTAATTGTGATTCTTTTAAAATGTTGATTAATTCAATTTTTGGTTTAAATATCTCGTTAAAACA
ATTCGCTTGCTGAGATGTTTCATCTCACTCTTGCATTACTCAATGTAGGTGCTTGTTGCTCATCAAGGGA
AGTGGGAAGTAGCAGCACATCCACCTTCACTCTCATAATAACGTTGCCTAGGCGCAGTCATGATTTAATT
AGAAACTTCTTCTCAAAGGATGTTTGTTTTTAACTAGTCGTGCGCACTGGTTAATTTAGTTCATGTTGTT
ATGGTTGTGTTCCCATTGCTAGCAGATTATTAATGTCTATTATGTTTTCT
>transcript:Zm00001d000868_T001_9.ids
ATTACCCAACAACCGAGCAAGGCCACCACCACCGCGAGAGGTAGAGAGGAGAGATCTTTCGTGATCAAAG
TCATAATCTTGTCGTCGCTTTGGCCTCGGGGATTACCTCAAGCAACTCGGGAGCATACCGATACCGCATC
CGACTGGAGCCTGGTCGTGGTCGCGGATCCACGGAGCGACGTGGACAGCACCCCCTCTGCGCTTCTCCCA
TCGGTAGGGGCCCTGTGCATGCAGCCCTCTAGGCTGACTAAACCATAGCCGACGGTCCCGTTCCCTCCAT
TTTATTTCTATGCTTCTTATCTAGTTTCAAGAAAAGGAGGAAGATATAAGATGGCCACACCTAGATCACA
TATATGACGTCTATTTATCCCTAATTCTTTGTGTGACCTCGATCTAACCAATCAGATCGCGTCATGTTAC
CTACTTATGTGCAGCCCTACTAATTAATTAAAAATGTGATATCTTTTAGGTTAAATAATTTCTTTTAATT
AATTCAAGTTATGTTAGGTTCATATTAATCTTGCGTGCGTAGTAATAACATTTTATGCCACATGTTTTAA
TTAAGTAATTAATTACTTGTTTAAGTAATGTTAATTAGCCAGATAATCTAATCAATCTAATTTATATTGA
TGACCTACGCTTTTTATAAATAATTGTTAAAGTGATTAATATCAACTCACATATTTTGATTTAATACATT
CTTAATTTAAATGCAACATCTTAGAATTACCGCACCTAAAAATAATGTTTTGTTCATAACTTTTACGTTT
TAACTTCGTTCCCGTTGCATTAGCTTCGTAATATTATTACCTACGCTTTTGTAGCATTAATTTATCATGT
AACATGTTTTCAAAATTAATGAAGTACTTGATTAACTTCTCTAATTACAGTGAAAACAATATTTTAATCT
AGTATATGGCTATAATTTGACTAAGATATGATGTCTAACTAATTTATAACTTATAATAAGGTCCAATTAA
GTTATTTATTTGTAATATCTTTATCACATGAATTATAGTCAACATAGAACATGGTTTTATTATTTAATCA
CCTAAACTTTTAGAGAATCATATCTTTATAACCGTAGCTCTGAATTTAGTGGTTCTCGAACCCACGATCT
CGTAGCATCGCATAGATTATTATTATGCAGTTTGTGCTTATGTTTAGTGTGATGTTAAATTTGCCTATAT
CATGTTTGTTTGTATTGCTACGAATAGCAGTGAGGTCACGAGAATCTGAAGATCATCCTGGTACCTGGAA
TATCGAGTCCCAGGCAAGTTATGCCCTTGATCACTTCTTCTTACCCAATCATATTCTTATTAATCATAAT
GATCTGCATAGGTTAATTTTGATGGGACCCAATAGCTTACCCTAGTTTGACTATCTTTATACCTTGTTTA
CCACTGAATTTTTGGGCAGTACCTGCTATTGCTATATGTGGTTTTGGGTATGGAGATACACATTATTCAT
AATCATACTTTTATTATCAGTTTGTTATTTACTGTTCATGATAAGATTATTATGTTAACTGGAACATGGA
GTGACCACCCGGAAAAACAGTGCTACCACAAGGGTAGTATGGGACGCCCTTGGCTGACTAATTAGGAAAG
CTATTGGAGGACTACCTTACCCGAAAGGGGCAAGGGCAGTAGGGGAGTGGTCAGTGTAGGGAGGCCCTTG
GGTTGATTTTGCTGCGATGGCGGTCAGGCGAGGGGTCCCTGTATTGGAGCGTCCTAGAAACTATAGCGGG
TTTTTCTGAAGCTAGTGGATCTTTGTAAAGTCCTCGTAGTGCTACCCTGCCTCGCTTCCTTGGTAGAGGT
GTATGGGGTCCGATCAACCCCGTGGCAAATGGGTAACACAACTTGTGGGTAAAGATGTGCAACCTCTGCA
GAGTGTAAAACTGGTATATCAGCCGTGCTCACGGTCATGAGCAGCTTTGACCCTCACATGATTAATTTAT
GGAACTAAATTCAATTTGTCATATGCATTGCATTGCGGGTGTTGTTATCACTTTTGTTCTACTACTTAAT
TAGGTTGGTATTTACTTATACTTAGTAACTGCTAATAAAATTTTGACCAACTTTAAAAGCAATGCTCAGC
TCTAACCATCCTCTTTGGTAAGCCTTACACTTCACATGAGCTCACACCTTTAGCGAGTTCATGCACATTA
TTCCCCACGAACTTGTGGAGCGATGAACGTATGTGAGCTCACTCTTGCTGTCTCACACCCCCACAGGTCA
AGAACAGGTGTCGCAGGATGAGGCGCATGGAGGATACTGTGACGAGTTCATGAGAGGTCTAGGCCGTCGT
TCCCCAGCTAACTTTGGGTTGCTGGATCGTTGTCTCCTTATGATGTAATTATTTATTTATTTTGTACAGA
ACTCCTATTATATAGTAAAGATGTGACATTCGTTTTTG
>transcript:Zm00001d000869_T001_9.ids
AGTGATTCCAGTTCCTATGGTTTCATTTTAATGTGTAGATTTTTACTGTATATTTCATTCATCTGTTTGG
TGTGATGTTGATTTTGGCTATACTATGTATGTATTGTGTTGATGCGAGTAGACGAGCAAGCCACTGTGGA
AACTGAGGTTCAACAAGTAGAGATAGCTGAGCAGGAGCTCATTGAAGGCAAGTTGTGCCCTTGATCACTT
ACTTTCCCAGCCATGTTCTTATTAATTTTAATGATCTGCATAGGATAATTTTGATGGGAGCCTTTATGTT
ACCCCAGTTTTGATTACCTCTATACCTTGTTCACCCCTGAAATATTTTTGGGTAGTACTTGCTATTGCTT
TATGTGGATTGGGTATGGAGATACACTATTCATGATTATTCTGTTATTAACTTGTTATTATTATTGTTCA
TGTTAAGATCATTAAATTAATGGGAACATGGAGCGACCACCCGGGAAAACAGTGCTACCACAAGGGTATA
ATGGGACGCCCTTGGCTGACTAATTAGGAAAGCTAGTGGAAGACTACCTTACCCGAAAGGGGCAAGGGCA
GTAGGGGAGAGGTCAGTGCGGGGAGGTCCCTGGTTGATTTTGCTGCGATGGCTGTCAGCCAGGAACCCTG
TACTGGATCTTCCTATAAACTGTAGCGGGTTTTCGGAAGCTAGTGGAACTTTGTAAAGGCCTCGTAGTGG
ATCCCTAGCCATTCACCTCGGTAGTGTCTAAGGGCCTTGCAAACCCAGGCAACATGGGATACATGACTTG
TGGGTAAAGATGCGCAACCTCTGCAGAGTGTAAAACTAGTATACTAGCCGTGCTCACGGTCAAGAGCGGC
TCGGACCCTCACATGATTAATTATGGAACTTAAATTCAATTTGACATTTGCATCGCATTTGGGATTATTT
TACTATTACTGTTCTTTATTATTATTAAGGTTTGGTATTTACTTACACTTAGTAATTGCTAATAAAATTT
TGACCAACTTATAAAAGCAATGCTCAGCCTCAGCCTCTATTTCATTGATCAGCCTTACACTACATGAACT
CCCACCTTTGGTGAGTTCATGCCACATTATTCCCCACGACTTGTTGAGCTATGAACGTATGTGAGCTCAC
TCTTGCTGTCTCACACCCCCCCCCCCACAGGAGAAGAACAGATGGTTCAGGAGGAGCCACAAGGCGAGGA
GTTTGATCTGATCTAGGTGGCGTTTCTCAGTCGACATCGGCGCCAACGATCCTTAGTTCGTTTTACATTT
ATTTTGTAATAAGTCTTCCGCTATGTAATAAATACTCTGATGTTTTGTGACATTTATCTCTATACACTCT
GTTATTATATATGTTGTCTTCTTTGGC
>transcript:Zm00001d000875_T001_9.ids
GTGTACTTTTGCAAGTCTTACCCGTCAAAATAAAAGACTCTCAATGATATGCCGGCTTGAGGGGGGTCAA
GGTAAGGCTTAATCAATAATCAAGACTCTGTTTGCAAAATTGCTTACTAATAGTGGATCCTCAAAAATCC
AGTTTTATTAGCAAGTTAAGTTATTACCTGAATCTAGAGTTCTTTCTACCCTAGTTCAAGCACTTGGCCT
ATACTAGCCATTTTCTTATCAACCCTTCTTATTTACTGGAATGCTACGTGTAAGTCAGTGACCAATTCTT
CATGTCCGAGAAGTAACGGCGATTCGAATTGATTAATACTTAGTTGAGGATCTCCAATCACACGACATAT
GTAGCACTTAACCCTTGCATATGTCAACTCGCCACCGGGGTTCTTAAGACCAGATCAGGTTCATGCCAAC
GGAGAGCACAGATACACCACCGTCCAGCCTCTTGCCACGGAGGGTACACGCTACTCTCGCCATCTCTCCA
CTCCCATTGCATGTTATCTTATTCTGGTATTAGTCTACCCGAGGCAAAGCTTACCCATGATGAGGCATGT
GACCAGTTAAAGGGTCCTCGGTCAGCAGGCCTACATCGACAAGGTCCTTAATCGACTAAGACGGAGACAC
TACACCGAGACTCTCTTCTCGTGCAAGTCACGCGCCCGGTCTCAGCTTTATCATTTTAACCCAAAGTTTG
GTACCTGACAGAGGTACATCTTTTTCGATGTTGAACCCATCACGGCCATGATGGATCCACCATCTAGTTT
TATTTTTGAAAACATCCCATCCCACTGGAAGCATCATCTTTTGTCAAAACAAAACATTTTGTTTTTCTAG
AGCAATACCAAGCATAAGAAAAACCTTTTTATAAAACAGGTGATCAAGGAAAGGTAATCAATCTTCCAAG
GAAGGAAATGCATCAATTGTTTAGCACACAACTCCTATCACCTAATGCATCAAGCAAGTGAGAAAGATTT
TAAAATAGCAAGGAGATGGCAAATGCACCGGGGCTTGCCTTGTGTTATAGGAGAGTCAGGCTCTGCTCCA
CAAATATCAAAATAAAAGCAGTTCCCAGCAGGTGGGTCTTAAGGTGGTGGTGTATCTCTTTCTTCTTCAA
CTTCTACTTCTTCTTCGTTTTCTATGTATAACCATATATAATCATGAATGCTCATGTAATGCTTATGAAA
ATGCAAAGATGAATAAAAGTACATTATCTTAGGTCTTGAATACAATTTTCCTTCACGGAACTCCAAGAAA
CTAGGGTTTTTGGAGTCAGAACTGGGGTTCATAGGGCAGGCATCACTAGGAGATTAGGGTTTTGAGGTTT
AAGTACCAAACATTGTGAAAATCATGCCAAACTTTATCCAAGGTTTCTAAGTATCATTTTAAGCTTATCT
AAAAAGTTTAGTGATTTTTGGAGTTATTAATCAGTTTCTAAAATTCCATGAATATAAGTTTTGGCTATTT
TAAATACCCCATAATTCTTTATTTGGACTAAAAATCATAAAACTAATTTTATTAAATACTATAGGAATTT
AGGAATATAACAAATTGGTATGGTATTTTTAGCATTTTCCTACAATATTCTATGAATTCTCTTATACCAG
AAGAAAAAGAAAAAGAGTCAATAGTATTGGGCTGAATCTGGCCCGAGCCAGCCCAGCCTAGGCAGAACGC
GCCCGCGTGACAGTTTTGCACCGGGGTCCTAAGGGGTTTGAATAACTAGTGAAGAACCCTGTGCACTATT
TGATTGGGTCACTGACAAATGCAAATAAGCCCTCGAACTTCTATTTCTTCATAGCCCACGGTCCTCGACG
GCGAACGGCGCCCGGCCGATCTCCGTGAACCTGTACCAGCCAATACACGCAATGACCGGTGCTCTAACTC
GGCTGACACTTAATTCAGCACCTAATAATCGTTTCCCCTCGCTCAATTGCACAATCCGAGCTCTTAATCA
CACTGTCCACGGTGACAGCGCGAACTATGAATGAACAGAGATGTTCCCGATGATCTAGCGCAGTCTAGCT
TAATTGAACTGGTTGAGGAGCATCAGGAGAGCATAAGGGCACTGAAACGGGAGAGCAGAGAGCATGAACA
AACCTGAAACATGCTAGGCATGGCGAGGTCACTTCGCGCGGTGTTTCGGACTAATTTGGGGGAAATCCCA
AATTGGGGTTCTCTGGTGAGTAATTGGAGGCACGAGTGGGTGGATTGGATACTTGAATACCTAGCGGAGC
TGAGGGTGTGCTCAATTTATAGGATCCATGAGCGGTGGTGACTAATTCAGGGAAAGACGCGCGGCGGCCG
GAGAGAAGGGGTGCTCTGGCGCAAGCAATTGGTGGCTTTTACCGTGGCGAGCTCACCGGCGAACACCGAA
TATGCATAATGCAAGCTACTGCGACATGGTGAAACACCAAAGCACGTAGCGCAAAGTCGCGAGGTGGCTA
ACGCCGGTGAGTTTAACCGAAGCGGCCGTGACTCAGGCGGGTATGGCGGCCGGAGTAGAATAGTGGCCGA
AGTTCATCCACGGTGCGATATTTCTTACCCTTCTGCGTTATCCAACTGCGCTAGGCACGAATCACCGCGG
CGGGCGCGAATCCGAGCGCACAGCTCGTCGACGGTGAAGTTTAGTGGATTGGGATATTTCAGTGCACTGT
ACCATTGGATCCTTATTCAGTCAGCCTGACAGAGTAACTTGCAGGGAGATTTGCTCGCAATTTCATGTAG
TGACTCGACCTGCTCTCTGTGTCAAAGTTGTAGCCCTATGATCCAGCTACAAATCGACTATAGCAACTAT
CCCCAATCGAGCAATAGATCCCACTCTAATTCAACCCAAAAGTCTGGCCAATGTCACTGGTGACCAAAAT
TCAGTCATCAGATTGACTGACAGCCCAACTTTGAGCTTATTTTTCTCCAAACTTTGTATGTGATCAAAGC
TTAGTTACTTAAGCAAAGTTGTTCTCCTATAGTAGCTCTAGACTTTTGATGTGTTGACCCTAGGCAAATT
CTTTGTATTTTTAGAACTACAGAGCTCCAAAGTCAGCCCTGTTCACTGGTTTTCAGACTTAGGCACATGA
GAGGAATAGAGTGCCTTTTTGAAATAAGCCCAATTCTCATCCTTTGACTTGGAAATCCTCAAATGTGTGA
AACATATGATTTGAGGTACCCTAATACCTTTGTTTTTGCACTTGGATCCAAAAGTGTGCCAAATTTACAT
ATAATCCCTAGGGTTTCAACTCAGGGTTTTCTAGGGGTCTTTTTAGGGTTTTTGACACTTTTAGGGTTTG
GATGCCACACAAGTCCATTAATGGTGATATCCTATGGCCATTTCTAATGAGTTTTGAAGTTTTCTCTCAT
TTAGGCTTTATTGACACTCCTAAGCCTAGTTTAGGGTTAAGTACTTTACCCTAGGATTTCACCCATGACT
AGTCACATCAATACAACTTGTTTGAAATTTT
>transcript:Zm00001d000877_T001_9.ids
CCGAGCAGGGCGCGGCCAGGGAGATGGGCGCCGAGTAGCCGAGCTGGAGATTGAGCACAGGAAAATGAGT
GGCCGAGCAGGGAGCCGCCGCGGTGGCCATGGGGAGCAGCGAACTCGGATAGGCAGGGGAGAGCGCGGTC
GAGCATGGGGCTTGGGCGCCGGCAGAGAGGAGCGAGCAGAGGGCAGGGCGCGGTGGAGAGCTGAGCACCA
GAGAGAGAGAGAGAGAGAGCAGCGCCGCCAATGGATGAGGGAGATAGCCGTGCAAGGAGGGGAGGAGAAG
CAGAAGCCGAGCTGAGAGCAGGGAGGGGCGCGCCATGAGGATCTCAGCGCGGCTGGGAGGAGCGTGAGGA
AGCTGCGCGGTTGGCTGAAGAAGAAGGCCGCGCGTAAGGGATAAGGAAGAGAGACGGCGGCTGAAAAAAA
AATCAGCAAGAGAGAG
>transcript:Zm00001d000888_T001_9.ids
GAGATGGTGGGAGTAGCGTGTGCCCTCCTGGCTAGAGGCTGGATGGAGGACTACTGTGCTCCCGGGTAGC
GCGGACCGGTTCACGTTGTGGAGGATCTGTGGGAACGGTTGACATATGCAAGGGTTAAGTGCTACATATG
TCGTGTGGTTAGAGATCCTTAGCTGAGTAAATCGATTCGGATCGCCGTTATATCCCCGGAGAGTGGAGAC
TTGATCACTGACCTGCAACCTAAGTCAGGATATGAACCTCATGAATAAAAATGATGTTGTATTGATGAGA
TGGTGAAATTAGATCAGATGCAAACAGAGTCTATTAATACTTAATTCGGCGTTAAAATGTTGAAAGTAAG
GACTCACTTTAGTAAGCTATTTCTGCAAAAGTATCTAAGTTGATTTTTGCTAAAGCCTCTTCTTGATTCC
TATTTATCCAGCATACCCTTGAGAGTCTTTTCCTTAGTCGGGTAAGACTTGCTGAGTAATTCCATACTCA
GGGTTTTATTCCCTGTTGTTTTTCAGGTTCTAACCTTGTGCTGCTGTAATGGTGTTAAGTGCCGGTGGGC
TCGGCCTTCTTATAAGTCTAAGTAACCCTTCTATACTTCTTATTGAGGATGGTCGTTTGAGCTAGCATAT
ATTTCAAACATATACTTTTGTAATCACTCCGATAAAATAATGTAAAATTTTTGTAACTTG
>transcript:Zm00001d000892_T001_9.ids
GTTGTGCAGCAAACGTTATACGGCTCCTCTTCCACCTCCGTGAGAATCACCGACCGATAGCACCGTGTGC
GGGAGAGCTATGAGGAAAACGTGAAGGGAGGCTCGCCATTGGTGATTCGTGGCCCTTGGGGAAACCTGGT
CGTGATTGTGGCCTAGGGGAAGACCACGGAGCACGCCGGGCGCATACGCGAGGAAATCAAGGGCTGATCA
CCCATGCTGCGGGGCGGATTACTCACCGGTGAACAATCCACGTCGCTTGGCCGCCAATCCTCGTCGGTAG
GGCGCATCACTTCAAAATCGGAGACAAGCAAGCTACTGAGGACCCAGGTGTTTAGTAGGAGGAAAAATTA
TTGGGCAGGAGCTCGTTGAAGGTGAAGAGCAGGTGGTCCAAGAGGAGCCCTACAATGAGGAATATGAGCT
TATCTAGGTGGCGTCTCCCTGTCACCTTGATGGCGCCAATGAATAATATTTAGTTCATTTTATTGTTATC
ATTTATTTTTGTAAGACTTTCGCTATGTAATAATGATAGTTGTGACATTTATTGTGACGAAACCTCCCAA
GGTATTAGGCCCACCTACATTTGTCCTTGTCCAAGGGACCTTGGACAACCCTGTAGATGCACAAAATCAC
TTGACAAGTTCGGTAACTGTATCCTCATCATTACGC
>transcript:Zm00001d000893_T001_9.ids
TGTGTTTTAGTAGCCACAAAGCCTAGATGTGGTTTAAACTGGTTGCATGTTAGTCATGCTAATTGTAGAA
TAAATCTTTGATTTTCTTGATCCATTGATTATGTATTAATACGTTGAGGATTAGATGGTTCTCTCCCCGA
TGCATGCTTGTGGAGCCATTGTTGGACCACCTATCTATTGGTTTGAATGAAGAAAGTGCCTAGCCTAGAG
TTGGTTGTGTGTGGTTAGTCACCTATTCCTAAATGATGTGGTTTTTACATCAGCTTGAGATGTTTGTCAA
ATGTGTGAAGGATTACGGGGTTATTATTGACCTTGTATGTCTGGTACTTTGAGTGCATCGTATGATAGAA
TGAAATGTAAGTTTATGAACTACAGTAGATGAAGACTTATATTATGTGTAGGTTAACCTTACTAGTTTGG
ATATTTTTCTTAGTTGAGTTGTTGGATGAAGTATAGTGACATTGGTTAACCAAGTATTGTGTTGTTGTGC
TGTCAGTGCTCTTTGTGGAGCTTTTGGCATTTCTTTGATGAAATGTGCCGTGCAGAATGTTATTGGCTTC
TTGTTGGCTTTATTGCTCCATTAGTTCTGTAGATTTTCTCCCTTTTGTGGGGTGCAAAGAATGTTAGATT
ACATGATTATCTTTTCATGATGGCAAGAATAAGGTTTAGGAAGATTAGGAGTTTTGTTTCAATAGAACTA
CTTGTTTCGTGGTGCTTTGAGGTGAGGTGTTTGATCTTCTTATACATTCGTCGGGTGTGGATGTTTCACC
ATTTAATTAAAATTAATTGTTGAAGTTGGTAAGGGTTGTGCTTAGTGCATATTACCCCTTCATAAAAGAG
TGTTGTCTTAAGACATTGATGTTGATGTATAGTTGCATCCAAATTCGATGGTGTGAAATTGTAGTGTTGA
TTGCATCTATGACTTGCTTTGAGCTTCATTGCATGTTATTTCATGCTTGATGTCAGGTTGTGTAGTTTCC
TTAGACAATTAGTCCAAGGTAGAAGTTCTTGTGTTAATTAAGACCAATAATGGACCCATGTTTCGAATGG
TGGTGCTATATGGGGTACCTTGGGTGTTTTGCTTGGAGTGGTCGAATTCGAGGACGAATTCTTTTTAAGG
GGGGTAGAGTGTAATATC
>transcript:Zm00001d000911_T001_9.ids
CCACTACATATGGGCTGAACTCAGAGCTGTCTGCCTTTGATCAGTTGCACTAGGGCTTGGTTGTGTGAAG
TCTCTCCCCTGCCCTTGAGCTCTAACTCGTGGCCACCGTATGAGTGAAGTGGTAGTGTTCAGCCTGAGTA
ACCTCCCTCCCCAAACCTGATTTGCTCTTGTGTTGTGTGCCATCTACTCGGCTTGGTGTTCATCACAGCC
GATTCCCCCCCCCCCCCCCCCCCCCCCCCGCCGCCCGCCGTCG
>transcript:Zm00001d000914_T001_9.ids
GTGGCGCATGGGGACGAGTAGCAGCAATGGCGCTGCTTGCCTTCGACTTTCCTCGCGTCATCTCGTGCTT
CCCAATCCCTATAGATAGAACTGGATTGATCCCCATGGACCCATGGTTCTCTCAGACGCCACTGCGCCTG
TTCGACGACGCGAAGCCAGAAGGCCTCGTGGTCGGGGAGGCTGACGCAGAGAGGGACGATGGGAACGGGG
GTACCCGCCTACAACGGCGCTCGGGGCATAATAGTTGGTCAGGCGTGATCATAGGGGCGCACTAGAGGCG
CGTGCATCGGTCCGTGGGGCCGAAGACGGTCGGTGCGGCGGCGATTGCTCGCCGGGATCCGCAAGAACCG
CCGTCCGATCATCCTGCGTTGTCAGCACTCTTCCCATCAGCGCCTTCGGTAAATTTTCCCTTCACTTGTT
GTGTTTCCATCTTTGCTGCGAGTAGGAGCTTTCGGAATTGGGAGACTTGTAGGTTGTGCGCGAATTGACT
ACATCACCGGTGTAGCGCCGCCGTGCGGGTGAACAGGGGTGCTGCCGCGCCAGCGTTAGGATTGGTGGAG
AGGGAAGAAGGGCCGCTGGCCGTTAGATTGGAGATTGACAGCTAGGTTCGATCTGGAGAAAATAGCTATG
GGTCGTTGATCCTGGTGCCTACGGTGGAGATTAGATCTAAGACCGTGATGAATCCGAGCCATCGAGATGA
GATCGGAGGAGTGATAATAGATCGGGCTATAATAAAATCTAGACCGTTGCTTTCAGATCCAGTGGAATAG
ATTGTGTACCGTTTCGGTTTGAGATGAGTCTAATCCGGGACGTCTGATATAGATCGGACGGTTGATGCCA
CCCGATACCCCTTCGGCGTGGCAATTTTGCTTATGATCCCTTTGGTTTTTACAGAATAAACCCTTCGTCC
TAGCGCTGGTAGTCTGAGTCTTAGGATAATTTGCGTGGAGACCCCTGCCCTTCCCAGAAATTGGCGCACA
GTCCAGGGAAATAGAAGATCAGAGAATTTGATTTATAAAATGAATTTATTATTTAAAAACAATTCAGAAT
CTTGTTGAATCCATAGAAAATTCATATTAAGTTCAAATGAGTCCATTCCAATTTCTATAATTCTATAATA
TTATTCTTTATCACATAGTACCTCTATTTTGACATGAAAGTCATATCAAAATTTATATCTTATTTAATCT
TGTACAAAACACATAAAATCATTAGAAAATTCATAACTTAAAATCTATGACTCTGATTTGATTCATTCAA
GTTGCGTTAGTCTCGAACAAATATTTATTATACAATAACAATAGTTATTATACCATGTCTTGTTCTTTTA
TAATTAGACTTATATTTAACTTATGTTGATTAGTCTGGTTAAATTGCTTATCATTACAATCTACTAGAAT
ATGACCTATGGTCAACTTATGACTTAGATTAAAGTTGAGAAAATTATTTATATAATAATCTCTCATATGA
TTTATATTAACCAATTTATAATATAGTTTAATATTTTAATCACACGGATCTTCTATAAAATCATTACTCC
TTAACCGTAACTCTGATTTTAGTGGTTCTTGTTCTCACGATCTCGTTACGGCGCGTAGATCATTATTATT
CAGTTTGTTCTTATGTTTGGTGTGATGTTGATTTTATCTAAACCATGTTTGTTTGTATTGCTACGACTAG
CGGGAGGTCACGAGGATCTGAAGAATCACCCTGGTACCTGGAATTTCAAGTGCCAGGCAAGTTGTGCCCT
TGATCCACTTTTGTTACCCAATAATATTCTTTATTATCATTATTCAATGCATAGGTTTAATTTTGATGGG
ACCTAATAGGTCACCCTAGTCTATTTATCCATTTTACCTTGTTTACCCCTGAATCATTTGGGTAGTTTTT
GCTATTGCTTTATATGGTTTTGGCATAATATTTCATTATATCCATGTTCCAATTATTTTGTTATTTTATT
TATGTTCATGTCAAGATCATTAATGTTAATTGGAACATGGAGCTTAACTTGAGAAACACGTGCCACCACA
AGGGTGGAATGGGATGCCCTTGGCCAACTAATTAGGAAAGCTAGTGGAAGACTACCTTACCCGAAAGGGG
CAAGGGCAGTAGGGGATTGCATGCAAGGAGGTTCTCGTGTTGATTTTGCTGCAATGGCGGTTAGACGGGG
GATTCTTGCAAGTGCTCTTCCCATAAACTGTAGTGGGTTTTCTGAAGCTAGTGGAACTTTGTAAAGGCCT
CGTAGTGGATCCCTAGCCATTCACCTCGGTAGTGTCTAAGTGCCTTGCAAACCCTGGCGACATGAGATAC
ACGACTTGTGGGTACAGGGTACAACCTCTGTAGAGTGTAAAACTGGTATACTAGCCGAGCTCACGGTCAC
GAGCAACTCTGGACTCTCGCATGATTAAATTATGAAACTTAAACTCAATTTGTCATATGCATTGCATGGG
ATTTATTATTAATTTTGTTCTATTATTATTTATTATGGTTTGGTATTTACTTGTATTTAGTAATTCCTAA
TAAAACTTTGACCAACTTTAAAAGCAATGCTCAGCTTTAAACCCCTATTGTTGATCAGCTCTACACTTCA
CATGAACTCCCACCTTTGTGAGTTCATGCCACATTATTCCCCACAACCTATTGAGCGATGAACATGTGTG
AGCTCACCCTTGCTGTCTCACACCCCCCATAGGAGAAGTACAGGTGGTTCAAGTGGAGCTACGTAACGAG
GAGTTCGATTCGATCTAGGTGGCGTCTCCCAGTTGACTTGCGCCAAGGACGATCCTTAGTTCGTTTTATA
TTTATAATTTATTTTGTAAGTCTCCCGCTATGTAATAAGTACTCTGATTATATTGTGACATTTATCTCTA
TACACTCTGTTATTATA
>transcript:Zm00001d000915_T001_9.ids
GTGGCGCATGGGGACGAGTAGCAGCAATGGCGCTGCTTGCCTTCGACTTTCCTCGCGTCATCTCGTGCTT
CCCAATCCCTATAGATAGAACTGGATTGATCCCCATGGACCCATGGTTCTCTCAGACGCCACTGCGCCTG
TTCGACGACGCGAAGCCAGAAGGCCTCGTGGTCGGGGAGGCTGACGCAGAGAGGGACGATGGGAACGGGG
GTACCCGCCTACAACGGCGCTCGGGGCATAATAGTTGGTCAGGCGTGATCATAGGGGCGCACTAGAGGCG
CGTGCATCGGTCCGTGGGGCCGAAGACGGTCGGTGCGGCGGCGATTGCTCGCCGGGATCCGCAAGAACCG
CCGTCCGATCATCCTGCGTTGTCAGCACTCTTCCCATCAGCGCCTTCGCGGGAGGTCACGAGGATCTGAA
GAATCACCCTGGTACCTGGAATTTCAAGTGCCAGGTGGTTCAAGTGGAGCTACGTAACGAGGAGTTCGAT
TCGATCTAGGTGGCGTCTCCCAGTTGACTTGCGCCAAGGACGATCCTTAGTTCGTTTTATATTTATAATT
TATTTTGTAAGTCTCCCGCTATGTAATAAGTACTCTGATTATATTGTGACATTTATCTCTATACACTCTG
TTATT
>transcript:Zm00001d000920_T001_9.ids
GTGCAGTCCTTGTGTACTGCTGGTATAACCCTCTCTGCATCCTAGGTTTGCCTGTCCCAGAACCCTTCTC
CCCATGGACTAGATACGCTCACTTCCCCATGGACTAGATACGCTCACTGACACACCCCTTTCCCTTGCTT
ACATATTCTGTAATTTGGGGCTAGTTATTTTGGAGCTCCTCACTGCCCTTAAATTCCAGCCAAGACTCTT
TGCATATGCGAGGTGTTCCTGATGTTCTTAAGTCTACACAGCTTCCTCCCTAGCCACCAAAATTTGGTCT
GTACAGAGGCTGGGCACACCATCAACTGTTGTTGTGGTGACCACTCCGGTCAGTTTGCCGCCTTGCCGTG
GCCGGAGCGATTCAAGAAGGGTCGTGCCGTCGTGATCTAGCACTGCGGACAGCCTCCACGCTGGCCGAGC
AACTCGCGCTTTCTCCAGCTGTTAGACAACAGCCGGTAATCAGGAGTGTTCTAGGTGTCTCTGTGGCTGG
AAGATGCTTCTAGTCTTGAAGGAGGATTAGTTAGGTTTAGGTGTGAGCTTTGGAAGGGTTCTACCTTCCT
AGTTTTGTATGTAAGTTATGCACTTTGAGTATATTAGGACTTGTAATAAATGTAACTCTTCCTATGTAAT
AACCTTCATTTTTAGAAATGATAAGAATATTTT
>transcript:Zm00001d000921_T001_9.ids
CTGGCCAGCTCAAGAACCACTGCATCTGCCCCCTATAATCAGTACCTTGGGCTGCCGTATTCAGTGAAGA
TTTCTTCCTTGCCCTCAAATTCTAGTCAAAGTTCACTGTTTGAGTGTGCAGTCCTTGTGTACTGCTGGTA
TAACCCTCTCTGCATCCTAGGTTTGCCTGTCCCAGAACCCTTCTCCCCATGGACTAGATACGCTCACTTC
CCCATGGACTAGATACGCTCACTGACACACCCCTTTCCCTTGCTTACATATTCTGTAATTTGGGGCTAGT
TATTTTGGAGCTCCTCACTGCCCTTAAATTCCAGCCAAGACTCTTTGCATATGCGAGGTGTTCCTGATGT
TCTTAAGTCTACACAGCTTCCTCCCTAGCCACCAAAATTTGGTCTGTACAGAGGCTGGGCACACCATCAA
CTGTTGTTGTGGTGACCACTCCGGTCAGTTTGCCGCCTTGCCGTGGCCGGAGCGATTCAAGAAGGGTCGT
GCCGTCGTGATCTAGCACTGCGGACAGCCTCCACGCTGGCCGAGCAACTCGCGCTTTCTCCAGCTGTTAG
ACAACAGCCGGTAT
>transcript:Zm00001d000923_T001_9.ids
TTTAGACACACACACAACAACGCGGAAACTGCACAGCGCCTCCAACAAAGTCTCCAAACAAATTCCCAGT
CCCATCCCCGGAACCGCTCGCTCTATCCCTCTCGTCAGCTCCACGATCTGCACGTCTACCAACTCGCTCA
CTCCCTCCCTCACCTCAACTCCACGATCTGCTCGTCCACCAGCTCGCAGAGGAAGATAAATGAGGGCGTT
TGACAACGGATCCGAGGGCGCAAAGGAAGGAGAAGCAATCGGGCCGAGTCCGTCACCGGAGATCAAGGAG
AAGACGATTATGTGGCGATTGTCGCTGGGTTGCTTCGTTGTGGCATCGAAGCTGACGGTGAGTCCACCGA
CGACAACAATGCGTTGTCATATTCTGCTCACTGCTTCTCCCCCCTCCAGTCTCTGATGCGCCTGATGACG
TGCCACCAGG
>transcript:Zm00001d000924_T001_9.ids
GGGCAAGGGCAGTAGGGGAGTGGTCAGTGTAGGGAGGTCCTTGGGTTGATTTTGCTGCGATGGCGGTCAG
GCAAGAACCCTGCACTGGAGCTTCCTATAAACTGTAGCGGGATTTCTGAAGCTAGTGGAACTTTGTAAAG
GCCTCGTAGTGTTACCCTGCCTCGCCTCCTCGGTAGAGGTGTATGGGATTGGCCATCTCTTGGCAGATGG
GTAACATGACTTGTGGGTAAAGATGCACAACCTCTGCAGAGTGTAAAACTGGTATACTAGCCGTGCTCAC
GGTCATGAGCGGCTCGGACCCTCACATGATTAATTTATGGAACTTAAACTTAACCTGTCATTTCATTGCA
TTTGGGATTATTTTATTATTATTAAGGTTTGGTATTTACTTAAACTTAGTAATTGCTAATAAAATTTTGA
CCAACTTATAAAAGCAATGCTCAGCCTCAGCCTTTATTTCATTGATCAGCCTTACACTTCATGAACTCCC
ACCTTTGGTGAGTTCATGCCACATTATTCCCCACAACTTGTTGAGCGATGAACGTATGTGAGCTCACTCT
TGCTGTCTCACACCCCCCCACAGGAGAAGAACAGGTGGTTCAGGAGGAGCCACAAGGCGAGGAGTATGAT
CTGATCTAGGTGGCGTTTCTCAGTCGACATTGGCGCCGACGATCCTTAGTTCGTTTTATATTTATCTTTA
TTTTGTAATAAGTCTTCCGCTATGTAATAAATACTCTGATGTTTTATGACATTTATCTCTATACACTCTG
TTAT
>transcript:Zm00001d000930_T001_9.ids
GGAAAACACCTCTACTGCATGTCAAACATGTCAGGGACACCTTGCCCCATGGTTAGTAGGTTAAAAGGCT
AAGTCCAGTGAAGCTTTCCTCCTTGCCTTAAGCCCTACCCACAGACCGTTGTAAAGTGTGTGGAGGCCTA
TGTTCCAACTGGTGAAAGCCTCTCCCTAGTCTCTAGCCTTGATCTGAACCAGAGCCGAGCACGCCAGCCC
TCTGCGTGGTGACCACGGCCACCAGCTCCTTCACCTCATAATGGCCAGAACATAGTCGCGCCACCGCAAA
TCATCGTCGTGTTTAGTTTCATAGTCGACCGGCCAACATACGACTTCCCCGAGCAGTTTCATGCACCCAC
CGAGA
>transcript:Zm00001d000935_T001_9.ids
AAAAGATTAAAGTTCATTTTTGCTGGAGCGGCAAGTAAATGAGTGCTATGCCTAACAGGTTAGAGTCTCA
ATTTCCCATGATCCCAACTTTTTAAATTTTTATTTGTGTGTGTGTCTCAGGACAGCCTCTAGTGACAATT
TTTAGTGGCCCTCTCCGTGGTGCAAGCTGCCGGCCCGCCTCTGGAAGCATTATGTCAGACATCCTTATCA
CATACACGCTCCTTAACCCTCATCACAAATGCCTAAAATCTGTGTATGAGGATTGGTGTACATAATCATG
TAACCATTGGGAATTATATCCAATTGCCCTAAAAAGCCATGTTCCCGAGATGAAGGGATTGAGAGACGGG
AACGTTGGTAGCAGATTCCTAATTTTTTTAGACATGGAACGAAGGGATATACCTTCTTAGTGCTTGTTCG
GTTAGCTCTCAATCCATATGGATTGAGTGGGATTGGGTGGGTTTAAATCCCAAGCACGTCAAAGTTCTTC
TAAATTTTTCCAATCCCATCCAATCCATGTATTATAGGATTAATCAAACAAGGCCTTATATGTATTCGAT
AACTAGAGCGTGAACCATAAAATTTTGGAAAAGTAATATGGTTTATTCGATAACTGGAGCGTGAACCAAA
AATTTTTGGAACAGTAATATGGAACGAGGTTTCAGAAACAACCAACTAGTAGATATTTCTGTACGAAAAA
AATGTTTGATAAAGCAATATGATTAACGATTTGTCAT
>transcript:Zm00001d000946_T001_9.ids
GTGACGTATTTTCTATCTAGTTAATTTGGATTTTATTCTTCCATATTGGACACTCACCATAATATGGATT
AAGTCAGCCCTTTAGACTTCATTGAACAACCGTGCATATTATCCATGTCATTCAAAATATATTGTGCATA
AGGGCTCAAGGGAAATTTAGTCCATATTATGATGTTTCTCTATTTTAGCAACATGCTTGTCTTCCACAAA
TAAAAGGGTTGCTAAATAAGAAACTAGTGCTTGTGCTACTAATTCCATCTCTTGTGTTGAGTTTATCCAT
AGAAAATCTATGTTAAGAGATGGTGCTTGTTTTAAATTGGATAAATCACAAGCTTAAAGGATATTATTCA
ACTAAAGTAAGATGAAGTTGATAAGAGGCCAAGGTATGAAAACTTCCTCTCCTTCAGTTGTTTTAGTATT
CTATCCTTAGTGGGATGTACCATAGTATAGGTTAATTTCCTTGCAATATAAAATGTTCAATAGTGCATAT
AACTTTGAGATCAACTATATGTGTGCACTAATTTAAAGGAATTTAATCTATCCTTTTGGGTTTCAAGAAT
GATGATTCATTCTCCATCCACATATAAGGATTATCATTTGTGAAACCCTCCCTTGTGTTTCTAATGCTCT
CTTTTCTAAGTGTTTAAATAAGGTCCTTCCAAGTGATTTCAAGATGGATTCAAAATCCACGGATATAAGA
GTCTTGGTTGTTTCAATCATTGAGTTTCAATGGGTCTCATATCAAGTTTGATTAAACCAAGACAAGATCA
ATGAAGTTCAAGATCGCCTGGTTGGATGAAATCATAAAGAGAAAAGAAATCACAGTGATTCAAGAAGGGA
GTTACACTTTTTGTCAACCTAATAATGAAGATGTAGTGACATATTTATATGATATCCTTCATTATGAGGT
TTAAGGTTCATATTAGCATGCTTTACCCTCCAAGATTTCAATTGATATACTTTTAGTTCTTAAACTTTTA
ATTGGTTTAATTTTCATCATCTATGTAAAGCATGTTATGTTAAACCAAGATATAGTGCAAACATCTCCTT
TAACCTCGTATTGTTAATGTGCATAAGTGTACTTTGTGTACTCTCGCATGCACAAATTAAGGGAGAGTTT
AGCCTATATCTTGTGAGACTAATGAATTCTTTCAAGTTCATGTTGTGTAGTCTCACACCTTGGAGAACAT
CAAATGAGGATGAATGGTTCCATAGAAATGAAGAATTTCTCTTAATTGTTTGAAGAGGATAAGTTTCTCT
TTGAAATGTCAAGCCCATCGAAAGCTAAGATGGAAATTCATGATTATAATGGAGACCATGTGGCGTAGAA
CAAAGGTGTGTCACTCCATGAACTATTGTATTACAATTGTGTATCTAGGCTCTTACATGCTAGTGTGTGC
ATGTATATGCAATATCTTAAGTCACATCATAAGGTTGCACTTGTGGTGACGATTAAAGAATCTCTTGTGG
TGATGTCATAAGTTAGTTTTAAGTCATCTTAGTGAGGTATGAGTCAAACATACTAACTTCTCAAGAATCT
TGGCTTAAAATATTGCATATCATGTCTATTAGTATACCTTTTGATTATGAGTAATACCTTCAATTGGTGC
AATTTCATATTTTCATACTTTATTTGTACCAAGGTTCAAATTGTAGAACTTAATCCCCTGGCCTCACAAG
TCCAAGTGCAAAAGCTAAACAAGTATTCATCACTTGTATGCACACATATAGGGGGAGAATGGTCTATAAT
TTGAATCTTTGAGACTAACTTCACTTTCAAGTCTATTATGTGTGTAGTCTCAAATTAGAAAGGAACCTTC
GGGCAAAGACAATCGCTTCCACTATAAATTTGATGGGTATCAAAGATTCTTTGCTCCAATAAATGTATCT
TCTATACATTTCATAAGAGAATGAGTTTCTCTTGTATATGCTACACCAACTTTATCTAAAATTGGTAAAT
ATGTATCACATCTTTTTGGATTACAAATATCTGAAGTAGCATAGCTTATAGATTCTCCTGTCTAGAACTT
AATTGATTAAATAGTGCACATGTTTCTTATGTTGCATGATTATGTTCAATTGATACTCCTTTTATGCCAA
TGGTACTTTAAGTTGCAAATAAGTACTCTCAATAGATATCAATTGAATTCATATATATGTGTGCACTAAA
CTTGAGGAGAACATTGTGTAATATGCTATTAGTGATCTGCTTATCTATCAAATTGTATCAATTGGTGTTT
TTCAATTGATATTTCGTACATGGTCACTAGTTGTATAATCCATACTTGTGCAATTTTCATGTTGCCTCTT
GTTGTGATAAGAAAATGCTAAGTGACATCTAGACTCCAGGTATCAAGATTTATCTTTCAGTTAGTATGAC
AATCTTCATTTGATATCTTGGACCTATGTCACAATTATGCCAACAAGAGCTTGCAAATGAATTCTAAATC
CAACACAAGTCTGGAAACCCCTTGAAAAGGTAAAACGCAAAGGTACATCACTTATGACACTTATCCATTA
TCTTTGTGCCATCTAAGGATCCCTTTCATGATAGTGTGTTCACATCTCGCTTAATCATAATTTATATCCT
TTATATTCTTTGTATCTTTTTTGGAGATTTATGACAAAGGGGGAGAAATTGTGCATTAAAGCTTACCTTT
AGTCTTATGTAACTAAGTGTTAGAAGACTTTTAAAAAGGGGAGAAATAATTAACAAAAAAGGGAAGTCAT
AAGAAAAACATAAGATGAAGAAAGTTGATAAGTGCATTCCATGTCATGAGCATCACGTTTATTTTATGAC
ACACTGCATCCTATGAATAGTATGATATAAGTTGTCTCTACTTTGACCTAAATATGTGCTTTTGTCATTT
GAGTACAAAAGTGTTATTTTTTAAAATGCACATATTTAGGGGGAGGAAACTATATCATAGGATTCAAAAT
CTTATTTATCAAATCTTATGTAATCTTTAAATGTGTTGTCATCAATCACCAAAAAGGGGGAGATTGAAAG
TGCATTCATCCCTTTTGTGAGTTTTGGTGATTTGAATAACAACACATTTAAAGGTCTAACGAGTTTGCTA
AGTGTTGAACAGGAAATTCAGTATGATGAACATACTTGAATAGTGTATAATGATCAGTGAACAAAGGTTC
AACACGAGGTTATATAACCAATGAGACAATGCAAATGGATATAATATGATCTCTATATTGGTTTGAATAT
ATGGACAAGACCTGAGAAATCACTACATACATATGACCAGAATAGAGGACAAAGTGATTTAGAGGATTGG
TCAAGCCAAAGAGAATAAGATATGAGGAATCGTGAATTGGCTTGACCATATTACTGTCAGTCCATATATG
CTTCTATGAGAATCAAACTAGAGCTTGATTGATCTTGACAATTATATCTAGAAGACATTCAAGCAAGGTT
CACAATATTGAAGAAATGATTCTCTCAATGGATGCTCAATTTGATGTGACTCAAGAATGGCTTGATAGGG
TGAAGATAGCAAGGAAAGGGCTTCGAGGAACTAAGCGAAGGTGAAGGTCAAGCGACGGCTTGTAGACCGA
GGTACCATGGCTAAGGTGAAGAAGAGAGTACTTGCACTAAGTCGATGAACTAATCAGCTATGAAGAGTTA
TAACATGTTGATGCATCAGTAAGGTGACTTGAAGCCATGATTTGAACTCATATAAGGTGATATGGTACAA
GTCACTGGGTTTGATTTGAGTTTGCTTCAAAAGGTGAGACAAAGATGTTTGTGATCCTTATGAAGCAATT
CCATGGAGAAATCACACATGAGACACCAATGACTCAAGGAGTTTACTTCATTATATTTTATTTAACTTGA
GTATAGAAATCGTCGTACTATAAAGGGGGATCCAAAAAGAAGGTTGGTGTTTGTCAAAGCTCAAACCTCT
CTATTCAAAAGCTATTTTTGAAAAGCAAAAATCTCTTTAACGTTCTATGGTTGACCGTGGTTAGGGTTGA
GAAACCTAGAGTGTTCTTGCTGAAAAGCAGCTGAACTTCTTCAACTGCAGCTGAGCTTTCCAGCTGAACT
TGACTTCAGCTGAGTTGAGCTTCTTCAGCTGCAGCTGAGCTTTTCAGCTGAGCTGAACTTTAGCTGAGTT
GAGCTTTCTCAACTTCAGCTGAACTCAACTTCAGCTGTGAACCTCTTTGACCATACACCAGCTGAACTTG
CCTCCGGGCAGTTGAGCTGGGGTTTTCTCTCCTAAACTCACTGGTCAAGACCGGTTGAACTGGTCCTGAG
GGGCAGTTCAGCTGGTCTCTGACCCCTCTGACCTCTGATCTGCAGTCTGCCAGTCAGACTGGCAAACAGG
TCGCCAGGAGCTGTCAGGGGCGGTTCAACCGCCCCCCTGGGCGGTTCAACCGGTTTTGGTCAACTTTGAC
CAGTCTGTGGTCAGTCTGCGCGTCAGTCTGCCGGTCAGACTGGCAGACAGGCTGCCAGGCCTGCCAGGGG
CGGTTCATCCGCCCTAGGGGGCGGTTCAACCGGTCTCAGGCAGAAAAATCTGCCCAACGGCTAGTTTTGA
GCTCCACCTATATATACTACCTCCTACCTCTCTCCCCACAGCAGTGAGCACGATTTGAACTCCATTTCTA
ACCCAAGAAACACCTCCCTCTCCCTCACACACATCTCTTGCCTCTCCCATTTCAAATCTTTGGAGAGGAA
TCTTTGAGTGAGCTTGAGAGCTGCAGTTTTTGTGCTCCATCTCTAAATCTCTCTTGCTCTTCTTCATTCG
AGCTTTGGTACTACATCGAGTTCTTTGTGGATTCATTACTCTTGGAGCTTCTAGCTCCTAGACGACTAGG
TGTCTCTTGTGAGTCTCCAAATCTTGTGGAAGACCACAAGAAAGTTTGTATTACCCGCTCGTTT
>transcript:Zm00001d000957_T001_9.ids
AAGAACACATATGAGCTCTATGTTCATGTTGCCATAAGCATCAAAGAGGGAAAGTGTAACACCCCGTCCA
CTCGTGGATCAACGGTACTTAATCCCGACAACCCTCTACGATCATAGACCATCCACATAGACCAACACGA
GTCTTTTGTGCGCACTTTGTCCTCACTCATGTGCACCCGAGAAGACTTCCCGGTCAGCCATCCATCCCGA
CATTGCTCTAGTTGAAGCACTCTTAACCTAGAGGTTCTTTCAATATAGGCTTCCGAAAAAGAAGAAGGAC
CTTCTCGATATGAGTATTATATCATTTCTATTAAGCCTTGAGCTAATATATCACAATCATCCTGAAACCA
AGATATTACAATCCCCCCTTAGAATACTAACGTCCTTGTCGATAACCCCAAGCCAGGAACCTTCCTCCCT
TTGACACGTCTATGTCTTTAGTGACGTCATATGCCATTTATGACCACTTTGGGCCCACATGCGTCGTACG
TCTTATACCTGAACCCCTAGCCCACACACGCCTGTGAAACCGCAAGGGTCAGCTCTGATGCCATCTGTAA
CACCCGTCCACTCCTTGACCGATGATACTTACTCCTAACAGCCCTATAGGATCATAGACCATCCCTACAG
ACCAACACAAGTCTTTTTTGGGCACTTTATTTGTCCTCACTCATGTGCACACAAGAAGACTTCCCGGTCG
TTCACCCATCCTGAGATTGCTTTGGCTAAGCACACTTAAACTAGATGTTCTTTTGAGACATACTTCCAAA
AAAGAAGATACACCTTGTTGGTATAAGTATTATATCAATCCTATTAAGTCTTAGGCTAGGATAACACAAT
CCTCCCGAGCCAAGATATCACAGGAGGTGTTATCCAATTTTTTAAATAATTTATTGAAAATTTCACTCAT
TTAAGTGCGAAATGGTTGCAAGTTCATCATCTCATATAATAGAGTTGAAATAGTTATTTCTTTGTATAAT
TTTATTGAATTTTGTGGTCGATTGTACAATTTAGGTAAAAATTAGTAAGTTCATCATCTCATATGTGTTG
TAATATGTATGATGATAATAGAAATTAGGAGCAAATCGGATTGGAGCTCTGTTCATTGGCTACATAAGCT
TGAAACAGGGTTGGTGT
>transcript:Zm00001d000972_T001_9.ids
CCTTCATCCCTGCCACCGGGATAGACGGTCGAGTGGGTTACTGCTTCCGCAGGAGAGGACCAGGAGGAGT
AGCGTGGCCAGGCTTCGCCATGTTACTCGGTTTTCTCCGTTAGTTATCTCCGCTGCATTAAAATTTATGA
TTATTATTTCTGAAACTCTGATAATGTAATCACTAATGATACTTATTAAATTTGTGGTATTATGCTTTAT
TGTATTTCTCTGTGCCTCACCTTCGAGTGAGCTAGTGGTATTCGATCCTGGTAAGTGGCTTTATCGGACT
AGATCCGAGGGACTGACGGGTTATTCCTGTTTAAGTGTGTTGTTGCCCTTAAGGGTGCGACTTGGGCACT
TAAGCTGGAATAATTCGGGTGGTTCCGCCACAGCTGGTATCGGAGCGAATACCATCACAGAGAAGTCAAT
AAGTCATGATTACCAACCTTTTCTAAAGTAAAACTTGCTAGAAACCAAAGTTGGATAGATCGTCAGGACG
ATAAGGATAGACCTAGGACGTGAAGCCCTAGGAATAGATGGGTAGCTAGGTGGCTAGTTATTTAGGCCAT
AAAGGCTACTACTACTATTAATAAGGATGCTGTAGAAGCACCCGAAAATTAGTTAGGTCTGAGAAGACGA
CTAGAATGAGCATGCATCATGATTGTCGCATCATTGTCTCTTGTGCACCAACATGCTTCTCTCACCTTTA
TTCCAATAATAAGAACTTGTGAATAATGTAATGTATTGATATG
>transcript:Zm00001d000973_T001_9.ids
CTTTTGCTTTTCTTTCATTGTTCTTTCTATTTTAGCAAGTTGGCAACAACAGTAAATATCGTGACCGGTC
AGTGAGGTCCGATCACCTTATAGGTGAAAATGCGCAGAATTCAAGGAGCTCAACGGCACTCATTCAATGA
CCGGTGGACCAGTGTAACAGTTTTATGTTTTTGCCTTATAAAGCGTATTCTGAAATCCACGTTTTCAATA
ACGTGCTCAGGATATGTGTTTTTGACCTTCGGGACAGGCCCCTTCACACAAATGCATTCGCAGCCCATTA
TAGAAAACAAGTTGATCCCATGGTAGAGGCACGTCTTTACCGAAGGTCCTCAAACTGACAATTTCTAGCC
ATTTTGACTTTGTATCGGAATAACGAACTAGCCTTCGTTGCCATAGCTTTGTCTTGGAGAATGACGGGAG
AAGCAATAGCTTCGTCGTAATGGCTCAGATAAAGCACCTCACCATGACTTTAGTATGTCTTGACAACACA
TATATGAAGGAGAGTGAAAGAGGTGTGCACAACACGTCTTGTGGAGAAAAATACCATATTTCCCTTAGTA
GGTTGTGTATACCGTGTGTATAGAACTTAGGGGCATTAATGTAATCTCATACGAAGTTGTATGCTGTCGT
CTCCCTATAAATAGGTGTACAATGCTCATGTAGAGGCACGTTTTCTCTTTTCACGTGATCTCCCCATGCT
TAACGCGCTCCGCCTCGCCAAAGTCATCTAAATGGTTTTACCTTCATACCTCCATTGTGTGTCTCGAAGG
GGTACACTACTCCGTCGATGAAGTGATGTGCAGAAGACAAGACAGAGTACTCCTAATTCCGTTTTGGCAA
AAAGGGGGGCCTTCCAAGAAACGAGAACTTTCCTTTTGGTTGAAACCTCAGTGGGCGTGTACAACCTAGT
TGAACCCATCGAAAAGCCTTGAAGTGATCTCCTGGTCTTACACCGAGGAAATGTGCAAGTGACTTGCAAC
CATATACTAGATGGAGATATTCACACTCCCAAGTATGGGAGAATG
>transcript:Zm00001d000980_T001_9.ids
GCCGCGCGTGCTGGTTCGCGCGTCGTTCACGCTAGACGTGTGCACTGCTTCATGTGTCGTCAGCGTGCTA
TGTCGCGCGTGTCCGCGCGTCGTTCCACACGCTATCGTGCTGTTTCGCGCGTCGTAAACTCGTCTCGCTT
AGAATCTCTCGTGCTAATTTTATTACTTATTTATTTGACAGTTGTTAGTGTGGCAGATTAATCAAAACTA
AATAGCAGCTATAATTTATGTTTGATAACGTCGAATTAAATGTTATAGATATACTGGTTTAGCGTAAACG
CGATACCATCTCGACCGTAGCTTCAAGTTCGACGTTTCTTTTTCCTCGCGCGACCGTAGTAACACGTTCT
ATTTCGTTTTGCATGTTTTATTATGCTCGTATTTGTATGGTGTAATGTTCTTATGCATTTATGTGTTTGC
TTGCTTGTGTCTGTTTGTCCTCGCTTCGCGTTGTGAATAGATTACGATTCGTTTTCGAGCTTCGATGAAT
CAAAGATCAAGCGTTGGCGACCAAGTGATGCAGTTCTTCGAGTTTCACAAGATCGAAGACCCTGAGCATC
TGTTTGGTGAAGGCAAGTGTCCCTTGACCTATCTATGTCCTATGCAAGTCTATAATTTACTCCCCGCATT
TATATCTTTATAACTAAGGATTGACTAGCTTTTGTTATCCATGTCCTTGTTTACCTATTTGGGTTGGATT
ATTATTATTGTTTAGCTTTATGCTATTGCTCAACACTAATCAATGAACATGATGAGATTTACCAGTGATA
CGTTGTTTCCCTTTTATTATGATGTTATACTTGTGGCCTTTAAGGGGGCTCGAGCAGTTTCTCGAGTGCC
TCTCCGTAAGGACTTGTTCGTTGAGAGACCACCCGGGATAACAGTGCAACCATGAGGGTGAAATGGGAGG
CCCTTAGCTAATTAATTAGAGGAACTAGAGGTGTAGTTGCTTCGCCGTCGTGCCGTCAATGGGGTCCAGG
CACAGTGCTTGCTCTGCCGAGGCTGGGTGCCGAGGTTCTTTCGTTTTGCTTTTGTTAGTCACCCCCCCTT
AGGGGAGAGGTACTGTGTTTATCAAACTGGAGAAACCTAACGGGCGGCTATGACCTCTAGGGAATCTTTG
TAAAAGCTACGTAGTGATACCCTGCCGGACCACCTAGGAAGTGATCAATGGGGAGTCATGATCCCCGGGC
AAAACAGGAATCACGGCTCATGGGTAAAGTGTGCGACCTCTGCAGAGGGTAATGAAACTGATATACCAGT
CGTGCTCACGGTTAAGAGCAGCCTTGGGATCCTCTTTGATTAGAGATACTCCGGATACACCTCAGATGAT
AACTTTAATAATGATGGTGACTTTAATTATGAATTCTAGTATTTCCTCTCTGAGGATGTACTTTTTGGGA
TTATAACTTGGGTTTTATGATAAAATCTGGCTTCTACTAACAATAAATACCTGACCAACTAAAAGCAACT
GCTTGAGCCTAACCCCACATAAAAGCTAGTCCACTTCAGCTAAACGGGGCATTTGCTGAGTACGTTGATG
TGTACTCATCCTTGCTTTACCACAAAACACCAGGTTGTCCACATTGCAACCACTGCTCAGGAGAAGACGA
AGCCGTGGAAGGAGACTTCCAGGAGTTCCAAGACTACGACGAGTTCTAGGTGTGGGTTGGCGGCAACCCC
CAGTCAGCTGCCTGTGAAGGCCCTATCTTTACTGCGTTTCGCTTAGCACTTTGATTTACCCGTTGAGTTG
ATGACTATGTGGATGTCTCTGACATCGTGATGTAATAAGTTAATACTCTTTTAGGTTATTATTCGAGCAC
TATGCGATGATGTTCATTTATGTAATCGCTGTGTACGTGAATTCTGATCCTGGCACGTACATAGTTCGCA
TTTGGTTTGCCTTCTGAAACCAGGTGTGACAGCATAAATCACCAAAAATGGGGAGATTGAAAGGGAAATG
TGTCCTTGGGCAATTTATATAATGTTTTGGTGATTAAGTGCCCAACACGTTTCTTTAAGTCCTAATGTGT
CAAAGGTTGAAAAGTGCAAATCAAGGCATGAGGTATGTTTCTAGACTTAGTACATTTGTTTTTGAATACT
AATGAAGTTCTCTAAGTGCTAGAAACAGT
>transcript:Zm00001d000981_T001_9.ids
TATTTGTATCTTTTTTTCACAAATGGAACTTTATGTAAAGATACAGGAAGAACTTTAAGCAGAATCATAA
GTGCAGGTTTTGGCTGACCATTATTAGTTGATTTTATTTAGCGATATTTTTAAAATTGTCCTAATTTCAC
AGTTGTTAACAATTATTTTATAGATTATTATTAAGTCTTAACAAAGTAGAACATGACATGATGTATGTGA
AGTTT
>transcript:Zm00001d000995_T001_9.ids
AAGCCACCAATAAAATCACAGCCGTAAAAAGAGAAAGATCCGCCTGGGTTGTTTGGCTTTGGTGCCGAGC
ATATCATTAAAAAAAAAGATATTTCATGGCAGGGATCAGCCCTGTACGTATAAATGCCTAGCACCATAGC
CTGCCAGCGCTAGGCCATTGCCGCTAAATTCGGCCAACAGGTGAAGGCCGATAGGCCTAATCTTTGCCGG
CCATGCCTATAAAGCGAAGTCGTTCAGCTACGCCAGCGGGGAAAAGAATCTGTAAGAATCTGCAAGAGCA
CGCCGCCAACAGAGAGGAGGATCTGCATGAGCGTTGTCAACCGGGAGATCGCCATCATCGTCGCCAACCC
AGCATTGTGGTCACCCAAATCTACGGTATGGACCCCCTCTCGAGTTCGCGCTTGCCACCGCCCTCTCTTA
CGCCAGTCTACGGTTGGGAGATAC
>transcript:Zm00001d000998_T001_9.ids
CCGCACGGACGGAACGTCTGAACCCCACCGCCGCACCGCGCGCGTCCATCCCCCAATGCCCCCAGCAGCG
GCAGTTCGTCGGGCTCCCTCGCCGGACGCGGCGGGCGGAGCGAGGCTAGCCGCGGAGCAAGCCTCTGGCC
CGTGAGAAACATGTCTCCACAGGAGACACGGCAACGCGCCCTTGTAGATTGCAACGGCGGAGAGGAGGTT
ATTGTGCTGTTCCATTTGGCTGAATACGGAAGTTAATGGTGGTTGAGTGCAAGAAAAGAAATTTAACTAA
CACTGTAAAGATCGAGGAATATAGAAACAGAGCTAATTGACACTAGTGATGAAAACAGTCTCATGACTTG
TGAAAGCTTGATGGTCACTGCTTGCTGACTGGTGAGCAGCAATAGGGCTTGTCTAGAAAGTGAGGTACAG
ACATAAGGCAACCTTGCATTCCTGATCAGGTAATATATCAGTCTTTTGCTTCCACTAGTGCAGAGGCGGA
TCCATAGGGGGGGCAAAGTAGGCCATGGCCCCCCCTCAATTTTGTACACCCTTTTATGTATATGATTATT
TAGTATTAAGTGTAGAAAAAAAATCAAAGTTTTAGATAGTATAGAGTCTTGTTCTAAATCTCTAAAACTA
ATAGCTAGTTGCTAAAATTAGTCGAGAGGTTTAGAATGGATCAACTAATTGTTAGTTATATTCCTCAAAT
AAATATTAGTTGTTAGATGCCACAACCCAGCTAAAACCAGTTAATAGTTAGTTATAAAGGTTTAGAACAT
GACATAAAACAACCATGTTATGAGCCTGCTCGTCTGATCCTCTCGGTCTAGTCCTTGCATCTACCTGTCT
AACTCTAATCTTTTCGACACCACCTAAACCAGTCTGCTCGTTGTCCTGTTTTCGCCGCCGACCCATTCCC
GATGCGACGCCACCCGACTTCGCCCCTTCCTGCCGCCTTCGTCCCTTGTTTTGTTTTTACATGACGTCAA
TCCGCTCGACAAGCTAGATCTCGCTCGTCGCAACGATATGACTTGTCCCATGCGGTTGACGGACATGGCG
AACTAGAAAATCATGTCTCTCATGTGGTCTTTTTGGCCCCCCCTGAATTTTCGTCCTGCGTCCGCCACTG
CACTAGTGGAATTAGTTTGTATCATGTACGATTGATTTATGCTAATGTCAAAAGCTCCCGATAACAATTT
AATGTCAATGTTTTTTTAACTAAATGTAATTTTTTTTTTACAATGAGTTCGTAAAATTAAGATGAATAGG
GTCCTTGCTCGCGGGCAGAACTTATTCATATCTGTTTCGTGTAGCCACATCTTAAACGAAGGAAATTCTG
ATATTAATTAAACTCCAAAAGAACAAGTCAATGTGCTTGGATTTCGGAATCATCTTGCCAGCTTATGACA
ATAGAATAGTTGCAATTCGATAATTCACCAATATCTTGGATTGATGCCAGCTTGAATAGTTACACTATGG
TACCTTTGCTGGACACATTTTTCAGTGGTTTTATAATTTAAACTATTCAATCTCATGCCTTGATTTTATT
TTTTTTTGCTGGAAAAGATGAAATATCATTGCAATTTTGCCTGTAGGAGCAGTTTGTATTTAATGCCTGT
CATGGTGCAAGCACATTTTCTAATTTATGTGGTTATTTTTAAGGAACATGTGTTAATTTAAAATATTTTT
GAAGTAAAACAATGTGAACTGTCAACCAAGGGATTAAATGTAGCTACTCAGATAGTCAGAAAAAACACAC
AGAAGCCTAAGACCTAGCCTTGTGGTGGAGGCACAACAAATAACTATCTGTTTCTGGAAGTTTTAACAAA
CCTGTAAAAATATCAGAAAAAATGAATATTCAGATTGTTGACACTTCAAAATTGTAAGTGATTTTCACTG
TTTCATTATCATTTTCTTACCTGTTCAAATTGGACCAAAATTTTACATATGTAAAAAAGAAATGAGATTA
TCTTCTGGATTTAAACATATGAAGGTGTTCCCCATCCATCTGGACGCACATCAGTGGAAAGTATGGTTAG
TTTCTTCTGCACTTTAAACTTACGTACTTTGTGCCAGTAGACACACTATACCTGCGAATGGTTCAAAGGC
AATCCAACCATTTTTTCTCAAGGTAACCATGTGCACAGAAAAGTGTAATGACTCATCTATTCTTGAATCG
ACAAGTATTTTTGGGAAGTTGCCCCCTGATCTGCAGCAATAAGATTTAGATAAGTTATAATATTTAGTGA
AAGATCTTTCTGCAAAATAAAAAAAGTTTACTTGTGAAGTACTTCATAATATGAAATTGTGCAGTGTCAT
GTTTTTGTTCACATGATTATTAAACTGGATGCTAAAGACATCGCTTGAGTAAACCGCAGAGTAGGAACGG
GCCTTAGTTGTTCTCTTTGAAGTTGAATAGATCAATACTGCGCCCATTGATACGTGAGGGAGATTGACCC
GTAACTACTCTTGGTGACTGATTGATGGAAACACGTCAATTTGGGTTGCTGATAAACCTGTAATGTCATT
CAACGTCAGTGTCCAAACAACGACTAAATCAATTAATCTATTCACATCAAAGTTGTTTGTAAGAAACTTA
GGCACACAATCGCTTGTTGTTGACATCCTTACTCCGTGGCCAAGATTTGTTAGCTAAGCATTCATATATT
ATTCATAGCAGAACTAACTGGCCTATAAAATTACACATTTCACATTGGCCATCCACTTGGAAAATTGCAG
TATGAGTAGCTAGAAGCTATATTTCTTCTAGATGAATTCACTCCACACTAGTACAGACCTTCCATGAGAC
CATGATTAAGAAAGATGGGTGAGAAGTTTGTTTTCTCCTCGTCACTACAAAGGAATGCATGTTTCTTTTA
TGTAATACTGTTACTTTTATGCTATCTTGTTTGATCCACATGCCATGATTTTGTTCCCACTGCACTTTTC
TTGGTTAAGCTGCACTTGCAACAAAAACAACATTTCACAGTCAACAAGTAGCATTGTTAGTTACTATAAA
TGTTAATATCAGTTACTAGTGAAATATATGCCCTAAGTAATACTTGTAGGTATAATGCAGCTCAGCGCTG
TTGGGAGGGGGGAGAGGTCAATCATTTCTCTTGTTCAATGGTACACTCACTGTTGTGTAGCGATTGAAGC
ATTCTGGAACTGTGGACGCTAGTGTCTTAGACAGTTGACGTGGAAACTAGGTGAGGCGAAATTGTCGCTT
CAGAATATCATATAATTGAATCTTCTGCTCTGGGTGTAGTATCTAGGTGTTCTATTTATAAACCCCTTCA
AACAGGAAGAAAGAAGAAACTGAAAGATTATAGTTTATATAATTTTTATCTTCCTGAATTAGAATTGTAC
CTATAAACTGAAAGATGTTTCTTCATCACCTTCTGTTAAGAAATTTTCAGTTCTCACAATCGGTACAATT
GGCTAAAATTTTATAATAGAAGCACAGCTGCCTTTGTAAATATCCAAATTGTTTGTCCGGCCTAGGATCT
AATTGGTGGTGGTGTTATATTTTTTGTTTGGCCCTGGTCTGGTTTCTTTGGACTTCACCTCCCTGATCTG
CAAATATCGATTTATACTGTGGCCTTTGCATGCATACAACATGCATACTATGCACAGTTTCTTCATAATG
TGTTTATCGATTACAGCCTCTTTCTGACTTGATGGACCTTCTGTGCGGTCTAGACAATTGTAGTTCACCG
CTACGGTTATCTGGGGAAGTTAGATGAACCAACACCTCAAGTTTTGCTTTGCAAAGCATCCTCTTGAATC
TCTCGATTGCTGGGGAAATATTGTTCTGACTTTTTTTTTCTAGGCAAACTTATGTGATGAGAGGTTGGTT
TTGCTGAAGAATTATACTTTTAATGAATTCGGATGACTCAAATCCATATTTCTCTTCTGACAGGTATCAC
TCGAGTGTGTAGGTTTTTCCGGGATGCAGACAGATCATGAGAGATTAGACTGTCTTCGAAGCCAATGCTG
CTGGGAGTTTCTAGTTTATCAACAGATTTCCTCTTAGTTGTTGATCGCAGCAAGAAACGGCTGTCCTTGC
TAGCTTGTCATTTCGCTTTTAGGTGTTCGTAGGTAAGAAAAACATGCGACAGAACCAGGCATCGTTGACA
CTTGTTAGACAGCAACGATGATGACATCGCCATTTTCTAGAGAACGACGTCAATGCGGACAAGAAAGCCA
ATTGTTTTTTGTTCAATAGTTTTTTCATCTCGTATTCTTGG
>transcript:Zm00001d000999_T001_9.ids
GCACGGACGGAACGTCTGAACCCCACCGCCGCACCGCGCGCGTCCATCCCCCAATGCCCCCAGCAGCGGC
AGTTCGTCGGGCTCCCTCGCCGGACGCGGCGGGCGGAGCGAGGCTAGCCGCGGAGCAAGCCTCTGGCCCG
TGAGAAACATGTCTCCACAGGAGACACGGCAACGCGCCCTTGTAGATTGCAACGGCGGAGAGGAGGTTAT
TGTGCTGTTCCATTTGGCTGAATACGGAAGTTAATGGTGGTTGAGTGCAAGAAAAGAAATTTAACTAACA
CTGTAAAGATCGAGGAATATAGAAACAGAGCTAATTGACACTAGTGATGAAAACAGTCTCATGACTTGTG
AAAGGTAGCTTCTACCTCCCTCATCTATTATATGGTTTTCTAGGAGACTGCTAACAGACGGCAAGTTTCA
AAGATCATGTTCACATTGCCTTATCCCATCTTAATCAGTGCTGTCCTTGTAGAATTACGTGAGGAATGTG
GACATTGAGCTATATTATAGTTGGAAGCTTCATGTTTAATCCTTTTACTTAATCCAACATGATGCTATCT
TGTAGAAGGAAATTCTGATTTGTGGATGTCAAATGATCGCAAGAATTTCTTGTGGCTAGCGCCATTGTAT
GTCCCAGGTTCAGGGTGCTTTTGTGTTTTGTGCGACAGTTTTGGGTTCTAGTTGGTGTTTCTTGGTGTCT
AAACATGGGGCTGTTGTAACATTTAAACTTTATTCCTTATTGAATAAATAGGCAGAGCTCGTGACCTCCT
GCCATCTGTTTCAAAAAGAAAAAAAGAAGCGCAGGCCTGGTGCAATGGCGAGAGCTATCTCACTGAATCA
CTATTCACTAGGTTTCTTCAAAGTAATCTCTCCGCATTTGTGGGGGAAGGCTTGCCTCGGCTTATATCTT
TCCTGGACCCCACTCATGTGGGAGCCTCCAGCAGTGAGTCTGCCTGCCTTGCCTTAAATCTGGGACAGAT
AGAGTTGTAGGTTGCAATTTCTTTTTTAGTATATATCACTAGATTGTAGTTTGAATGGTGTTCTTTCACA
ATGCCGATTTCATAGTACATTGAGCTATTCTAGTTACCCAAATAGTTGTATTTTGTTCAAAGATGAGCAA
AAAAGGTGCTCATATGTAGCTTCTCAGCATAGGATTCTGCAGTTTGACATTTTGAACACTGACTACAAAT
TTTTATGCAATGAAATTTTTTATGTCTCAATGAATTCAGCAGTTATGATCCAAACCTTTTGGGTATCTGC
TTAAAGCATCTGTGGCAAGCCAGCAAGCAGCAGTGGTGCAGAATTTACTGAACCAATTAGAGATATAACA
TTATTTTGGACAAAATGTTATGAAGTTTAATTTGTGTTACTGGAATGACAAAAGTAAATTGCGCACATTG
AATGAGTTGAAACCTTGTTACAATAAATGGTTGAATTTTCAGAATATTTTCGTTTGAGTTGCTTCATCTA
TTCTGGATGTGTTTGTTTTGTCACTAGGAAAAGCATTGGTATAATACTCTAGCAAAAACAAGGAAGATTC
AGTTAGGCTGCATATTGTGATATCGATATTAACTTTATGTTGTACATAGTATTAGTTATTTAGTTCTAAT
CTATTGCTTGCCTTAAACACTAGTGACAGCTGTCAGTTCTTTTTAAAGCTTCCATTTGATGGCCTAATAA
TTGATCAGCCAACTAAATGACTTTCTATCGACAGCTTGATGGTCACTGCTTGCTGACTGGTGAGCAGCAA
TAGGGCTTGTCTAGAAAGTGAGGTACAGACATAAGGCAACCTTGCATTCCTGATCAGGTAATATATCAGT
CTTTTGCTTCCACTAGTGCAGAGGCGGATCCATAGGGGGGGCAAAGTAGGCCATGGCCCCCCCTCAATTT
TGTACACCCTTTTATGTATATGATTATTTAGTATTAAGTGTAGAAAAAAAATCAAAGTTTTAGATAGTAT
AGAGTCTTGTTCTAAATCTCTAAAACTAATAGCTAGTTGCTAAAATTAGTCGAGAGGTTTAGAATGGATC
AACTAATTGTTAGTTATATTCCTCAAATAAATATTAGTTGTTAGATGCCACAACCCAGCTAAAACCAGTT
AATAGTTAGTTATAAAGGTTTAGAACATGACATAAAACAACCATGTTATGAGCCTGCTCGTCTGATCCTC
TCGGTCTAGTCCTTGCATCTACCTGTCTAACTCTAATCTTTTCGACACCACCTAAACCAGTCTGCTCGTT
GTCCTGTTTTCGCCGCCGACCCATTCCCGATGCGACGCCACCCGACTTCGCCCCTTCCTGCCGCCTTCGT
CCCTTGTTTTGTTTTTACATGACGTCAATCCGCTCGACAAGCTAGATCTCGCTCGTCGCAACGATATGAC
TTGTCCCATGCGGTTGACGGACATGGCGAACTAGAAAATCATGTCTCTCATGTGGTCTTTTTGGCCCCCC
CTGAATTTTCGTCCTGCGTCCGCCACTGCACTAGTGGAATTAGTTTGTATCATGTACGATTGATTTATGC
TAATGTCAAAAGCTCCCGATAACAATTTAATGTCAATGTTTTTTTAACTAAATGTAATTTTTTTTTTACA
ATGAGTTCGTAAAATTAAGATGAATAGGGTCCTTGCTCGCGGGCAGAACTTATTCATATCTGTTTCGTGT
AGCCACATCTTAAACGAAGGAAATTCTGATATTAATTAAACTCCAAAAGAACAAGTCAATGTGCTTGGAT
TTCGGAATCATCTTGCCAGCTTATGACAATAGAATAGTTGCAATTCGATAATTCACCAATATCTTGGATT
GATGCCAGCTTGAATAGTTACACTATGGTACCTTTGCTGGACACATTTTTCAGTGGTTTTATAATTTAAA
CTATTCAATCTCATGCCTTGATTTTATTTTTTTTTGCTGGAAAAGATGAAATATCATTGCAATTTTGCCT
GTAGGAGCAGTTTGTATTTAATGCCTGTCATGGTGCAAGCACATTTTCTAATTTATGTGGTTATTTTTAA
GGAACATGTGTTAATTTAAAATATTTTTGAAGTAAAACAATGTGAACTGTCAACCAAGGGATTAAATGTA
GCTACTCAGATAGTCAGAAAAAACACACAGAAGCCTAAGACCTAGCCTTGTGGTGGAGGCACAACAAATA
ACTATCTGTTTCTGGAAGTTTTAACAAACCTGTAAAAATATCAGAAAAAATGAATATTCAGATTGTTGAC
ACTTCAAAATTGTAAGTGATTTTCACTGTTTCATTATCATTTTCTTACCTGTTCAAATTGGACCAAAATT
TTACATATGTAAAAAAGAAATGAGATTATCTTCTGGATTTAAACATATGAAGGTGTTCCCCATCCATCTG
GACGCACATCAGTGGAAAGTATGGTTAGTTTCTTCTGCACTTTAAACTTACGTACTTTGTGCCAGTAGAC
ACACTATACCTGCGAATGGTTCAAAGGCAATCCAACCATTTTTTCTCAAGGTAACCATGTGCACAGAAAA
GTGTAATGACTCATCTATTCTTGAATCGACAAGTATTTTTGGGAAGTTGCCCCCTGATCTGCAGCAATAA
GATTTAGATAAGTTATAATATTTAGTGAAAGATCTTTCTGCAAAATAAAAAAAGTTTACTTGTGAAGTAC
TTCATAATATGAAATTGTGCAGTGTCATGTTTTTGTTCACATGATTATTAAACTGGATGCTAAAGACATC
GCTTGAGTAAACCGCAGAGTAGGAACGGGCCTTAGTTGTTCTCTTTGAAGTTGAATAGATCAATACTGCG
CCCATTGATACGTGAGGGAGATTGACCCGTAACTACTCTTGGTGACTGATTGATGGAAACACGTCAATTT
GGGTTGCTGATAAACCTGTAATGTCATTCAACGTCAGTGTCCAAACAACGACTAAATCAATTAATCTATT
CACATCAAAGTTGTTTGTAAGAAACTTAGGCACACAATCGCTTGTTGTTGACATCCTTACTCCGTGGCCA
AGATTTGTTAGCTAAGCATTCATATATTATTCATAGCAGAACTAACTGGCCTATAAAATTACACATTTCA
CATTGGCCATCCACTTGGAAAATTGCAGTATGAGTAGCTAGAAGCTATATTTCTTCTAGATGAATTCACT
CCACACTAGTACAGACCTTCCATGAGACCATGATTAAGAAAGATGGGTGAGAAGTTTGTTTTCTCCTCGT
CACTACAAAGGAATGCATGTTTCTTTTATGTAATACTGTTACTTTTATGCTATCTTGTTTGATCCACATG
CCATGATTTTGTTCCCACTGCACTTTTCTTGGTTAAGCTGCACTTGCAACAAAAACAACATTTCACAGTC
AACAAGTAGCATTGTTAGTTACTATAAATGTTAATATCAGTTACTAGTGAAATATATGCCCTAAGTAATA
CTTGTAGGTATAATGCAGCTCAGCGCTGTTGGGAGGGGGGAGAGGTCAATCATTTCTCTTGTTCAATGGT
ACACTCACTGTTGTGTAGCGATTGAAGCATTCTGGAACTGTGGACGCTAGTGTCTTAGACAGTTGACGTG
GAAACTAGGTGAGGCGAAATTGTCGCTTCAGAATATCATATAATTGAATCTTCTGCTCTGGGTGTAGTAT
CTAGGTGTTCTATTTATAAACCCCTTCAAACAGGAAGAAAGAAGAAACTGAAAGATTATAGTTTATATAA
TTTTTATCTTCCTGAATTAGAATTGTACCTATAAACTGAAAGATGTTTCTTCATCACCTTCTGTTAAGAA
ATTTTCAGTTCTCACAATCGGTACAATTGGCTAAAATTTTATAATAGAAGCACAGCTGCCTTTGTAAATA
TCCAAATTGTTTGTCCGGCCTAGGATCTAATTGGTGGTGGTGTTATATTTTTTGTTTGGCCCTGGTCTGG
TTTCTTTGGACTTCACCTCCCTGATCTGCAAATATCGATTTATACTGTGGCCTTTGCATGCATACAACAT
GCATACTATGCACAGTTTCTTCATAATGTGTTTATCGATTACAGCCTCTTTCTGACTTGATGGACCTTCT
GTGCGGTCTAGACAATTGTAGTTCACCGCTACGGTTATCTGGGGAAGTTAGATGAACCAACACCTCAAGT
TTTGCTTTGCAAAGCATCCTCTTGAATCTCTCGATTGCTGGGGAAATATTGTTCTGACTTTTTTTTTCTA
GGCAAACTTATGTGATGAGAGGTTGGTTTTGCTGAAGAATTATACTTTTAATGAATTCGGATGACTCAAA
TCCATATTTCTCTTCTGACAGGTATCACTCGAGTGTGTAGGTTTTTCCGGGATGCAGACAGATCATGAGA
GATTAGACTGTCTTCGAAGCCAATGCTGCTGGGAGTTTCTAGTTTATCAACAGATTTCCTCTTAGTTGTT
GATCGCAGCAAGAAACGGCTGTCCTTGCTAGCTTGTCATTTCGCTTTTAGGTGTTCGTAGGTAAGAAAAA
CATGCGACAGAACCAGGCATCGTTGACACTTGTTAGACAGCAACGATGATGACATCGCCATTTTCTAGAG
AACGACGTCAATGCGGACAAGAAAGCCAATTGTTTTTTGTTCAATAGTTTTTTCATCTCGTATTCTTGGA
CAAAGGTTAACCTGTATTTGTGCTTCTGTCTTTCAGGCAGGAAAAACATGTATCTGACTCTATCCGATGT
TTCTCACGGGCACCATGGGAATGGGAATTGCTGTTGCCCTCGTT
>transcript:Zm00001d001000_T001_9.ids
TTTGGGTTGCTGATAAACCTGTAATGTCATTCAACGTCAGTGTCCAAACAACGACTAAATCAATTAATCT
ATTCACATCAAAGTTGTTTGTAAGAAACTTAGGCACACAATCGCTTGTTGTTGACATCCTTACTCCGTGG
CCAAGATTTGTTAGCTAAGCATTCATATATTATTCATAGCAGAACTAACTGGCCTATAAAATTACACATT
TCACATTGGCCATCCACTTGGAAAATTGCAGTATGAGTAGCTA
>transcript:Zm00001d001010_T001_9.ids
GGGCCAAGATTGATCCCGTTTTGGTGCTTGATGCCAAAGGGGGAGAAAATAAAGGCCAAAGCGATAAATG
GATCAGCTACCACTTGAGAGATTTTGAAAATAGTAGAATAGAGTTTTTGTTTTGTCAAACTCTTTTATTG
TCTCTTATTGTCTCTCTTGTCAAAAGTTGGCTTCTTGTGGGGAGAAGTGTTAATTATGGGAAATAGGGGG
AGTTTTTGAAATCTTTGATCAATCTCTTTTGGAATGACTCTCTTTATGCTTCAACATGTGTGTTTGACTT
AGAGATAGAGATTTGAGTTTGATTTGCAAAAACAAACCAAGTGGTGGCAAAGGATGATCCACATATGCCA
AAATTGAATCAAAATAAATTTGAGTTTTTATTTGAAGTGATTTTGCACTTGTTCTAGTTGCTTTATGTTG
TGTTGGCATAAATCACCAAAAAGGGGGAGATTGAAAGGGAAATGTGCCTTTGGGCCATTTCTAAGTATTT
TGGTGATTGAGTGCCAACACAAGTGCTTAAATGTGAAATATGCCCATGGATGAACAAAGTGCAAATCGCA
AGTAAAGGTATGTTTCTAAGCCTTAGTACATTGGTTTTGTGTACTAATATCTTGTCCAAGTGTTAGAAAC
>transcript:Zm00001d001011_T001_9.ids
AGTAGTTTAGGGTTTGGAGACGGCCGTCATCCCTCGCGCAGCGCGGCTAATCGTTCGACACGGAGACGAC
CGCCGCCGGCAGCCGAGCTGATCAGTCTGTATCTATTCCCCACGGGAGCAAAAGCAAGGTTGGCGAATGT
CAAGGAGCTTGACAGGTAGTCTGTAGCTCCCTCGGTTGCCGATTCGGTCGGAGGCGCAGGGAACCCCGAT
GATAACCATAACTTGTTTGTGCCCCCTAACTTACTTGCGTCTCGTTTTTTTCCTTTTCCCGACTTTTATG
AGCTGGATCTTGGTTATTTTGTTTTCGTATGGGCTTTCGATGTTTTTGAGGGCCTGGATCTTGGATCTAT
GAGGTGGTAGAAATTGACTTATTTTTCATGGGGGCCATTCGAATTTGCCAGCCTGATGATTAGCATTGTT
TGCACAAAGAACGGAGATCTTAATGCGCATCCCGTCGAAGCCTGCTTGGTCGCCTCAGCTCGTTGCCATC
TCTACTACTCCCTCCGTTTCAAAATATATAAGTAGTTTTCTCTCGAGGGAAACTACAACCACACACACAC
ACACACATGATGTATACATTTATGTTAGTGTATGTATATCCTCTGCTCCTCGTCCACCACTTGGCTGGCC
GAGCAGGCTCCGGGAAATGCGTCTGTAGATGCAAAAGTTATGAAGGCTGTCCCAGATTGGAAGAATGCCC
TGCCTAAGATATGATTTAGGGAGAGATGGTGTCTGCCAATGGGAGCATACATTAGCTCTGATCCTGTGAA
GCGTGTCAGTCAAGACCATATAGACAGCAGTAGTAAGAACCACCCGAAAACAGGCGAGTCACCAAGCCAT
ATTGTATCAGCGACGATGAAAATCATGTTCTCATTCTGGATGTTAAATTTGAGACCAAAAGATGGTGTAT
TCGTTCAAGTGATTTTGTATCCTATTCATAGTTCCCTTAAC
>transcript:Zm00001d001012_T001_9.ids
AGTAGTTTAGGGTTTGGAGACGGCCGTCATCCCTCGCGCAGCGCGGCTAATCGTTCGACACGGAGACGAC
CGCCGCCGGCAGCCGAGCTGATCAGTCTGTATCTATTCCCCACGGGAGCAAAAGCAAGGTTGGCGAATGT
CAAGGAGCTTGACAGGTAGTCTGTAGCTCCCTCGGTTGCCGATTCGGTCGGAGGCGCAGGGAACCCCGAT
GATAACCATAACTTGTTTGTGCCCCCTAACTTACTTGCGTCTCGTTTTTTTCCTTTTCCCGACTTTTATG
AGCTGGATCTTGGTTATTTTGTTTTCGTATGGGCTTTCGATGTTTTTGAGGGCCTGGATCTTGGATCTAT
GAGGTGGTAGAAATTGACTTATTTTTCATGGGGGCCATTCGAATTTGCCAGCCTGATGATTAGCATTGTT
TGCACAAAGAACGGAGATCTTAATGCGCATCCCGTCGAAGCCTGCTTGGTCGCCTCAGCTCGTTGCCATC
TCTACTACTCCCTCCGTTTCAAAATATATAAGTAGTTTTCTCTCGAGGGAAACTACAACCACACACACAC
ACACACATGATGTATACATTTATGTTAGTGTATGTATATCCTCTGCTCCTCGTCCACCACTTGGCTGGCC
GAGCAGGCTCCGGGAAATGCGTCTGTAGATGCAAAAGTTATGAAGGCTGTCCCAGATTGGAAGAATGCCC
TGCCTAAGGTAATTTTTAACTTGTTTATCGAGCTTTGCATTGCAGCCTGGGCTGCTTCTGATTTGCTCAG
CATCACGTTAATGATGTCGCTTTAATTTGACTGATATATGAGTTACAATGATGGATATTTGAGTTACATG
ACTGATATTTGAGTTACAAACATGCAGTATTTTACCCTATGGGCAAAATTGGCAGATGATGAGAATCAAA
GACAATTGCGTCTGCTGTGCTCCTTATTCATCGGGGCACAATGTCATGATGACCATGTCTAGGGGAATCT
CTGATGCTAATGTGAATTTTCTTATATACTCCATCTCTTCCAAATCGTTAGATGTTTTGGCTTTTATAGA
TATATTGCTTTTGCTATGTATCTAAATAATACTCCCTCCGTTCATAAATAGTTCATAAATATATGACACC
TCATAAACATAAACATATGACACGGTGACCACCCCTCTTATTTAAAAAATATTTTAAATAATGAGTTATC
ATTTACTTACTCTTCTTATTCAAAAAAATAATGAGTTATCATTAACTTTTTTGTGATTTGTTTTATCACT
TAAAGGTAGTTTGTATTTGGCTTAAAATTTTATATTTTTGAATACATATTTTGAATAAGATGAGTGGTGA
AAATTTTCGAAAAGGTGTTATATATTTGTGAACGGAGGTAATATATATCTATGTATATCTAAGTGCATGT
CAAATGGAGTAGGGTAGGTTACAAGCCGGATAGGCTGATGTGTGTAGAACCATGCGAGTGTTAGACCTCT
TTTGAATCAGAATAATGCATTGTAGGATTTTTTTATGGTCCTAAAAGTTTTCTGCCATCTCATCTGTGAC
TATGAGAGAAGCCATTTTGGTTCGTTTAGTTTGTCTTGGCTGCCTGTATGCCACACCGTGGCATCTTTCT
TCTCAGCTGTGTTGGATTATGTTTTCTATGTTCTCAAATGCTTCTTCTGATTCACAAATATACTATCTTA
GGCTCTCTTTGTGTATATAAGATTGTGTATATAAGATTACTCCCTATCCCACTCTTATATCTACTTAATA
TTTCAAACTTCGCTCACTATTTCAAACTTCGCTCTGCGACAGTGCAATACTTCTCAAAACAGTACTTTTA
CATGGCCTGCTGACTTCTCTTGAGGTGGATCTCATGCAGATATGATTTAGGGAGAGATGGTGTCTGCCAA
TGGGAGCATACATTAGCTCTGATCCTGTGAAGCGTGTCAGTCAAGACCATATAGACAGCAGTAGTAAGAA
CCACCCGAAAACAGGCGAGTCACCAAGCCATATTGTATCAGCGACGATGAAAATCATGTTCTCATTCTGG
ATGTTAAATTTGAGACCAAAAGATGGTGTATTCGTTCAAGTGATTTTGTATCCTATTCATAGTTCCCTTA
ACTGAAAAAATATGTTCCTTTTGTATGCC
>transcript:Zm00001d001016_T001_9.ids
GCCTTAGGTCTGAGTTCAGTGGAGTTTTCTCCCTGCCCTCGAGTCTGACCCGTGTTCATCGCTTGAGGGA
CATAGCTCTTGAGTTCAAGTCGGTGTAAACCCACTCCACAGCCACCCAGCATGATGTATTTTGTGCATCG
CGTGCCAATGGCGACCACAGCAGCAGTTCTCACCCTCACCGTGGACATGATTCCTCGGAGGTTGTCTCGG
CCGTGTGGTGCTTGTTCCTTACTCCTCGCAGGTCAATGAAGGTCACATCATTTACTGCTTGAACTCTACC
TCTGTTGGTTGCCTGGAACTTGGTGTGAAATTTTCTCAAAGATAGGCTGTCAGGTTTCTGGATCCTAAAC
TTAGTGCATAAGGCTGAAACTAGGTTTTAGTGTATTGAGCTCAACTTTGGAGCTCTGTTGCACCCAGTCT
ATTTGGTTTTGGGATAAAGTTTCTGTAGCAAGTTTGAAGACCGTAGTAAGACGAACAAAATTACTAAAAG
GAGATGGCCTAGGTCCTACAGAAAATTGGGAGTAATTAATGTCCAAACTATCTCTATCAGACGTGTGCAA
TGCAGACCAGATTCAGTTGCTGTAACTATGGTTCAGTGTTTTTCTCTAGATTTTGGAGCTCTTTTGTGTT
TGCTTGGTGAGGTTTTGGACCACATTATCTATACCAAAGCGATAGAGCTATAATTAGAGAATAATTTTGG
TTAAGAAAGGCTGGTCTGTTACCATATGAAGTTGTGAGATGTGAGGGGTTAAACATAGAGGTGTGCAAAG
GTTAGTGAGTGTTGATTCAGCTGATTCAAGTAATCAGTGTTGGTTTGAGTTGGGAAGCTGAAGAAGGATC
TTCTCTCCCTGTGGTTGCACTTGTGGATATAGTTGAAGATATGGATGGGATGCACAGCTAAGGTTCTAGA
GGTCTCATTCTCCACTAAAAATATCAAGTTTGGTTAGGAGTGTGGGGTGCCTGTCCTGTAAGTTAGTTGA
AACAGTGAGTCAAGTCCATCTTTGGAGCACTATAACTCCTGATCCATGGGCATTTGGTCTTGGGCTGCTG
CAATGAACTTGTAGAGCTAGGTTGGGTGAGCAAATTTTGTGAGCCAGGGTCAGCCTGCTATCACCAGGAA
TTGGGAGAAAGTGTTGCTCCAAGTCAGGATGTCAGTCTAGGAAATTCTGAACTCGATTCAGTCCCTAAAG
CTATGTTCCAGTATTTTCTGTTAGTATTGGAGCTGTTTGGTGTCTGATCCAAGGAGTTTAAGGCTGAAGT
CTTTATGAAGAATTGGTAGAGGGTTGTTTAATAGACCAGTTTTAGTAAGTGTGCTCCCCATGTTACTTCG
GGAAATTGTGTGATTGAAGGGGGTGAAAAGGGAGAGATCAGGGTTCAACAGGTACTAGGAGTTGCTACAA
AAATCTGAAGAAAGATCTTCACATCCCTGCTGTCCTCCGCCCATGTGCACAAACTGAGTTACGTTGGAAT
GGACAACAAAGGATATTGAGGTCCAGTCCCCGTGCTGAAAATATCTCAGTTGGACTTGTGTGTACCTATC
CACAAGTAGAGTAATATCCATTATGTTTGATAGCTACAAAACTGGACAAAGTTGATATTTGAGTTAAGAG
CGACCGAGTCGTGGCCGGGGTATTGTAAATGGAGCGAAGTCGATGGACCGAGGTGCTTTTGTCAGTGACA
CCATTCGACAGTGGTCTGGGCTCTTGTGTGATTAATCTTTGCGGTGTGGTCCTTTATGCAAAATTGTTGA
TGCGGGCGCGGGCCAGCTTTGCCTACTGCTGGGCCGGGTTTCGGCCTAGTATGGTGCTCGGTTTTGCCTT
TTCTTTTACTAGAGAGCTTAGAAATTGTAGAAAAATCTAAAAATAGTGGGACCAATTCTGTTAGGTGCCT
AAAATCAGGAACTTCCTGTTAGAGTTGGTTTTAAGATTTTTATGGTGGTTACCAAATTTTAGTGTATTAA
ATAGTACTCTTGGAACGCCTATTTAAATTTTAGAAATAAGAATATAGCACCAAAAATTATAGAAATTCTT
GGAGAGTTTTGTAAGCACAATATGAGTACTTGGTAAAAGTTGGTGGATGTTTGGAAGCCAGTTGCTTAGG
AAGCTTTGTAAGGTCCAAAATATAAAGGTTAAATCCTTAATAAAAGTGGATAAAGTGCTTTGGAATAAGA
GGAAAGAAGTGAGATCTGGGTGTTTGCATAAAGTCTAGTATGTTTTAATCCTTTAATGGCTCAAGCTTAA
AGGGATACCTTACAGGGTTCAAAGTAAGAGAGTTGAATCCTTGTTTAAGACATAAATGGAGTGTTGCTTA
ATAAAGACAAGGTTCCCTAGTATGGTTTAGGATCTTGGGTGTGGTATTAGAGTGTTTAGCTCTTTTGTGA
TGTTGTTAGTTCTTGGGTGCACCTTTAGAGATGTGTAGTCTTGAGGTTCTTTTTGTTATTTTTTATGCAT
CTTCGTGACATAACCGCAAGCATATGTGATCATGACATTTCATGTAGAGTACCAAGAAGAAGATCCTAAA
GAGAAGTCTACTCAGTGCTATTGATCCAGTGGTGGATTCCATCTAACTGCTTATCGTGTTAGAAGATCTC
AGATCTCCTCCTGTAATAAGGCAAGCCCCGGAGAAGTTTTATTCCCTTATCTTTTGGTTAGTTACTTCAT
GTGGAGGCCTTGAAGCTTAGAATGTTATGTGTATCTCTTATGGAAAGGCTTCACCCTTCCAATTATTAAA
ATAAGTTATGCACTTTGGGTACTATCAGGACTTGTAATAATTACCATTCTTCTTATGTTGTAAAACTTGA
GCTTTGGAAATGTAAAATATGTTTTGTAAAG
>transcript:Zm00001d001018_T001_9.ids
GGATCACATATTCAACCCCTTTAGGTGGCCTCATAACTTCAAATCCCACTTTCGTTTTGTTTAAGAACTA
CCTAGGCTGGTCAATCATAGATTAGGGAGCTCGTTTTTGGTTGATCTTGTGTAAGGTGCATTTCTGAAGA
TTCTCAAAAAGCAAAGTTAGATAGAACATTTATTGAGTTTTCACTCTAATTTCTTCTGAAAAGTTCGAAT
ATAAATGATCTTACTCTCTGTACCCAAGTTGGAGTTGGTATATAGAGCTTCAGTCCTTAATTAAGCTTTT
GTTCCTACGACCAAATCTTGAAGAATTTGTGTGCCTATAAAATCCAACAGGAATCTAACCTGCTTCTAAC
ACTCTAAAATGTTCAGTGACAGTTGAGGCACAACGACACTTCATTTTGGAAGTTTCCATTTGGATATTTA
AATATATTCTTCCTTGATTGCAATCTATCATGTCTTGCTCTTCAAAGTACCTGAAGTCCTGGACATCAGT
TTTCTTGTCATGCTTCAACTCTGGCTCACAATTTATGCAGTCACTAATGGTTCAGATAGTTATTTTGCAT
TGCCTTTAGACTCAGCCAAAAAGCCAATTTTTGATATGCCTTAGTATACTTAAGTGTGTACTGCAAGACT
AGGTTCATTTTTAGCTCAAAGTACTCTAATTATTTATCCGAACTTTCTCAAGTTCACAATTCGAAAATTG
TAGTTTTTTTCCTGTATTTTTTCTTTTTAAGTTAAACTTTCCAATTTGAGGATCACTCAGTCTTCCTTAT
CGATGCTTGTCTAGGCTCATGGGCCTTATGTCCAAAAACTTAGCTGGTCTCAAATTACCTGTTGCTTACA
TAAATTTTCCAAAACTCCCACCTGACCAACCATTTGCAGGTTTTAGGCATGATAATGCAATGGCTGTTGA
CAGATACACTTGCAATTCCACTTTTTATTGTATATCAAGCACCACCTAATAATGTCAAGCTTGTACATCC
CATTTTTTCTGTTGTGGTTCAAGGCGGTAATAAAAATCATTCAGAA
>transcript:Zm00001d001019_T001_9.ids
ATCAACTCGGCTCGATCATCGCACGAACGATGAAGACGACCGGTATCGGCGAGCGCGAGAGCAGTGCCCA
GGCCAGAGATATGTAGCCCGACGACCTGGTAGTAGCTTCAACGGGAGAGTAGGAGGAAGAACTCACCGCC
ACATGCAAGCAAATCGACGTCAGGGAGCTAGGACGCGGGCGTAGAACACAGAAGTGGGAGGCGCGGCCGC
AGGACAAGCGAGAGCGACCAGGGCCGAACACCGGGGAGCCGTGGCTGGGGCGTCTTCGAGGAAGAAGACC
AAGGAACGTGCCGTTGGTAGAACGCTAACGAGGGGCAGGGAGGTGTAGCGTCCAAGGACGCGAGCAGGAG
CTAGAGGCCAAACAAACTACGGTGACTCGAGCAGGAGACGCGGCACTTGCGGCTGAGGGAGATAGCACGA
AGAAGAAAA
>transcript:Zm00001d001043_T001_9.ids
GCGCCTACATCTCCAATGTTGTCTGCACTAGAAACCTAGAGCTAAGAGTGACAATGGCATGGCTCTCTTG
GTCCCTCTCTCCCTTGAAGGCTCTCTCTGGTAAATATGGTTGCCTTTCACAATGAACTTCCATCAGATCT
TTGTGAGAGAGCCTTCAGGAGGGGGGGGGGATCCAGGTGAGCCATAGTGCCTGACTGCCTGTGCCCAGCA
GCCAAGATGTGTACTGTTTAGCCATTTTGTGTATTTGATTAATTGTTTGTTTCTATGAGAACTTGGTTAA
TCATGTGTTGTATTGATTGTTCACAAATGAAATTAGCTTTTCTCAATCAGCATCGGTCACCGGATGTATG
AGAAATGGATAGCGGGTAAGGAAAAGAGCGCTCTAAGGAAAATAGGGGGTAAGTTGCCAAGTTTTTCTTG
GAGCTCTCAGGGTCTCACCACAACTGAGAGGTGCACGTGCACAAGAAAAGGAGCTGGATGAGTTTTCTGG
GTCTTGGATTACAGAAATGGATGAGATGTTCTCCTTGTCTTGGGCTTCAAACCATTCCTAAGTAAAAATA
TTTTGACGGGGCGTTTGGATCCCTTCATTTTAGAGAAATTTGAATTCACTCAATAAAGTAACTTATTTAG
TTT
>transcript:Zm00001d001044_T001_9.ids
AAGGAAAAGAGCGCTCTAAGGAAAATAGGGGGTAAGTTGCCAAGTTTTTCTTGGAGCTCTCAGGGTCTCA
CCACAACTGAGAGGTGCACGTGCACAAGAAAAGGAGCTGGATGAGTTTTCTGGGTCTTGGATTACAGAAA
TGGATGAGATGTTCTCCTTGTCTTGGGCTTCAAACCATTCCTAAGTAAAAATATTTTGACGGGGCGTTTG
GATCCCTTCATTTTAGAGAAATTTGAATTCACTCAATAAAGTAACTTATTTAGTTTGGAATTTGACATTC
CACCACTTTCCAAAGTTCACATATAAGCCTATCTCAAATTAATGAGGTGGAGGATGAGAAATGATTTTAT
GCATTAGTAGAATTTGTTTCTACTCCGTAACTTACATGACACTCTTCATCTCACTCATCTATAGTAAAAA
TGTAGCACATAAATATCTCCGTCATCTTGCTACTAATAGTATATAAATATATTTTGCATAAAACTGAATT
AGCTTAATTGATATATGCCTAAATTACTATTATTAGAATGGAATTCAATTCCAACGATCCAAACGGGGCG
TGAGTGTAATTCTTTTTAACGCTATTTTCCCTGGGAATTGTCTTTTGTTATCTGAGTTGTACAGAGCTGA
CATTTTCCTGCTCTTTCTGGAATAGATCCGTATGGTTTCTT
>transcript:Zm00001d001062_T001_9.ids
GGTCCATGATGCTGCTAACAAGTTGGCAGTCCTATCTTTACAAAATTTACCTGTGGTTGTGTAGCTGTTC
TCCGTCTGTACAATTTTCAATTAGAAAAATTATAGCAGCTAAGAAAATATCTTCTCTTTGTCGCAGAAAC
TGATGGTTATTGCTGGTAGATACTCTTTTAATCTCTACTACTACTTATGTAACTAACGTAGGCGTCCACA
GAGGAAATTAGTGCACGGTTCTGCCTTTCTCCACGCGCTGGGCTTGCATCCATGGCCGCGAATCTCACCC
ACAAAGCTTCCATCCATGGCTGTCGCGACCAATCCATGGCAGCCACGTCCCGGTCCCCGTACCTTGGGCA
AATGTGTTTCTATGTTTCCTGAGTTGTGTTGGCTAGCCCATGATATAAAGTGATCATTGCCTATCTATTA
CTTAGATTGATTAATTGTCTATTATTTACTATTTATTTATTACTGATATTTTATTGTTGTTATTGTTGTA
CTCTTGACCTTTGTAAATGCTATTGCTCATTCTTTTTTAAAGCAGTCTGCTTCACT
>transcript:Zm00001d001064_T001_9.ids
TAACATTGGGACGGACTGTGGGTTGATTTATAATTTTTCGGGGACTCTTTAGAAAAAATGGCGCGGCGAA
GGGGTACCCGCGGCCCTCGGCCGCCCGATCAGAGCTCGACGCGCCCGATTAAATCCAGGCAACCACGAAT
CTGTGCCCCACACCGACCGTCAGATCCCGATCCAACAGCTGATAATTGCTACTGCCCCGAGTCGTTCATC
ATCGAATCAATGACCCGGATCAAACCTCGCGAAACGGTATGTCGTGGTCTAATCTAGACCGTCGATGGCC
AGATCGACGGCACGCGCTTTCCCCCACTCCTTTCGGGTGCCAAGATGCACCCCCGGCGGCGGCGTATGAC
GCTACGGTGGCGAACCTCGGCGGAGCATCACCGATCAGACCGGAGTCCAAGGCGCAGGTGACGACTGAGC
TCAAATCGATGCAAAGGCTATGATGGATACAATGGAAGGGTTCATACCGGCGGTTAGGGATGGTAGCAGT
GCTGACCACACCACTAGGTGGAATCTGTGGCGGTGGTGAACGTCGGCGAGCGATTCCGCTGCCGCGCAGC
ACTATCCACACCCAGGGACGACGCCACCACGCTCCAGAGGCACCGGCGATCAAACTAGGCTAACTTTTGA
GGCCCGACCGTGGGTGAATCCTGTCACCGATGATGGTGGCACTCACAATCTCACTCCGCACGGCGACGGC
CCAAGACGTTGGTGCCCACGGCCTCACTTTCTCGCGGCGAGTCCCCCCTAATCCACCAACGATGAAGGCC
CTGGTGCAGTATTTATCCCATGCAGAAGGTCGCCCGCCCGTGATCCCCGTTGAGCGGGCTCTGTTTGCGA
AGGAAAGGGGAAGAGGAACAGGGGAAGGTCTTGGTCCCACTCGCCAGCCGGATAACGAGCGCGCACACAG
ATGAGCATGCAGTCACATGAGGAAACAGACATGTGAGCCCCGCGCGTAAGTGAGTCCGAACGTGGTGGAG
TTGCTATTGGGCCGAAGGGAGAGGAAGGAGGCCCACGCGTCGGTTTCGTTTTCCCT
>transcript:Zm00001d001080_T001_9.ids
GCCGCCGCCGCTGTCGCATCACAGGCCTCTCTTCCGGTTTCCCCCCAAACCCGTCCGAGAGGCAGTCATC
CCGCCGCGATGAGGGCCAAGTGGAAGAAGAAGCGGATGAGGCGGCTTAAGAGGAAGCGCCGAAAGATGAG
GCAGAGGTCCAAGTAGGCAGATTCATGGAGTGTCCCCGCCTGGAGTCTCTCTGCGTTCGGTTGTTGTTTA
CTGAGTAATTTTAGTTTTTTTACTAAGACAGTCTGTTATGGATCAGAAATTCCTTGCGTTTGTCCGTGGT
CTAGATATTGCATCAAGTGTTCTGCACTTTATTCTTTAGTTGTTAGTTGATGCGAGTGCTTGTCAATGGT
TGTGGACTTCGAAATTGCTATATGTAGGTAGGGCCTGAGCCTGACGTGCATATATAGGGACACTCGTTAC
CAAAGTCGTTTAGAAAACCGTTTGTTGCTACCAAATCGTTAGCAGACAATGGTAAGCTGACCTGACATGC
ATATATGTTCGTGGCTTGTGGTCGGAATTAGGCAACTATGAATCAGTTTTTGGCAGCTAAATGTTTCCCA
ACTTAGGCCGGAGTACTTTAAATTTTATTCCTTTCTAGTTTCTTCTATAAAAAAGGTCCAGCTCCATGTG
CTTTGTTGTAACTTAAAAAATGAAACTATTTATAAAATTTTTGAAGCTCT
>transcript:Zm00001d001083_T001_9.ids
GAACCCCATGAAATAATTAGCTGGTGGATGCTTTGAACTTTCAGGGTGTTTTGTGGATATGGCGAAATAG
TTTGTATTCCCTTACGAACCAATAATGTTGGTTATCTCTTAGAATGTGGTTGTATCTTTGTTGGGTAAAC
AGTGTGCAAGCTGCCTGTTTTGGTTGCCTGCTACCCGAACTAACAATGCACATTAGACTCGAATACTAGT
GAGGTTTTTGGTTTGAGGAATAAGCTACTCCATCTTCTCGTTTCTCACTTTTTGTTTGGTTTGTAAAATG
GAATAAGTTGATCCATCACCACCTCATTCCTCATAGTTAGTTAGTTAGTTACTAACATGAGAAATGAGGT
CGTCCCACCAAATTTGAGGAATGAACTCATGATGCACCACCTCATCTTTGATGGAGTGATTCCTCAAACT
AAACACCCCTAGATGGTTGGCTTGAATCCATGCCATACTTAATATTCTTTTAGTTTCCTTGCGACCATAT
GTTTATTTGCACATGCTTAATATGCGATCGTAGCAAATTTGCGCATAGCATATGACAATATTTTCTGCAG
ATGCTTTTCTGACTTTGTGAAATCTTGTGCCCAGGGATAAGCTTCTTGCGATACACCTATGGGAGATTTT
TTTTGTATCGCGAGAAAGGATCATAAATCACACCTATGGAAGACGAAGACCTGTGAATTGCACCAATGCT
TTCACCATTCTGTCTCATATCAGGGTATCTAGTCCTAGTAGTTTCCTTTGGGTATTGTGGGAGAGAACCA
TGCCAGTGTGTACCACTCATCCTTTGATGTGAGAGGGGACTTTGTATGTAAAGAGGCCAGGACTTTAACT
GTTGGTATTGGTTAAGTTAGGAAATATGGATAACTTATTTCATCGTTGTCT
>transcript:Zm00001d001084_T001_9.ids
AGGTGGGCGAATAGCAGTAGTATTAGCAGTTTCTGGGGATTTTTCGTGGGTAATTAGTGATAATAAGTAT
GATAATCATGTAGAGATTTGTCATACCTTTCCAACGAGTACTTATGCGCTCGATTCGGAGTTATATTTTA
GGGGATATCGCTGTTTGAATCCGGGTATGCTGTTGTCCAAAAACAGATTGCAGGGTTTATCTTATGGACT
GTTTTGGGCTAATTAGGGGTTGGAATTTAATTATCATTTGAATATAAAACTTGTAGGGAATTTTATGTAA
ATGTTTCTGGAGTTTTTGATTGATATGACTGATGTTATAATTTTAAAGTTATGAAACTATCAAGCAGCGC
CGCTGCAGTTTGGTGGTGATGGGGAGAGTTGTCGCTCGCGATGGGTTGGAATTGTGCGTAGGTGCGGCGT
TGTTTATTAGCGTTTGTTATGTTGATTTGTACAGTAAGGTGTGTGTCAAAAACAGGTGGTGGACTTCCGG
ATCGTACTTAGTACCATTCCAAATTTCCGGTGAAGGCAAGTAAATACAGTGGTGGTTGCTACCGTTTGGT
TTGCATCCTATGCCTTGTCATTGAGTATGCATAAGTATTAAATGTGTTAATCATTGAATTCTATGATGAA
GTTTATTTGTTCGAAAGTATTAATTCTCAATTGTCTAATATTGCGGATGATCATGATTTGGGAATGATAT
ATGTGGTTGATTCCCATCTTGGATGAAGTTGAAGTATCTTTTTAAATCACATTATATGAAGTGTTGTAGG
CATGTCATGCACATCGCATCATCCATCTTGCATGTTGAAGTTATGTCGTGATCTTATGGTCCGACCGTAC
CGGTACACTTTTAGCATCGTACGTTGCCCGAGTAGGGGTACGATGCGGCTTCATATCCTTAGAGGTATGA
AGGCAGAAGTCATCCTTGCATTTGCAGACATTTGCACTCATGATGTATATATGAAGTGTGACATTACTAT
GTTACTATTGTGGTTTCTACCTGCGAGGTGTGGTAACTAGGCGTGTTGTACATTGTATTCATTCTGCACC
TTCGTAATAAGAAGGTTGTGAAATTAAGTTGTGGTAAAACAATGTTCTTATGTGGTTAAACAGTTTGTTA
TTATTTTACTTGTTGAGATGTGTCATCTCACTCTTGCATTACTCAATGCAGGTACTTGATACATGTTGGG
AATGAGGGGAGTAGCAGCACGTCCACTTTCACTCTCATAATAACGCTGCCCAGGCGCAGCCATGATTTAA
TTAGAAACTTGTTGTCAAAGGATGTTTGTTTTTTTAACTAGTCGTACGCACTGGTTAATTCAGTTCATGT
CGTATGTTTAACTTCCCTTTGCTAGCCTATTAATAATACTTAGTATGTTTTTTG
>transcript:Zm00001d001089_T001_9.ids
ATAAGTGCCCGGTCATCGCCCACCTCTCATCCACAACTGGCTAGCTTCGATGATGCGAGCCATGGGGGCA
TGGGCGCTATTCGCACCGCCATGCTCGACGAGCGGGGGGAGGGTGATTGGGTCCGCCATGGTTGACTCAT
GAATTGGGTGGAGCTCCAACCTTGGCGGTTGGCCTGGGGAATCACAGTAGCGCCCTGATGATGCCCGTGG
TCTTCCCACCCCGGGAATTGGACCGTGAGCCGCTCAATTTCTCACCGGGGCAATGGCGACCGCCGTGGCA
CCACATCACATTGTGGTCGTGACCCTTGATGCATAATCACCGGTCAAGAACAGGTATTGCAGGATGAGGC
GCATGGAGGATGCTGTGATGATTCGTGAGAGGTCTAGGCCGTCGTCTCCCAGTCAACTTTGGGTTGGTGG
ATCTTTGTCTTCGTATGATGTAATTATTTAATTATTTTGTATAGAACTCCTATTATATAGTAAAGATGTG
ACATTCGTTTCTGTACCATGAGTCATCATATATGTAAGACTTGGTCCTAGC
>transcript:Zm00001d001091_T001_9.ids
AATCAAGAATTACCTATCAAGTCTCTTCCTCTCTTCTCTAAACCGGCGACCAGGAGAACTTCTCCTGTCG
ACGGGTAGCTCGGCGTGGGGGCATAACCCTGCCGGCAACCACGGGTCAAGGCTACGATCTACGTAGCCGA
GGTCCTCCTACCTTGGGTAATACCGCCCTTGACAATGCATGTATGAAGATGATTTTTTTGTGATTTGGAG
TACTAAATTAGCTTGATCGGTATTAGTTGGAACATGAAAAATTATCTATCTGGATACATAAATGGAGATG
GAGTTTTTTCTTGATTATGATCATACTTTTTTTGAATTTTCCTTGTTTTTCTCTAGTTAATATGAATGAC
TTGGTGACAAACATTTTTGATTCCATGCTGTAATGGAGCAGACAGCTCCCTGCATGTCCCTTGTGCAATA
TATTTCTTTGTATGCTGGTAGCGGTGTGAGGCGCTGTTGCCAGGTTCTCGGTTAATTATCCCAGGGAATG
TCCGGTGACCAAACAAACCCGGGTAATTCTCTCATGGAGGTATTTTCTGACAAGGAAGTAAAGTGACAAG
GAAATCTCCCCCTTTGGTACTTTTTCTGGGTTAATTACCCTTTGGCTCCCAAACTAGCCCTCAGGAGCCC
ATCCCCTCCTCCCTCAAACGACGCCGGGTGACAAGCAGGAAAAGTAGTAATGACGACATGCAAACTGAAT
AAGATTCTGTATTTTGAATACGATTCTAGAGATGCACGCTCTGTTCATCAATGCTGCTACGTTTTGAAAC
TTCAACATTTCATTACTGCTACGAATATATGTACACAGTAATATAACCTCTAAGCTCCTCATGTTGCTAC
ATTTGTAAACTTC
>transcript:Zm00001d001127_T001_9.ids
CTTGTATTGTGCACTTAAGTGTAGGAGTTGCCTGAAACCCTAGTTGCATGAACTCAGGATTCCTTTGAGA
TGGATACTAGTATGCTAGGTCGAGTAGCTGCTTTATTAATTAGGATCTCGGTAGAAGTCGAGTGATTTTT
CTAGCACTCGCGCGAGGTCAGGAATTGGTTGTATCCACTTTGATAACAGAATGATGATGGTCTGTGGACA
CGGGTCCATGGGGACGCGTGGTCTACGAGATGAAATTGGAATAAGGATTAACGTGCGGATACCTGTGTCA
AGCGTTTGAACGTACTAAACACATGCCGAGAAATATGGTAAATCGGTAAGCCTAGTACCTGAGTGAACCT
GCCCGCAGATTGCCCTCCTCACGCGACCTGAGACGTGGTCTCCCATTCCGGTTATGGTGGGTACAAGTGC
GGTCACTGCACGACGGCAGTCGGGGTCAGTGAGGCATTGTACGCCAAGGCGGTGAGCCCCTTTCTGTTGC
CAGGGAATCGATGGGGACGGTTGATATGTGTGGGGACGGAGTGCCCCTACATGTCGTGTGTTTAGGTTTA
CCTTGCAAGGATAAAAACTCGATTCGAATCGTCTGCTTCTCGCAGCTAATGAGACTGCTTGATCCATTGT
ACTGCATTGAGTAATAAGTGGAAATGAGGTGACT
>transcript:Zm00001d001132_T001_9.ids
CAAAAACATACTAAGTATTATTAATCGGCTAGCAAGGAAAGATAAACATACGACCTGAACTGAATTAACC
AGTGCGCACGACTATATAAAAAAACAAACTTCCTTTGACAATAAGTTTCTAATTAAATCATGGCTGCGTC
TGGGCAGCGTTATTGTGAGAGTGAAAGTGGACGTGCTGCTACTCCCCTCATTCCCAACATGTATCAAGTA
CCTGCATTGAGTAATGCAAGAGTGAGATGACACATCTCAGCAAGTAAAATAATATCAAATTGTTTAACCA
CATAAGAACATTGTTTTACCACCACTTGATTCCACAACCTTCTTATTACGAAGGTGCAGCACGTTTACAA
CGTACAACACACCTAGTTACCACACCTCGCAGGTAGAAACCACAATAGTAACATAGTAATGTCACACTTC
ATATATTCCTCATGAGTGCAAATGTCTGCAAATGCAAGGATGACTTCTGCCTTCATACCTCTAAGGATAT
GAAGCCGCATCGTACCCCTCCTCGGGCAACGTACGATGCTAAAAATGTACCGGTACGGTCGGACCATAAG
ATCACGACATAACTTCAAAATGCAAGATGGATGATGCGATGTGCATGTCATGCCTACAACACTTCATATA
ACGTGATTCAAAAAGATACTTCAACTTCATCCAAGATGGGAATCAACCACATATATCATTATCCAATTAT
GATCATCCACAATATTAGACAATTGAGAATTAATACTTCCAAACAAATAAACTTCATCATAGAATTCAAT
GATTAACATATTTAAAACTTATGCATACTCAATGACAGGGAATAGGATGCAAACCAAACGGTAGCAACCA
CCACTGTATTTACTTGCCTTTACCGGAAGTTTGGGCAAATCCCTAAGGTATGATCCGGAAGTCCACCACC
TGTTTTTGACACACAACTTAGTGCACCAATTTCACATAATCAGGCTCATAAACGACGCCGCACCTACGCA
CAAACTCAAACCCCGCCGCGGGTTACATCTCTCCCCAC
>transcript:Zm00001d001136_T001_9.ids
ACTGCAGCCTTGCTGATTTGACCGAGCTACGCCTAGTAGCACCGAGCACCAATGCCCAGCCACGCGCGCG
CCCAAGCCATGCCACTGCCATGCCAGACATGCAGTAGCCCGAAACCACCGCCACTTAGTCATTCGTCCAT
CGTAACGTCTACCATTAATGGAGCTTCATGGCATGTGTTTCTCTGGATTTATGGTGCAGCTATAGCCACG
GGACCGCGTGAAGTCTGCAGCCCCGACTCCTCTGCTTCCCCTCTTCTCTCCTATAAAAGGTAGCATCCCC
TTCTGCACTCCCTCACACCATTCCTCCAACCTTCCTGTTAATTTATGTTTATCCCCACCGTTGCGTTGCA
GTCGACCCCGTCGTATAACACCGATCGGAGCTGCCGACGCCCTTTGCCACCGGCGAGGACGCCTCGAAGC
CGACGCAGTGCTTCCGTCAACCTTCCTCCGTGCCGT
>transcript:Zm00001d001143_T001_9.ids
ACCCCCTTTCTCCCCCTTGGCTGGCCGCCCCCTCCCCCTATGGCAGCCATCCTCCATTGCTTCCTCCCCC
AAGATCTCCCCCTACGCAGCAAGGATTGAGAAGAGGAGGAGCACGTTGAATTGAAGAGGAAGAGAGGATC
AAGGAGGTGTTCTTCCCCATCTCTTCTTGCATATTTTCTTGGGGAAGCCCTAGGTATGGATGGGATCCTT
GTTCCTCCCTGTAATTATGTGCTTTTGGAGGTGGTGGATCATGGGGATTAAAGGATTAGAGGTTGTATTA
GATGTGGGGTTAGGTTTTGATCTCGAATTTAGTTTTCTGCAGAATGGCAGATTTGATAGTTTCTGTTCAT
CCAGTTTTCCGTGGTCTTAGTGGCCTCAAAAAAATAAAAAGTCTATATATGAGTCGTAGATAATTTGTAG
ATCTTTCCGTGGCCGTGAAGAATACCTCAATCGAACATCAGAACAGAAAGTTATTGCTGTTTGATTATAG
CAGTTTTTCAGTCTCATAATTCAAAAAAATAAAAAGTCTATATATGAGTCGTAGATAATTTGTAGATCTT
TCCGTGGCCGTGAAGAATACCTCAATCGGACATCAGAACAGAAAGTTATTGCTGTTTGATTATAGCAGTT
TTTCAGTCTCATAATTCTGTATAGAATCTGTTCTCTTAAGAGTTAGGCAATTTTCTCAACAGAATTAAAC
TGTGGGTTTGTAAAAGAAGTTGTATATAATTTCATAAGCTTTCTAGATTGTTAAAGAGTGCATTCATATG
ATTTGTGAAACTCCAGTTATGTTGGTTTTACTGTGGCTGTTCCTGTTTGCCTGACAAAAATGAGCGGGTC
TGTTCACTGGTGAGTTTCATCTAGTAAATGGCCGAATTGGCTCTTCCAACTATGGAGACTTTTGTAGAGG
GATAAAAGGTCTTACTTTCAGCAGAATTTCATAATTTTGGGTTTAGTAGTTTGGGAAATATCGAATTTTG
AAGTTTACTATGCTGCTGTCTAAAATAGATTCAGTCAGTTATCTTGTCAGATGTTTTAGAACTTATAGAT
GGCAGAATTTAATTATCCATTGAATACCGAAGTTGTAGAGTATTTTGTGTAGATACTCCTAGAGTATTTG
TTTGATATCACTACTATTCTAATTTTAAAGATACAAAATTAACAAACAGCGTTGCTGCTGTATGGCATGT
GGTTCAGGGTGGGAGTCTTTCCACTGGGTCTTGGTTTCAAGTGTAGGAAGTGTTTTGTTGATTGTTGGCA
AATGTTTGTAAAATATTTGTACTAAGTTTTATGCCCGCTAGCAGATGGCTACACTCCAGATCATGCCTAG
TATATTTTTCTTCTTCGATGAAGGCAAGTGAATGTAGCGGTGGTTGCTACCATTTTGACCTGTTATTTCT
ATCACCTACACTCTAATATTAAGAATTATTGGATTCTTTCATAATTGAACTCTATGATGATGTTTTACTT
GATGGTATTATATTGATTCTCTATCATATATTGATGATGATTATGGTTCAAGTATGACCCATGAGATTAA
TTCACACCCCTGAAGGCAGATGAAGTCTTATTTGAGGTTTGCATTGTATCTGAAGGCAGATAAAGTATTA
TTTGAGGTTTGTATTGTATCAAAAGGAAGTGAAATGTATTGATAAATGCAGCATGCCATATACATTGCAT
GACTCATTTGCATTTGAAGTTTTGCCGTGACCTATGGTCCGACCGTACCGGTACAACTTAGCATCGTCCG
TTGCCCGAGGAGGGGTACGATGCGACTTCATACCCTTAGAGGTATGAAGGCAGAGGACATATGCATTGCA
TTCATATGCATACATTGAAGTGATATTTGAAGATGATGTGGTTTTATACCCTCAGAGGTATGAAGGTAGA
GGACCTACACATTGCATTCCTATGCATACATTGAAGTGATATTTGCAGGTATTGTTGATGCAGGGAAGTG
TTATACAACCTATTGTGGTTGTTCGAGGAAATGAGATGATATTGGTTATATTGGGACTACTGAGTTCTAT
ATCTACAAGTATTTATGATCTTGATTGTGATTCTTTTAAAATGTTGATTAATTCAATTTGTGGTTTAAAT
ATCTCGTCAGAACAATTAGCTTGCTGAGATGTTTCATCTCACTCTTGCATTACTCAATGCAGGTGCTTGT
TGCTCATCAAGGGGAGTGGGAAGTAGCAGCACATCCACCTTCACTCTCATAATAATGCTGCCCAGACACA
GTCATGATTTAATTAGAAACTTCTTGTCAAAGGATGTTTGTTTTTAACTAGTCGTGCGCACTGATTAATT
CAGTTCATGTTGTTATGGTTGTCTTCCCATTGCTAGCAGATTATTAATGTATTTTATGTTTTCTTATCAT
GATATCTATTTATACTTTGTTGCATCCCCGTTTATGCAATTTTCAAAGGAGATGCTGTCGAAATTTTATA
TATGAATGTTAGATGTGTAGTTTAGTAGCATTCTGGGGTGTTTGTGGATCCCGGGGTGTTACAGTTGGTA
TCAAAGCATAGGCTTTAGATTCTTGGCTATTTGAAGATAAATTTGACACACTTGCACATATAGGAAGGGT
ATGGGTTCAAATATCTTTGATATATATTAATGTCTTTGGAGTGCAGATGACAATAATTTCACCCCTCCCT
ATTCCTTTACGGTGATGTGGTAAGTCGTTTATGACTTAATGCCTAATAATTTATCTCTAAATCTTTATAT
TGTTTTATTAATGCGATTGATATCGCTGGTCTTTTGAGAGATTGAAGTTGTTATTATGTTTGTGATATAC
AAGTATGTCTATGTTGTTTACACCATGTTTTTCATGGTTGAGTTTTATTACAATAATATTGTTATATATG
CTTGATTGAGGATGTTTCTAAGAGGAGTGTGAATTGCGTGTTTTGGGTTACAAGGTAACCATCAATTTGA
ATTTAAGTTGTTGAGCGGTTGGTGGATAGTTCCAACTATCTTTGCAAAGAATGATTGTTTATGTCGAGAA
ACCAGTTCTGAAAGAAATGAATGTTGGTGCTTTTATATGAATTTTGGGGGAAGTCTTTACCTAGCTAGAA
TGGCTTACATGTCTCTCTTCTATTGTGTGTTTTAGTAGCCACAAAGCCTAGATGTGGTTTAAAGTGGTTG
CATGTTAGTCATGCTAGTTGTAGAATAAACCTTTGATTTTCTGGATCCATTGATTATGTATTAATATATG
GAGAATCAGATGGTTCTCTCTCTGATGCATGCTTGTGGAGCCATTGTTGGACCACCTATCTATTGGTTTG
AATGAAGCCAGTGCCTAGCCTAGAGTTTGTTGTGTGTGGTTAGTCACCTATTCGTAAATGATGTGGTTTT
TACATCAGCTTGAGATGTTTGTCAAATGTGTGAAGGATTACGGGGTTATTATTGACCTTGTATGTCTGGT
ACTTTGAGTGCATCGTATGATAGAATGAAATGTAAGTTTATGAACTACAGTAGATGAAGACTTATATTAT
GTGTAGGTTAACCTTACTAGTTCGGATATTTTTCTTAGTTGAGTTGTTGGATGAAGTATAGTGACATTGG
TTAACCAAGTATTGTGTTGTTGTGCTATCAGTGCTCTTTGTGGAGCTTTTGGCATTTCTTCGATGAAATG
TGCCGCGTAGAATATTATTGGCTTCTTGTTGGCTTTATTGCTCCATTAGTTTTGTGGATTTTCTCCCTTT
TGTGGGGTGCAAAGAATGTTAGATTACATGATTATCTTTTCATGATGGCAAGAATAAGGTTTAGGAAGAT
TAGGATTTTTGTTTCAATAGAACTACTTGTTTCATGGTGCTTTAAGGTGAGGTGTTTGATCTTCTTATAC
ACTCGTCGGGTGTAGATGTTTCACCATTTAATTAAAATTAATTGTTGAAGTTGGTAAGGGTTGTGCTTGG
TGCATATTACCCCTTCATAAAAGATTGTTGTCTTAAGACATTGATGTTGATGTATAGCTGCATCCAAATT
TGATGGTGGGAAATTGTAGTGTTGATTGCAACTATGAATTGCTTTGAGCTTCATTGCATGTTGTTTCATG
CTTGATGTTAGGTCGTGTAGTTTACTTAGACAATTAGTCCAAGGTAGAAGTTCTTGTGTTAATTAAGACC
AATAATGGACCCATGTTTTGAATGGTGGTGCTATATGGGGTACCTTGGGTGTTTTGCTTGGAGTGGCCGA
ATTCGAGGTCGAATTCTTTTTAAGGGGGGTAGAGTGTAATATCCCAAAAAAATGTTGACCAAAAGTTAAT
CTTTGGTGCGTGGATGAGGTAAAGGGTTGTGGGCCATTGGATGCAAAGATAGAAGTCATCTGAGACGTCG
TTTCTTTCTCCCACAAAACCCTAGGTGGCCACCCCTTTTTTCCCTTCACCCCCCCTCTTGGCCGCCACCC
CCTTTCTCCCCCTTGGCTGGCCGCCCCCTCCCCCTATGGCAGCCATCCTCCATTGCTTCCTCCCCCAAGA
TCTCCCCCTACGCAGCAAGGATCGAGAAGAGGAGGAGCACGTTGAATTGAAGAGGAAGAGAGGATCAAGG
AGGTGTTCTTCCCCATCTCTTCTTGCATATTTTCTTGGGGAAGCCCTAGGTATGGATGGGATCCTTGTTC
CTCCCTGTAATTATGTGCTTTTGGAGGTGGTGGATCATGGGGATTAAAGGATTAGAGGTTGTATTAGATG
TGGGGTTAGGTTTTGATCTCGAATTTAGTTTTCTGCAGAATGGCAGATTTTATAGTTTCTGTTCATCCAG
TTTTCCGTGGTCTTAGTGGCCTCAAAAAAATAAAAAGTCTATATATGAGTCGTAGATAATTTGTAGATCT
TTCCGTGGCCGTGAAGAATACCTCAATCGGACATCAGAACAGAAAGTTATTGCTGTTTGATTATAGCAGT
TTTTCAGTCTCATAATTCTGTATAGAATCTGTTCTCTTAAGAGTTAGTTAATTTTCTCAACAGAATTAAA
CTGTGGGTTTGTAAAAGAAGTTGTATATAATTTCATAAGCTTTCTAGATTGTTAAAGAGTGCATTCATAT
GATTTGTGAAACTCCAGTTATGTTGGTTTTACTGTGGCTGTTCCTGTTTGCCTGACAAAAATGAGCGGGT
CTGTTCACTGGTGGGTTTCATCTAGTAAATGGCCGAGTTGGCTCTTCCAACTATGGAGACTTTTGTAGAG
GGATAAAAGGTCTTACTTTCAGCAGAATTTCATAATTTTGGGTTTAGTAGTTTGGGAAATATCGAATTTT
GAAGTTTACTATGCTGCTGTCTAAAATAGATTCAGTCAGTTATCTTGTCAGATGTTTTAGAACTTATAGA
TGGCAGAATTTAATTATCCATTGAATACCGAAGTTGTAGAGTATTTTGTGTAGATACTCCTAGAGTATTT
GTTTGATATCACTACTGTTCTAATTTTAAAGATACAAAATTAACAAACAGCGTTGCTGCTGTATGGCATG
TGGTTCAGGGTGGGAGTCTTTCCACTGGGTCTTGGTTTCAAGTGTAGGAAGTGTTTTGTTGATTGTTGGC
AAATGTTTGTAAAATATTTGTACTAAGTTTTATGCCCGCTAGCAGATGGCTACACTCCAGATCATGCCTA
GTATATTTTTCTTCTTCGATGAAGGCAAGTGAATGTAGCGGTGGTTGCTACCATTTTGACCTGTTATTTC
TATCACCTACACTCTAATATTAAGAATTATTGGATTCTTTCATAATTGAACTCTATGATGATGTTTTACT
TGATGGTATTATATTGATTCTCTATCATATATTGATGATGATTATGGTTCAAGTATGACCCATGAGATTA
ATTCACACCCCTGAAGGCAGATGAAGTCTTATTTGAGGTTTGCATTGTATCTGAAGGCAGATAAAGTATT
ATTTGAGGTTTGAATTGTATCTAAAGGAAGTGAAATGTATTGATAAATGCAGCATGCCATATACATTGTA
TGACTCATTTGCATCTGAAGTTTTGTCGTGACCTATGGTCCGACCGTACCGGTACAACTTAGCATCGTAC
GTTGCCCGAGGAGGGGTACGATGCGACTTCATACCCTTAGAGGTATGAAGGCAGAGGACATATGCATTGC
ATTCATATGCATACATTGAAGTGATATTTGAAGATGATGTGGTTTTATACCCTCATAGGTATGAAGGTAG
AGGACCTACACATTGCATTCCTATGCATACATTGAAGTGATATTTGCAGGTATTGTTGATGCAGGGAAGT
GTTATACAACCTATTGTGGTTGTTCGAGGAAATGAGATGATATTGGTTATATTGGGACTACTGAGTTCTA
TATCTACAAGTATTTATGATCTTGATTGTGATTCTTTTAAAATGTTGATTAATTCAATTGTTGGTTTAAA
TATCTCGTCAGAACAATTAGCTTGTTGAGATGTTTCATCTCACTCTTGCATTACTCAATGCAGGTGCTTG
TTGCTCATCAAGGGGAGTGGGAAGTAGCAGCACATCCACCTTCACTCTCATAATAATGCTGCCCAGACAC
AGTCATGATTTAATTAGAAACTTCTTGTCAAAGGATGTTTGTTTTTAACTAGTCGTGCGCACTGATTAAT
TCAGTTCATGTTGTTATGGTTGTCTTCCCATTGCTAGCAGATTATTAATGTATTTTATGTTTT
>transcript:Zm00001d001160_T001_9.ids
ATCATGCCTAATCTAGGAGAGCGTTGTGGGCATCCCGATGAAGCCAGCAGAAGTCGAGCGCCATCGTAGA
GCTGGAGTGGAACAATGGGCTGCAACCGTCCTTGAATCAAGGTGCATCGTCGGCCAACGTGGGGTCTGGA
GTGACGATTATTGACGCAGGTGGCATGTTCGGGGCATGGGAACTACCTCGTCGAAGTTCTCACCGCCACG
GACCTGCTGTACGTCGTTGACCGGTCTCGCCTTCATCTCCCCCAACGGTGGGAAACCCCCATATACTTTG
TCGTGACCTTCTGTGCACATAGCACTGATTGATGGTAAGTTAGGGGTCTTTCCCGCCTAATAGGTTTGAC
GCTTCCCACCTAATAAATAACCACCACCAACATAGGCCTTTTTACATACAAGTCCGTCAATCAGCACAAA
TTTAACAGTAGGTACAATCATGATAAGTTGGCAACAGCGAGGTCATGCATTTGTAAACACATCTTTCCCA
CCTTTAACAAACTTAATTAACCAATCAGATTGC
>transcript:Zm00001d001164_T001_9.ids
ACCTTACGATTGGGAGAATAGTGCCTCAGTTGATGATCCACGCAATTCCGATGTTCGCCGCCGGGAAGTC
GGGAGGCACCGCCCACACCTGTCGTGTGGAGAATATGGGAGGAAGCGTTGATTTTTCGGTGGACGGCTCA
GATTGAATGTGTGTTCCCCTTCGCAGGTTTGATCTGAGCGGTTGGATCCGATCTGATGGCCCTGGTGGGA
TCACGACTATTTAAAATATGGGTCGTAGATCTCAGAACGTACGGTTCTGATTAGATCATGTGTAACGTTT
CGGCCAGGATCTATGTTGATCGTAGATTTTTGATCGGGTGGTTGTAAGCTCATGTTGCTCAAGATCCATT
TTGGAAGGTAGGATCGGGATCCATTGACCCAGACTGCGTACCGATTCATAACCACGCCGCTCTAATCTGG
GCCACTAATATCTGATCGGTTGGCTCACAACAAAAGTTACCCTTTCGGTCTAGTAAAATTGTTAAAGCAA
CCCCCTGGTTTCTATTATTCAACCCGCCATACACGCCAGTTCAAAAGTAATTCCAATTAGGCCCTTTTAT
TCGCAGATTCTACCCTAAGCTTCTGGAAAAATTGTGGTCGTGGCCCAAAGGTTAATAAAATGGGTAAAAT
TAATAAAGAAATTGATTTTTAGTATAAAATAATTCTAGAAACTTGCTTAAGTCATATTTAATTCATTTTA
ACTCCTTTTTTATCCATTCCAGTTGCATTAGATTCATAATTGTAACTCCAAATTTAGTGATTCTCGAACC
TACGATCTCGTTATGATATGTAGAACATTATTATGTAGTTGGTGCTTATGTTTGGTGTGATGTTAATTTT
GCATATACCATGTTTGTTTGTATTGCTACGAGTAGCAGCGAGGTTGCGAGTCAGTTGAAGTACAAGTTGG
TACCTGGGGATCTCAAGTCTAAGGCAAGTTGTGCCCTTGATCACTCTTCTTTACCTAATAATGTTCCTGT
TAATCACTATGACATGCTCAGGTTAATCTGATGGGACCTAATAGGTTTCCCTAGACTTGTTTATCCCAAA
CATTGTTTACCACTGAACTTTTAGGTAGTTTTGCTATTGCTCTACCTGGTTTTGGGATTGATATTACATT
ATGATCATGTTCCAGTTATACTGTTGTTTAATTATTGTTCATGACAAGATCATTGTGTTAATTGGAACAT
GGAGCTTAACTTGAGATATCCGTGCTACCACAAGGGTGGAATGGGACGCCCTTGGCTGACTAATTAGGAA
AGCTAGTGGAGGACTATCTTACCGGAAAGGGGCAAGGGCGGTAGAGGAGCTACGTATAGGGAGGTTCTCG
GGTCAATCATGTTGCGATGGCTTTTCGGATGAGGGATTCCTATATTGCCCTTCTTAGAAACTGTAGCGGG
TTTTCTGAAGCTAATGGAACTTTGAAAAGGCCTCATAGTGGATCCCTAGCCATTCACCTCAGAAGTGTCT
AAGTGTGTAGCTAAGCCTGGCTAGACGAGATACACGACTTGTGGGTAAAGGGCGCAACCTCTGCAGAGTG
TAAAACTGGTATATCAGCTATGCTCGCGGTCATGAGCAGCTCAGGACTCTCGCATGATTAATTTATGGAA
CTAAACTTAATCTGTCATATGCACTTCATCGTGGGTGTTATTGCCAATTTTCATATCTTACTTAATTGGG
TTGGTATTTACTTATACTTAGTAACC
>transcript:Zm00001d001165_T001_9.ids
GGCGCGACCTGGTGTGGATCTGCCGGAGCTCGCAGACCGGTCGTTGGTCGAGCTCTACCGTGGTATATAA
TTCCCCCCTCAAGCCTCGCCTCCTCCTCAACCACCCGCGCCGCCACCGGAGAAACCACGGAGTAGAGAGA
AAGAGAGCTCGTCATCGCGAGAAAAGGGTGAGATAGACGCCACCGATGCACTCGTGTGTGCCCAACCATT
CAGGCCCCACTGCTGGCGCTGAACCTTTCTAAGGCCTCCTTGGGTTGTTGCGCGGTGACCTTGGACACGG
AGGCGACCTAGGATCTCGGGGATTCCTCGCCGGAATTGGAGAAGCCGTCGTGCTCATGCTCTGCCGTGGC
CAGGGATAGCGGCGCTGCGATTCACGACGGGCAAGCAACTAAGGACCCAGGTGCTCAGCAGTTGGAAAAT
ACTGAGCAGGAGCTTGTTGAAGGTGAAGAGCAGGTAGCCTAGGAGGAGGTCTACTATGAGGAGTACGAGC
TTGTCTAGGAGGTGTCTCCCAGTCAGCTTTATGGCGCCAAGGAATAATTATTAGTTCGCTTTATTGTTAT
CATTTATTTTTGTAAGACACTTCCGCAATGTAATAATGTTTATGACATTTATCTCTATACACTTGTCATT
ATTTGTGTTTTTCTTTGGCGCACATAAGATACGCACCCGACTTTATCCCT
>transcript:Zm00001d001167_T001_9.ids
CTCAATTGCCGAATTAAATTTTATTGAGGTACGTTAATTAATCGCGTGTTGCGGAAGACGAGCCAAGTCG
ACCCCAAGCGCGGGCTAATCCGCAGGATAATGCTGATGGATTAACCTGAAGATGGATAATCGGAACAATG
TGAAGACAAAGGATGATCGTCAAGTGGACATCGCCTAACAAACACTAACCTAGTGTTACCCAGGTCATAG
CTTTGTGCTGCTGACAATGGTGTTAAGTGCCGGTGGGCTCGGCCTTCTTATATAAGTATACCCTGCCTTT
ATCTTCTTACTGAGGATGGTCACTTGAGCTAGCATATATTTCAAACTCATACTTTGGTAATCACTCCGAT
AAAATAATGTAAATTTTTTGTAACCTGTAAAATTTGGTAATAAGATTTCCGCTG
>transcript:Zm00001d001168_T001_9.ids
CTTGTTGCGGCGGCGGCTTGCCGAGTCAGCCGGTGTCGTCTTCCACCGTCCTATCCTCGCCGCAAGCCGC
ATACGGCGTTGCCTCCTGATCTCCCCAGTCGAGTCGGTACACCTGCGGCCGCGTTTCTAGAGGTAACTGA
GCCAGCTGCCCAATCTTTCCTTGTGCGCGTGGTCCTTGTGCGCGTGGCATCGCTCTATTCCACACTGCGG
CGTGCAGGATTTTTAGTTGGCCTTTCCTGCGGGTGTGCTTGGTGATTCGATCTAGGAAGAGCGCATCGTT
AGCGCAAGCCATTCGATTAGGGGATTAGTTCTCTGTTCCAGTCATTTTAGAGTAGCTCTATCTTACTATT
GAAGAGTCAGTACGGCTCATTTGGATTTCACTTCCTGTATTTTGGCATTCCAAGAACCATACTGCATCAG
ACCGCGAAAGGAATGAGGACGTTGCAATATTCATCTCATTTGTTTGAGACTCGCTGTCCACAAATTTAGT
TGGGAAAAAATTGGACACGTACTTATCTGCAGGACGTATTGTAAAGCCCAAAATTTACATAGAAAAAAAT
AATAAAATAAATATATAAAGAAATAAAATAGTAAATCTAGACATCTCAAATTATACTTGAGGATTGAAAA
TTGAGGACAGAATCTTAAAACCAAGAACTATTTTAGAAGAGTAATAGGGATTTTTTTCTATTCAACTAAA
TGATCATGTATTTCATGAAATGATGCACCATAAACATTTATTTACATGAATATTTAATTTTGAAGTAACT
TTAAACTCTTGTCCCACAATCAAAATTTATTTTCCTAAAAAAAAGAAACAATATGAGTGTGTCTCATATT
TCAAACATTTATCAAACAAATAAAGTAACTAGAATAAATAGATATCTACAACATCAGATTGGAATGTTAG
TGGGTATTAAATTTGAATTATTAAACTATATCTTAGACTGGAATTGGAACTTTGTAATGTCAAAAAGGAA
AAATATGGGAATACAATAAAGAGATGAAGATTTGGATTAAAACCTAAATTTGAATTTGGGATTTAAGAGA
GAAATACTACAAAAGACAAATTAAAATTTATAAATATATAAATTCATCCCACACTGGAATGTTCCAATTG
AATATTTAATTTGAGTACAAATTCACTACAAGATTTGAATTCAAATTTTAGATTCAAAAATAAGAAAAG
>transcript:Zm00001d001169_T001_9.ids
GTGCGGTCAGACCTCCCTCCAACAGAATCGCCTACATCCTCGGGTCAACCGACGCACGATGCGAAATCCT
CGGCCATGACTGCCCTGATCCAGTGGCCTCGTCGTGCATATAAAAATCGGTCGCGCCGCATTCCCTATGA
CCGATTCAATCGCGTTGACGACTGGAGCCTAACCATTATCGCAAGGAAGGAGGGAGCAGGGGGGTGATTG
GGTGGCCACCATGGAGAGTCACCGCCACCATCATCGCGCTCCCTGCGGATTGCCTTGGATGTCAGTCATG
GTCTGTGGCACCTGGGCAAAGGATGTTCACGCGCTACGAACCTTGATCCCCCTGGTAATTTCTCATCGGG
GGCGCCACTACCTTGAGCCCGCGCCGCATCGCAATTCGCGCGTCCGTCGCCCCAACTCCA
>transcript:Zm00001d001170_T001_9.ids
GCGGACTTGGGCGTCTCCCAGGGGTAAATAAGGATGCCCTCGACCCCTACGCATCCTGAGGCACCACTAA
CCGAGGTCCTGAGTGTCGCCCCAGCTAAAGAGCCCAAGTAGAAATCTGAGCGCGGCCGGTGAGGGATCGA
GGGCAACTGTGAGTGTTCTCTCACCGGGCAGTTGTTGCGGGTCACCGAGGTGGGCACGCCAGCCGTGTTC
GCGACCTCGCCATTGAAGGTTGCAGTCTTGGTTGATAAAGGAGTCATCCTCGGGGAGTGATCGCTGCCGT
GAAACCATTGCGCGGCGTGGAGAACTTCCCTGCTACCTTGACCTACGACGAGCAAGCAACCGTGGAGCCA
GGTG
>transcript:Zm00001d001171_T001_9.ids
CGTAGGTCAAGGTAGCAGGGAAGTTCTCCACGCCGCGCAATGGTTTCACGGCAGCGATCACTCCCCGAGG
ATGACTCCTTTATCAACCAAGACTGCAACCTTCAATGGCGAGGTCGCGAACACGGCTGGCGTGCCCACCT
CGGTGACCCGCAACAACTGCCCGGTGAGAGAACACTCACAGTTGCCCTCGATCCCTCACCGGCCGCGCTC
AGATTTCTACTTGGGCTCTTTAGCTGGGGCGACACTCAGGACCTCGGTTAGTGGTGCCTCAGGATGCGTA
GGGGTCGAGGGCATCCTTATTTACCCCTGGGAGACGCCCAAGTCCGC
>transcript:Zm00001d001172_T001_9.ids
GGAGGTACTGCTGTATATCTCATTACCAAACAACACCTTCGGTGAAACTAGTACTACAATACACAGGGTT
GCACAGGGTTTCTTCCAAACAAGTCCTCTAGTTTACAAGTTACACAGGGTTGTATTGTACAGTTGCCTGC
TTCGAGTACACAGCGGCAGTTTTTGGCCTATATCATGCATGCATGCATGCGTCCATCAACCTGCCGCTAC
CCAGGGGACAAATGACAAATCACTTCGATCATGCCGCCTCAAGTTTCAGTCTGGCAGCTGGAAGCAGCAG
TTACAGTTTATGATGCCCAAGGGCATGCACGAATGCCACAATTCAGGCTTGCAGTAGACTCCAAATGGGA
GAGAACTGGCCATCCGTCTGTCTATGCTGCGACCGCAAATGAACCGCGAACTAGCTGGCGGAGCAGCAAA
CCATGACAACCCTGTGTAAGAAAAAAAATAAA
>transcript:Zm00001d001177_T001_9.ids
ACCGACGCCTTCATCGCGTGAGCTTGCGCCGCACAGATAGAATAGAGAGAGAGAGAGAGAGAGAGAGCAT
ACGGGTGCGCCGCCGCGCCTCCTACTCGTTGCCAGCGCCGTCTGGGGCCTGGGCGGAGGTTACCCAGTCT
TATCGAAGGTGTGGGAACCGTGGGCGAGCGGAGAAACCAATCGAGGCGGGCGGAACTCATTGCCGTAATT
GAAGATTCGTCGTGGGCCACACCATTACGCGGGCAGGGTCACTGGTGCTCAATACCGAGACGAGCAAGCC
ACCGAGGACCCCGGTACTCAGCAGGTGGATAATTCTGAGCAGGAACTCATTGAAGGTGAAGAGCAGATAG
TCCAGGAGGAGGTCTACAACGAGGAGTATGAGCTTATCTAGGTGGCGTCTCCTAGTCAGCTTCATGGCGC
CAAGGAATAATTATTAGTTCACTTTATTGTTATCATTTATTTTTGTAAGACACTTCCGCTATGTAATAAT
GATTATGACATTTATCTCTATGCACTTGGTCATTAT
>transcript:Zm00001d001179_T001_9.ids
GTAACTGCCCAATGAACAAAGGTTGAGTCTAGAGATCATTTTGTTGAGTTTTCTAAACTCACTTTTGTAC
AACCCCTCGTAAGGAAGTGTTTATAAGAATCGAGAGTAAGTCAGCCAGTAACCCCTAATCATCATTCTAG
TCACGCCTCGATCACCTACGTGTGCTTTTCCAGCATGTGCGATCAAGTAGAGTCGTGCTAAGTATTTGAT
GAAATGGGTTGGTCGCGAAGTCAACATCAATGGATCTCTTCATTGATATTTTCTTGAATCTATACCACAT
TCTAGCTTACACGAGTTAACTGTGATGTTATTCGACATTCACACCTGTCTCGTGTGCTACGAACTTACTG
CGACCACTTGTTGGTAAACCTCTTTCTGTGTGTTTTACCTAAGAGGTTGCATCTGGTTCTGTTTGAGTAA
AATCGTATATCCACCGCTCGCTCAATAGACTCAGATAGTACAGTGTCATCAGAAAAAGCAAACCGCACAC
ATGGAACCTTATGTGTTCTTCTGGCAGACATTGTCTCTACTAATGGACATTTCTAGATTAGCCTAAGGCA
ATATATGTTATGCCCACTTGAGGAACCACATTCCGAGGCATTCGCCTTCACTCAAGACTGCCTTATAATT
ATCACTGATATGGACGTGGGTTACATGCTTCTCTACTCTTAAACGTCTTTCGCTCCGAATCTCGGGACGA
GATTCTTTTAAGGGGGAGGGCTGTAACACCCCAGGTGTTTATATTTTGCTCGACAACGAGTATGGATTTA
AGCACGTAATATCAGTGGATAAAATGGATGCTGAATTTTAAACATCTTCGTCTATCGCGATTTTAATATC
GCATCTATTTTGTCTGTCGCGAGTTCGACATCGTTTTTATATGTCCGGGCTCGTTCTAAAAAAAATTTGT
GTTCTTCGGAACATAGTGTTCCGAAAATCGGTGCGTTCGATGAGTATTTAAAATTCATCGCTCGCACGGA
CACGAAATTCAGAAGCTCGACCCACTCGAACGATTTTTTCCCGGGCCAGTTAAATGGAACTCGATGACTA
AGCTTAAGTGTAAAATAATTTAATCCCCTTTTTGTCATCCGTGACATCGTGTCTACGAAATTTTAAGTAA
CCTGTATCTAGTCGAGTGTTCGAGTAGCGAATGGAATTCGTCTGAAGTCAACTGAATCAAGTGCAGATTA
AAATACAGAAGCCGAAATCCATTTAACTCAGCCCGTATGTTTCTTGCCAGCTTTAAATCTTCGGATATAA
ATACCTGGTAAAAGTTTATCTGACTACAAAATATTCATCACATCAAATATTCGGGACGAAAACAGATGAA
TTTATCCGAATCCGAAATATTTGTGATATCCGTTATAAAAAAAG
>transcript:Zm00001d001182_T001_9.ids
CTGTATTGCTACGACTAGCAGTGAGGTCACGAGTCATCTAAAGATCATCCTGGTACCTAGAATCTCAAGT
CCCAGGCAAGTTGTGCCCTTGACCACTTTTTACCCAATAATGTTCTTTAATATCATTTATTCATGCATAG
GTTAATTTTGATGGGACCCAATAGGTTACCCTAGATTGTTTATCTCATTACCTTGTTTACCCCTAAATCA
CTTGGGTAGTTTGCTATTGCTTTACATGGATTTGGGATAATTATTTATCATATCTATGTTCCAGTTATTT
TGTTATTCTATTTATGTTCATGTCAAGATCATTAATGTTAATTGGAACATAGAGCTTAACTTGAGAAACA
CGTGCCACCACAAGGGTTTATGGACGCCCTTGGCTTATTAATTAGGAAAGCTAGTGGAGGACTACCTTAC
CCGAAAGGGGCAAGGGCAGTAGGGGAGTGGTCAGTGTAGGGAGGTCCTTGGTTGATTTTGCTGCGATGGC
GGTCAGGCAAGAACCCTGCATTGGAGCTTCCTATAAACTGTAGCGGGTTTTCTGAAGCTAGTGGAACTTT
GTAAAGGCCTCGTAGTGTTACCCTGCCTCGCCTCCTCGATAGAGGTGTATGGGAAGTCGCGATCCCTTGG
CTGATGGGTAACATGACTTGTGGGTAAAGGGTACCACCTCTGCAGAGTGTAAAACTGGTATACTAGCCGA
GCTCACGGTCATGAGCAGCTCAGGACTCTCTGATGATTAAATTATGGAACTAAATTCAATTTGTCATATG
CATTGCATCGCAGGTGATGTTGTTACTTTTGTTCTACTACTTAATTGGGTTGGTATTTACTTATACTTAG
TAATTGCTAATAAAATTTTGACCAACTTTAAAAGCAATGCTCAGCTCTAACCATCCTCTTTGGTAAGCCT
TACACTTCACGTGAGCTCCCACCTTTGGCGAGTTCATGCACATTATTCCCCACAACTTGTTGAGCGATGA
ACGTATGTGAGCTCACTCTTGCTGTCTCACACCCCCCACAGGTCAAGAACAGGTACCGCAGGATGAGGCG
CAAGGAGGATGCTGCGATGAGTTCGTGAGAGATCTAGGCCGTCGTCTCCCAGTCAACTTTGGGTTGCTGG
ACCGTTGTCTCCTTATAATGTAATTATTTATTTATTTTGTATAGAACTCCTATTATATAGTAAA
>transcript:Zm00001d001186_T001_9.ids
GCCGGCGTTCATGGTTCTCGTCCGTGCATTTCCTCGGATGCGTGGGTCACTTGGGTCCGGAGAATCGCTC
ACCGGAGCGCAAGGCCCATCGTGGACCGCACGTCTCGGTGGTTCGGGAACTACTCCGTGCAATCGTCGCG
TGAGGTCACGAGTCACCTGAAGATCATCCTGGTACCTGGAATCTCAAGTCCCTAGCAAGTTGTGCCCTTG
ATCACTTTTATTTACCCAATAATGTTCTTTATAATCATTTTATCATGCATAGGCTTAATTTTGATGGGAC
CCAATAGGTCACCCTAGTTTGGTTATCTTTTTACCTTGTTCACCCTGAATCATTTAGATAGTTTTACTAT
TGCTCCATATGGTTTTGGGATTTGTTGGGGGCCTTCGGCTTTCGAAGGTCCTCAAAAACATGATTTAACA
ATGTTTCTGGAGTAACATACATTAACAGGTATCTTCGGACTTGGATTAGAGCCATGGTATGAAGAAGCAC
AAAGAACACGAAGGTTGGCGCAGAGCCGAAGCTGTGTGTAGAAGAGCTTCGGAATAGCGGCGGAAAAGGG
AACCGACTTAAAGATGAAAAACCAGATTAGACCTCGAAGAATTATCATAAAGTTATTGATAAGTGTAAAG
GGCATTAATGTAATTTTGCGTGGGCTGCGACCCGCGCCTATAAATAGGTGAACAGTATCCCCGTACTGTT
CACGCGGATTT
>transcript:Zm00001d001198_T001_9.ids
ACCCCTAGCAGCCGTCACCCTTTTGTGCCTTGCCCCAAAAGATGAGAGGAAGAAAAAAGAAGAGAAGAGA
GGGGAGATGAGGGCATACCGTCGCTCATCATCGTCGTTCCTCTCCAAGAATTGGTTGGATTTCCTTTCCT
CTCTCTCTTTTCTCCACTTGATGAATGCTTTCTCTTGTTTTGGATGAGTTTTAGGCCCTGCAATTAGTTT
TTTTGGTTGGATTAGATGGGAGATTAGATTTTGATCTCGAAATTAGTTTCTGCAGGATGGCAGATTCAAC
AGTTTCTGTTCATGCCAGTTTTTCGTGATCTTATTGGCCTCAAAAAAATAAAACGTCTGTCTATGAGTCG
TAGATAATTTGTATATCTTTCCGTGGCCGCGAAGAACACCTCAATCGGACATCAGATCAGAAAGTTATTG
CAGTTTGATTATAGCAGTTTTTCAGTCTTATAATTCTGTGCAGAATCTGTTCTCTTAAGATTTAGGCAAT
TTTATCTACAGAATTAAACTTTAGGATTGTAAAAGAAGTTGTAGACAATTTTATAAGCTTTCCAGATTGT
TAAAGAGCGCATTCATATGAATTATGAAACTCCAGTTATGTTTGTTTTACTGTGTCTGTTCCTGTTTGCC
TGACAAAAATGAGCGGGTCTGTTCACTGGTGGGTTTCATATAGTAAATAGCCGAATTGGCTGTTCCAACT
ATGGAGACATTTGTAGAGGGATAAAAGTTCTTACTGCCAGCAGAATTTCATAATTTTTGGTTGAGTAGTT
TGGTAGATATTGAATTTTGAAGTTAACTATGTTGCTGTCTGAAACAGATTCAGACATTTATCTTATCAGA
TGTTTTAGAACTTATAGATGGCAGAATTTAATTATCCATTGAATACTGAAGTTGTAGAGTATTTTGTGTA
TACACTCATAGAGTATTTGTTTAATATCATCACTGTTATAATTTTAAAGATACAAAATTAACAAACAGTG
CTGTTGTTGTTTGGCATGTGGTTCAGGGTGGGAGTCTTTCCACCGGGTCTTGGTTTCAAGTGTAGGAGTG
ATTTGTTGATTGTTGGCAAATGTTTGTGAAATATTTGTACTAAGTTTTATGCCCGCTAGCAGGTGGCTAC
ACTCCGGATCATGCCTAGTACATCTTTCTTCCTCGATGAAGGCAAGTGAATGTAGCAGTGGTTTCTACCG
TTTTGACTTGTTGTTTTTTTATCGCCTACACTCTAATATTCAGAATTATGGAATTCTTTCATAATTGAAC
TCTATGGTGATGCTTTACTTGATTGTATTATACTGATGCTCAATCATATATTGATGATGATTATGGTTCG
AGTATGACCCATGAGATTAATTTACACCCGTGAAGGCAGATAAAGTATTATTTGAGGTTTGTATCGTATC
TGAAGGCAGATGAAGTATTATTTGAGGTTTGTTTTGTATCTGAAGGAAGTGAAGTGTATTGATAAATGCA
GCATGCCATATGCATTACATGATTCATTTGCATCTGAAGTTTGGTCGTGACCTATGGTCCGACCGTACCG
GTACAACTTAGCATCGTACGTTGCCCGAGGAGGGGTACGATGCGGCTTCATACCCTTAGAGGTATGAAGG
CAGAGGACATATGCATTGCATTTATATGCATTCATTGAAGTGATATTAGCAGATGATGTGGTTTTATACT
CTCAGAGGTATGAGGGCAGATGACCTACACATTGCATTCCTATGCATACATTGAAGTGATATCTGCAGGT
ATTGTTGACGCAGGGAAGGGTTATACAACCTATTGTGGTTGTTCGAGGAAATGAGATGGTATTGGTTATA
TTAGGACTATTGAGTTCTATATCTACAAGTATTTCTGATCTCAATTGTGATTCCTTTAAAATGTTGTTTA
ATTCAATTTGTGGTTTAAATATCTCATCAAAACAATTTGCTTGCTGAGATGTATCATCTCACTCTTGCAT
TACTCAATGTAGGTACTTGATTCATGTTGGGAATGAGGGAAGTAGCAGCACGTTCACCTTCACTATTATA
ATAACGATGCCCAGTTGCAGCCATGATTTAATTAGAAACTCGATGACAAATGATGTTTGTTTTTTCCTAG
TCGTGTGCACTGGTTAATTCAGTTCATGTCGTTATGTTTAACTTTCCTTTGCTAGCAGATTAATAATGCT
TAGTATGTTTTTTTCATGATATATGTTTATACACTGTTGCCCCTCGTTTATGCAATCTTTCAAAAGAGAT
GCTGCCGAAATTTTATATATGGATGTCAGATGTGTAGTTCAGTAGCATTCCGGGGTGTTTGTGGACCCCG
GGGTGTTACAGTTGGTATCAAAGCATAGGCTTTAGATTCTTGGCAATTTGAAGATAAATTTGACACACTT
GCACATATAGGAAGGGTATGAGTTCAAATATCTTTGATATATATTAGTGTCTTTGAAGTGCATATGACAA
TAATTTCACCCATCTCTATTCCTTTACGGTGATGTGGTATGTTGTTTATGACTTAATGCCTAATATGATT
TATCTCTAAATCTTTATATTGTTTTATTAATGCGATTGATATCGCTGGTCTTTGGTAAGATTGAAGTTGT
TATTATGCTTGTGATATACAAGTATGCCTATGTTGATTTCATCATGTTTTTCATGGTTGAGTTTTATTGC
AATAATATTGTTATATATGCTTGATTGAGGATGTTCCTAAGAGGAGTGTGAATTGCGTGTTTTGGGTTAC
AAGGTAACCATCAATTTGAATTAAAGTTGTTGAGTGGTTGGTGGATAGTTCCAACTATCTTTGCAAAGAA
TGATTGTTTATGTCGAGAAACCAGTTCTGAAAGAAATGAATATTGGTACTTTTATATGAATTTTGGGGAA
GTCTTTACATAGCTAGAATGGCTTACATGTCTCTCTTCTATTGTGTGTTTTAGTAGCATTCCGGGGTGTT
TGTGGACCCCGGGGTGTTACAGTTGGAGGTGGTTTAAAGTGGTTGCATGTTAGTCATGCTAGTTGTAGAA
TAAATCTTTGTTTTTCTTGATCTATTGATTATGTATTAATACGTTGAGGATCAGATGGTTCTCTCCCTGA
TGCATGCTGGTGGATCCATTGTTGGACCACCTATCTATTGGTTTGAATGAAGTCATTGCCTAGCCTAGAG
TTGGTTGTGTGTGGTTAGTCACCTATTCCTAAATGATGTGGTTTTTTACATCAACTTGAGATGTTTGTCA
AATGTGTGAAGGATTACGGGGTTATCATTGACCTCGTATGTCTAGTACTTTGAGTGCATCGTATGATAGA
ATGAAATGTAAGTTTCTGAACTACAGTAGATGAAGACTTATATTATTTGTAGGTTAACCTTACTAGTTTG
GTTATTTTTCTTAGTTGAGTTGTTGGATGAAGTATAGCAACATTGGTTAAGCAAGTATTGTGTTGTTGTT
GTTGTGCTATCAATGCTCTTTGTGGAGTTTTTGGCATTTCTTCGATGAAATGTGCCGCGCAGAATGTTAT
GGGCTTCTTGTCTGCTTTATTGCTCCATTAGTTCTGTAGAGTTTCTCCCTTTTGTGGGGTGCAAAGAATG
TTAGATTACATGATTATCTTTTCATGATGGCAAGAACAGGGTTTAGGAAGATTAGGAGTTTTGTTTCAAT
AGAACTACTTGTTTTGTGGTGCTGTGAGGTGAGGTGTTTGATCTTTTTATACGTTCATCTGGTGTGGATG
TTTTACCATTGAATTAAAATAAATTGTTGAAGTTGGTAAGAGTTGTGCTTAGTGCATATTACTCCTTCAT
AAAAGAGTGTCGTTTTAAGACATTGATGCTGATGTATGGCTGCATCCAAATTCGATGTTGTTAAATCGTA
GTGTTGATCGCATCTATGACTTGCTTTGAGCTTCATTGCAGGTTGTTTCATGCTTGTTGTCAGGTTGTGT
AGCTTCCTTAGACCATTAGTCCGAGGTAGAAGTTCTTGTGTTGATTAATACCAATAATGGACCCATGTTT
TCAATGGTGGTGCTATTTGGGGTACCTTGGATGTTTTGCTTGGAGTGGTCGAATTCGAGGACGAATTCTT
TTTAAGGGGGGTAGAATGTAACACCCTAAAAAAATAAACCATTTTTATAATCCAAATATGGTGTGTCCTA
TGGATGATCGGAGGCCGTAGATGTATAGATCTAATCAAGATGATTCCGATCAATCACTAGTTTGCCTTGT
TTGATGTCCAGATGAGTCTTTTCGAGTGCCGGTTGATCTGAGCCATTGGATATTAGGATTGTGGAAGTTT
CCTTCTATTTATACCTCCCTAACCCTAGAATCCACGTCCTCCCACCCCTAGCAGCCGTCACCCTTTTGTG
CCTTGCCCCAAAAGATGAGAGGAAGAAAAAAGAAGAGAAGAGAGGGGAGATGAGGGCATACCGTCGCTCA
TCATCGTCGTTCCTCTCCAAGAATTGGTTGGATTTCCTTTCCTCTCTCTCTTTTCTCCACTTGATGAATG
CTTTCTCTTGTTTTGGATGAGTTTTAGGCCCTGCAATTAGTTTTTTTGGTTGGATTAGATGGGAGATTAG
ATTTTGATCTCGAAATTAGTTTCTGCAGGATGGCAGATTCAACAGTTTCTGTTCATGCCAGTTTTTCGTG
ATCTTATTGGCCTCAAAAAAATAAAACGTCTGTCTATGAGTCGTAGATAATTTGTATATCTTTCCGTGGC
CGCGAAGAACACCTCAATCGGACATCAGATCAGAAAGTTATTGCAGTTTGATTATAGCAGTTTTTCAGTC
TTATAATTCTGTGCAGAATCTGTTCTCTTAAGATTTAGGCAATTTTATCTACAGAATTAAACTTTAGGAT
TGTAAAAGAAGTTGTAGACAATTTTATAAGCTTTCCAGATTGTTAAAGAGCGCATTCATATGAATTATGA
AACTCCAGTTATGTTTGTTTTACTGTGTCTGTTCCTGTTTGCCTGACAAAAATGAGCGGGTCTGTTCACT
GGTGGGTTTCATATAGTAAATAGCCGAATTGGCTGTTCCAACTATGGAGACATTTGTAGAGGGATAAAAG
TTCTTACTGCCAGCAGAATTTCATAATTTTTGGTTGAGTAGTTTGGTAGATATTGAATTTTGAAGTTAAC
TATGTTGCTGTCTGAAACAGATTCAGACATTTATCTTATCAGATGTTTTAGAACTTATAGATGGCAGAAT
TTAATTATCCATTGAATACTGAAGTTGTAGAGTATTTTGTGTATACACTCATAGAGTATTTGTTTAATAT
CATCACTGTTATAATTTTAAAGATACAAAATTAACAAACAGTGCTGTTGTTGTTTGGCATGTGGTTCAGG
GTGGGAGTCTTTCCACCGGGTCTTGGTTTCAAGTGTAGGAGTGATTTGTTGATTGTTGGCAAATGTTTGT
GAAATATTTGTACTAAGTTTTATGCCCGCTAGCAGGTGGCTACACTCCGGATCATGCCTAGTACATCTTT
CTTCCTCGATGAAGGCAAGTGAATGTAGCAGTGGTTTCTACCGTTTTGACTTGTTGTTTTTTTATCGCCT
ACACTCTAATATTCAGAATTATGGAATTCTTTCATAATTGAACTCTATGGTGATGCTTTACTTGATTGTA
TTATACTGATGCTCAATCATATATTGATGATGATTATGGTTCGAGTATGACCCATGAGATTAATTTACAC
CCGTGAAGGCAGATAAAGTATTATTTGAGGTTTGTATCGTATCTGAAGGCAGATGAAGTATTATTTGAGG
TTTGTTTTGTATCTGAAGGAAGTGAAGTGTATTGATAAATGCAGCATGCCATATGCATTACATGATTCAT
TTGCATCTGAAGTTTGGTCGTGACCTATGGTCCGACCGTACCGGTACAACTTAGCATCGTACGTTGCCCG
AGGAGGGGTACGATGCGGCTTCATACCCTTAGAGGTATGAAGGCAGAGGACATATGCATTGCATTTATAT
GCATTCATTGAAGTGATATTAGCAGATGATGTGGTTTTATACTCTCAGAGGTATGAGGGCAGATGACCTA
CACATTGCATTCCTATGCATACATTGAAGTGATATCTGCAGGTATTGTTGACGCAGGGAAGGGTTATACA
ACCTATTGTGGTTGTTCGAGGAAATGAGATGGTATTGGTTATATTAGGACTATTGAGTTCTATATCTACA
AGTATTTCTGATCTCAATTGTGATTCCTTTAAAATGTTGTTTAATTCAATTTGTGGTTTAAATATCTCAT
CAAAACAATTTGCTTGCTGAGATGTATCATCTCACTCTTGCATTACTCAATGTAGGTACTTGATTCATGT
TGGGAATGAGGGAAGTAGCAGCACGTTCACCTTCACTATTATAATAACGATGCCCAGTTGCAGCCATGAT
TTAATTAGAAACTCGATGACAAATGATGTTTGTTTTTTCCTAGTCGTGTGCACTGGTTAATTCAGTTCAT
GTCGTTATGTTTAACTTTCCTTTGCTAGCAGATTAATAATGCTTAGTATGTTTTTTTCATGATATATGTT
TATACACTGTTGCCCCTCGTTTATGCAATCTTT
>transcript:Zm00001d001205_T001_9.ids
TTTTTGTTTTCTTTTGTTCATTCATATTTCTGGTTTTCAAATTTGCAATTTCAAACTCGAATTTGAGTTG
TGGTTTCCAATCAAGTATGCACAATCCAAATTCCATAATGGTTGCATAGAAAGGTATCATTTTATTATTA
TCTTATTATTTCATAGTTTTAAGTAAATGCCTACAATCACGCCATAAAGAATAATTCATTCTAGGAGAAT
ATCATTTGTGGCTGTGTGATCCATTAGAGGTTAAAGTCAATAATAATGAACCTATGTTGTTTTGCTTATT
TTTAGAGAAGTAACACATATTCTCTTTTTAAGAATTTATAAACAGTGGAAG
>transcript:Zm00001d001206_T001_9.ids
GTGAGTCACTGGCCAGCAGTCCAGCTCGCTTCAGAATCAATCTCGTCGTCGTTCCGCGCGTCAGCAAGAA
ATCTCAAGAGTTGGGTGAAGTCGGAGGCTAACAGCATGGTATTCACCATGTGCGCGACAGGAAGCTCGAG
CCAAGATTTATCCGCATTCGTACGAGTATTGGGTCGCGTTTGATAGTACGTTAATTAATCGCGCGATGCG
GAAGACGACCCAAGTCGACCCCAAGCACGGGCTACTCCACAGGATGATGCTGATGGACAAACCTGAAGAT
GATCGTCAAGCGGACGTCGTCTAACCAACACTAACATAGTGTTTATTCCAGGTTATAGTTTTGTGCTGCT
GTTGATGGTGTTAAGTGCCGGTGGGCTCGGCCTTCTTATATAAGTATACCCCGCCTTTATCTTCTTATTG
AGGATGGTCACTTGAGCTAGCATATATTTCAAAACTATAAATAATTTATAACCGTTCAAAGTTTCTTTCT
TTGAATCAATGTAGTAATCACTCTGATCATGTACGAAGTAAAATTTTTGTAATTTGTAAAATTTGGTAAT
AAGATTTCCGCTG
>transcript:Zm00001d001217_T001_9.ids
GAGGCTGACCAGGATTTCGGGATCCCGATGGCCTCCAGGGGTATTTACAAGAGCGCAAGCCTCATCCTCA
TCCACACGATTGGGTCATCAGCTGCCTAATCATAGACCACCGTGCCAAGTGAAGCAACCAAACAAGCCGG
GGGAGAGAACCGATGCCGCTGGGGTCGACCTGCGCGCACACCGGCGATGAGGCCTCAACGACCGACTTGA
GCTCCTCCTTGGGATGCCTGGAGTTTGCCCGTGACCTCAAAGGGTGGCGCTTGTGTCGGGATGGCGCAGA
ATTTGTCCCCGAAGGCCAACCTCCGCCACGAGTCACTGTAGGGCGTATGCGACATTATCGGTGCCCTCAT
CGTGGGTAAGATCACTCCCATGGAGTTCGCCTTGGTCTCCTATGTGCGCAGCATCATCAGAATCATAGGT
TACCGACCTATAGCGTGGGTCGGGAAATCCGACCATGCCGCCACCGTTGACTTGTGGGCGGCGGCGTTGG
TGCTGTCAGAGGAAGAAGGTGAACCTAGGGCCGTTTGATCCACTGGTGGCGATAGGATTAGATCTGGGGG
TGTGTCATCGTTTGCCATTGATGCTAATATGGTCGGCCACGATTATATCCTGGCATACCGATTCGGTATG
TGGGTACTGGCCATCCGGTGGGGATCGGAGGAACGTAGTTCGATCCCGCGTGAGTTAAATCTGGACCGCT
GGTCGCTAATCCGTTGGTAGAAATCACACACCGGTTGGGTTAAAGTGTAGATCTAATCCGCGCCACTGAT
TTTGGATCGGGTGGCTGGGGTAAGCTGGTACCCGTTCACCGAGTACATTTTGCATTGGGAACCCCCTGGT
TTCTAGTATTCAACCCATCGTCCTACTTTTACAGTAGCACCCTCGGAATTAAAATTTGGAATTGCAAATA
GGTCCTTTGATTTTTCAAAAAGGTTCCTGGTGATTGATTTAGATATGTAGATCACACTAAAAACACCCTA
AAACTTCTTTAGTTCGTAACTTTCTCATTTTAACTCCGATTTGATACATTCGAATTGCGTTAGGTTCGTA
ATAAAATTATCTACATTTTAGTAACCTTATTAATGTAACATGTTTTAAACGATTAATTTGTTAACCCTAT
GTTCATTAGATTAACTTTTCTAATTAAAGTTAAGGTAATGTCTTCAGTCCCTAGTTATAAAGTGACAAAA
ATATGTTTTCTAATCAAGTTATAACTTAGATTAAAATTAAATTAATCTTTTCTTGAGAATACATTTTCTC
ACATGATTCATTAATCAACATAGACACAGTTTTCATATTTGATCACATAAAACTTATGAAAACTGTAACT
TCTTAACCATAACTCCGGTCTTAGCAGCTCTCGTAGCAGCGCGTAGAATATTTTTACGTTGTTTGTTCTT
ATTATTGGTGTGATGTTAATTTTGCCTATGCCATGTTTGTTTGTATTGCTACGAGTAGCAGCGAGGTTAC
GAGTCACTTGAAGACCAAGTTGGTGAAGTACCTGGGAATCTTGAGTCTAAGTCAAGTTGTAGCTTTGATC
ACTCCTTTTTACCTAATAATGTTTGTTGTTAATCACTGTGACAGGCTCAGGTTAATTTGACGGGACTTAA
TAGGTTTCTCTAGCATTGTTTATCCCCCACCTCACAAACAACTGAATTATTGGGTAGATTTGCTATTGCT
CTACATGGTTTTGGGAATCTAATGTTTTATTATG
>transcript:Zm00001d001224_T001_9.ids
AGGGCCAGCTTCGGGGGAGCTCCTCTTCCTCGGTGCACGTGAGGAGACCATCGCCATGGACGGAAACGAC
CGCTTCGGTCGATTCAACCCTGGGGCGACCCTACGGCCTTGGCATGTGGACCCTGGGGCTTCGCTTGATC
CCCGCGGTTGTAAGCGTGGCCGGGCCGCCTGGAATTCGTCCCCGGCGCCGCTCTAATTTCTCGTCGGTGG
CAAGCTCCTTTCCCCTTGCCGCCGTGCCGCGTGGGCTGAGTTCAACACTGCTCGATCACTCCAGTGAGGT
CACGAGTCACCTGAAGATCATCCTGGTACCTGGAATCTCAAGGCCCAGGTCAAGACCAGGTACTGCAGGA
TGATGCTCATGGAGGATGCTGCGATGAGTTCGTGAGTGGTCTAGGTCGTCGTCTCCCAGTCAACTTTGGG
TTGCTGGACCGTTGTCTCCTTATAATGTAATTATTTATTTTGTATAGAACTCCTGTTATATATAAAGATG
TGACATTCGATCCTGTGCCACTT
>transcript:Zm00001d001238_T001_9.ids
CGGTGGTGCACCGGACACTGTCCGGTGCCCAGGCTGGCCCGGCGGTGAACTGGCTGCTCTAGGGAATCGG
CGCGGCGACATGGCTACAAATCACCGGACTGTCCAGTGGTGCACTAGACTGTCCGGTGAGTCATCAGCGC
CCGCGCCCCAAGTATTCGGCGACGAACTCGTCGCTCTCGGGAAATGGAGAAGGCGTCACGACTATAATTC
ACCGGACTGTCCGGTGGTGCACCGGACTGTCCGGTGAGGCATAGGCGCCCGCGGCCAACGGTCGTCTGCG
CGATCAACGGGCGACACGTGGCCGAACCAACGGTCGGATAGTCACACCGGATAGTGTCCGGTGCGCCAAC
AGATCTGAAGATCCAACGGTCGGCTTCGCCAGAAAAGGAAAGAGATCACGCACCGGACTGGTACTGTTCA
TGTCCGATGGTGCACCAGACTGTCCGGTGCGCCACTCGACAGAAGACAAGATTTGCCTTTCAAGTTGATC
TTCAATGGCTCCTAGCTGCCTTGGGGCTATAAATGGGACCCCTAGGCGCATGGAGTAGTACACCAAGCTT
CCATTAATCATCCTAAGACTCCCAGGCTCAGCAATCACGCAATCGATTCACTGTGTTAGAGATTTGAGCA
CCGTCTGAGTTGTAAACTCCTTACGCTGTATCTTGTGCTCACTTCTTGGTTTGTGTGCGTAGTTACTGCG
ATTTGAGTCTTGTGTGTGTTGCTTTCCCTCCCTTACTTCTGTGCTTTTTGTGTAATCAACATTGTAAGGG
CGCGAGGCTCCAATTTGTGAAGATTCCTC
>transcript:Zm00001d001240_T001_9.ids
GATTCATTTCTAGCAATAACCGCCCCATCCATCGTCCTCACCGCCCCCATCTAGCGAGCGCTGCCGAGTA
GCAACGCCCCCATAGCCGGCGCCCTCGCATAGCGGCCAACCGCAGCTGGCCAGACAGTCAGCGCCCTCAC
CTGACAGCCTCGCTCTAGCCTTCAGCCCACGCTCGTCGCGCCCCCACAGCCAGCGCCCTTGCCCCGGCCA
TCTTTGTCTAGCCTCCAGCCCACGCCCGCCGCTCGTCGCCTGCGCCATGGTGCCAGCTAGCCGCTGCCTA
GCCCAGCCCTAGTAGGCACCAGTCGCACTGCCCTAGGCCCCACACATCTGCCCTGTGAGCGCAGGAGGTT
TCTGTGCGTTTTTTGGGAGAGGACTGAATCAATAATTGGTTCTTTATCTCTTGTACTTCGTTGGGATTCT
TTACTCTTGTAGAATTTATAATTATGTCTCATATAGATTATATATTTGCTGGAATCAAAGTTAACTTGAT
GTTTTATTGAGGCAGGGCCAACATGATCCGAAGATGATGATACAAGTTCCACACTGACAGTGGAAACATT
TAGCTTCTAAGAGCTCTCTGCTACAACTAATAATTTCAGTAAGACTCTCAGGATAGGCTCTCGGGGCCAA
GGCACAGTCTATGAAGGCCACTTACCCCGCATTGTATAGGTCAATTTCTGCTATGTGTCATAGTAATACA
TACATCTTAAAACTTGTCGTTGTGTCACCATTGAGCTAATTGTGGATATTTGATTCTGTACTTAGAATAT
GCTACATGTCTTTTATGGTTACTATTATAATTTTCGTATTATAATAGTTCACTATTTGTTCAGCCAAGTT
GTTGTCAAGCTGTTACTACTATAACATCTTTTATTAGGAAGCTCCAGTCGAGTGGCCTCGTCCATTGTGT
AGCTTTGTTTATGGAAAACAAATAGTTCATTTTTTGGTCTGCTATGTTTTTCAACTGAACTGGAGGGCAA
CATATAGAGGTAATTCCACAATTATAAACCACTTGAACTTTCATCGTCGGTACTGCTTTATTTATTATTT
TGTAGAGTGCACTTGTCTGGCCAATTTGGATCTTTTAGATATCGTGGCTAAATGTAGTTCAGGCTCATTA
AAATTGAACTTTATTTGTTTGCTTAGGAAAAATGCAGGTCTAGGAATAAAACTGCAACTCCGTTAGGGTT
ATGTGTTAGGGTTATGTTTGTTTGTGAACATGTGTATGTAGTATATCCATAAAAAGAAAGTAGTTTAGCA
TCTTTGGCGTAAGAGTGTGTTGCTGATTGTGTGTGTGAAAGCAATCTTTTATCATTTTAATCATGGTTGC
TTTTGAAAGTTTTGAGTATATGCCACATGCATATGTTCTAATTTTGTTATTTACTATTGTTTACATTCCA
AATTATAAGTTGTTTTGGCTATTCTAGGTTCATAGTTTTTCTATGCACCTAAATATAAACTATGTCTAGA
TACGTAGCAGTCTTGAAAGTCAAAACAACTTATAATTAGGAACAGATGGAGTAAGTTCTAATGCTCAAGT
GGTTAGATATCTGCATCACTGGAAATTCAATGAAAATATCCTCGTCATGCTACTAACGGTGTTATGTGAC
GATGAAGTCTGGAGTATCTCACTCGTTCTTACTAATTGAGATTTGATATTTTAAGGTTTTCTAGTTCTCT
GTCTTGTTAGATTAAAACTATGTCAATTTTAGCTTAGATCTAATGCCATGTTTTTTTTATTTTTACCCTC
TGACAGGCAGGTTGTTGCATGTCATTCACATTGATTAAAGAATAGCTCAAGAAAAAAGACCTAAACTAAA
ATGCCAAGATCTTTAGTTGTTGGGTTTATATGTTTGTTGCGATGAAAGTGATTATTATGTTGTTTCTTTT
GATATTACAGTTGGGATCCACTGTGATTAGGTTGAAGACAAAGGATGGTGTCGTCCTCGCTATTGAGAAA
CTTGTGACCTCACCACTACTGCATTTGTGGCTGAGGCTAGAATAGAAGGGAAGAATCTAAGACCTCTATT
GAAGCAGATTGTATAGAAGGGAAGAGTCTTCAAGATATTGGTCTTGTAGTTGCAACAAAGAGAAGAGACA
ATGGTGGTGATGCTATATCTATAGAAGTAGCAACGTTGGTATTGTAGCTCCAAGATTTGGTTGTTGATGA
ATGATATATATGATAATACATTGTTAAGTATATGTGATAATCATTGATTGTTATTTAAT
>transcript:Zm00001d001248_T001_9.ids
AGAGTAAGCACCTCTTCCCAGGCACCCGATCATCCCATGATCCGTTCCTCTGTGCACACGCCTCTTGGCC
CGGACTCCCTCGTTCGCACCGCGCGTGCCTGCCTCTGCCTATAGCGTCGCGCTAGGTTTCGGTAGGCGAA
TCATTCGATTTTTCAAGCTATTCGGACGGTGCTCGATAGGAATTCCAACGCATAGGAGTATCAAACGATT
AACTTAGGGCCTGTTTGTTTACCCCATAGATTATATAATCTGGATTAAATAATCCTAAAAGACAAACAAA
CAGTCTAGCTTATTTGCCCAGATTATATAATCTAACCCCTTGGATTATGATAATCCATAAGCAAGTGAGG
ATGTGCTTATTTCAGATTATTTTTTTCCCACTTCCCCACTACCCTTTCAAGTTTCCTAGAAATTACTCAC
CATTGCCATTATAATCTACCGAATCGTTTTTGCGCCTATCGGATCGGAGAAGCCCGCCGCCCAACAGAAA
CACGCCAGATAATCTGGGTAAACAAACAGCACTACTCAGATTATATAATTCAAATTATATAATCCAGATT
ATATAATCCTCCAAAAATAATCCAGATTATATAATCCATTAGGGTAAACAAACAGGCCCTTAACTCCCAC
CGAATCTTGTGTCGCATAAGCTGTAGGAGTACCTGTTTTGCTTCTTTCGTCGTGCGTTGGCCGTCTGTTG
TTGGGTTGGGCTTTTGTGTTTGGTTTCCCGCAAAAGACTGTATCGAGGACTAGA
>transcript:Zm00001d001255_T001_9.ids
GTACGCGCTTGCGCCTTTCTTTGTGGCTGGCTCCGTCGCTTTTCCACCCTTTCCGAGAAACGGGTCGGGC
GGGTTCGGGCAGGCGGACACGACGGACATCCTGTCGACGAGAAGAATTTCTGGACGGGGTTTTTTCTCTC
TCTCTCCCAAACTCAGCGGCGGCAAAAGTTTCTCAGGTCCACGGCGGGCGCCGAGGCAGACGCTTCAGTG
CGTTCATCAGATAGATGAACGCCCGCGGTACCGGCTTCCAGACAAACATGCCCCCTTTTTTTTTTGAACG
AGTATGACGAGGAGAAAACAAGGCGGATTTGTTCCAGGAAAGACGGATGCGTCTTGACTGCGTTTCCGTG
AAATTTGAAAAAGGTCGCGAAACAAATTGCTTCTTCAGGGTGGGCCCGCCCGAGCACAGCAGATGGACGG
AATCCACACGTGACGCTCTGTTGTTTGACTACCACATACTAATGTTTAATCATAATGAATTCTCCCTGAC
TTGCCACATCACTTAAAAAAAATGCTCAGACATATATAAACGCGATGCATTAACTTTCTACTCATGAGTG
CCATTTGGTTCACATATTGGTAACGTAATGGATAACTCATAACTTTAAATTATGTTTATTTAAGTTTAAT
CGTAATCGATATCAGATGGATATCGGTTTATTTAAATTTGTTACCACAAGTATTCGAACGTGAATCATTA
TCATTATCATTTATGTTATTTTTTTTGAACTAAACGGCACCCTGGTTAACATAGAAAGACAGACAAAAAT
AAAGAATACTAGCACACC
>transcript:Zm00001d001259_T001_9.ids
CATAGACCTTTTCTTGCTTCTCCTCCTCAACCGTATCCACCACACGCCGATGTCTTCTCCGCGGGCGGCC
ACCGGCGCCGCCGTAGGGCTAGCCGGAACAACGCCCTCGTCACTGGAGAACGTCGCTGCGGCACGGTTTC
CCAATGACCACCGCTCTCTGGTCTTCACCCGTTCCAATAATCACGTGCACCAGCTTTGGGGTGAGTCATT
GATCATTTTCCTACTCTCAATTCCACCTCTACTACCTTGTCTAGCTCGGTACATTAGTCACCGGACCACC
GTGCCGTCGTGGTGAGCCGCATGCTCTCTGTAGAACATTTCCACTGTTTTTCCTGGCTCCAATAGATGCG
CAATCGATTAGAACACGGTTTAGAGCAGGTTTAGACTATTCCCGTTCCC
>transcript:Zm00001d001263_T001_9.ids
ACTCCCCATTTCATTGCCATCTCCTCTCCTCTGCATTCTTCCTCTACTCACACATGCGTTTGTTTGGTCT
TTCATGTCGTCGTGTTGTTTCTAATCATCTCTCTCTATCGATTTCTTTACTTGCAGAAAGCGTGCATCCA
GATCTAGTGTCCCCGTTCTGTTGTCCCCATCCCCGTTCTTCTTTGTTTCTTTATCTCCACGATCTAGTAG
GTCATCTATCCTCCAAGATCCGCTCCAGTGTTAGCAGTGAGAGATCTTGGTGGAAGCAATGAATACTTTG
AGAAGAAAAATGTAGCTGCAGTGCCTATGTGATAAGCTTATGGATTGTAGTTTTGTTCTCTCTCAAACAC
TATTTTTCTTCCCTATATGTGTGGATGGAGATGACTATCTTTTATTATCTGTAAAAAATCGTTTTACTTT
TTATTAGCTTGGTTGGACATTTGGTGCCTAAACTTTTTATTAGTTTGGTTGGACATTTGGTGCCTATTGT
GACAAGCTTATGCAGTGCCTATGTGACAGTTGTTGTTTTCTGTGAAACACGTTGTATCATGTTCTGGTTT
CTGAAACCGTTGAATCTGTATAAACAATCTGTTGTTTGAAACTGTTTGGTTGGACAGTTGGTGGCTATCG
TCTGTTTACAACTGTATAAATAATATGCTACATGTTGCATGT
>transcript:Zm00001d001291_T001_9.ids
CACAAGCCAAGCCATTGAACAGTTAGTTTTCAGGACTCAGGAGGAGTGGTTCCTACTTCCTAGCTGCTAG
CATGTACTGTAGTAGCTAATTAAGCTGCTAGCTCATCGCTGGATAGATGTCTGAACAAGCTTAATTTGGC
ACTTGTGTATTCTGACCACGATCTCTTCTAGTACTACTTGTGTGGTGCTATTGTCTGGAGCTTTAACGGA
AGATGCATCCAAGAGAAAGACATGTTGTGCTGGCTCCGATCGAATACACGCATGCATGGCGAGGCAGCCA
GGGGACGTCGTCATGGTGGCGTCGTTGTTCCGGCTGCATAGTCAGCCTTGTCAACGACGATTGTGGCAGC
GTTGGGTACTTCACCAACCAAAGGGGTTTATAGTGATGCCGAGCGAGGTCACTGAACATGGTGTGTAATG
TTAGATTGTTTTTAATGGGTAGACATATTTTTTATGTACAACTAAACTCACTGCTTGCGCATGTTCCTAT
TATGGGGCGTGCCCCGAGCGAAGATTTTAATTATGATTTTGGCATAAAGGTGGAGCTTTCG
>transcript:Zm00001d001308_T001_9.ids
AAGAAATGTAGGGACTTTGTAAAAAGATGACGCGGGACACCATTGAAATGAGTGCTTTAAGTATAGTATA
TATTCAATATTATAAACACTTGAGCATGATGTTATATTGGTTAGACAGTTTTGCTTAGTGTCTTTCGCCC
TTCTTCCATCAGGGTGTGAGTTCAAACCCCACCTCTTGCGTCGCTTTTTAACATACTCCACCTGCTGCAT
TGTTTTTTAATATTTTACGCTGAGTTGATTTAGAAGAAATGTAGGGACTTTTTTGAAAAAAGACGACGCA
GGACGACCGTTGAAACTGGTGCTTTAAGTATAGTAGGGATATTACTCTGGTTATGTACATGTTTAGATTT
GGACTTCTAAAAAAATACTTCCTCCAATCTAAATTACAAGATGTTTAGTATTTTCTAGGTACATATAGAG
GTGGTAATGAGCTCTAAACTTTATATTATAAAAGATCGGATTAGAATTGGGTTCTATTTTTATTTAATTT
TAAACTAAAATTAATTAAGGTTTTAGACAAAATGTAAAGAAACCTTTAGATCGTGATCCATTACCACCCT
GAGGTATATAGTTTTGACATACAATTAGATATATACAACATGTTGTCAACCCTGTGACGTCGGAAGGTGT
AGGGGAGTCTTCGACGGCGAGCAAGAAGATGAGCAGCTGTCACACCCGTTTCCCAAGGGCAGAGTCGGGT
GCATAGCATATGTGTGTCAGGATTTATTTCCACACATATGTTGACATCACAAGTGTAATATATCAAAAGA
ACAATGCATAAAAGCGTAAATAAGATTATATTAATATATTACACTTCGAACAGATATAATGTCTTAACCT
TTATTCATCAAAGTACAGCGAAACATGTATATCCATCCACAAGAAGATGACTGGGGGTATCACTAGACTA
GCATCCATGGAGTTCAGCATCATATCTTCATCTGCAAACTTCTGATCAAAATTAAGCAAGGGTGAGCTCA
CTTATGGTCGGGGCTCAGCAAGTGGGGGAAAAACTAATGCAAGTCTAACAAGGTGAGGCTGAGGTTGAGC
AGTAAGCATTTTAGTTGGTCAACAATTTATTAACAACACATGTCTTACTAATAAGTGTGAATCCCAAGTA
TTCCCATTAAACAAAAGTATATGAGTATATCAAAACACTTAAGTGAAACCACTTAAGCAAACCATTAGCA
GATCATTGGATCTCGATTTATTTCCATCTTCAAGTTCAATTATCATGTGAGGAGTCCAGGCTGCTCATAA
TCGTGAGCACGGCTGATATATCAGTTTTACACTCTGCAGATGTGGTACAACATTACCCACAAGTCGTGTA
TCCCCTCTAGCCTGGGTCGGCCAAAACTCGTAAACACTTCCGAGGTGAGTGGCTAGGGATCCACTATGAG
GCTTTCACAAAATACACTTAATACAAAGTGAAAGCATCTAGGCCCCTGGTTGGTTTTAGTGATTAATGAC
AACGTAATATTATATGTGACTAACGTGTGTTTTGCAGAGACAAATGGTAAGTTAGGTCGCATGACAGGTA
GAAGTACTACAACGGTGAAAACAATCCCGGAGATAAGAACTCGTATGGAGTCCGATTGTCAAGGAGATGT
GGACACTCGCGATTTAGTTAGGTCTTTTATTCTCTTTTAGCCGTACTATAAAGAGGGGTTGTCGATGAGT
AGTTTGACCAAGAGAGTTCTAGTGTAGTGTTGGTGCACAATCACACTCATATACAGTGCTAGGTGTCACT
TTAGAACTCACTCACAATATAGAACGAAAACCGATTTGAAAATCAACTGAAAAACAAGAAGTAGGGTTTC
TGTCCCTGGGGGCACCGGACTGTCCGGTGTGCACCGGACTGTCCGGTGCACCCTGCCAGGTGCGGCCTAG
GCTGGTCCGGGGAAGAAGCTTCCCTTCCCAGAAAACCCGAGAGCGCCTGTTTCGGAATTGAATTTTAGTG
GCGCACCGGACATCTCACTGGACTGTCCGGTGTGCACCGGACAGTGACTGTTCACTGTCCGGTGTGCCAT
GAGTCCAACGGCTAGCTATCAGAACTAGCCGTTGGAAATGATCGTTGGCGCACCGGTGGCGCACCGGACT
GTCCGGTGCGCTATTGCACAGAAAGTTGCTGGTAACGGCTAGTTGGTGGGTGAGGGCTATTTATACCCCT
TCCACCCACCATATTCAATGTCTTGCACCCCACATTTATTCCAGCACATTGCTAGAGCATTGCAAGCACC
AAAAGCCTAGTGAGGAGATTAGCGAATCTTAATCCGCGTTTGTTCCTCATTAGCGCTAGTGAGAGCCACC
TAGAGCACACACCACTTGCATTAGGCTTCTCTTGGTCAAGCGAAAGTCTACAGCTTGTTACTCTTGGTGA
TCGGCATCACCTAGACGGCTTGGTGGCGTTGGGAGCTCGGTGATCACCGTGAAGATCTTGTTGGTGACCC
GACTCAAGTTTGTAAGCGGTCTCGAGGGATCCACCGCGCCGGAGTGGCAAAGGAGCATCTCGTAGTGAGC
ACTTGGTTCTTGCGAGGACCAAGGGGGAGCGATACCCTTGCGCGGGTGCTCCAACGAGGACTAGTGGAGA
GTGCCGACTCTTCGATACCTCGGGAAAAATTGGAGGAGTCTTCTAAACCTTGTTTTACATTCCACACTTA
ATTCAAGCACTTTACATTGTGTAGCAAGTATTTGAAGTATTGTCTTAGCATTGTTGCATTTCTAGTATTA
TATTCTTAGTGCTAGTTGTTGGGGTGAAGTTGGGCTCTTGCTTAGCTCTTGCTTAGGTTTTAATTAGTGT
TGATTTTTAGAAAAGCCCAATTCACCCCCCCTCTTGGGCATCGTGATCCTTTCACAAAGCAACCCGCTAA
GGTTTCTAAAGACGATGGTGGTGGCCCCCTGGGTGAGGTACCTTAGCCAAGAATACGTCCCCATGTTAAT
GTGGGCTGCCAACACCTACCGCTCCCTGAAAGGGAATTAGGCTTACACCTATTTCCTAATTGATTTTGGT
GGTTAAATTGTCCAACACAAATAATTGGACTAACTAGTTTGCTCTATTTTATAAGTTCTACAGGTGCCAA
AGGTTCACAATAAGCCAATAAAAAGACCAAGAAAAAGGGTTCAAACAAAAGAGCAAAGGGACAACCGAAG
GCACCCTGGTCTGGCGCACCGGACTGTCCGGTGCACCAGGGTGTAATACCCAACTTTGAAATATAAGAGA
AAGAAATGAATCTTCATGTGTAGTACCTTTTCATTCATGAAAATTATTAGAAGACAAAGATAAAGTGGAT
AATTCCTTAATAAAATGTGCATCATGCTGAAGTTATTTGGTGTGTGTGCATTCACTGAAAATAGTGATTA
CATCAATGGGAATTAAGACTTGGTTTACAATTTAGAATTTGAAATAATAAAGAAAGAGAGAAAAGATGCC
ATGAAGGAAATACATACACAAACAATTATACCTTGTTCATCACTAGATTTGAATTTGTACAATTGAAATA
TGAACGAGTCAAAACCAAAATTTAAAGTCACAATTTGAAATTCAAAATGAGAAAAAGGAAAT
>transcript:Zm00001d001311_T001_9.ids
TCGCTCTCCAGTCACTTCCGCTCTCTCTCGCCCTCACTGCTCACCGGCGTTGAGCTGTCGTTCTCGTTTC
TTCTCGAGTCGGAGCACGTCGTCGATCGTGTGGACACGTTCGCGAAGCCACTGGCCAACTCCAGCACGCT
TTGCTCGCCTTCAAATAGTCGGAACATTCAGTTTTCTTGCTTTTTCTTTTCTCTGTTGCCGACAGCCATC
TTCACCGTCGCCGATCAAATTCGCGTTGCTTGATCGATCAAACCTCAAATTTACTGCATATTTAGCTTCA
CAGCATCCTTGCGCACCGTTTGGTCCAGCTCTACTCGTGTGTGATCGCCGGAATCACTCTCGCGCCACCG
TCTTCCTCCGCGGCGGCCACAACACGCCGGAGCTCCGCCTCACCGTGGCCAGAGCTCTATGCTAACGCGT
CGGAATGTCGTTGCCATCATCGGAGAACGCTGTCGTTGCCGCTGTCACCGTCGACAACCTATCTCTACTC
CATCTCCGCCTCAACTAGCTAGCTCTATCGCTTCAGGGTGACCACCAGGAATCGGTATGTTTAGGACCGT
GCTGTATGACGGTCGTTAACGAGAGCGATGAAGAATAGACATTGAAGTTAGGAAAGGCAGGGCCTTTCAT
ATGATGTAATATACTCTATCATACCTCACTACTATGAGTTGTAATAATAAGTTTCAAACAAAGCAGTTTG
TAAATTAAGTTATTGTAAATCTTTCCGCTATTGTACTCTGGTATATATATGTGTTGTATGAAATGTTGTA
ATACTGTGATGTTTTGCGAAATGGTGATCTGGCTGGGA
>transcript:Zm00001d001320_T001_9.ids
ATAGACCTTGCGACATTATTCATATTTTAAAATATTTATTTGATACTCAAATAAACTAAATACTATTTTG
TTAGCTTCGTAAATTTGTGCTAAAACTTCAAATCAGTGTTTGCAACAATCTACATATTTTTGTAATTTAA
ATTTGATTAGTGATAATTATAATTGATCTATGGTAGTTTTATAAATATGAAAGGAAAGAAGGATTACATA
TTTTTAACCAAAAAAATAAGAGATTTATAGTGTTATTTGTAAAAAAAATACAAATTTACTAGCTACCTCT
CCTAGTCTACCATTATTTATGTGTAGATCAATGTTAAAATGTACATTTGGAACCAAAATAAATTAGAAAT
AGTTTTGTTAGTTTCATAATTATGTAATAAAGCATTTTTAATTAATGATTCCAACAGCTCACGTATTTTC
ATAATTTAATTCTTTATTACTGTTGTTATACAAGAAATATTAAAATGGTATTTTCAGTAGATATCATATT
TTCATAATTTAACAATGTTTATTATAGATGTTTAAGTATAGCCTTCTTGAATAGAAATTTAAAAGAAATT
GTAGACCATATGTTACTTAATAAAATAAAAGATAAATATATGTATAATTATATTTCCCTTTAAACTTGAT
TTAGCCTTATATTCAAGTTCTTATAAATGATGATATGTTATGTCTCACAATGTTTAAAAGTAATATAGAG
CTTTTTCTAAAATAAGTGTTAAAATAGATTAATTAGTGTTCTTGTTTTTGTAAACTAAAATGATAGTTTA
TACTTTTTCCTTTGAAATGATTTGGGTCATATGTTCCTAAATTGAAACTAAATATAATCAATAGATTATT
TATATTTTCTCACAATTTAATAATTAGATTACGTTACAATTTGTCCATAACTAGTAATGTAGGCGTGATT
AATCCGTTCATCACATTGAATCCATATTTTATATATATATATAATTTAGTGGTCCCTAAAGGATAAAATA
AATAAAATTAGTGTTCATGTTCTTTTTATAATTAAATGTTAGTTTACATATTTGTTTTGTATATAGCTTT
CTTAATAAAGAATACATGACATGTACTTTCTAATAAAAATAAAATATAATTGTTTGTTCATTTTCTCCTA
CATAAAAGTTCATTTAAAACATATACCATAACTTTCCATAAATAGGTGTTTAAAAATAATAATGACCTTT
GCACATAAAATCTATTTAGACTTATATCTTAATTTATCATAAGTGATAGGTTTAACAATGAATTATATGT
TCCATAATGCTTCTAAAAATTTATAACGTGATTAGTCGCCCATTAACCTTGGATATATAACATATATCTT
TTCTAAAATGTTAAAAAGGTTTAATATTGTTATAACGTGTTTTATCATCTTATAAACCCTTAATATTAGA
CATATCACGTATGATGCTTTATAAAAGATTAATTTGGTGAACCAAATATTTGTATATTTTAGTTAATATA
TTTTAAGCCCATGTCTTGTTTTATAAAGTATAGATCACACCTTTTTGAAAAGAATACCTTTTTATTATAA
CCCTTGCGTGTAGTGTTTTTGAAAAGCGAACGCTCTTTTCGTTAGGCTTTCTTTTAGCTTTACGTATGGT
GAATGTGGTATGTTATTGAGTGGTGTTTGTTCTTCTTGTTTGTTATGTGATGTTTAGATATTGATCCAGT
AGTTGAGAATCAAGATATATTCTGTGGAAGAACCTCAAGTTTTCTATAAGCAAGGCAAGTGGACTTCTCC
CTCTGCATACTCTGTTTGATCCCAAACAATACATTTAATAAAGTTTACTCTTTTGGATATATATGCATAA
CTTGACGGGTTACCTATTTAGATAACCTTTCCAACCTTACTCCTTGTTTAACCTGGGATTATGATCTAAT
CAAGTAGCTATGCTATTGCTACAACTTTAAATTTATGCAGTCACTCCTGTTTATGATATTAATGTTCCAA
ATGGTAAGATTACTTTATTGTTGTTAACCCGATGGTTAAACAAGATTATTGCATATTAATTGGAACATGG
AGTGACCACCCGGGAAAACAGTGCTACCATGAGAACTATCATGGCTCTGGTCTTGGCTAAATAACTAGGG
AAGTCTTATGTTGGGTGCTGGTCGTGGTCGACAGGAACGGGGGCATCTGGCAAGCTCTTATAGTTCCGGC
TCAGGCAGATTGGATACGGGCATAGTTCCCAAAGCTTTACCCTGTAGTCTGGACTATAAGTTGGTTACGG
TAGGTGTGCCTTATGCAGTTTGACCATTTCCAGCATTTGCGTAATGAGGACTCTAGGGAGAAGCCTCGTA
GTGAGACCCTGGCCATTCACCTCGGAAGTGAATAAGGGTCTAGCTAACCCGGGCTAGAAGGGAATCGCGA
CTCATGGGTAAAGATGCGCCACCTCTGCAGAGTGTAAAACTGATATATCAGCCGTGCTCACGGTTATGAG
CAGCCTGGACTCCTCACATGATAATTGAACTTGAAGATGGAAATAAATCGAGATCCGATGATCTGCCAAT
GGTTTGCTTAAGTGGTTTCACTTAAGTGTTTTT
>transcript:Zm00001d001323_T001_9.ids
TCTCCCCCTTTTCCCTTTGCTGCATAACAACAGTAGCGCCGCCATTACTGCCGTGAGAGAGCGATAGTGG
GCCTTCGCCGAGACTATGAGCCACACGGAACAAGTTGGTCAGGGGTCTGCACCAAGCTAGTGCGAAACCA
ACCGCGGTAGTTGCTGGCGGAATCGATGGCTGGCCAACCCTTAATTGCTCGTCGGAGCCACAAAACCACC
ACGGATCCGCCTGGCACCGCGGCCAACCTCAACAGAGCGCCAATCCTTGGTAAGAAACCCCTACATCAAT
ACCTAGTCATCTCCACTTCGTTTAGGGTTTGTCGCATTAGAGTTTAGGGTCTATTTGGGTCGGTTGGCGC
ACACCGGCAATGACGCCATCGTATTCCGGCGAGTGCGCCGCTGATCTGGTCGAGAGATACCCCTTCGTCC
GATAAGGCCCTAGTCGTAGATCTGCGATCCGAGGGATAAGAGCGAATCTGATGGATTTAAAATCTGGGGC
GTTGATCACTGATCTGATGGGCCGCATTCCATACCGCTTCAGTATAATCTGGATCTAATCCCGGCCCTCC
AATGAGGATCTAGTGGCCCAAAACTCACCATACCCTTTTGCCTGGTAGTTTTCCATAAGCATCCCTATAG
TTTTGTATTATCAACCCGCGGTCCCCTCGGGTGCGCCTCTGAGTCTCAGTTTCTTTTATGCCAGAGCCTC
TGTGTTTTTCAGAAATT
>transcript:Zm00001d001335_T001_9.ids
TTGTGTTGTTGTTGTGCTATCAATGCTCTTTGTGGAGTTTTTGGCATTTCTTCGATGAAATGTGCCGCGT
AGAATGTTATGGGCTTCTTGTCTGCTTTATTGCTCCATTAGTTCTGTAGAGTTTCTCCCTTTTGTGGGGT
GCAAAGAATGTTAGATTACATGATTATCTTTTCATGATGGCAAGAACGGGGTTTAGGAAGATTAGGAGTT
TTGTTTCAATAGAACTACTTGTTTTGTGGTGCTGTGAGGTGAGGTGTTTGATCTTTTTATACGTTCATCT
GGTGTGGATGTTTTACCATTGAATTAAAATAAATTGTTGAAGTTGGTAAGAGTTGTGCTTAGTGCATATT
ACTCCTTCATAAAAGAGTGTCGTTTTAAGACATTGATGCTGATGTATGGCTGCATCCAAATTCGATGTTG
TGAAATCGTAGTGTTGATCGCATCTATGACTTGCTTTGAGCTTCATTGCAGGTTGTTTCATGCTTGTTGT
TAGGTTGTGTAGCTTCCTTAGACCATTAGTCCGAGGTAGAAGTTCTTGTGTTGATTAATACCAATAATGG
ACCCATGTTTTCAATGGTGGTGCTATTTGGGGTACCTTGGATGTTTTGCTTGGAGTGGTCGAATTCGAGG
ACGAATTCTTTTTAAGGGGGGTAGAATGTAACACCCTAAAAAAATAAACCATTTTTATAATCCAAATATG
GTGTGTCCTATGGATGATCGGAGGCCGTAGATGTATAGATCTCATCAAGATGATTCTGATCAATCACTAG
TTTGCCTTGTTTGAAGTCCAGATGAGTCTTTTCGAGTGCCGGTTGATCTGAGCCATTGGATATTAGGATT
GTGGAAGTTTCCTTCTATTTATACCTCCCTAACCCTAGAATCCACGTCCTCCCACCCCTAGCAGCCGTCA
CCCTTTCGTGCCTTGCCCCAAGAGATGAGATGAAGAAAAAAGAAGAGAAGAGAGGGGAGATGAGGGCATA
CCGTCACTCATCATCGTCGTTCCTCTCCAAGAATTGGTTGGATTTCCTTTCCTCTCTCTCTTTTCTCCAC
TTGATGAAGGCTTTCTCTTGTTTTGGATGAGTTTTAGGCCCTGCAATTAGTTTTTTTGGTTGGATTAGAT
GGGAGATTAGATTTTGATCTCGAAATTAGTTTCTGCAGGATGGCAGATTCAACAGTTTCTGTTCATGCCA
GTTTTCCGTGATCTTAGTGGCCTCAAAAAAATAAAACGTCTGTCTATGAGTCGTAGATAATTTGTATATC
TTTCCGTGGCCGCGAAGAACACCTCAATCGGACATCAGATCAGAAAGTTATTGCAGTTTGATTATAGCAG
TTTTTCAGTCTCATAATTCTGTGCAGAATCTGTTCTCTTAAGATTTAGGCAATTTTATCTACAGAATTAA
ACTTTAGGATTGTAAAAGAAGTTGTAGACAATTTTATAAGCTTTCCAGATTGTTAAAGAGCGCATTCATA
TGAATTATGAAACTCCAGTTATATTTGTTTTACTGTGGCTGTTCCTGTTTGCCTGACAAAAATGAGCGAG
TCTGTTCACTGGTGGGTTTCATATAGTAAATAGCCGAATTGGCTGTTCCAACTATGGAGACATTTGTAGA
GGGATAAAAGTTCTTACTGCCAGCAGAATTGCATAATTTTTGGTTGAGTAGTTTGGTAGATATTGAATTT
TGAAGTTAACTATGCTGCTGTCTGAAACAGATTCAGACATTTATCTTATCAGATGTTTTAGAACTTATAG
ATGGCAGAATTTAATTATCCATTGAATACTGAAGTTGTAGAGTATTTTGTATATACACTCCTAGAGTATT
TGTTTAATATCACCACTGTTATAATTTTAAAGATACAAAATTAACAAACAGTGCTGCTGCTGTTTGACAT
GTGGTTCAGGGTGGGAGTCTTTCCACCGGGTCTTGGTTTCAAGTGTAGGAGCGATTTGTTGATTGTTGGC
AAATGTTTGTGAAATATTTGTACTAAATTTTATGCCCGCTAGCAGGTGGCTACACTCCGGATCATGCCTA
GTACATCTTTCTTCCTCGATGAAGGCAAGTGAATGTAGCAGTGGTTTCTACCGTTTTGACTTGTTGTTTT
TTTATCGCCTACACTCTAATATTCAGAATTATGGAATTCTTTCATAATTGAACTCTATGGTGATGCTTTA
CTTGATTGTATTATACTGATGCTCAATCATATATTGATGATGATTATGGTTCGAGTATGACCCATGAGAT
TAATTTACACCCGTGAAGGCAGATAAAGTATTATTTGAGGTTTGTATCGTATCTGAAGACAGATGAAGTA
TTATTTGAGGTTTGTTTTGTATCTGAAGGAAGTGAAGTGTATTTATAAATGCAGCATGCCATATGCATTA
CATGATTCATTTGCATCTGAAGTTTGGTCGTGACCTATGGTCCGACCGTACCGGTACAACTTAGCATCGT
ACGTTGCCCGAGGAGGGGTACGATGCGGCTTCATACCCTTAGAGGTATGAAGGCAGAGGACATATGCATT
GCATTTATATGCATTCATTAAAGTGATATTAGCAGATGATGTGGTTTTATACTCTCAGAGGTATGAGGGC
AGATGACCTACACATTGCATTCCTATGCATATATTGAAGTGATATCTGCAGGTATTGTTGACGCAGGGAA
GGGTTATACAACCTATTGTGGTTGTTCGAGGAAATGAGATGGTATTGGTTATATTGGGACTATTGAGTTC
TGTATCTACAAGTATTTCTGATCTCAACTGTGATTCCTTTAAAATGTTGTTTAATTCAATTTGTGGTTTA
AATATCTCGTCAAAACAATTTGCTTGCTGAGATGTATCATCTCACTCTTGCATTACTCAATGCAGGTACT
TGATTCATGTTGGGAATGAGGGAAGTAGCAGCACGTTCACCTTCACTATTATAATAACGATGCCCAGTTG
CAGCCATGATTTAATTAGAAACTCGATGACAAATGATGTTTGTTTTTTCCTAGTCGTGTGCACTGGTTAA
TTCAGTTCATGTCGTTATGTTTAACTTTCCTTTGCTAGCAGATTAATAATGCTTAGTATGTTTTTTT
>transcript:Zm00001d001342_T001_9.ids
GTCCATCCCAATGTAGCGTCGGGCACTTGCGCATGCCGTGGAGACAAACCCTGGGTGGAGCAGAGAGACC
GCTGAGGGCTCGATCTGAACCATGTCGTCAGCAAGACTATGGTGAAGCATTAGGTTATTCGCGGGCGACC
TACAAAGTTTGGCATGGCCTCGCCGGGCACAATCGGGGACCTATGTGATGGCAATTTCTCGCCATCGGCT
CGGTGCCGCCGTGGGCCGCATCACGCCATAGGCAGCGATCTGCGCTACGTAACTGTCGAATACATGTTCT
ACAGGTGCAAAAAGGTTCAACACAAACCAATAAATATTCAAGTTAAGGATCAAATTCAAAGGAGCAAAGA
AACTTGAGTGTGTTGTGGACTGACGCACCGGACTGTTCGGTGTGCCACCGGACAGTGTCCGGTGCACCAG
GTCCATACTAAACTGAACCAGCCACTCTCGGGTTTCAACAGGCGCACTCCGCTATAATTCACTGAACTGT
CCAGTGTGCCACCGGACTGTCCGGTGTGCCAGCAGAGCAACGGATAAATCGCGCAATGGTCGACTCTGCA
AAGTCTACAGTGCGCTACAGTTCGTGACAGATGTCACACCCGGGCTTTAAGGAACAAAGTCGGGTGCATC
TCATATATGTGCCAAAGAAGACAACACATATAATAACAGAGTGCATAGAGATAAATGTCATAAATATCAT
AAATGTACTTATTACATAACGTAAGTCTT
>transcript:Zm00001d001344_T001_9.ids
GCAATAATACAGAGAAACACGGGGTGAATTCAAAAGATCTACAAGACTCTGGCTACACCCGCACGAGAAC
CGAGGGTTAATAAACTATTAATACAGGGTCTCTTAAGTAAACTAGGCACGACGAAGGGGTACAATGCATT
ATGGGCCGTCAGATCGTCCATCAAGCTCCCAGATTAGATCATTCTTCTTAAATGCTCCCACACTCTCAAC
CGGTTGTTGGATCATAAATCGATGGCACCGATTAGGTCTTCTTCTAAGTGAACCGGTACGAGAACAGGTC
CATCCAATCCCCATCCCATGGTTCACATTCGACAAAGTGAAGAGGTATGCTTCAGCTTGATCTCCACTGT
CCAGTGATAGATCGACGGGCCAGGACCTTCCATCCTCCTCTACTCACCAACCAAAGCTCACACATGCGGT
GCAGGTCACCCTGCGGTGGCGCCATTGCCGTGGCCCAGGAGTTCGTACGCTTAAACACCAAAATTCCAAA
CCGCCCGCAGTCACGCAAAGGAAATGGCAGGGAGGACCACGTGGAGGGTTTCTTACCGTGAGTTGTGCGC
ACCGAGGCTTGGTCCAGTCGAGATTATGGCACCGCAGCAAGACCCACACCGGCAAAGAAACTCCATGGTC
CGAGGCTGCCCACGTCGAATTGGGGTTTCACAAAGCCTCCACGCACGACCTTGCATCACCCCTAGAAAGT
CTTCTAGGCGATTCCCAAGGATCGAGCACCGGTGTAGGCATGCTGTGGTGCGTCGCCCGCCACTGGTAAT
GGTTTCCTCACGGAAAGAGGCAAGCGATCCATCAGGCTAGCACCATCGACATTGGCGAGAGGGTGGAGGA
TGCGTTTTATGCTCCCGTAGGCAGACTCCGCTCCCGAGGAACACTGCTGAGAGGATAGAGGGCAGATACG
AG
>transcript:Zm00001d001349_T001_9.ids
ATGTGCATTGTGCATCTTATGAGGTACGATAATTAATCAAGTAAGACGAAGGAAAAGAGTCAAGTCGATA
CCAAGCGCGGGCTAATCCGCAGGATGATGCTGATGAACGAACCGGAAGATGGATAATCTGAACGAGTGCC
AAGCCAATGGATGCTCGTCAAGTGGTCGCCTAACAAACACTAACCTAGTGTTACCCCAGTTTTGATGCGG
ACATCAACACCAACACGAGCACATCTACACCAGCAGCACCTTCTCCAGCCCAGGCGCCACCCCTTCCACC
TGGGCCAGTGACTCGGGCCCGTGCAAGAGAATTGAACTACATCATGTTGTTAAAGAACGAAGGCCCGGAA
GAATAGACGACCAGCCCAATTGCGGCCCATAATGGACGACCTAGGGTTGGCCGCCCCTAGGGGCTGCGCC
CCCTCTCTATTTATTCAGGAGCTGCGCCTCCTTTATTTCCTGAGTTTTGTTTTACGTTAGCCTTAGCTAC
TCTCGAACACGCGCAAATCTGCGCTGTCTTCGTGTATTCAGAACTCCACCCTCGAGTAATAGATTAGATT
GCTCG
>transcript:Zm00001d001360_T001_9.ids
GGGTTGTGCGATAAGTATATTGGTAGATATATATATAATACACAGGTTAACCGGTAAATTAGTTTAGAAA
GTTAATAAAAGTTATTCTATCAAATTTTATAAGTATTAGATGTCCAAAAATTGTGAAGTTAAAAGTTATA
AGTCGTTTAGTGTGTTCTCTAGACTAGGTCTGATAATTTATGTGTTGGTCGATCTCATGCTTGGAATGGA
TGTTGATTGCTACCTCGACTGTTTAGCTAGGTTGTAAGAACATGATTGTCGTAAGTAACAATATATCGAT
AACTAGTGTACGTAATGTCTCGTCATTAAATAGGTTATTTCTCTTTTGCGTAGCATCGTAATATCTAGTG
TTATTGTTCTTTATATGCATTCATATGCATAATGCATTTCATTCAGGACGATAAATAATCGCGTGATGTG
GAAGAAAAACCAAGTTGACCCCAAACGCGGGCTAATCTGCAAGCTGAAGCTGAAGAATCAACCTGAAGAT
GGTTAAATCAAGCAAGTGCTCGGTCGACGAATACTCGTCAGGCGGATGTCACCTAACAACACTAACCTAG
TGTTACTCAGGCAAGCCCCGGTGCATTTGTCACCTTCCTTGAGGTTTTTAAAATCTTTCTCACTTGATTG
CTGCATTAGGTGATAGGAGTTGATTGATAAAAGAATTCATGCATTACCTTCCTTGAATTTGATTACCTTC
CTTGATCACCCGTTTTACAAAAGATTTTGATGCTTAGCCTTGCTTTAGAAAACAAAATGTTTTGTTTTTA
CAAACTATGATGTGGCAAAGGTGGGTGGGATGTTTT
>transcript:Zm00001d001364_T001_9.ids
CCCCATAAGTACGGGCCCGCCACAACCCTGGGACACCCTCCATCGAAGCCTGGCCCGGTTGCCGTGGTGA
CCGAAAGCGCTCATCGACGTCGTGAAGAGAGTGAGGGCTTGCCGCCACCGTTGATTTCCCCTACGTTGTC
GTCCGGGGCGCTTGGACCGGTCGGGTAGGATACTAGGATCACCTCAATGCACAAGACATGTGTGTGCCGG
TTGCGTGCTTGGGAAGGGTCTCGCGACTCTCGCCATCGACCAATTTCTTGTCGAAGTTGGGGGGATCACT
GATATCCGCCGCTCATCGTGGCCAGCGCGCACTACCGACTTCCATCTCCGCAGCAAGGTTACGAGTCACC
TGAAGACCAATTTGGTGAAGTACTTGGGATCTCAAGTCTAAGGTAAAGAACAGGTACTGCAGGATGAGGA
GCATGAAGGATGTCGCGATGAGTTCGTGAGAGGTTTAGGCCGTTGTCTCCCAGTCAACTGGTGTTGCTAG
ATCTTTGTCTTCTTATGATGTAATTATTTCACTATTTTTGTACAGAACTCCTATTAAATAGTAAAGATGT
GACACTCATT
>transcript:Zm00001d001368_T001_9.ids
ACACCAAGCATCCTTTGAGCATTGTTGATCACTCACACTTCATTCTTGCGCACTTATTCGACATTCTAGT
GATTTGAGCTCCGTTCTAGTGTGCTAGTCTCTTGAGCTCAAGTCTGGGTTTTGTGTGTGCGTATTCGCTG
TGATCTTTGTGTCGTGTGTGAGTTGCTAATCCCTCCCTTGCTCCGTGATTCTTTGTGAACATCTTTTGTA
AGGGCGAGAGGCTCCAAGCTATGGAGATTCCTCGCAAACGGGATTAAGAAAAGCAAAGCAACACCGTGGT
ATTCAAGTTGGTCTTTGGACCGCTTGAGAGGGGTTGATTGCAACTCTCGTCCGTTGGGACGCCACAACGT
GGAGTAGGCAAGCGTTGGTCTTGGTCGAACCACGGGATAACCACCGTGCCATCTCTGTGATTGATAACTC
TTGGTTATTGTGTTGTGTTGAGATCCTTCTCTAGCCACTTGGCAAATTACTGTGCTAACAATTAACCAAG
TTTTGTGGCTTAAGTTTTTGAAGTTTTACAGGATCACCTATTCACCCCCCTCTAGGTGCTCTCACGAGGA
GGCTTGTGCGGTGGAGGCAGCGCTGGGATCCGCGGTGCGGCGCGGCTGCGGGCGTGTGGGAGGGAGCGCT
GGGATCCGCGGTGGATGGAAGGATGGCGAAGGATGGAAGGAGCGGCTGCGGCGCTGGCGCGGATGCGGGC
GGTTGCGGAGCGGCTGCGTGACGCGGGCATCTGCGCGCGGCAGAACGGGCGGCTGTGCACGCCTACACTA
CTAACATAAGTAGTAGTAGAGATATATAAATGCAAAGGATGGTGGCCCTTGTTGTC
>transcript:Zm00001d001372_T001_9.ids
GCGACAAATTTTTGTTGCTTTGGCTCCAAGGTGGTATCAAATGAAGAAAAACAAGAGTGAAGATGTGGGA
GGACGTGGTCCTCCATATAGGACTTTTTGTTTAAAGTTATCGGGAGGAGTTTTTGCCTCCCTTGATATGT
GTACTACTCAGCACTCGTTATAGCTCTGGTCTGTAATAAGTAACTTGATCCTACTTTCTAAATAAATGTA
AGTTTATGC
>transcript:Zm00001d001373_T001_9.ids
AGTGATTGTGACAGACTTTGGAGCTTCCTTGTGCATAATCCATAAGGTTTTGAACTATGGTTTTTATAGA
GGAATTGAAGACCATATGTTGGGGAACAACTTTCTTCAAGTGTGTTTGGAATGATCCTATACAAAAAGTG
GATAAAAACTTTGCCAAAGTTGGATTATCAGGTTGTTGGTGACTTAGTTTATTCAGAACTGAAAGTCTGA
AATCAATATTTTTAGTGCAGTTTTGGAGCTGTGTAGTGTCTGTTCTAGGTGGTTTTAAACCGAAATTTCT
GTAGAAAGTTTGAAGACCATGTCATGGGGAACATGTCTCTTGAAGTGAGTGGGCCTAGTACTGTACAAGG
TTGTGAGTAAAATTGCTCCCAAACTTGCCCTGTCAGAATTAGTGTATGCTGTTTCAGATCTCTGAAACTG
AGTTTTTAGTGTTTTTCTTTAGATTTTGGAGCTTGTTTGTGATTGATCCAAGGGGTTTAAGCCTAAGGTC
CCTGTGGAGAAGTGGTAGAGAGTCATTTGGTCGACAAGTTTTGTTAAACTTGCTCCCCCTGTTGCCATGG
AAAACTGAGAGTTTGCAGGGGGTCAACAGGGAGGTGTGCAGATAAAACAATAGGCTGATGCAGTTGAGTT
CAGTGTGGTATATGGAATCTGAAGAAGATCTGTTGCTTTTTGCTAGTGCCACTCGAGTATGGGATGGAGA
TAAGATTGAGATACATCACTAAAAGTCTAGAGACCACTCCCCACTAAAATATCCAAGGATTTTGGACTGT
TTTGGAGCAGTGAGCTATGGACAGCAGAATCCCTGTTGATTTTGTTTGCTGCCTGCAGTAATGGACAAAA
CTGATATTTAGGATTAAGATAAGGATGAACTGGACAGCAAATTTAGTGGCCTCATCCCTGTACGAAATAT
CAAGTGTTAGACCTGTTTGAGCCTATCCTCAAGTGGGATATTTTTGGGTTCCTAGCTGCCCTCTCTTATC
TGCAGTAGGAGACAAAAATTGATATTTTGACCATATAAGATGGACCAAGTTCTGTGTCTTTGTCTGTGCT
GTGAATCTGCATGATAGTAGTGCATGGGAGCCACGTCTTTGAGTCCATGTTGTGCTGGCACACTGGAAAA
CACATCCCCTCTGCAGGTTTGCCAAGTTCAGAGAACACCTATCCCATTTCAGGTATTTAAAGGGCAGGGA
GCAGTGGAAATCTCCTCTCTACCTCGAGCTCTACTCGCATACCACTGCATGGGTGTTGGGGTTCTTGTAT
CCCTGCTAGTGATGACCCTCTCCCACAGCCACCAAGTCTGCTCTGTCCAGAGAATCAAGTGCCAGTGGTG
ACCATGCTCACAATTCTTTACCCCACCATAGCCAGAACATTCTAGGGAGTTGCTGGCCTATATGAAGCTT
GTTCCATAATCATCTCAGGTCAGTGAAGCTCACACCAATTACTACTTGAACTCTACCACTATTGGTTGCC
TGGAACTAGGTGTGAAATTTGGTCTAAAATAGGGTTGTCAGATTTCAGACTTAGTGCAAATTCAGAGTCT
GAATTTGTATGTTTTGGGTGCAGCTTTGGAGCTCTTTGCTGCTCTATCCATAGAGCTATAGCTTATGGCC
ACTATAACAAAGTTATAAATCTATTCTAGGAGTACAAGTTTGATTGAGTGATCTGGCCTAAAAACTATAC
AGAACTGATTGTAAAGCTTGCTCAAAACTGGGCCATCAACTTCTGGGTTTCAGACTTAGCTAATTGGCTA
ATTCTGAATTTCAGTAAACTTTAGCCATGTTTGGACCTTTGTAGTGGCTAACCTGTAGGGAATTAAATTA
GGTCTCTTATAGCAAAGCAATAGAGCTATAGTAGAAGACCAGGTTTGGTTGAAGGCCATACCCTAGAAGC
TATTTGAAATTGGAGAAAAGGGTTGGCTAAAGTTGGACCGTCAGACTGTACATAACTGAATTTTGTTATT
CAGTTCTGTAAACTGAATTACAGCAGGATGCCTAGTTTGGAATTCATTTGTGACTGATTCATGGGGTTTT
GGATTAAGGGTTCCATAGCAAAGTTGTAGACCATAGTAAAGTGAACAAGTTTTCTAAAGTGAGATGGACC
TGATTTCACATAAATTTGGGAGTAAAAGTAGCCAAAAGGTGGACTGTCAGGTGTTAGAATTCAGACTTAG
AATAATATTTAAGTCTGAATTTGTGTGTTTTTATTTAATTTGGGTCCTTGTGGTTATTAATCCAAGAAGA
ATTAGTGTAGAAGTGTTATAGCAAAGTGAAAGACCATGTTATAAGGAACAAATCTCCTTAAGTAAGTTAG
GATTGAATCCACATAAAGTAGGAAATAACAGCTGTCCAAAACTGGACTGCCAGAGTGACTGTGACTGAAT
TTTATTCAGTTAGCTGAAATAGCAGTTCAGTGTGGGTTAGTGCTTTGGAAAGGAGATAAGTTTATCTAGG
AAAGAGATAAAGTTGCTTAAGAAGTTTTATGCTTTTGGATGAGATATAAGTTGGATTAATTCCCTGGTTT
ACCTAAGTGAATTCAAATTGGTCACTTTAATCGAGCGATAAGAAATAGGTATATTCTTGTCATGCGCTTT
AGTTGTAGTGTTTCTGTTCTCCATCTCTCTTTGTGATAGTTTGCATTACATGGCATTCATTCTTATATAT
ATACCTATATGGTTATATTTAGAAAACGGAGAAGAGGGTGAAGTGACTGAAGAAAAGACATCACCACCTT
TGGAATCTCAGGCAGAGACTTGGCTCTACTTCGACATCTGCGAGTCCGAGCCTGACTCACCTACTAACAA
AGGCAAGCCCCGGTGCATGCAACCCCTTCCTTGTGTTTTTAAATACTTTTCGCACACTTTAAGTCTAGTG
AAATGTGCATTAAGTTTATAGGAGTTGCTTGAAACCCTTTGATGCATTGCTTTCCTTGATATCCATACCT
TTATAGATACTTCTGGTGAAGTATCAAAATATGATTTACAAGAATGCTTAGCCCTGCTTAGATCTTGTGG
ATAGAGGTTGTCCTTAGCCTAGCTCGAGAAAGGATGACTTCTACCTGCAAGAATATTTTCATTTGGAGCA
ATGGTGGGATCTTACTGCAAAGTTCCCTGTGATGCTCTTTTCATCCTAAGGAACAGAAACAATCCTAAGG
ATGGAAGTACTTAAATCGAGACTTGGGCTAGGAACAGGTGATGCTCCGCCCGGGTCAATTAAGGATTGGA
TGCGTATGTAGGCCTGTTGATCAAGGACTATCTTATCTAGCCACATGCCCTGGGAATGGGACAGGGTAAG
CTTGAACCCGGCTATTCCATGCATGAAAAGACAATCGCGCACTGGGAGTGGAGAGATGGCGAGAGTGGCA
CGTACCCTCCTGGCAAAGGATCGCCTAAAAAGGGTGGTGTGCTCTCGGGTGGCGCAGACCTGTTCATGCA
GTGGAGGATCCGTGGGAATAGTAGACATCAAGGTTTACGAGAAACATATGTCGTGTGGTTAGAGATCCTC
AGCTGAGTAAATCGATTCGGATCGCCGTTATATCCCCGGAGAGTGGAGACTTGAGCTCCGACCTACAACC
TAAGTCAAGATGTGAACACTATGAATAAAAATGATGTTGTACTGATGAGATGATGAAATTAGACTAGAGG
CAAACAGAGTCTATTAAAATTTAATCTGGCGTTAAAATGTTGAAAGTAAGGACTCACTTTAGTAAGCTAT
TTCTGCAAAAGTATATAAGTTGATTCTTGCTAAAGCCTCTCCTTGATTCCTATTTATCCAGCATACCCTT
GAGAGTCTTTTCTTTAGTCGGGTAAGACTTGCTGAGTAATTCCATACTCAGGGTTTATCCCTTTGTTGTT
TTTAGGTGAGGTAGCGACAAATTTTTGTTGCTTTGGCTCCAAGGTGGTATCAAATGAAGAAAAACAAGAG
TGAAGATGTGGGAGGACGTGGTCCTCCATATAGGACTTTTTGTTTAAAGTTATCGGGAGGAGTTTTTGCC
TCCCTTGATATGTGTACTACTCAGCACTCGTTATAGCTCTGGTCTGTAATAAGTAACTTGATCCTACTTT
CTAAATAAATGTAAGTTTAT
>transcript:Zm00001d001384_T001_9.ids
GTAATGGTGCACTCATATATGGAACCCCTCCTAGTGCAGCGTGAACTCATCTTTGAACTTTTCTATTACA
GTTTGATGGAATACATCGAGTGTCATCATCAAGTACTCCAGTGAAGAAGCAACCAACAGTGCAGTTTCAT
GTTCAGAATTGTGTTTCACATAGATGTTATCTAAAACATATGATGGTGTTATTACTTATTTCTAGACATG
T
>transcript:Zm00001d001391_T001_9.ids
GATTGCTGAGGCTTGAGCATTGTTTTCGACGTTTTTCTGAAACTGACAATTTGTTCCCTTGTACCAATCA
TTACTGCATCAGGTTCTTTTCTGTTTGCAGGCCATCCAGACGTTCCTTTTCCTGTCATGTAAAGAACTAC
TTTTAAAATTTTATTTTTAGGCCACGTTTGGTTCCTTTATAGAGTGTTTGGTTTGAAGAATAAGTCAGTT
CATCATTTTCTCACTCCTCACTATTTTTGTTTGATTTGTGGAATAGAATGAATTGATCAATCACCATCCC
ATTATTCATTGTTAGTTAGTACTAATAGGAGAAATAAAGTCATCCCACCAAATTTAAGGAATGAACCCAT
GATGCACCACATGTCATGATGTAATCAAAGCAAGAGGCACCAAGTTTGTGGTGGTCCTTGCAGGGTCTAA
GTGACCCGTTTGATTAAGGAGAAAGCTCACTCGGTTTAAGTGACCGTTTAAGAGAGGGAAATGGTTGAAA
CAGACCCGGTCTTTGTGACCACCTCAACGGGGACTAGGTTTTTTAGAACCGAACCTCGGTAAAACAAATC
ACCATGTTCATTCGCTTGATTTTCATTTGATTTGTTTTTCCACTCTCTCTCGGACTTGATTTTAGTTCTA
ACGCTAACCTCGGCTTGTAGTGTGTGTTTAAAGTTGTAAATTTCAGATTACGCCTATTCACCCCTTTTAG
ACGACTTTCACACCCCTTGAGGGATTAGTGACTAAAACAATTTAGTCCCTATTTTA
>transcript:Zm00001d001393_T001_9.ids
GTGCACCAGAACCGTGGGTCCGAGTCGTCAGCCGCGACCGCACCCACCTCGCCGCTAATGGCGGACGCGC
GTCGGGAAATTGGGGATAGGTAGTTGAAGACCGGGTCGCCCTGCTCCTTGGACTATAAGAGCTCTACCAT
CGTAACCCTCTCCTCCGCATGTGCCAACAGCCTCTACCCTAACGCCGTAGTCCATCGCCGAGAACACAGA
GAGAGGAGTGGAGGTCTAGGGCGCCGCCGACGTCGTCTGCGGTCGTCACCTCCGTTCAGTACTCGCGTAC
AAATTCCGGGGAAGCTTCGTGTCGTGAGGGACCTGGGTAGACCTCTCGCATGGGAATTGGCCGGACTCGC
GGGGAATTTCTCTCTGTCGCTCAAGGTTCGCCGCCGACCGCATCACAACGTGGCTGGGAACCTCCGCACC
ATAAACACCGAGAGGTTACGAGGATCTGAAGAATCACCTTGGTAACTGGAATCTCAAGTGCCAGGAGATG
AACAGGTGGTTCAAGAGGAGCCATACAACGAGGAGTTTGATTCAATTCTAGGTGGTGTCTCCGAGTCGAC
TTTCTAGCGCTAAGGATGGATTTTAGATCATGTTATATTTATCTTTTATTTTGTAAGACTTCCGCTATGT
AATAAGTACTCTGATTATATTGTGATATTTATCT
>transcript:Zm00001d001413_T001_9.ids
GGGGAATATGTAGGCCTGTTCCTTCCCTCCTCCTTCCCATTCACCACCAAAGCCGTAGGACAACAACTGA
GGAACCGCCGGTGTCGTGGACAAGTTTTGGTGCCATGGATCGCTAGTGGAGAACCTCCCTGATGTTCGCC
GGGCCGAGTAGAAGCTAGGAAGACCACCAATTCTGCGGTTGCCACTTGGGGGAGACCGGAATTCGCCGTG
GGCGGCCAACCACCACGGCGGAGCTTCGGTGCG
>transcript:Zm00001d001416_T001_9.ids
GCGTGATCCCATTGCGGACATACGTGATTCTAGCAACCATCTGTTGAACACCTTGGTGATTTCCCCACCG
ATGGTGCTCCTCTTGTCCTCCTGGATGCCACGGAACTCAACAATGAGAGCGATTACTCTCTTTGCCATCA
GAATCCTCCGACGACTCCCCCAGCGCCTTCCCCATCTCCTCCGGTCGCAGTTTAGCCACCGCCCGGCCCG
TCTCCTCCATGTGGCGAAACAACAACGTCCGCCCATCCGCTGCGTGCTCAGCTACCAAAGCTGTGAGGTC
CACTTGGGTTAGAAACTGTTGTTGGACCACCTCCATCACCTTGATCTTCCACACCAAGAGCCTAGAATCT
CAATTTCGCAGTGGAATTGGAAGAGAAACCTGCTCCCAATTCCATGCTGAGGTACACTAGCTACCACACC
AACTAGGGACAGATCGTGCAGAGCGCCGTCTGGTTACGGCCAGGCGGTCAGCTGCCAGCACTACCCCCTT
GTGCGAGTGCATAGGCGTACCTTCGCGAGATGCGGATGGGGGAGCTGAGGAGGTCGTCATGCGTGAGTTG
AGGAGACAGGAGACCGTTTCGGATCTGGGGCAAGTTGTGCGGTCCTGCCGCCTGTAGTAGGGTGTGCTTT
GCGCGAGGCAGAGGAGGGGGTGAGGAAGAGCGGGGTGGCGGGCGACGGTGGGTGCGCGAGTGCGAGGTGG
AGGTGGTGGGTGGCAGTACCGTGCGCGAGGGAGAGGAGGCTTCACGAACGAGAGGAGGAGGCGGCGGCTT
GCACGGGAGGGGACGCGGGGAAGCCCTTCCCGACCCTATGAGGCCCTAGACCAAAGCACT
>transcript:Zm00001d001437_T001_9.ids
CAACCTCTGCAGAGTGTAAAACTGGTATACTAGCCGTGCTCACGGTCATGAGCAGCTCGGACCCTCACAT
GATTAATTTATGGAACTTAAATTCAATTTGTCATATGCATTGCATCGCAGGTGATGTTGTTACTTTTGTT
CTACTACTTAATTGGGTTGGTATTTACTTATACTTAGTAATTGCTAATAAAATTTTGACCAACTTTAAAA
GCAATGCTCAGCTCTAACCATCCTCTTTGGTAAGCCTTACACTTCACGTGAGCTCCCACCTTTGGCGAGT
TCATGCACATTATTCCCCACAACTTGTTGAGCGATGAACGTATGTGAGCTCACTCTTGCTGTCTCACACC
CCCCACAGGTCAAGAACAGGTACCACAGGATGAGGCGCATGGAGGATGCTGTGATGAGTTCGTGAGAGGT
CTAGGTCATCGTCTCCGAGTCAACTTTGGGTTGCTGGACCGTTGTCTCCTTATAATGTAATTATTTATTT
ATTTTGTACAGAACTCCT
>transcript:Zm00001d001463_T001_9.ids
GAGGGATGAGGTGGGAAGGGAAAGCGGACTCACCACGACGGAGTTTGACGGCGAGTACCATTCGGCGCAG
ACGGCGCTCTCGGCGACTCCAACTGCGCGCCGACGAGCGAGAGAGAACCAGGGCAAGAGAAATTGGCATG
AGAGAAACCGACGGGGCGTGGGGAGGAAATGGGGATGAGAGAAGGTGGAGACTTTTAGTGTGGCACTAGG
CTAACAGGCGGGTCTCACTCGTGGCGGCGGCGCTGGGCAACTGCCCACGCGCGCGGCAGGCACGGCAGGG
CAGTTGGAGCTGGGCCGCGCGGGCGTTGGGCCGCGGGGAGGAAGGCAGAGGCACGCAAGGGCCTCGGCTG
GGCTGGATTTCTCTACTTCTTTCATTTCTTTCTCTTTTCTTTATTTTGTTTCTTTTTCTATCATTTAAAT
TTAGCATCGAGTGCACAAACAAACTAATTGAATGCACATCCAATAAATTCGTCAATCAGAACATATGTTC
CAGCATGATATGTCAATAACAATTCCTGTAGGGTTTTATTAGCAACTATATTTGAAGTAACATTCCTTAT
TACTTGGGAAGAAAAGAATAAAGGAGCGAACAGAAAGAGGAAAAAGGAAGTAACACCTGAATTTGGTGGA
TCT
>transcript:Zm00001d001472_T001_9.ids
GGGCCGAAGACGAAATATATGGATGTTATTTTTGTATGATACATTTTGATTACAAAACCATTTCTGCCTT
CCTTCTGAGGCCCCTCTTCATTTGGATCTTGTTATTTTGTACGTTGTGAGTTTATTTTGTGATCTATATA
AGTGGTTCATGGCTTCTCCTAAGGTCGGGTGATGAGTAAATGTGCATAGTTCAGATGATCAACCCTAGTG
GTTTTGATTACCTTGAATAAATAGTCTTTCGCTCCTAACTGACGACCTTATCAACGCCCAGTCTTTCTTG
GATTAGATAAGTTTCACTTTGCTGTAAGATTTTGGTCGTCAGAAAATGATAAAAATTTGCTTGTTTTGAA
GTCTTGCGAGATTTTTTTTATTTTTCCGCACATGCGGAGGAAGTATTGAAATGCACATGTAAAGAGGCCC
CGAGTTTGATCCTGAATACTCGGGCTCCTAACCTTGGTGTGCGAGAGTTTAATCTGGCGATTCACTCTTC
TTTGAGAGCGCAGATGCTTCCCATCGTGCCCTCACTGTGAATTGTCGCACAATTACTTAAAAGCAGCCAT
ATTTTCGTGTAAAGAATTGTTTTCGCTTCGTTTGATTGTCAGAATTTGGCAGCAAAGAATTGAATCGATG
TTGAATACCAAATCAGTTTGGATATTGAAATGGGCTTCAAATCAAATTCTTGTTTGGATGGACAAGAATT
TGGTATGTAAAATCATAGGGAATTTTCCAATTCCAAAGGATGGGCTAGACAACCTTTGAATTCCAAGCCC
TGAGGAGTACAGAACTGTGAACTGCACGATTGGAAAAAGGTCAGCCGATTCCACCCAAAAGGAGTGCACG
GCCTCTGAATTGTGCGCGGCCATGGTTACTAAAATGAACAGTAGTGTGGAATTGGATTCCAATGTATTGC
TATTCAGAATAAAACATCAGCATTTGCTTCAGCCAATACCATTTCCTGGATTCTGAGTGCCAATCATCCA
ACGGGGTGTTAATATGCTCCTGTCGCTATCAAGTGCTTGTACAGACTGCAGAGTTTTGAATTTGTATATA
AAATATAAAGATCGATTAAACTTGCCGAACCTTTTTATTAGGAAGCCATCGTAGGGGTCAAAACAACCGA
TATGTATTGAAAATAAATATACTTTTTAGGTACTGAAGAACAAGTATTAGCATGCAACCATTGAAGGGTT
GAGGTGAATAGGAGTTGAATAAATTTTCTTCACAAGAAGCTGGCCAAAAAAATGAGACCGGCCGATTTTG
TAGATTAGCCGGCCTTCTAGCTGATTTTGTAGTATTCTTTTTATAGCATTAGTGCTGCTATTTGTAATAG
TTAAATATTATTACTATTTTTAGTGATAAGTGATGTCGGATGAATCGATTTGG
>transcript:Zm00001d001479_T001_9.ids
TAGAGCTGTCATAAGTCAATATTTTTTTGTTTGATTGATCTCCCCTGTTTTGTGTTAATGTTTGAGTTAA
ATGGTAACTACAAAACTGACATGAGCGATTTAAGCAGATGCATCCTCCCTTGTTAATGTGGTCCAAACCA
ACACTTGCAAGAACTCCCTTGTTTAAGCCAATGGTAGTTGAAATGGGCCATTGAGGGAGGCCAGCATTGG
TACACCTGCAAGAATGGGGATCCAACAGACATAGCTGCAATGGCGGTCACTGTTTTCAAGTCATCTGATT
AATCACGATTAGTCGCGATTAATCGTCCAAGTCGGTTTGAATCAATCATGATTAATCGCCCAAATTGTCC
AACTAAATGTGATTAATCACGATTAATCGTCCAAGTCGGTCAGTTAGAACGACCAGCAAGTTGTCCGACT
TGAAAACAATGATGGAGGCTGACAGGGGTCCCCCAAAGTAGATGCAGAAGAAAGCAGCTAAAGAGGCAGT
TGTTAATGTTGTACATAAGAAAAGAAAGAGGCAAGCCCCTTCATCATCATGTGTGAAGAAAAACAAGGGA
TCAGTTACAAATACAACATCAACTACTACTCCTAATCCTCTGTCTAGCAAGTATAATTTTCAATGTGTCC
ATTCGTTGTCGATACTTGGCAATGCCAGTTATCATAACTGAACTGAGTTTTGTGTTTCTTTATCACAATA
TATGGAACTGGATCCAATTTC
>transcript:Zm00001d001480_T001_9.ids
GCGCGTGCTAGGGTTTCCCCGGTCCATGTCGCCTCGAACTGCTCCTGTCTCGCCTCCCAGGCGGAGCTAG
GATTCTTCTCGACGACGACGATGAGACTCCAAGTTCTTCTCGACGATTCGTAAACTGGTATGTAAGCGGA
CTGATCCCTTCGAACTTCGTCGGTAGTTAGCATTTGTTATCCACAATTTGTCGTAGTGAATCGAAGTTTC
CAGATCGAGTTCATCGGATTCCAGCCGATGTACACTGAGAGATCCCCCTTTCGCACTGTCCAGCATAAGT
AGATTGCATTTCTTTTCGTCCATTCCGTATAGCAAATCCTCATTTGAGCACAGAGTTCATCGGATTTGCC
GGCTTCCGTAGCGCCTGAACCTTCTCCTCCACATTATTGTCTTATAGTGCATATTTAAATTGTATGCATG
CTCCCTATTATTATGTCTTCTGCGTTTTTTATGTTGAAATAAACAAATATAATAATACAATCTTAAAAAT
ATTTGTTACATATAACCATTTTAAAAATTGTTATGGATAATTGGCATGTCTAATTAAAATATATTTAATT
TTTGAAAGGGAAATAGGCTTACACCTTTTCCTAAATTGATTTTGGTGGTTGAATTGCCCAACACAAATGT
AACATCCCAAAAATCCCAACCAAGGTTTGAAACCCTAACCTCCTAACCCCCCTTATTTTATTTTCTCCCT
TAACTCTACCCTTAGAACACCTCATCATGTGCATACACTTGAAATAATTAGAGCACCTCACATAGACTAT
ATTTATCACTCAAGATCATTTAGAGAATTTTTGATTCAAAGGAAAAAAAGAAAC
>transcript:Zm00001d001488_T001_9.ids
CGGATATATACCTTTCCGCGAACGAACGAAACGAGCATCGCATCCGAACCCGATGCCCATTTCCATTCTG
CTCTCGCCGCCTACTTGCGTCGCCACTTTGCGACCATTTCCAAAGCGCCACCTCTGTTACTCCCCCGTAG
CCTGGCCTCCTGTGATCTGTAGCACTCACTACTGACTCTATAGTGGTAGTAGTAATTATTACCACTACAC
TAGTACTAATCGCTGCTCCTAAGCACGTACTAGTACGAGTAGGCGCTAAACCGGCAGCTTGCTTAGCTTT
GCCTTTCAGCCCCCCCTTGGCCTTGGTGATCATTGAGTAGTATAATTATTAGACTAGTGACAGCGTCATG
ATACTACTGCTAACCTGTGTGCCCTTATGATTTCTGGCTGGGCTGTGTGGATGGAGAGACGAGTAACCAT
CTATGCAGCATCATTGCTACCACTCCGCTAGCAGGTGTATCCATCCATCTATCTACCTATCACCGGTGAT
TTTGCTTTGTTTCTTTCTAACTCAAGTAATCATCAGGTCAGCCAACAAACAATTTACTACAAGCGCACAG
AT
>transcript:Zm00001d001490_T001_9.ids
CTCGTGCGCTTCGCCCGTCTCCACAGTTGGTGCAGTGCAACAGTGTTTACGGGGTGAACTGCTGGAGTTG
GCGTTAGATAGTCGATGGTCTACTGCCGCCGTGCTCTCTCACTGCCAGTGTCCCACCACCGCCATGCATG
TTTTGCGGCAATTGCCGGCTACTATACTCCTCCGTCTCCAATCATCAGGCACCAGCTTGCGACGCAACTT
GGATTCTCTCCTCTCCTCTCCTCTCGTTGCAACAAGGCAGTCCAGTGAATGAGACGGATGGCCCCAGCTG
TGCCTGTAGCTGATGCATGATGGAGCTGAGCCTGTGGGTGGGAATCTCTTCTCTGCTGGTGGCCACTCGC
CTAGCTCCAAAAACACACACACACACACTCTCTCTCTCTCTCTCTCTCTCTCTCTCTCTCTCTCTATCTA
GTGGGAAGTTTCACATCACTAGCTCCATCGCAATTGGTATGGGTGGTGCTTCTGCACAAAAGAAAAAAGA
TGTGCCTGTCTCACTCCCCAACCAACTTGTGAATTGTCATGCATCGATCCTAGCTAGAGCATCTCCGAGA
GCAAAAACCCTTGTTACAGTTTTCCAACTCACATTCTACTATATATTAGGATGTGTTGGGCACACATGGA
AGTAAGGCAAAATGATGCATCGACATGTGATACGTGAGCACGTATTTCAGAACCCGATAGGTTGGTTGGA
GTGGGCTTCTTAAAATTATTACTCCGAAGCGTGCAATTGAGATTGTAGTATTATAATACCCACGTATTTG
TAAATTTGTTATCGTCGTTGCTTTAAACACCCATCTATAGCTCACTCACTGCTGCTGTTACTGGCATTTC
TCCCCTCATCCCGTTCCTGAAAACGGATCTGAGGCCGTCGTCTTCCACTGGGTCGCGCTCCTGTTCGCTC
CGTCGTCAGAAATGCAGGCAGCGCCAGCAGGTCTTGCTTCACGCTCCTCGCGGATGGTGGCCCCTCCGGC
CCGCGCCGATGCAGTTGAAGCTCCTTCCGAAGTGAGTGAAAAGTGTTCCTTGCTCCTTCCAAAGTTTAGA
GATCACAGCAGCGAGGTATAATCGGAGATTTGCACTATGCTATTGTTGAAGTGACGCATTTTTAAGGTTT
AGGGCAGTTTACGGCAATGCAGTTCAAGCTCCTCCTTTTTATTGTTCAAGTGACATAACTATAATTTAAG
TATTTGTTTGCGCCAGTTTACATAACTATACATTAAGTATTGTTTATGGCAGAACTATAATATTTGTGCA
GTGACTATATTTTAAGTATACTTCACATAAATATAGTTTAAGTATTTGTTTTGCGACAATTTACATAACT
ATACATTTTAAGTATTGTTCAGTGACTATTTGAGTTTACATAACTATACTTTATAGAATCTATCACAAAA
CACAGGCAAAAGACATTGTTGGGAGTAGTAGGGGCACAAAAACCGTGGGCGCCTCGCTCAACACGAGCAA
CATTGTTTACGGCACTAGCAGAAATGCAGAATACGTCCGCGCCATCTATTATCCAGCACACATGATCCGA
TATGTTTTAGCGTTAGGAGCATTATATATTTGGATTGCAATACTGATGTGTGAGAGAATCTCATTCTTCT
ATTTGTATTGTAGGCACAAAGATTAAATAGAGTTTGGAATGGTCTTTTAGACGCCATTAGACACATGCAA
GTCTCAGCCGATGAGTTGAGGAGGTTGACCAGACGCAACCATGTGCCTGAGTATGTAGAGTACCTACGCA
AAAATAGATTATGAAGCCCATGTGAGTGCTGTTACTGAAATTGCACAAGGTCTAGACCACGTGAGCACAG
ATTTGGCGGAAGTTCTTATTGGTCCGCAACCTCTTCTTGAAGATTATGAAGCCCTTGGTTTGTACGATGA
TTTCCAATGCGATGGTGAAGATAGCTCTGTGGACTCGGATGAGATCAATGATCGTCGTCTATCGCATATG
AACGAGCGTATATGAGATATTTGTTTGCGAGAGAGTTCAGTTTGCCATTGATGTCTGTAGCTTATGAAGC
CCTTAGTTAGTTGCCACTGTTGTTCCTGGTACTTGTATGAATTGGGTTATGAAAATGAAGAGTTGTGTTA
TGAGTTGTATTTTGTGATCATATAATGGCTTCATGTGATAATTCTGCACCTGTTGTCACTGTTGTTATGA
GTTGTATCTTATGAAGCCCTTAGTTAGTTG
>transcript:Zm00001d001500_T001_9.ids
GCGATTAGGTCCTGCTTCTCTTAACGTGAGAAGAGATAAATTTGGTGTTTTGCAACTTTCTCAGGATATG
TACTCGGTGAGGATTTTGTTAATTATTATGGCTGTTAGCGTGGCCTGACAATGCTTGTGTAAACCTGCAC
TTTGTTTGAGCGTAGTGACAGCTAATATGGTGCTGTTTGGCTTTTGCTGAGGGAGTGGCAATGCAAATGA
AATCAACTGGTGGCGTTATTTGTCAGGGTTTAACTGAAAGTGCCATTTGTTTGGTTAGCTTGGATAATGC
TCTTTCCATTTAGGTGATGTTTGGTTTAAGGATGTAAATGGTCGGTAAAATTCGGTAAATTTCTGGTACC
GTTTACCAGATTTTTCCGACCGTTTTCAGATTTTTCGGGATATACGGAAAACGGGACGGAAACAGGATGT
GTTATTACGAAAACGGTACGGTAAATGGTGAGACATATTTACCGTCCGTTTTCGGAAGTTTTGGGAAAAT
CCGGTATTTTCCCGTATTTTAACCGTATTTTCCCGGTCAAAAGAAAACAAGAGAGGCAAGAACTATACCC
GTTAGGGTTTAGAGATTAGGGTTTTAGATGTCATAGAAGATATATCAAGTGATCCAGACGACATGCCACA
TGATTTTTAGTTTATGTATCGTGTGTTTAAGACTTATATACTATGTGGATAAAACTTTAGTGAACATGTA
TGATTATTTATGTGTGGTCATGACTATGTATTGTATATTTGTGTGGTTGAGACTTGTATGTGAATGTTAA
TGAACAATCGTGTTTTAAGACTTATGTGTTGTGTG
>transcript:Zm00001d001512_T001_9.ids
AAAAGGTATGCCACAAGGCTTATATGAGAACATGCGTGTGCATGTAGTTTGACTCTCCATCAAGTTGCGA
AGTTTTATTGTATCCTTTCCTTTTGGTGCAGTGTCATAGGGCCTCATTAGGTATATATATTATATCTTCT
CCAGGCAGATCCTTGGGGCCTTCTTGATTATTATTAGGTCCTTCTTAAGTATTTTGGAGAACTGGAGACT
GGGACCCTTCATCCAAATAGGACCCAAAATGTGTCCGGATGCGTTGTATTATTACACTTCCCGATGTATA
ATGAATTCCATCTAAGTCAATAAGTGTCGGCGTTTCGAACC
>transcript:Zm00001d001539_T001_9.ids
CCAGACTTTTTTTGCGTGCGTGGGCGGTTTCGTTGCGCGTGCCGCCTCTTCGTGCCTGGGTGCCGCACGC
CCTCAGGCCACTGCGCAGATCGCCCCCACGGGCGCGGCAAGGCAGGGTCGGGTCTCTGCGCACGGCAGCC
GGCCGGCTCCAGCCCCTAGCCGTGGCCATGGCGGCGGCCAGCCCCATCCCAGCCGATCTCGGTCCTCCG
>transcript:Zm00001d001545_T001_9.ids
GTGCGCCACAATCAAGCATTGGAGCTCAGGGTTGCCAACAAATCGTGAGGGCGTATGAGGGTCTAGAGCG
TAGGGAGCCGCCGTGTGTGAACTCCGACTCGTCGTTAGCCGGGTCCTCGGTGTGGTGCCCTTGGGCTTCC
TCTGGCTTGGGGGAAGGTAGATGAAGCCGGGCCGCTTGAAATTCATTGCCAGCACCGACTGAATTGCTCG
TCGATCAAATCCCGTCGCGGACCGCAAGCTCCCGCGGCCGGGTCCGCCCACGCGTCTAGCCGTGACGGGC
AAGTGACTGAGGACCTAGAGGCTCAGTAGGTGGATACTACTGAGCAGGAGCTCGTTGAAGGCAAGTTGTG
CCCTTGATCACTTCTATTTACCCAATAATGTTCCAGTTAATCATTATGATCTACATAGGTTAATTTTGAT
GCGACCCAATATGTCACCCTAGTTTGACTATCTTTATACCTTGTTTACCACTGAACTTTTGGGTAGTACT
TAATATTGCTTTATGTGGTTTTGGGTATTAAGATACACATTATTCATGATCATCTTTTTATTATCAATTT
GTTATTTACTGATTCATGACAAGATCATTATGTTAATTGGAACATGGAGAACCACCCGGGAAAATAGTGC
TCCCACAAGGGTGATATGGGACGCCCTTGGCTGACTAATGAGGAAAGCTACTGGATGACTACCTTATCTA
AAAGGGGCAAGGACAGTAGGGGAGTGGTCTGTGTAGGGAGGTTCTTGGGTTGATTTTGCTACAATGGCGG
TCAGACGGGGGATTCCTGCATTGCGCTCCCTAGAAACTGTAGCGGGTTTTCTGAAGCTAGTGGAACTTTG
TAAAGGCCTCGTAGTGTTACCCTGCCTCGCTTCCTTGGTAGAGGTGTATGGGATTCATGACCCCTTGGCA
GATGGGTAACATGACTTGTGGGTAAAGATGTGCAACCTCTGCAGAGTGTAAAACTGGTATATCAGCTGTG
CTCACGGTAATGAGCGGCTCGGACCCTCACATGAGTATCTTATGGAATTAAATTTAATT
>transcript:Zm00001d001550_T001_9.ids
AATCAACAAACCGAGAGTCCGAGACAAACAAGGGAAACGAAACATCGCACTAAGGTCATCTACGAACCCT
AGGGGGTGAACAGGCTGATCGAACCTCTCAGTCTTTCTACATTGAGCCCAGCATCCCGATTGGTAGCAAA
AACTAGCAAACGACGAGATAGAGACACAATACAAGCAGCGCGGTGCACTCTAATATCCACTATTGCGGGC
ACGATCGGAGAATAAAAAACAAAAGGGAATATCTCGGCGTTCGATACGAACCCCAGTGCTCAAATATTCC
GTTAATCATGGCACGTCGAGGAAGAAAGGCATGCGACGGGCTTCCCGGCTGCCGACTGCTTCTCTCTGGT
CTCCGCCGCGCTGCTTCTCGAGAGGAGAGGGTTTTGCGAGCGGC
>transcript:Zm00001d001568_T001_9.ids
ATCTTCGAAATATCGAGAGGGGCGGCGCGTTGGGGATCCTTGTGCGCCGGTACCGCCATGGGGTGATTCA
TGAAAGGTGGCGTCGAGTCCCCGATGGGTGGTCAGGGAGAGTCGCTGGTGCTAACCACGCGCCATTGGGG
TCTTTCCAGATGAGAATATTCACCGGGGGCACACAAATTGCTCGTCGGAGTGGACGCTTCGCCTTGGATC
AGCG
>transcript:Zm00001d001570_T001_9.ids
AAGATAACACGAAATGGGCGTGGAGCGGTGGCGAGAGTAGCGTGTACCCTCCGTGGCAAGAGGCTGGACG
ATGGTGTAGTTGTGCTCTCGGTTTGCGTGAACCTGATCCGGTCTTAAGAACCCCGGTGGCGGGTTGACAT
ATGCAAGGGTTAAGTGCTACATATGTCGTGTGATTGGAGATCCTCAGCTGAGTATAATCGATTCGGATCG
CCGTACCTTCGCGGTTATGAAGACTTGGTCACTGCCCTACACGTAGCATTCCACTAAAGACGATGAGTTT
TTGTTAAGAAATTGGCTAGTATAGGACTAGTGATTGAACTAGGGTAGAAAGAACTCTAGTGCAGGTAATT
TTACTTAACTTGACAAATTAAAACTGGATTTTAAGGATCCACTTTAGTAAGCATTTCTGCAAAACAGAGT
CTTTGAATATTGAAAAGCCTTACCTTGACTCCCATATAACCCTTGAGAGTCTTTTCTTTAGTCGGGTAAG
ACTTGCTGAGTATTCCATACTCAGGGTTTATCCCTTCGTTGTTTTTAGGTGAGGAAGTAGCAGACTTTTG
CTGCTTCTGTGCCAAGGTGGTTCCAAAAGAAGAAAATCAAGACTGAAGTGCGGGAGGACTCGGTCCTCCA
CTTAGGATCTCTTGCTTAAGAACTTATCGGGAGGAGTTTGTGCCTCCCCTGGTTTGTATAATATTACTAC
TCTGCACTCACTTATAGTCTGGTCTGTAATAACTTAACTCAAGCTTACTTTTGAAATAAATGTAAGATT
>transcript:Zm00001d001573_T001_9.ids
GCTCTTCCCATAAACTGTAGCGGGTTTTCGGAAGCTAGTGAATCCCTAGCCATTCACCTCGGTAGTGTCT
AAGGGTCTAGCTAACCATGGCGACATGGGATACACAACTTGTGGGTACAGTGTACAACCTCTGTAGAGTG
TAAAACTGGTATACTAGCCGAGCTCACGGTCATGAGCAGCTCAGGACTCTCGCATGATTAATTTATGGAA
CTTAAATTCAATTTGTCATTTGTATTGCATGGGATTATTTATTAATTTTGTTCTATTATTATTTAATATG
GTTTGGTATTTAATTACATTTAGTAACTGCTAATAAAACTTTGTCCAACTTATTAAAAGCAATGCTCAGC
TTTAACTCCTATTGTTGATCGGCTTTACACATCACATGAACTCTCACCTTTGGTGAGTTCATGCCATATT
ATTCCCCATAACTTATTGAGCGATGAACATGTGTGAGCTCACCCTTGCTGTCTCACACCCCCACATGAGA
AGAACAGGTGGTTCAAGAGGAGCCACGCAACGAGGAGTTCGATTCGATCTAGGTGGCGTCTCCCAGTTGA
CTGTGGCACCAAGGATGGACTTTAGTTCGATCTATATTTATCTTTTATTTTGTAAAGACTTCCGCTATGT
AATAAGTACTCTGATTATATTGTGACATTTATCTCTATACACTCTGTT
>transcript:Zm00001d001580_T001_9.ids
CTCTTCTCTCACCTTTCTCAACCCCATCTCTCTCGCCTCTGTTTGTTCCTTGGAGCCGCCCCCGCCGCCC
ACGCCACCGGTCGCCCCTGCCCCGACCCCTTCCGCCGCGGTCGCGACCGCCCCCGACCCCAGCCCTGCCC
GACGCTTCCGTTTCCTTGGATAACCACAACGCTCGCCCGCCCGCCGGCAAGCGAAAGCAAAGCGAGCCAA
CCTAGCCATGGAGAAGGCGATCTATCGGTAGCGGGTCCTCCTGGCGCACCTTCTCCCCTCCTCCTCTACC
ATCTCCT
>transcript:Zm00001d001599_T001_9.ids
CACGTTCGCGTATGGAAGACAGAACTGACGCCACGATCTCGCCCACGACGCAGGGAAATCCGATGTCTGT
GCCCACACTCCCCTTGCCGAACACCTGCGCACCCTCTCCTCTCCCCTCTATTTCTCCAGCCACTAGTACC
CGACGCCTCCAAAACCAGTGCGCGGTCCATTCACAGCCGTTGTTCGTCGGACCCACGCCGTCACTGCTCG
TCCACCAAGACCAGCGCCCTCTCGTTGCTCCTCACCTGGTATGTCCGCATCGTCGCTCCTACCTGCCGGC
GCTGTCAAGCCTCCGCTGGTGCCACCGTGACCTGCCTTCTTCCTCGTCCCCGGCGGACTTTATCATCTCT
GGT
>transcript:Zm00001d001600_T001_9.ids
CCGAACACCTGCGCACCCTCTCCTCTCCCCTCTATTTCTCCAGCCACTAGTACCCGACGCCTCCAAAACC
AGTGCGCGGTCCGTTCACAGTCGTCGTTCGTCGGACCCACGCCGTCACTGCTCGTCCACCAAGACCAGCG
CCCTCTCGTTGCTCCTCACCTGGTATGTCCGCATCGTCGCTCCTACCCGCCGGCGCTGTCAAGCCTCCGC
TGGTGCCACCGTGACCTGCCTTCTTCCTCGTCCCCGGCGGACTTTATCATCTCTGG
>transcript:Zm00001d001611_T001_9.ids
ACCCTTTAACCGGTGTTCCCCATTTGATCTACTCTGTAGGTCCTTTGATCAATAGTCTAGGGCACTTCTA
GCTAGTCCAGAGCGCAGATCAGATCCGGACCGTTCATTATTAATCTGATGGACGCGAGCTCGTCTTCAAC
CCTGACAGAGCAGGGCGACAGCGCCCGGCGCAGATTCACCGGCGATCACGACCGAATTGCGCCCAAGCCC
CTAAACCCCAAATTAACAGGTATACTGCGGTGCTACGTACATGGCGGATGCGACTGGAGACTCACCTGTG
ATGGATTTGATGCCCAGAGAGCTGCCCATGACGGAGAGCAGCTTTGCGGCGAGTAGAGCACTCCGGTGAG
CAATTGGGCGGTCCGCGATCGGTCACCGAGCCCCGAAACCCCACCAATCGGTTCCGCCGGTCTTGGTTAG
CACCCCCGGCAACCCAATGGTCGTGCTCCGGCGATACCGAGTAAATAAGGTGGCAGCGGGTCTCTCTTCT
CCCTCGGTATCGCTCCCGGGACCTTCTCGCGGTATGGATTGAGGCAAGAGCGGCGACGTCGGGTTGGATA
TATAGGCGGGCGGGTCACACGGTCATAGTTGGCGAGATGGGCACAAGCGCGCGCGGATTTCGGAGGGGAG
GTTGCGCCG
>transcript:Zm00001d001612_T001_9.ids
GTCCTGGAGACGTTCGTCCGCAGCGTGACGCGAGATGGCCGGACCCGCCCTGCTCCAGCGAGGAATTGAC
ACCCGATGGCCCGAATCCGCTCCAAATACCGGTATGAACCCGCTTTGTGCGCAACGGCGAACCCCGACAG
CTGGACACAGGGTCGCAATTACGGCGAACTCCTGAGCACGGCGACGACGGCGCTAATATTCAGCTCCTCA
CCAACTCTCTATGCAACACTACGACCAAGACGAGGGGAAGGGGGAGAAAAGAACGGCGAGCTGGTTCTTA
TGCACGAGGCCGGGTCTCCCGAGCGATCCGTTGGGAAGGTGCGGAAGTGGTTGAGGGAGGTCTGGCTTCT
CCGGTGAAGGAGACAGCTCGCGTTGTCGTGGTGAGGTAGCGAGGAACTG
>transcript:Zm00001d001616_T001_9.ids
TGATCCCTTTAAAATGTTGATTAATTCAATTTTTTGGTTTAAATATCTCGTCGAAACAATTCACTTGCTG
AGATGTTTCATCTCACTCTTGCATTACTCAATGCAGGTACTTGATTCATGTTGGGAATGAGGGGAGTAGC
AGCACGTCCACCTTCACTCTCATAATAACGCTGCCCAGGCACAACCATGATTTAATTAGAAACTTCTTGT
CAAAAGATGTTTGTTTTTAGCTAGTCGTGCACACTAGTTAATTCAGTTCATGTCGTTATGGTTATCTTCC
CATTGCTAGCAGATTATTAATGTCTAGTATGTTTTCTTATCATGATATCTGTTTATACTCTGTTGCTTCC
ACGTTTAT
>transcript:Zm00001d001627_T001_9.ids
ATCGCGTGACGTGGGGCTAGGATTAGATGAAACGTAGTGATTTGGTCGAATGTGGCAGGCGCCGTTCGAT
TCTGATCTGATGGGCATGAGTTGAGCTGAGTATTTTAAAATCCTAGGCGTCTATTAGAAATCCAATGACC
CCGATTGCATACCGATTCATTTTATGTAGGATCTAATCCTAACCCTTGATCTTAGACCTGACGGCCCATA
TCAACAGATACCTCTTCGCCATGCCATTTTGCTAAAGAGACCCCACGCTTTATATATATCAACATGTAGT
TCAGTTAACAACGCTCTGTGTCTTAGGAATACTTGCGCCATAGCCCCTGTGTTTCTGTTAAATTGGCGCC
CAGTCCAGACAGTGAGAAAACCTGTAAAATAATTTAGAAAAGGAATTTTTAATGTGAAAACAATTCCTAG
AACTTGTTTAATTCATATAAAATTCATATGAAGTCCAAATCAATCCATTCCAATTTTTATAATTTTGTAA
TAATGTTGTTTATCACCTATTGCCTATGTTTTGACATGAAAGTCACATTAAAATTTATATCATATTTAAT
CTTGTACAAAACACATACAATATTTATAAATTCATAACTTAAAATCTATAACTCCGATTTGATCCATTCA
AGTTGCGTTAGTCTCGTACAAGTATTTACTACGCAGAAACAACATTTATTGTACCATGTCTCATTATTTT
ATAATTAGATCTTTATTTAACCTATGTTGGTTAGTCTTGTTAATCTACTTATCAATGTAATAGAAAATGA
TCTATGATCAATTTATAACTTAGATTTAAGTTGAGATAATTATTTATAGAATAACCTCTCATATGATTTA
TATTAACCAATTTATAATATAGTTTAATATTTTAATCACACAGATCTTCTATAACTCCTTAATCGTAACT
CCGATTTTAGTTGTTCTCGTTCCCACGATCGCGTAACAACGTGTAAATTATTATTATCCAGTTTGTACTT
ATGTTTGGTGTGATGTTAATTTTGTCTATACCATGTCCGTTTGTATTGCTACGACTAACGTGAGGTCACG
AGGATCTGAAGAATCATCCTGGTAACTGGAATCTCAAGTGCCAGGCAAGTTGTGCCCTTGATTCACTTTT
GTTACCCAATAATATTCTTTATTATCACTATTCAATGCATAGGTTTAATGTTGATGGGACCTAATAGGTT
GCCCTAGTCTGTTTATTCTGTTTACCTTGTTTACCCCTACTTCACTTGGGTAGTTATCCTATTGCATTTT
ATGATTTTGGGATTAATATTTCATTATATCCATGTTCCAATTATTCTATTATTTTATTTATGTTCATGTC
AAGATCATTATCTTTAATTGGAACATGAAGCTTAACTTGAGAAACATGTGCTACCGCAAGGGTGGAATGG
GACGCCCTTGGCTGATTAATTAGGAAAGCTAGTGGAAGACTATCTTACCCGAAAGGGACAAGGGCAGTAG
GGGAGTTGCATGCAAGGAGGTTCTCGGGTTAATTTTGCTGCGATGGCGCTTAGACGAGGGATTCTTGCAA
GTGCTCTTTCCATAAACTGTAGTGGGTTTTCAGAAGCTAGTGGAACTTTTTAAAGGCCTCGTCGTGGATC
CCTAGCCATTCACCTCGGTAGTGTCTAAGGGTCTAGCTAACCCTGGCGACATGGGATACACGACTTGTGG
GTACAGGGTACAACCTCTGCAGAGTGTAAAACTAGTATACTAGCCGAGCTCATGGTCATGAGCAGCTCAG
GACTCTCGCATGATTAATTTATGGAACTTAAACTCTATTTGTCATATGCATTGCATATGATTTATTATTA
ATTTTGTTCTATTATTATTTATTATGGTTTGGTATTTACTTACATTTAGTAATTGCTAATAAAATTTGAC
CAACTTATTAAAAGCAATGCTCAGCTTTAACCCCTATTGTTGATCAGCCTTACACATCACATGAACTCCC
ACCTTTGGTGAGTTCATGCCACATTATTCCCCACAACTTGTTGAGCGATGAACATGTGTGAGATCACCCT
TGCTGTCTCACACCCCCCCACAGGAGAAGAACAGGTGGTTCAAGAGGAGCCACACAACGAGGAGTTCGAT
TCGATCTAGGTGGCGTCTCCCAGTTGACTTTCTGGAGCCAAGAATAGATTTTAGATCCTTTCATATTTAT
GTTTTATTTTGTAAGACTTCCGCTATGTAATAAATACTCTGATTATTGTGACATTTAG
>transcript:Zm00001d001628_T001_9.ids
CTATTCTGGATTGGCGCCTGCATAACAGACCGCCAGACGAGCAAGCCACAGAGGATCAAGGGCTTCAACA
GGTGGAGACTGCTGAGCAGGAGCTCATTGAAGGCAAGTTGTGCCCTTGATCACTTCCTTTTTACTCAGTC
ATGTTCTTATTAATCATAATGATCTGCATAGGTTAATTTGATGGGATCCAATAGGTTACCCTAGTTTTGG
CTATCTTTATACCTTGTTTTACCACTGAATTGTTTGGGTAGTATATGCTATTGCTTTATGTGGTTATGCG
TATAGAGATATATATTACTCATGTTCACACTTTTGTTATAAGTTTATTATTTACTATTCATGATAAGATC
ATTATGTTAATGGGAACATGGAGAACCACTCGGGAAAACAGTGTCACCACAAGGGTGGTATGGGACACCC
TTGGCTGACTAATTAGGAAAGCTAGTGGAATACTACCTTACCTGAAAGGGGCAAGGGCAGTAGGGGAGTT
GCATGCAGGGAGGTTCTCGGGTTGATTTTGCTGCGATGGCGGTCAGACGAGGGAATCTTGTAAGTTCTCT
TCCCATAAACTGTAGCGGGTTTTTGGAAGCTAGTGGAACTTTGTAAAGGCCTCGTAGTGGATCCCTAGCC
ATTCATCTCGGTAGTGTCTAAGGGCCTTGCAAACCCTAGCGACATGGGATACACGACTTGTGGGTACAGG
GTACAACCTCTACAGAGTGTAAAACTGGTATACTAGGCATGCTCACGGTCATGAGCGACTCGGACACTCA
CATGATTAATTTATTGAATTAAATTCAATTTGTAATTTACATCGCATTGGGATTACTTTATTATTATTTC
TATTTATTATTACTAAGGTTTGGTATTTACTTGCACTTAGTAACTGCTAATAAAATTTTGTATTATTATT
TTGTAATACTTCCGCTATTTAATAAGTACTCTGATTATATTGTGACATTTATCTCTATACACTCTGTTAT
TATATGTGTTTTCTTCTTTGGCGTATATATGAGATGCACCCGACTTTGTCCCTTAAATCTGGATGTGACA
GAAGTGCTTAAGGAAAAATGCACGTGCAAAGACTCAGGCGCTACCTTCGCCCGCACAGGCCGGGGCGAAG
ACCATCAAGGACTCCGGAGATCGAACAATCAGGACCACGAAGACCATGCATTGTAATCTTCCACATTGTA
AAAGGGGCCTCGTTTATAGTTCGGCCCTTGTCACAGGGTCCCGACCATAGGTCGCCATGCTGGCAGGGCT
GATAGAGGGTTGGCCCATGTCTGTAATTGATTACGCTGTAATGACCCACCATAACCCCCCAAGGGGAAAT
ATTCTGGCCATAACCTAG
>transcript:Zm00001d001639_T001_9.ids
AACCCCGACGACGACGAGAGCAGCGCAGGGCGATCGGCACGGCGAACGACCAAGCGACCGGGACATGGAG
GGCAGCTCGCCGGAGGGTCGAGGTCGGCTGGGGGGCAGGGCTGGCCGCCGCCATGGCCACGGCTAGCGGC
TGCAGCCAGCCGGCTGCCGTGCGCACAGGCCCGGACCTGCCTTGCCGCGTCCGCGGGAGCGGTTGGTGGC
TGTGCAAGGGTGAGAGAG
>transcript:Zm00001d001643_T001_9.ids
CGCACCCGGGTCCCTAAAACCCAGGTGTGACATGATAAGACCCTGAAGCTGTTCTAATGGAATGCAGCGT
CAGATCCCATAGACCTTTGGATTAAGGTTTGAATAAGCACAAGAAGGGAGAAATATCCCTTTTATCCCCT
AATTGCATGGAAAACAGGGCCAATCACTTGGTAACGGTGCCAAAGAATCTCCGAAGCCCTTGGTTGTAGG
TTTTATTTTGATGAAGTAAAGATGAAGGTATGTGAAACCTTTGTTTTTGACTAGGTAAAACATATATCTT
ATTTTTACTAGCATGTGTGCTGAAATCGAGGGCTAAAAGGGCTTCTTCATTGTATTAAAATGTTTTAACC
TTTGGTTTATGGCCAAGAATATAACAATTTTATCACTTTGTTA
>transcript:Zm00001d001692_T001_9.ids
GGGCCATGCAGCGGAGGCGACCGTCGGGGGGTCAGGAAAGAAAGGGGCCTAATATGTAATAGAATAGTAG
TGTTAATGTTAAATTATTGTCTTGTGAAATCGCATAGAAGCGAAAGAGAGGACACACACATTAGGCTAAA
GCGTCGGTTAAAGGCCTCCTACACCGCTGCACAGAACCAGTCTCGTCCTCACTGTCATCGCCGATCACAT
GTCACAGGCTCGCAACTCCCTGATCTTAGATGTTACCAAAGAAGTATCTTTTCATGAGAAGCAATGGATG
TGATGGAGTTATATTCTTCATTAAGGTAATCATATTACCTCTAAGATATAAGGGATAGTTTGGCAACACC
ATTTTACCAAGGAATTCTTATTTTCCTAAGGGAAATTAGTTCATTTTCCCTTGAAAAAATAGGAATTCTT
TAGAAAAATGGGGATGTAAAACTAACCCTAAATATATTGTTATTTTGGATGACTTTATTTATCGATAATT
ATCAGACATGTTAAATTGAATATATATCAATGTATTTATTTATGTTTTACAAGTAAAATTAATATATATT
ATTT
>transcript:Zm00001d001693_T001_9.ids
AACACTGCACGGTATACATGATGTATGCGTACCATTACAAGATGTGCAGCTACATACATCTCACGTTAAA
CAAAGCAACTCCGGCTCATAAGTCGTTGTCTTACGGTACCGTGTGTCCATTTCAGATGATGCATGGTACC
TCTAAACAATTCCGCAACGTTATTGTACCAGATGGCAAAGTCGCTCTAACAGATTTCAATCAGAATTCAT
AAAAAAGGGATAATATACAAACACAAGAACTAAAATTTTGATTGGTATAGTGCTACTCCTGTCATATGCT
TTCCGAGAATGTAAGCGAGTTATAAGACCCATTGTCTTTCACTCTAGACTTTATTCGTATAGTAGAGTTT
AAATATAAAGATTATGATGGGTAAACTTCTGAAGATAGCCTAACTCTATCATGACGGATAACATTTTGCA
AAACAATTGTGTTGGGGGCCTTCGTCCTCCGAAGGTCCTCAAAAACATGATTTGACAATATCTTCCAAGT
GAAATGTATGAACAGATATCTTCGGACCCAGATTGTGAACATGAAGTACGATCAGGACGAAGCTTAAGCT
AGACGAAGGAAGATTGAGATGAAGGACGGGCTGATCACCAAGCCGTACGAGGGATGGTGCATAGCCGAAG
CTATGCGCAGGGGAGCTTCGGCATAGTGGCAGAAAGGGGAACCGACTTAAAGATGAAAAGACTACTTAGG
CTTTGACAGATCCTCATAAGTCATTAGCAAATGTAGTGGACATGAATGTAATTTTACATGGGCTGCGTCC
CACGTCTATAAATAGATGAACAGTACTCCCGTACTGTACACAC
>transcript:Zm00001d001703_T001_9.ids
CCCAGGTTCACTAAGCTTGTTTTAGTAGGCCTGCTAAACAAAAAATGAAGGTTTGCTTTCATCCAACATC
TGTAAGGAGGATACAAACTAAAGTAAAAAAATAATTGAATAGCAGCGTTAGCCATTAGACCTCCCTCTAC
CAGGCAACCAAATTTGCTCAGTTCAGGTGCCGGACAGCTTTTCAGTTGATGATTGTGTTTCACTGTTGTT
GCCTGCTATTGCCTAACATGTTTGAAGAGTTCAGCTACCATGTTCCACGCCTCCCAGATCTTGTGTTTCA
GCTGGTGATCATAAACTGTTCAGTCGGTGATCTTAATTTTCACACCTACCATGTTCAGCCGGTGATCAT
>transcript:Zm00001d001747_T001_9.ids
ACAGCAGTCAGCAGACATCAGCAGACCGCCGGCCGACCGCCCCACAGGCGACCTTTCCGGCAGAGAATCA
ACGCTCGCTGGTTTGCTAAACTCATTGTCTGTCAGAGATGGGACGTCCGGAAGGGGTCACGATCGGATGA
CAACACACGTCGAGAAGATGACAACGACGAGCAGCGTCAGGAACGGGACATCAGAGTAGATTGGTTCAAG
TGATGTTGGAAAGAATGGGATCAGATAGATAGATGTAAGACTGGAATGAGAAGAAGGATGACAATTAGGA
GAATTGAACTGATCCAACTAAGAGACCTAGGATAGAACTAGTTTGATCTATCTAAAACATTTTTTTTCTA
TACTTACATATAAGAGATACTAAAAATTGAGGGGGGGCCACGGCCCCCTTTGCCCCCCACGTGGATCCGC
CACTGTTGCCGAGGAAGAAGACTGACGAGGCGAAGTCACTGATTAGAGTGTTGGTGGCCCTTGGCTTTGA
TTGTGATCAAATAGAGGCAAATGGTTGAGGTTTGGAGATGCTGGTTTGTTAGGTTATGGTTAGCTTCTTA
AACTTCCAACCTCTGGTGTATGTGTGATGTGAACTGAATCACAATAATGTCTGGTTGTGGTTTCATTAAT
GCTTACATGTGGTGAATTGGACCTGACTCCATGGTCTGTGACTCTGTGTTGCAGTGAAGTCTGCTATGGA
GAACATTTGTAAATGTGGGGTCAATCAGTATGTTCAAAAAGTCTGTAAAGAAATTATGTTTAATCTGTAA
CTGGTTACCATTTTAGTTCAATACAATATTATAATCCCCATGTG
>transcript:Zm00001d001760_T001_9.ids
GCCATCAAAGTTTGTTGAGATTTTATCGATCACCCGTTATAATCGGAGATTCAACGTGCTCATCCTTTTG
TGGCTATATAAATCAGTCATCGGCACCCCTTCGACCCATAGCTCGAGTCGGCGCTTGAATTCGAGAGTCT
ACCATACCATCGCCATCTACCAAGCAAGCTGCGCCATCGAAGATGGATAGCAGAGAGAGAAAGGAACTCG
TCGTCGTCCTAAGCTCGACATGCCGTCCTGTAGGCCGGGCCTGGGATCCCACACCGGTGCGTGGGCGTCG
TCGTCGGGCCGCCATGCATCAGGGCACCGCTGCGTCGCGTAGTCCGGATCCACGTCGCCCAGACCTGAGC
GTGAGGTCACGAGTCAGCTGAAGACCAAGTTGGTACCTGGAATCTCAAGTCCCAGGTCAAGAACATGTAC
CGCAGGATGATGCGCATGGAGGATGCTGCGATGTGTTCGTGAGAGATCTAGGTCGTCGTCCCCCAGTCAA
CTTTGGGTTGCTGGACCGTTGTCTCCTTATAATGTAATTATTTATTTATTTTGTACAGAACTCCTGTTAT
GTAGTAAAGATGTGACATTCG
>transcript:Zm00001d007989_T001_9.ids
CGGACTTATTGAATCTTTTATTTGGAACTTCTAGAACGTATGAACTCCATTTATTTTTGTGGGGTTCCCT
GTGTCCGAAAACATTCGTTTCTTCCAAAAAAATAGAGCTGTTTGAGTATTTCTTCCTCAATCCAAAAACC
GCTGCCACATCAGCCAGAACCACTTTAACTGGCCTTAGGGGCCAAAACTAAACTGAATTGAAAGTTGGGA
TACTCAAACTAACATTATTAGAGTTAGGGTCAAAAGGCTATGATCGACAGTCCTCTACTTCTGCATGCCC
CTCACAATCAGGCGGCCCTTAGTTATATCGCCTAATGCTGGCTGTCTACTAACAAACTGCTGCCCAGTCC
CCCTATTCTTACTCTGACCAATCCCCCTATTCTTACTCTCCAGATCCTAACTTGCAGTAGCAGCTCCCCT
AACAGATAACTATGGCCCAGAATTAGATACTGGTGGCTGCTGGCGCCTTCTTGTTCCTAGTTTATTGCTT
TCCAATGAAAGTGTTCACAACATAATTGTCGAATATTGCAAAAACTACATTGTTAATTTTGTTTTAGAAA
ATTGCTGTTATGCTGGCATGTTTGTTTTATTAACTACATTGTTTACTTTGTTGCAGAAACTTGCTGTTGG
TTTTTGTTCACATATTACTATTGGCAGCCAAAGAGTTCTACAACCTGCA
>transcript:Zm00001d007990_T001_9.ids
GGACCCGTTTCGCTCTCCGAGTCTCCGACGGCTCACGACTGGTGTGTCTCACCCCACACTCGCTCGCTCT
CCGACGACTGGTGGGCCGCCGCTGCCCTGCGCCAGCCGCCAGGTGCTGAGGCCTTCGTTGATCTATTCGC
CAGCGACGAGCGCCCACCAGGTATTCCCATCCCTTGTCTTCTCTTCTCTTCCTGCTGTGCGAATCAGAGC
ACCCAAACCCTAACCTAAAGCTATTTGGCTATTTGATGCCACCTAACTTCGAACCTTTTGATAAAACTGT
ACATCCATGCCCCTTTGGCAGGTCCACCCCAGCAGGATATGGTAGGCGGTAGCGAGTAATTTTGTTTGCT
TGTGTTTTTTTTGGGGGCGGGTTTGGTCACCAATGTCTGTTCTTTTGGTTGTTGAAGGTGTTTGGAGCAT
GGAACAGGTGGTGCTTCCAAATCTAGATTTCATTTTAGTTGCCATGAGTCAATTTGTGGTTCGGTTGGGG
TTTCTGTAAGAGACCCCTGAGGCTTGAGCAGATCTATTCCCAGATGGAGGCTGCCTGAGGCTCGGGGCAC
ACACGTTAGTGTAGCTGATAGTTGGGTGTTAGTTGCTGATTGCAAGAATGTCCATGTATATTTGATAACT
AGGGGTTGCTTTTTCCGCTGTTGTATGCCGCCTTTCATGCAGACAGAAAGAAGTCTTTCTAGTCATTAGT
CAATACCTAAAGTCCTCTCCATATATATCAAACGAGTGAAAGCTCGTGTTTTTAACCCTTCTCTGTTGCC
ACTGTAGACTTAGTTG
>transcript:Zm00001d008000_T001_9.ids
GGCGCGGGCCGGGAAAAGGAATCAATGGAGAGAGAGAGCGCCTAGAAGCGTCCGCACCACACAGTTGGGG
TAGCTATAGCTCCGTAGCAGCGGCGGCCTGCTTCCCGGCTGGCGACACGGAGACCGACCGCCCGGCCGGC
GTGGAGTAACCACGACGAGCCCGTGGGCCTGCTGCTAGCCGCGCCGGCGGCGTACGCACTCACTCACTGA
CTGCTCCCCGATCGCGTACCACTCGTCCACTCCTCCCTCGGGGGCCCAATCAAGCCTGGCACAGCGGCAC
CACAGCCGCGGGCAATGATGCTTCTTACGGCTTCTGGTCACTAAAAAGGAACTATTAGTTGGTGGAGAGG
GAGAGCTCGACGTGACGATGGCAACCACCATGTGACGTTGCTATTGCTGGGCCCGTGTGGCCGCGCTGCA
AGTAGAATCAAACAAAGCAAGCTTGTAATTGTGCAACCAAACATTTTTCTCTTTAATAAATTATGGTGAC
AGAATATGACTTTGTAACAAAACAACCATATGCAGATTAGAATGCTACTTATTAGTACCATAAATAAGGA
TTCCAAAACACT
>transcript:Zm00001d008004_T001_9.ids
TGGCACTCGCAAATATGAAATTCAAAAATGAGAATTTGAATTTGGTTTGAGTACTTGAAATTGAAAACAA
AGCAGAAATTTCATAAAAGAAAATAGGAAAGAAAACCCAAAAATGCCACTTGGGCCGAATTCTCTCCTCT
TGGCCCATCTCACTCATGTTGTCGGGCGCTCGTGGACCTCTCAAGCTGGCCCATCTTTCCTCCTGGCGCG
GTCACTGACATGCGGACCGCTCAACTAGCCTCCCTCCTCCACTGCAATGAGCCTTCTTGGTGGGACCCAA
TAGTCAGTATTGCCACTAACCTTGAGTCCGAATTGGGGAATCTCGCGTGCCGGTCACGCAAGAACCCCTC
CATGGATCTAGGCATTGGTTGAGAATCTTAACAAACCCACCTATATAAGCCGAGCCCCCCCACCTTGATC
CCATCTATCGTGTAGTCAAAGAAGCTTGGGCTGAGAGCATCGACCGGATAACACAGAAAAGAAAGTATTT
AGAGAGAGAAAACGAGGGAGGCGAGGGCTACCCATGAGCCAGTGCGATATTGGTGTGGTCGGACTTGTCA
CCATCGATCGCCGCGCGTGGGTGTGCGTTATCCGTGCGGGGGAGCCCGGAATTGCTCGCAATCTTTGGGT
TTGACCATAGGGCCACATCACGGCGTGGCCGAGCTCCTTCACAAATCGGCAGCAGGCCTCTGCTCCTCCG
TGGTCGGC
>transcript:Zm00001d008010_T001_9.ids
CTCCATCCATATGGCTCAAGCACGAGCGCCACACCATCATAGACTGCCACGCAAACCGAGAGGGCAGAGT
CTGTTGCCATGGCCACATGAACAAAGAGAGAGAGAGAAAGGAACATAGAGAGAGCAGAGAGTACATCAGG
GCATGGAGAACATGTATACGGTGTCGAGGGTGCCAGGGTCGACCGGGACGCCAGTGAATTCCTCGTCGGA
TTTCAACAGTCGTCACCAAGCCGCCTCGCACGTGGTCACGAGTCTTCGTGTAGTAATCTCCGGTCAAGGA
CATGTACTACAAGATGAGGAGCATGAAGGATGTCATGGCTACTTAAATCGGATGCCGGCATTTCCTCGTT
GCATTGCCATGCAGTACTGATGCGTCTCTATCTAGCCTTTCTAATGGGTGAGAGCAAATACCATGGTTTA
TATATCATCACTCTCCCTTCATACACAGTCCATAGTCCTGCCTTTATATATCAACTACGTTGGACAGTTG
AGCTAACGCTAGTTTCCTTAGCCAGGTTTCACATATAGTGTTAGTTCTGATGTTTGTTTTTCGTTCTGCA
GCATTGCTCATACTTTTCGTACCTTTTTTCGTTGATGTGTAATGGATGTTTTCCATTAATAAATGGAAAA
AGGGGTCAACCTGGTTAAAAAATATTATTTATATTATATAAACGATCATTTGTTGTCTACAAGCAC
>transcript:Zm00001d008011_T001_9.ids
ACAGCGTATCATAGATAATCACATCATGTTCATTGATTAGAGTTGAGCAATAGCATCAGACTAAGTAGTA
ATAATCCGACCCAAATAGGTAAACAAGGACATGGATAACAAAAGCTAGTCAATCCTTAGGTATAAAGGTG
TAATGCGGGAGGTGAATTAAAGAATGAATAGGACATAGATAGGTCAAAGGACACTTGCCTCCACCAAACG
ACTGCTGCTCAGGGGCTTCTCCTGCGAATTCCTCGGGCTCTTCGACCGGATCGTTCTCTATGCGAGCGCA
AACATACATACATCCATCCACATTTTTAATACAAAAGAACAGTACACCATACAAGATAACAAATAAAGTG
AATATGCATCAAGTATGACATTCGATAACGCATTTGTTATGGTTAGAAAGAAACGGGAAAGGTCTCGCAG
GGGGTTAAATCTTATGCACTAATGACACAATTGGTTTTTAACAAAATAATTCTGTTATATATTTATATAT
ACTGATGGAAACCTAATCACTTTTAGTTGATCAACATTGCACAGGGTAAACAATTAACTACGTGAATCAA
TAACATAACGGAATTTTAAATTAAACTTCCTATTTTCCCATAGCATGAACAGTGATTAGCCTACTTAAAA
TACAGTAATTATGATCACAG
>transcript:Zm00001d008017_T001_9.ids
AGGATAATGTGCTCTCGGGTGGCGCGGACCTGTTCATGTAGTGGAGGACTCCGTGGGAACGGTTGACATA
TGCAAGGGTTAAGTGCTACATATGTCGTGTGGTTAGAGATCCCCAGCTGGGTATAATCGGTTCGAATCGT
CGTTGCTCCTCGGTTATGGAGACTCATCCCGGTGACCATCATCGTAGTTAGCAAGTGAAATATGAGAATG
AATAAAATGGAGCTAGTATAGGCCAAGTGCTTGAACTAGATCAGGCAAATATAGATTCAGGTAATAACCT
AACTAGTGAAATAAAACTTAGCTTAAGGATCAACTGGTAGCAAGCTTTTCTGCAAAAAAGGAGTCTTTGA
TCATTGATAAACTTTACCTTGACTCCCAATCAGCTAGCATACCCTTGAGAGTCTTTTCTTTAGTCGGGTA
AGTCTTGCTGAGTAATTGCGTACTCAGGGTTTTATCCCCTGTTGTTTTTGGAGGAGAAGTTTTATTCCCT
TATCTTTTGGTTAGTTACTTCATGTGGAGGCCTTGAAGCTTAGAATGTTTATGTGTATCTCTTATGGAAA
GGCTTCACCCTTCCTATTATTGTAATAAATTATGCACTTTGGGTACTATCAGGACTTGTAATAAATACAT
CTCTTTCTACCT
>transcript:Zm00001d008025_T001_9.ids
ACGCCATTTCCTTCTCTAGCCAGGCCACAACCAACTCTCGTTCGCTCGCCAGCCCCATAGTCCGGCTAGG
CCACCCCTCTGCTCCTCCATGGTGCTGGGAACTCCTCCGACACAGTCTGCTCCTGCTCGGATCGTACGTC
TGCCAGGCTCCCGGCTCCACTGCGCGCGGCGCACGGCCCTGCTTCATCCTCTGTCGTGTTGTGCCGCCGC
CCTGGAGCTCACCCCAGTGCTCGCTGGACCGAGATATGATGATCGTGCAAGTGATGTGGTGCCAACCACA
AGATGCAGTTGATGGACGACCTGAAGAAGGATGGACTTATCCAGTGGATGCTCGCCAAGCGAGTGTCATC
TAGCAAACACTATCTAGTGTTGGATTCCAGGCAAGCCCCGATTTTATGCATAACCGTTATATATGCTATT
TTACTACACTTAATATTTATAGGCTTGTATTGTAAACTTAATTGTAGGAGTTGTTTGAGACCCTAGTTGC
ATGAACTCAGGATTCCTTTTGAGATGGATACTAGTATGCTAGGCCGAGTAGCTGCTATGCTAATTCAGGA
TTTTGGTAGAAGTCGAGTGATTTTTCTAGCACTCGCGCGAGGACAGGAATTGATTGTATCCAATTTTGAT
AATGGAATTATGATGGTCTGTGGACACGGATCCATGGGGATGCGTGGTCTTTGAGACGGAATTG
>transcript:Zm00001d008028_T001_9.ids
TTAAATGCTAATCCTGGGTATATGTGTATGCTTATGCGTGGGATGTGAGGAGAGAAATCCTTGGAGGTTT
GGTTGAATGAAAGCGAAAACCCGAGGTGTCGTTCATTAGGTGCTCGGACGTATGGGCTAAAGTGTAGCTC
GACGTTGTGCTTATAGTTTCCGAGTTGAATTTAATTTTGGGTGAATTCCTTCGCTATCTATAATTGTCAG
CTTGAA
>transcript:Zm00001d008030_T001_9.ids
ATAGTAGTTCTCGATCCCACGATCTCGTAGCTTCGCGTAGATCATTATTATTCAGTTTGTTCTATACCAT
GTTTGTTTGTATTGCTACGACTAGCATGAGGTCACGAGGCTTTGAAAAATCACCCTGGTAACTGGAATCT
CAAGTGCCAGGAGAAGAACATGTGGTTCAAGTGGAGCCACATATCAAGGAGTTCGATTTGATCTAGGTGG
CGTCTCCCAGTTGACTTTCTGACGCCAAGGATGGATTTTAGATCCTGTTATATTTATCTTTTATTTTTGT
AAGACTTCCGCTATGTAATATGTACTCTGATTATATTGTGACATTTATCTCTATACACTCTGTTATTATA
TATGTTGTCTTCTTTGGCGCATGTATGAGATGCACTCGGCTTTGTCCCTTAAAGCCCGGGGTGTGACAAT
ATTCGAGGCAGAATACGATAAGGGAGCACCAG
>transcript:Zm00001d008032_T001_9.ids
CATCATCTTAGAGGACAACATCTGGGGCAACATCTTACATGGCATCTTAGACCAGCATCTTACTATATGT
TTGGCTGCCTTGGCTAGCTATAAATATGTAACTCCAACCCCTCAGGTTGGTATGATATTGAGTGAGAAGT
AAACCAGAAAAATTGCCCCAACTTATAGTGTCATCCTCTCGATGAGAATAAGAATTTCGCTACTTACATG
CATTACATTGTGATACACATAAAAAAATATAGCTAATGCATTAGAAAGCATTTTCCTATCCATTAGACCT
CTTGCTTTTGGTCGTTTCTCAGTTCCTTTTCAATGTTTTCTGTTGTACATGTCGTGCCCCTTTAGAGGTC
ATATGAGTCACCTAAACTCCTTTTTTCTTAATATAATGTTATGCATTCACTTGCGTATTGAGAAAAAAAG
ACCTGCTATTAATTTTATCACTGGGAGAGGGGAGGTGGAAATGGGAATTTATAAAACTATTGCATGAGCT
ATAGCTCAGTTGGTCAAGGTTGTCAATGTATTACATGTACCCATACCACCTAGGTTCAAGTCGCCATAAA
GACAAATTTAGGTGCCTATTTCTCTACTATATTTAAGTGGGAGTTTCTCCCTTTGTGTGTCATCTCCTCC
AATGAGTGCAAC
>transcript:Zm00001d008035_T001_9.ids
TCCCGAGCATGACATCGTTTCTGTTCACAACTCTTCCGAGCATGCCGTCGTCTCCTTTGTCATCATCATC
AGCTCAGATCTAGCAACTTCGCCTTCTCAGGTAAGGGCTCTGCTCACATCTTCATATCCCTGCTACTAGG
TTTTCGTCGTTTATCCTCGCTCGGATTCTTGTAGATCTCGCTCACCTTGTAGATCTCGCTCAGATTCGTT
TGTCCTCGCCAGACGCGCTCACTTCGCAGCTGCCGCTGTGCCTATGCTACTGCATGGGCCTCTGCGCCTG
GGAGGCTTGCGGCTTCCAGGCTTAAGTCACGGGACAGCAGGACTTCAGATTTTTTTAGGTCTTTGAAACA
AGGCTAGCGCACATTAGAATCGAGAGTCTCAGTACGAATGGGAAGTACCGTCATAAATTTATCTTTGCTA
CTAGCAATAGGAAGCACCGTCATAAAATTAACTCTGGTAATAAAATCGATTGGATATATATTGTTTCTAG
GAAACTAGGAAGGATCCCGTGTAGAAAGTGTGGCTAGCTATCCTTTTTCATTGGATCATTTGGCTTTTTC
TTAAAATATTTCTTCCAAAACAGTCTCACTTTTTTCTTAAGTTGTATTGGTGCTCCCTAAGGTCGAAAGC
AGGAATATTACTTTTCTGCAAAATCACAAAAATGCACACATTTGGGACTTTTCCTAAGCTGTGTCTTCGA
GCAACCAAAAAGCTGATGTTAATTTATTTTCATTTTTTTAAGAGAAGAAAATTCTTTGGATGAAAATATT
GATCATTTTTTACATGTGTACTGATCATTTTTTTACTGGACTGCTGTCAGGTATAACTGGAGTGCTGTCA
TAAGTGGAGTGTTGTTAGTTACATGTGTGCTGATCATTCTAATCACGTTGTTCGTTGTTAATCATGTGAA
GAAAATATTCAAAGTTTTATAACTTGAATTTTTGTTGAATCTGGCAATTGTATGGCCTAGAACTTATTGT
TCATTAGTTAGAAAGACTACTTAAGTTCATTAGTTAAGCATGTAACAAAACATAGCTTTATGATTTTGGC
TTCAGCTTACATGAGCACATATTGTGTGACAGCAGCTTCATATTGCCATCCAAGAACATGGTAGCAGCAA
CATCTTCATATTGTTTACATCTGTCCATGTTGTATCATTAGACAACCAATTTACATAACTGTATCCTTGA
ATGGTAAAGTAGCTTGTAGGATACTTGGAACATAGCCTTATGATATTTGTGCATATGGTGCATATTTGTG
CATACATTTCTTGGCTGTGGGTTTTTCTTTGTGCATACAGTGCATATTTCCTAGTTGTAAAATATTGGTA
CATGGTGTAAACTAAACCGTGTGTCAATTGGTATTACTTGGTACTTGCAGAGTGTTAAGTGGAAGCAACA
TATGAAGCTGACATGGAAAAGGAAGATGGAACGACACTCCACATGAAGCTTGTAAAAAAGGAGTCAAACT
CAATTTAGTCTAGTGTCAAAGTTTATAATGAAGGGACTTGTACTCTGTTTCTATGTTATATTATCTATTT
GTACGTGTGAATGGAGATGATCTTATGTGTGGGATGATGGATAGATTAACTTTGATGGATATTAGATGAT
ATTTAAGTTAAACTTTATCGGATATTAGATGATCAAGTCTGGTGCATGTTTTTTAGATTTTTAGTGATGT
TTTATTGTGTTTTTTATTTTTCTAAATATTTCCTATTTTTCTTTGATTTTTTTGTGATTTTCTGAAATAT
TTTGTCTCAAGAGGGGTTTTAGCCCCTTGGTTGCCAAACAGTGGCACGAAAATACGCTCGAGTGGAAAAA
ATCCTCCTATGAAATTGAGGTGTCATTTAAAATCCCTTGGTGGATTAATTCCCTAGGTTTTTTGTCCATT
TGTCGGCAAACTTGCCCTTAAGGAAGAACCCAGGGACCCCGGTGCAAAGCTGTTTTTCTTAAACCTTTAA
GATTTATTCTTTTTAAATAAGCAGAGAACTTGAAAAATTCATAACTTGAGTTTTATTCAACCAAATTTGA
TCAAACTAATTTTGTTAGGACCTACATATTATGAATTATCCAGCAAAAATAATAAACACCATGGTTTTAG
CAAAGCTTTTTAGAGTTTGGATTTAAACAAGTATACTGCCCAAACCTTAACAAAATG
>transcript:Zm00001d008049_T001_9.ids
GTATCGGAGCGAATACCAGTACAGAGAAGTCAATAAGTCATGATTACCAACCTTTTCTAAAGTAAAACTT
GCTTAGAAACCAAGTTGGATAGCTGTCAGGACGATAAGGATAGACCTAGGACGTGAAGCCTTAGGAAATA
GATGGGTAGCTAGGTGGCTATTTATATAGGCCATAAAGGCTACTACTACTATTAATAAGGATGCTGTAGA
AGCATTCGAAAAATTAGTTAGGTCTGAGAAGACGACTAGAATGAGCATGCATCATGATTGTCGCATCATT
GTCTCTTGTGCACCAACATGCTTCTCTCACCTTTATTCTAATAATAAGAACTTGTGAATAATGTAATGTA
TTGCTATGTTAGGAACTATAAGAAATGCCTTCCTCGTGTCAGATTGATAAGTCTTGTTAGGTCGTGCTAT
GTGTTTCTCTTGTCTTGCTAGCTAGGTGGTATTGTAATTGTTCAACCCTCTTTGC
>transcript:Zm00001d008068_T001_9.ids
CTCGAACCGGGGCACCAAAACGACTCTGCAGAGCATCACGTCGACGACCAGCGCGGGGGTGGGCGCCACC
GTGCATGGAATCAGTGTGCAGCGTCGTTGTCCACCTAAATATAGTATGGGAAGAATCGGTCGCGCCAACC
ACGCATCCTGGTGACCTCCTCTGACGGGGGAATTGGCCGGAGTGCCGGCAATTGCTCACCGAATTTCAAG
AAATTGCCTCGGACCGCCCTTCATCGTCGGCATAGCGACCTGCTACTTATTCCACGCGCGAGGTTACGAG
TCATCTGAAGAGCAAGTTGGTACCTGGAATCTCAAGTCCCAGGTCAAGGACAGGTACCGCAGGATGAGAC
GCATCGAGGATGCTGTGATGAGTTCGTGAGAGGTCTAGGCCGTCGTCTCCTAGTCAACTTGGGTTGCTTG
ATCGTTGTCTCCTTATGATGTAATTATTTATTTGTTTTGTACAGAACTCTTATTATATAGTAAAAATGTG
GTATTCGTTTCTGTACCATGATTTATCATATGTGTGAGACTTGGTCCAGCACACCTGGTGATTATCTCAC
GCCCGGGTTTTGGGGTCCCTG
>transcript:Zm00001d008080_T001_9.ids
AGCTACCAAAGAGGGGGAGAATTCAGAGGAGAATGTTTCCGACACTAGGGATAATGCTACCATGCTAGCC
CTTTAGTGCAATGGTCTGATGACTGATCCAACTCAACCCTAATGTGTGGAGAATCCAAAATGAGCTCAAT
ATTTTTGGCCAGTGAGTTTGGGGCCCCTTTCTACCCGTGAGTTTCTATGGCCAATTTCTAGGCCTATCTG
CATGGTGTCGTCAGCGGAGGTGGTGGCGGTCCTTGTGGGGACAGGACGCTCGCCGAGATCAGGCTCAACC
ACATCACCATCCACGCCAACCCGCTCGTCCTCTGAACTCGCTCATGTCCCGCCTGCCTACCTGGCTCGGC
TCATCCACTAGGATCTGAGTGCAAAATCAACCTTGTGAATTCGGATGAGGTGAGTATTTTGCTGAGGACA
CTGATTCGAAACATCAATCGATGTGTAGCTCTCTAAATCTATACTGATGCCGTGACATGTAACTTTCTGG
GTATTTGCTAGCTTTGTTTTGCCTGTTTTTTCTTGCTTCCTCAAACATCAAAATCTTCACCGGCGACAGG
GTGTGTTTGGAAACTACATGGGAAATGGCATGAGAATTAGTGGTGTGAGTTGACATTAATATGTGATTGC
AGGTGCACCGGTGTTCAGCACTTTGCGCTACTCTTGATTGTCCTCTCCTACAGTTCTGGTTCTAGATACC
ACTTGCATAGGTTGTATCCTAAAGACTATAGTTCTGCATTGATATAAAAAGCTTGATTACTTGCTTCGGA
TGATTCACACGATCACAACCAAGACGACACCTTACCTAGAGATTGTGGTAACTTCCAATTCACCTGTTCT
TTTTGGATTGGTG
>transcript:Zm00001d008093_T001_9.ids
CCATAGGCCACAGTCCCACACGGTGGCGGACGCGGGCGTGCTAGGGTTGAGCGGCTACACGAGCGTGCTA
GGGTTGAGCGGGGCTCCGCGGGCGTGCTAAGGTTTCGCGAGCATGGCGGTGGCCGGCGAGCAGGTGAGGG
CTCCCGCCTCTAATTCCCTCCCGAGCTCCTCGAGCGGCCAAGCGTCTGTGTGTGGCCGTGTGGGCGAACC
ACATGCGCCAGCCACCGTGCGCCCTGGGTGAGCACGTGAGGCCAGAGGAGAAGCGCATGTACAAGCAGCT
GCGCCAGTTTAGCGCGAGACTGCAGGGTAGTAGGCAAGCCGCGAGCGTGTGACTGCAGCTGCTAGCCAAG
TGAGCGTGCCACTACAGGACAGCAAACAACGACGACAGCAAGCAAGGATCATGTCCAGACTCACACTGGG
CTCGTTGCTCGGCCTTGTTGAGCTAGAGATCCTCCAACACAGCGGCACCGACACCAAGGCTCAGGCTAGT
ACGATCTGAATCCCTATCCATTCCCTGTTGTTACCTCGTTGTGCTCGATCTGGTTACTGTCCTATGTGCG
GGTTTGTTATATTGGTAGTAGGGATCACATTGGTGTGGCTGGTTACATGAAGGAATGGAGATGAGAACGT
CATATACTCTATCGTATTCTCAAGTACCTCTGTAATTTTGAACATTAGAGCGTCTTTGGTGTATGGTGGT
GAATTTTTTTCTCGCTCGTATCGGAAGTCTGCTAGATTTTGTAAGTGGCAATAATGATAGTGAGGATAAA
ATGTGATGGTAACACTAACATTGACATATTTTTTACATGCAGAAGTGTTTGAAAAGGAAAGAGAACAAAC
AAAAATGGGTATAGTCAGGAATAAGGAAA
>transcript:Zm00001d008095_T001_9.ids
CCATAGGCCACAGTCCCACACGGTGGCGGACGCGGGCGTGCTAGGGTTGAGCGGCTACACGAGCGTGCTA
GGGTTGAGCGGGGCTCCGCGGGCGTGCTAAGGTTTCGCGAGCATGGCGGTGGCCGGCGAGCAGGTGAGGG
CTCCCGCCTCTAATTCCCTCCCGAGCTCCTCGAGCGGCCAAGCGTCTGTGTGTGGCCGTGTGGGCGAACC
ACATGCGCCAGCCACCGTGCGCCCTGGGTGAGCACGTGAGGCCAGAGGAGAAGCGCATGTACAAGCAGCT
GCGCCAGTTTAGCGCGAGACTGCAGGGTAGTAGGCAAGCCGCGAGCGTGTGACTGCAGCTGCTAGCCAAG
TGAGCGTGCCACTACAGGACAGCAAACAACGACGACAGCAAGCAAATGATCCGTTCAGCATGTGCTCCCT
ATTCGAAGTCCCCTGGGATCATGTCCAGACTCACACTGGGCTCGTTGCTCGGCCTTGTTGAGCTAGAGAT
CCTCCAACACAGCGGCACCGACACCAAGGCTCAGGCTAGTACGATCTGAATCCCTATCCATTCCCTGTTG
TTACCTCGTTGTGCTCGATCTGGTTACTGTCCTATGTGCGGGTTTGTTATATTGGTAGTAGGGATCACAT
TGGTGTGGCTGGTTACATGAAGGAATGGAGATGAGAACGTCATATACTCTATCGTATTCTCAAGTACCTC
TGTAATTTTGAACATTAGAGCGTCTTTGGTGTATGGTGGTGAATTTTTTTCTCGCTCGTATCGGAAGTCT
GCTAGATTTTGTAAGTGGCAATAATGATAGTGAGGATAAAATGTGATGGTAACACTAACATTGACATATT
TTTTACATG
>transcript:Zm00001d008133_T001_9.ids
AAAACCTTCGTTGTGTTCGCGGACGTCGCTTCGAGTTTAGTCATGGTACGTTAATTGATCACGTGCTATG
GAAGACGAGTGGAATTGATCTCCAAGTGATGCTGATGGACGAAGCTAAAGTGGATGAATCAAACAAGCAC
CAGGATGAGAGATGCTCACCAAGTGGTCATCATCTAACCACACTAACCTAGTGTTATCCCAGGTTGAAAT
TTTGTTCTGTTGTGGATGGTGCTAAGTGCCGGTGGGCTCGGCCTTCTTATATAAGTATATCCCATCTTTA
ACTTCTTTATTGAGGATTGTCACTTAAGCTAGCATGTATTTTAAAAACTATAAATATTTTATACATTTTA
AATTATAATTCTTTTGAATCACTTTCTTTTGTAATCACTCCGATAATTGTATAATGTAAACTTATTGTAA
CATGTAATCATTTTGCAATAAAGAATTTATTTCCGCTGC
>transcript:Zm00001d008148_T001_9.ids
AGAAACATTGTAAACAAACTTCAGGCGACTTGGTCATCCGGACCAATCCAGTGTGCACCGGACCGTTTAT
GTAGAGAGGGTGTAAATCAGGCAGTTCGGGGGATGGCCACCCGGACCGATTCGATGTGCAACGGACCATC
CGACAGAACTCAATGATTGGTTTCCTTAAACAACTATGATGGCGTGGCACAGGGTCCGTGGCATGCTGGA
CTAGTTAGGTGTACTTGACAAGTAAAAACGGGCACCTGCTCCAGTTAAGGTCAGGCAGTCTGGTGGTACA
CCGGACTGGCACTGTAGGGACCTGACAGTGTAGTTTCTGTCCCACTTTTTCAATGACTATTTGGGGTGGT
TGGGGCCATAAATACCCCCAACTAGCACATTGAATACACAAGAGCTACACCAAACATTACTGCAACAAGT
GATTTGAGCTATAGAGAATTAGTGCCTTGCAAGCGTGTTCTTGGCTTGAGTTGTTGACAAGTTCTTGTGC
TCTTGTTTTGAGGTTCTTAGTTCTTCTAACCTCATTCTTAAGTTGTAACGAGCTAGCAAGAGACACCTAA
GTGTATGGTGATCCTTGCAGGACTTGGTGTCCCTCGGAAAAGAGAAGAAAACTCGATCGGTCTTGGTGAC
CTTTTGAGAGAGGGAAAAGGCTAAAAGAGACTCGTCCTTTATGGACTCCTCAATGGGGAGTAGGTTCTTC
GGAACCGAACCTTAGAAAATAAATCGTCCGTGTTCTTTGTGTTTGATCCTCATTTGCGATTTGCTTCTTG
AAAGTTGCCTAGAGGGGGGGTGAATAGGCAAGTTAAAACTGAAAGGGAAATGTGCCTTTGGGCCATTTCT
ATAATGTGTTTGGTGATTAAGTGCCCAACATGTTTAATTAAGTTCTTATGTGCCAAATAAAGTGAGAAGT
GCAAATCAAGGCAAAAGGTATGTTTCTAGACTTGGTGAATTGTTTTATGTACTAACATGGTTATTCAAGT
GCTAGAAATAGT
>transcript:Zm00001d008152_T001_9.ids
GGCGATAGCCAACCGCGATCGATAGATGTTCAAGCGCACCGGCGGCAGTCGACGAAGGGTGAGCCCATGT
ACTCAAGCAGCACGCCGTAGCTGATCTCCCCATCGCCGATTTTCAGGTCACCCGATTGATATGTGATGGA
GCTGGGCACCGGACATGTCGCCAAGTGCCCAAGTTATGTACTACGGTAGCCACTACAACAAGCCAAGAAA
ATTCCGCCCCGCACCAGCCTCCACCAGAAATCAATACTGCACATATATGTTGTAGGAAGCCATGAACTTC
GTATTGAATACCTTCGAAATAGGACGAGGACAAAGATAAAGATATTAAGCTCCGTCGCAACAGCATATAG
AAACCAAGGTGAGTAGTGACGGGATAAGATGTTCACAATTTCGTGTCCAAAATATTATAGGTAGAAGTCA
ATATTGCCCTCGCAGTGTTTTGTAAATCACATGTACAGATCTTACGGGTATACTTGTAATTTCATACGAA
TGTATGATCTACTATAAATAAATGAACAGTGTCATGTATAAAGTACCTTTTGAAAGGCTGGATAACAGAT
CCGTGTAATCTTCTCCTGCTGCACCTTCGCTCTAATTCATTTTGTTGGATCGAGTTGTAAATTTAATATA
CAATTAAGGAGAAATGAAATATTAAAATGT
>transcript:Zm00001d008160_T001_9.ids
GGGTAACATGACTTGTGGGTAAAGATGCGCAACCTCTGCAGAGTGTAAAACTGGTATACTAGCCGTGCTC
ACGGTCATGAGCAGCTCGGACCCTCACATGATTAAATTATGGAACTAAATTCAATTTGTCATATGCATTG
CATCGCAGGTGATGTTGTTACTTTTGTTCTACTATTTAATTGGGTTGGTATTTACTTATACTTAGTAATT
GCTAATAAAATTTTGACCAACTTTAAAAGCAATGCTCAGCTCTAACCATCCTCTTTGGTAAGCCTTACAC
TTCACGTGAGCTCCCACCTTTGGCGAGTTCATGCACATTATTCCCCACAACTTGTTGAGCGATGAACGTA
TGTGAGCTCACTCTTGCTGTCTCACACCCCCCCACAGGTCAAGAACAGGTACCACAGGATGAGGCGCATG
GAGGATGCTGCGATGTGTTCGTGAGAGGTCTAGGTCGTCGTCTCCCAGTCAACTTTGGGTTGCTGGACCG
TTGTCTCCTTATAATGTAATTATTTATTTATTTTGTATAGAACTCCTGTTATATAGTAAAGATGTGACAT
TCG
>transcript:Zm00001d022672_T001_9.ids
GCCGCTCAGAAGGCCGCGGCGTGCGCACGCATCCCACCAAACCGGATCGCCGGATTTCCTTTCGCGCAAT
ACAACGGTGCAAGAATCTCCGGGCGGACGCCGGAAGCCGCTAGCTTTTGTGCAAAAGCTAGTCGGGGTCA
GGTACGACGACGACGACGACGAGTGAGTGGCGAACATCTCTAGTGGGCTGCGAGGCTAGTGTGTGGCCGT
GTGGGTGGCCTCCAGGAATCTTCGGACATTGGATAAAGCCGTACACAATATAAAAAGCGGGGTCAGGACG
AAGGTCGAACCAGTTCCGAAGCTATGCGCAAGGAAGCTTCGGCTCAACGACAGAAAGGAGAACCGGCTTA
AAGGGGAAAAGGCTATCTAGTCCTTGTTGGATTGTCATTAAGTCAATAGTAAACATAAAGGGCATGAATG
TAATTTTACACAGGCTGCGCCTTGTGCCTATAAATAGATGAACAGTACCCCCGTACTGTTCACTCTGATT
TGTACTCGCTCGTGCGTCACACTTGTACTTTTGCCTTCTGTCAAGCCGAAGGTACAAATGTAATTCAATA
TTGTTCTTATTC
>transcript:Zm00001d022692_T001_9.ids
GTTGGGACTTTCTGTGCAGGGGGTGAAAAGGCGCTCAAGAACTTTCCGAAAATGGACAGGGAGACAAAAC
TATATATCGATCGTGTGGACACCTGTCGATCCGGTGGAATAAGTTGGGCAGAGATGACAACAATATAATG
TGTGAGGTCGAATGTCAGAATTATTTGTGCTTGTCCGTTGAGATGGAGATACGTTAGCTGGCATGGAGAT
TTTTCAGTTATTCGGGTGATCTTTGGTGGTGCAGCTACGTTTTCTTTTTGAGAATTCAGCAGGGGAACCC
CTACTGTGTTTTTTTGTGTATTTTGGGCATAGAAATATCTAGAACTAAGTGTACAGCTTTATATGAGAAT
ATATGTTCACTCATGGAAAGAATCTAAGTCATTCTGTAT
>transcript:Zm00001d022697_T001_9.ids
AATTGTGGTTAAATAAAAAGAGGAAACACAAAACAAAATGATAAAGGAAATAAAAAGAGCAAAAAAAATT
AAAGAACCAAAAGCAAATCTGAATTAATGATTATGGGCTGCTCTCTTTAGGTACGCGTGCGTGTGGGCCG
CATCTTGATGACACGCATGGGCCGTCGCGATGCAGTTGATCACTGGTCAGCACACGACTCGCTAACGACC
GGAAGGAAGGTCGGCGCCGGCACAGCCCAACTTGCACCCAAATCAAATCTGTTTCTCTCCCCACGGCTCT
GTCCCCGTTCTCCGCACATGCGAGCCGTCCAATGATCACTTGGCTTTCCACGCGCATCTTGGCTTTCCAA
TCCCTATCCCTAATAACGACCTTCATGGCGGTGATCACTTGGCTAGTGCCGTGTGCCGAGATTCCTCCCC
GGCGGGCCGTCCAATGATCCTACTACCCGTTCTGGCGACCTCGTCACTCCATTCCTCTCGAATGCAGAGA
ATCAGCATTCAATCCAAGGCAGTGCACCCAAGCAACAAATAACCTACAATGCTACTCTACCGTCCTCACA
GCTGACTTTGCTGAAATCTTCCACAATATCTCTTGAATTCCTCGCTCCTCCGCTTTCGAATAAAAGCTAC
GGACTGCGACATCGATCCCCCCTCATCCGGTACGGGTAAGCGGGTAGCCATCAGCCACGCCTACTAGGGG
TGCGGGGCAGGCTGACCTCTTTCGCCAAGATTCTCAATTCTCAAGTCTCAACTAGTAGTACTTGTCTCTC
TGCCTAGCACCTCACGTTTCTCCAATTCAGATGCCGAAATGCTACTGCTCAAGGTGCTGATTTCGTTTGG
GCCAAGACAAGCAGTCAAGTGGCGATGTAACTGCTGATTTGTTTCTGGCCACTCAATTTTCAGATGTGGC
TACGGTAGTTTAAGTATTTGTTGCTGGCCAGTCAATTTTCAGATGTGGCTACGATAGTTTGTGTAAAAGT
ATAGAGGGTTAAACTCGAGCATGTGAGTTCTAGAGATGTTGTAGAGGTGGGTTGTGCATGGGAGTCTCCG
GCCTCACTACACGGCATGAGAACCAAAGTTGGTATATGCACCAATCCCGATGCTGTTAGCGTAGGATTTG
GTATGAAAACCTCTTTGGGTTCAGTGCAATTTTAACTTTGGACAAGTGATCCTTCCTAGACTGTTGTACC
TCTATTATGTACCTGGAGTTCTTCCTAGTTTACATAATTAGAAATAAGATTAGTATACCGACCTACTCCA
TAATCTTCTCTATGTCCCATGAATGAATTTATCAAAGTAGGGAACTAAATTTCTGAGTGAAGGCGAGGAC
CTATATCTTAACTTAATTTGGAAAAACGAAAA
>transcript:Zm00001d022700_T001_9.ids
GGGTATTAATCGATTCGGATCGCCGTTACTTCTCGGATATGAAGACTGGATCACTGCCCTTCATCGTAGA
TAACAAGCGAAACAAAAGTTGGATTTTAAAAGAAAGCTAGTGTAGGACAAGTGAATGCTCTAGATTAGGC
AAATCTAGATTCAGGAAAAGTACTTAACTTGTGATGTAAAATTTTGGCTTAAGGACCCACTTCTAGTAAG
CTTTTCTGCAAAATGAGTCCTTGAACTTTGATGAGCTTTACCTTGATTCCCAAAAGCCAGCATACCCTTG
AGAGTCTTTTCTTTAGTCGGGTAAGTCTTGCTGAGTAATTGCGTACTCAGGGTTTTATCCCTTGTTGTTT
TTGTAGGAGAAGTTTTATTCCCTTATCTTCGGGTTAGTTACTTCATGTGGATGACTTGAAGCTTAGAAGG
TTTATGTATATATCTTATGGAAAGGCTTCACCCTTCCAATTATTGTAATAAGTTATGCACTTCGAGTACT
ATCAGGACTTGTAATAAATACACCTCTTTCTACCATGTAAAACTTGAGTTCTGAAATGTAAAGTGTACTT
TGTAAAAGTCTTCCGCTCTATCTCCAATGTGTGTGTATCAAATGTGATTACTGTAATATACATGTTATGT
G
>transcript:Zm00001d022715_T001_9.ids
TAGCCATAAAGGCTATGCATATTTTTTTAGTTGTTGCAGGCTAGTCATGTGGGCGATATTGACAACCCGT
TTTATATTTTTTTATTTGCCAACATTGTATGGCAGTTTGATTTTTTTATGAGCAGTTTCTCTATGTATGC
TTGTTGAATCATTATTTGGACCGCTTTATCTTAAACGAAGTCAATGCTTAACTGGGAGTTGCTTATGTTT
GTTAGTCATCGATCTCTTTAATGATGGGGTTGTTGCATCGGATTGAGATTTTTCTTATATGAATGATGGT
TTGATAGATCATGTATGTCTACTACTTTGAATGCATCCTGTGATATCACGAAGTACAAATTGTTCAAGTG
CAGTAATAGTAGGTTTTGTTGTATGTGAGGTTAATCAAGGTAGTTTGGTTATGTGGATTGTCTTATGGAC
GTCCAATTACTCCTGTTGAGCATAGTATCGTGGTATTATTTTAGTATTGAAAGTAATATTTATGAAGCTT
TTGCATGAGTCTGTGTCAAGAAGTACATTAGTTTTTCTTGTTATCCCTCCATTGCTTTATGAGTATTGCA
AATTTTATCTCTTTTGAGAGGAGGAAAAGACGTTACATGACATGAGCACCATTTGCTTCACGTCAACAGA
ATAGTTGTGGAGAGCTCTAATAGTTGGATTCTAGTGTAATAACAACCATGTTTTATAGTGCTAGAGACGG
GTATGTTAGGTGTTTCATACATTGTCGATACATGGATGTTTGACCTTAGTGGCATTAACAAATGAGGTTG
TTGAATTCGTTGATTGTGGTGCTTAGTGTTCTAACCTATTAGGTAAAGTGTTGCTTAAAGGCTTTGGGGA
GTTGCATCCCCATTTGGTAGTGGAAAATCCTAATGTTGGTCGCACCTGCCAATGCCTTGGGTTTTATTTT
ATATTGTTTTTTATTATGGGTAAGGTGTTGTTTTGTTTTGGGAGTCATTTTAAATTAGTTGGAGGCTGAA
TCAGGCTTCACTTATCTAGAATGTTTTATAGTAGGTTTCTTCATCTTTGCATAGGATGCTCAATCACCCA
GTTTGGTCTAAACATTTGAGAGTTATGGGTTTCCTATAGCAGCCTTAATTTTGTACGGAAGTATAGACAT
TGAATACGGTAAATTTTGGGTTTTGTTGGATTATGAAAGTTTTAGTAATTTCATGATCTTCCCAAAGAGT
ATTGGTTTGTAATTTTCATTGCATATAATTGGAGTTAGGCTACTCTGAAGTTGTTGCATCGTTGTGTCTG
AACTTTAGGTGTCGTTAAAACCACTAATAAATTGACCGCGTTTTGATAGTTTCAGAGCCCAAATTTGGGA
ATTCTCTTTAAGAAAAACTTTTAGTTTTTCTTAGTACCTTTTAATGGGTATTTACTTGTAATTGTCTGTT
AAATAGATTGGGAGAGGTGGTTGTCCGGATATAAGTCGAATCTCTGATGTGCAGTATCTCAGGCTGAGTT
TAGCTGTAGGTCATGCAGAGTTGAGGGCTATAAAGATAAATTTGGGTGGAACTTTATTGCAAAAGTCGTG
GACAATTTCCAAACTTTTCCAACGCGTGTTCGTTGTAGTTTTAAGTTGAGTATAGCAGGAGTTATAGTAT
TTTGAATTTTAGTTGTCCATTGTTTCTAACCTATCAGTTTTGCAACAAAGCAGTTGCATTGTTTTATCGG
TTTGGAAACCAATTCTGAGACACTCATTATAATAAAAGTTTTAGGGAATGTTATAATCTTTTCAATGAGT
TTATATTTGTAAAATTTTGTTAGATGCAGAGAGTTATGAGGTTTTGAATTTATGGGTCATGTTCCGTCAG
GTTCTGGTGGCAGATCATGTATGTCACCTTACAAGCCAAATTAAAAAAATGGAGATAAAAAAAACTTTGT
TTATCCTATGAATACAAAAGTTGTAGGTCATGAAGTTTAGATGATTTTACAATATTTCTTTGTTATCATT
GCTTTTATAGTGAAAGAGGTAGAGACAGAATGAGCATTTGTGCTGTTGATTGTCAATTTTCTATTTAGGG
ATATTTCTTTGGGAGTTTGGTTTAGTTATGGTGAGCTCTTTCGCAATCCATGTTAATTATGTTGTATGGT
GGGAGGGAATATATGTAGTGGTTGTGATAGTTATCTTGTTATTGTATATGTGGAGCATGGGCTAAAACAG
AGAGATAGCGAGGGATATTTGAATAGGCCAGTACGTATTATTGTGAAGCCATGTTTTCTGGTCTTGGCGT
GTTTGCGTAAGTATGAAATAGTTACGTCGTGTGAAGTCTAGGTGGAGATGCAGATTGTCTGAGTTATTGG
ATGGATATATGGGCAGGCATAGTATACTTAAATTGATTCTTGCTTGCATGATGTGAGATCAGGCTTAAAA
TGATTTAAAAAGTAAGCATATTGCTTCTACCCTTATGTTGGCTCTAAGTGTCTCGTAATGAAGAACCTAA
AGTTATTAGTCCTTCGATGAACGCTTAATCTTAGAAGAGTATAGAACCTGAATAAATCTATTGCTTGCTG
TTTGGGACTACATGACCAGTTTTGGTTATGCCGCTAGTTCAATGAATTACACCATGTTTTCGGTAGAGGT
GTTGTATATAAATAGTTGTAGCCAACTTCTTCATCTTACTTGTGTAAAATTTCATGACCATAGGTCTAGT
AGTTTGGGAGTTATGATTTTTCTCAAGTCTAGTCTTGGAATCTGTCCAGATTCTGTACAGATTTCGAAAC
TGACCTTGTTTGCCCAAGTTAAACTTCGAATCAGTTCTTATAAATTATAAAGAAGTGGTAGTACTTTCCT
TAAGCTTTCCAACAAATTTTGGATCACCCTTTTTGGTGACCTATAAGTTAAGCTACATCTGTTTTAATTG
GAATCTTTGAATCTGTCCAAATTTGGACAGCAAAGCCTTTCTTATGTCTTTTGATCTTGATATGCATTGA
ATTAACCTGATAGATTTATAAATGAAATATAGACAATGTTACTGGCTTTCTAAAAAGTCTAGGAGCGCCT
GAATGGGATGACTGAGACTCCAATTATGGATTTTTGAAGTGAGTAGTTGAATTCTGTTCAAGTCTGGACA
AATTTACGTTTCGCATTGTTTGGCCTTTCTAAGTGTCAAATCTTGTGGTGATGATAATACCAAGGGTATA
GTGGACTTTGTAAGCTTTCCATAAAGTCCTAGTTTACTTCTATTGGATGAATATTTTGTGAGTTATGAGG
AAAACAAATAATTGTTGTGCTGCTGTCTAGAAATATGCAAGCATTAAATTGATCTTTTGAAGTTACTCTT
GTTTGGATAGGTTTGGTTTAGGCTATTTGAGCACAGTATGTATTGCATTCATATATATATATATTTATTG
AAGTACTTGCATGTGTCAATGTTGATTTGGTGTTAGGAAAGCTTTGTCCGAGTTATATAGGACCGTCTAC
TATCTTAGCCCGAGTTGCCAGCTTGGCTTAGCACCTACAATTGTCGGAGTCTATGATCAGAGTACACCAT
ATATTCCATGTCTTTATGTTGAGGAAGTATTTGCGGAATCCAGACCATCAAATCGAGCTAGAGCCGATTC
CTGTGTAGCAAGACCAGACTCTAGAGTGTCGTCTGCTGCGTATCTTAGAATCCTAGGAGCTTGAGGAGCT
GATGCGGCAGAAGTACCCGAACCTTTCTTTATGTGCCCCCCCCCCCTAAACCCTAGCCGCCCCCTCCCTC
TCACTCCCCCACCCCTTTGGCCGCCCCTCCCCTCTCTCCCCCCCCCACCTCTTCCTCTCCAAGGTGGAGC
CTCCCCGCTTGGTGTCCGTCGTGTGGGTGCGAGTCTTCCATGGGAGTTTGGAGGGAGGAAGAAGGAAGAA
AAGAAGACAGGTGGTGGACTTCTGGATCGTACTTAGGGATTTGCCCGAACTTCCGGTAAAGGTACTTGAT
ACATGTTGGGAATGAGGGGAGTAGCAGCACGTCCACTTTCACTCTCACAATAACGCTGCCCAGGCGTAGC
CATGATTTAATTAGAAACTTATTGTCAAAGGAAGTTTGTTTTTTTAACTAGTCGTGCGCACTAGTTAATT
CA
>transcript:Zm00001d022723_T001_9.ids
GAGCCCCATTGACGGCACGACGGCTAAGTGAACTACATCCCGGATCCTCTAATTATTCAGCTAAGGGCAC
CCCATTCCACCCTCATGGTTGCACTGTTTTCCCGGGCGGTCATCCATAGAACAGGTCCTTACGGAGAGGC
ACTCGAGAAACCGCTCGAGTCCCCTTGAAAACCACAAGTATAATCATAAAGAAGAACGGGAAAACAGCGT
ATCATAGATAATCACATCATGTTCATTGATTAGAGTTGAGCAATAGCATCAGACTAAGTAGTAATAATCC
GACCCAAATAGGTAAACAAGGACATGGATAACAAAAGCTAGTCAATCCTTAGGTATAAATGTGTAATGCG
GGAGGTGAATTAAAGAATGAATAGGACAGAGATAGGTCAAAGGACACTTGCCTCCACCAACCGACTGCTG
CTCAGGGGCTTCTCCTGCGAATTCCTCGGGCTCTTCGACCGGATCGTTCTCTATGCGAGCGCAAACATAC
ATACATCCATCCACATATTTAATACAAAAGAACAGTACACCATACAAGATAACAAATAAAGTGAATATGC
ACCAAGTATGACATTCGATAACGCATTTGTTATGGTTAGAAAGAAACGGGAAAGGTCTCGCAGGGGGTTA
AATCTTATGCACTAATGACACAATTGGTTTTTAACAAAATAATTCTGTTATATATATTTATATATACTAA
TGGAAACCTAATCACTTTTAGTTGATCAACATTGCACAGGGTAAACAATTAACTACGTGAATCAATAACA
TAACGGAATTTTAAATTAAACTTCCTATTTTCCCATAGCATGAACAGTGATTAGCCTACTTAAAATACAG
TAATTATGATCACAG
>transcript:Zm00001d022758_T001_9.ids
ATGAACGCCTGGTGCTGCTCGTGCAAAATGGCCCTGTCGAGGTCGCTATGGCCTGCGCCGGTGGACGAGC
CCTTGGTGTTGGCCATGCGGAGCCGGGACGTCGTCTGTGTATGACCTGCAAGAGAAGAAGGGAATGGCGG
GGTCAGGTGGTGTGGTGTGGTGGTGGCCACGACTATGTTGCCATTGAAGAATAAAAGGTTTATTCTAGGA
CACAATAATCCCTCTGTGAAGAAACATTTGTATCATTTACCCAAAAAACCCCATCCTGATGGTGATCTCT
TTGTGTTCTCCTGAATCTGCTATTTTTTGTATATTCCCTCCGTTTTTAAATACAATATGTGAGGTTTACG
ATTTTGAACTAACTGTGAAAAATAAAAATTGTGTTCTCTTAGCTTAGCTGTTGACCTCAATCTCTTTATT
TGCTTTCATATTTTTGAGGATCGTGATGTGAATGAGAGTCATGATCATTGCCTACGACGAAGCGCTCTTA
TTATTCAGCAGCTTAACATTTGTGTTGACTTTAGTTTATAGTCCATACTTTGTAAAGTTTGTTGTTGCAA
ATGCTTCAGTTTGCTAGATGTCAATTTAGTAAATGTCAGTGTGGTAGATGTTCAGTTTGGCTTCTTCCTG
TTTGAGACGAACTATTTAGCACATTGTTTTTTTTTCATATATATATGGTTCAGTTCAATTTCTATTTGAA
TACATGGATGTTTTACTTTTACATATGGTTCAGTTCACTTTCTTCCTGTTTGAGACCAACAAAAAAAACA
CTACATATCTTTACTTTCAGTTGGAGTATGACAGTTTGAGCGTTTCAGTTTGAAAGCACTTCAATTTGTT
TAAGTTTGTCTGCACTTTTAGTTGGAGTACCAAGTGTGAGCACTCTCAGTTCTTGTTACTACAAGTCTGA
AATACGTCATTTTCCTCTGTGGCGTACTATGTAGCACGGTATACACGGAAATGCTTTGGGACATTGGCTT
TTCCCTGACCATGTGACTCGTTTTAAATATTGGGCAATTCAATTTTGAGGGAGCTGCTGTGCGCCAAGGT
GATTTTAGCCTATAAAAACGTGTGTGGTGCCCCTAAAAGCTGATTTTGGGGCTGGTTTTTTTTCACAGAC
TGTTGGAGTTGCTCTAAGCCAACAGTTCTACCATGACTTTACTCCACGCAACAGTCGCTTCGTGACGCCC
GCCGCGACCTCCGCCTCGCGTCGTCGTTCCCCAGGAACTCCGACGCGCAGGACGAGCTGTAGGCCAGCAA
CGCCGAGGCCAACTTGGAATAATCTACCCACACATTGTCAACGTCTCTCTATCCTGCTTGGAGGAATCCT
CTCGTGGGGACTCCATTGTTACATCCGGAGAAGGTTATTGTTGACCGGAAAGGAAACATCAAGCTATGAT
TTGAAATCGACAGCTTCATAGATGTGCTTGTCGTGGACCACAACTCCACAAGCACCGCCAGCTGTTCCGT
CTCAATCCTCATGTATACCATTTGAATATGGGCATTTTCACTTGAATAAGAATGAGAGGATAGACACACA
ATATTCTGAATTTGCAGACTTCCTCTTGTAATTGTTCAGAAGTCGACGATATTCTTGCAGCACTATTTTG
AACCTAGAGTACACTATGTGATTCACTGACGTAAACACACTGCTTCTGAATTTTCAGTATGTGTACACAT
AATTGATGTGTCCTCCTCGC
>transcript:Zm00001d022762_T001_9.ids
CCCGACTCAGCCCCACGTGGCCACGGCTTAGATGGCCCAGCCACGCCCAGTGCCCCCATCCACCACCATG
CCCTAGCCCCACCGGCCAGGAGCATCTTCTCCAACTTCCTGTGCCCATGCCGCCAGGAAGAGCAGTGCCC
GCCTCACATCTCGGCCAGTTCAACCCCCCAATTGCCCCCTTCCATGCGCAGAAACCACCTCCACCGCCCA
TCGCCCAGACCGCTAATGCCCACACACGCAATGCTCAGAGTTGCCCTCGCCTAGGTAGCCCCCACCTGCG
TCGATCTCTTCCCGCCATGCACGAAGTCGTCCTCACCTCACCGGAGCATCACCTTGCCATCTATGCACGG
AAGCGCTCTCCATTTCTGTCAAGTCTCGTTCTAAGGTAATCAAACCCACTTTCTCCTCTTCTTCTTCCAT
GGTGGACACCCCCATCCTATCCAGCCAGCGGCCCAGCCCGTTAGCGTGTGGCCAGCCAGCGGCCTGGCCA
ACCAGCCTTTCCAAGCCGGATATGGCACCTCTCAGCTGACTGCAACCCTTCCCTAGGCCTTGTTCGTTTA
C
>transcript:Zm00001d022764_T001_9.ids
ACATCAACATATTCAGCAAATGTCCTGTTTGGCTGCAGTGGACTAGCTTTATGTGGGGTTAAGTCAAGCA
GTTGCTTTTAGTTGGTCAGGTTATTATTTACTAGTAGAGAGCCAGGTTTTAGCATTAACCCGAGTTGTTA
ACCCAAAGTACCCTTTCCAAACGGAAAGAATATGTAACACCCAAAATCCTAATTTTGGGGATTCATAAAA
GTTTGCCCAAAATAGTGGAGTTAAAAAATGGAACTAGACTTAGAAGAAAATAAACAATAAATGATGGTAT
GAAGGGAGTGTTTCTTTCATGAACTATAAGATTGGGAACACCTTTCAAAGTATTCAAGTAACTTTTAATA
TAGTATATAAATGTCTATCCCGCAAAATAAGTAAGATGCAAATATTCACTCTTGAATTAACTCTTAAATG
GGCACACAAAAAAAGAATGAAATCTTCCTAAAATAAATAACAGGTGAATTATTCTTTACTATATGTTTTA
AGGCATTTACTTCAAGGTATATATAATTGTAAGTAAGTAAATGATCAGAAATACACTTGCATTAGTGTTT
GGTTGTTGTGTTGTACATTTAGTCTATAATGGAATCCTAAAACTGGATTTGCTTTGGTCTTGAAATTGTA
GAAAT
>transcript:Zm00001d022773_T001_9.ids
TGGTATTTATAGAGAAGTTGAAGCCCATATGATGGTGAACAAGTTTATTTAAGTGACTTTGGCTTGTTCC
CACATAAAAAGTGGATAAAAATGCCCCAAAGATCAGCTGCTAGGCATTCCTATAACTGAATTTGGTTCAG
TTCTGAAATCTAAAATTTGTTGTATGGTGCCAAGTTTGGAGCCCTTTTGTGGTTGTTCTATAAGGTTTTG
GACTGAGGTTTCTATAGAGGAATTGAAGACCATATATTGGTGAACAACTTCTTTAAAGGTGATGGACATG
ATCCGATACGAAAATTGGAGTAACAGCTGCTCAAAGGTTGGACTGTCAGGTGGCTAGTGACTTAGTCTAT
TCAGAATTTAAAGTCTGAAATCAGTAGTGATGCAAAGTTTAGAGCCCTATTGTGACCAACTCTTGTGGTT
TTGGACTAAGAATTATATAGTAAAGTTGGAGTCCATAG
>transcript:Zm00001d022798_T001_9.ids
CTCCCAGTGAAAACTGTTTGTGTCCTCAAGCTCAAGCATACCACCATCGCCAGTCTCAGCCCAACGCTCT
GCCTCAACAACTCACCTTGCCGTTTACCTTTTTGTTCTTTGGTCGTCGTCCATAGAAAAGAATCCCCATC
GTCAGGTCATTTATCCACTCCAAGCCAGCGTCCATGATAGGGTGAGGCAGGTATGGTCTTT
>transcript:Zm00001d022804_T001_9.ids
CCCACCCCTTTGGCCGCCCCTCCCCTCTCTCTTCCACTCTTGCAGCCGCCCCAATCCCTCTCCTTCTTCC
CCAAGTGATTGCAGCGCCACCCCTCAACCCTAGCCCCCCCCCCCTCTTCCTCTCCAAGGTGGAGCCTCCC
CGCTTGGTGTCCGTCATGTGGGTGCGAGTCTTCCATGGGAGTTTGGGGGGCGGAAGAAGGAAGAAAAGAA
GGAGGAAAGGAGGAACCCAAGGTGGTGGACTTCCGGATCGTACTTAGGGATTTGCCCGAACTTCCGGTAA
AGGCAAGTAAATACAGTGGTGGTTGCTACCGTTTGGGTTGCATCCTATTCCCTGACATTGAGTATGCATA
AGTTTTAATTATGTTAATCATTGAATTCTATGATGAAGTTTATTTGTTTGGAAGTATTAATTCTCAATTG
TCTAATATTGTGGATGATCATAATTTGGTAATGATATATCATATATGTGGTTGATTCCCATCTTGGATGA
AGTTGAAGTATTTTTTTGAATCACGTTATATGAAGTGTTGTAGGCATGACATGATGATCGCATCATCCAT
CTTACATTTTGAAGTTATGTCGTGATCTTATGGTCCGACCGTACCGGTACATTTTTAGCATCGTACGTTG
CCCGAGGAGGGGTACGATGCGGCTTCATATCCTTAGAGGTATGAAGGCAGAAGTCATCCTTGCATTTGCA
GACATTTGCACTCATCAGGTATATATGAAGTGTGACATTACTATGTTACTATTGTGGTTTCTACCTACAA
GGTGTGGTGACTAGGTGTGTTGTACGTTGTATACGTGCTTCACCTTCGTAATAAGAAGGTTGTGGAATCA
AGTGGTGGTAAAACAATGTTCTTATGTGGTTAACAGTTTGATATTATTTTACTTGCTGAGATGTGTCATC
TCACTCTTGCATTACTCAATGCAGGTACTTGATACATGTTGGGAATGAGGGGAGTAGCAGCAAGTCCACT
TTCACTCTCACAATAACGCTGCCCAGGCGCAGCCATGATTTAATTAGAAACTTATTGTCAAAGGAAGTTT
GTTTTTTTAACTAGTCGTGCACACTAGTTAATTCACTTCATGTCGTATGTTTAACTTCTCTTTGCTAGCC
GATTAATAATACTTAGTATGTTTTTGTCATGATATATGTTTATACACTGTTGCCCCCTCATTTATGCAAT
TTTGCAAGGGAGATGCTGCCGAAATTTTATATATAGATGTCAGAAGTGTTGTTTAGTAGCATTCCGGGGT
GTTGGTGGACCCCGAGGTGTTACAGTTGGTATCAGAGGATAGGCTTTAGATTCTACGCAATTTGAAGATA
AATTTGACACACTTGCACATATAGGAAGGGTATGGGTTCGTATCTCTTTCATATTAGTATTTTATTGTAT
AGATGACTAGAACTTCCTTACTCCAAATCCCTTTATGGTTTGATGGGGTATGTCGTTAACGACGTAATGC
TTGATATGATATGTTACTTCTATTTAGTATTGGTTTCTTGATGTGGTTGTTATTGAAGATATTATGCAAG
TGAAGCTACTAATGTACTTGTTTTATATACATATCGTCATGATGTTTTTTTTTGGGATGCAATGTTTTCA
AATCTCTGAGCTATTACCATCATATATTTCTATATGCTTGATTGTGGATGTTTTTTTCCCAAAAGGATTC
TTGGGTTCTTGTACTTATAGGACCAATTGTTTATTGAGCTTGTGTATAGTGGGTCTAATCCGACTTGGTG
TAGTGTGAAAACACTATATAATGTAGTTTTATGGTGTTGTTGAGTTTGATTGACTGTTGGGTTACAACCC
AACTTATCAATGTAATATTTCCATGGGTGCAATGCTTTGCGCCTCACTTTTTTTAGGCTAGTGTGGCTAC
TTGCTAACTTGATCTTAGTATAAAATTGGTTTGTCTCTATAGAGCAGATGCAACGTTGTAATGTCTATGA
AATCTTTAGACTGGTAAAACTCGAGTGAATTTGTGACATGACGTAGATTGATAAGTCCAACCATGTCTAC
CTGATAGGTTTTCTTATTATGTGCAACCTTATTTTTAACAATAAATAGGGTGGTTTCAAGTGGATTTTAT
GTCGTGCATGTTTTCCTTCTATGGCTTGTTTCAATAGCCATAAAGGCTATGCATATTTTTTTAGTTGTTG
CAGGCTAGTCATGTGGGCGATATTGACAACCCATTTTATATTTTTTTTTATTTGCCAACATTGTATGGCA
GTTTGATTTTTTTATGAGCAGTTTCTCTATGCATGCTTGTTGAATCATTATTTGGACCGCTTTATCTTAA
ACGAAGTCAATGCTTAACTGGGAGTTGCTTATGTTTGTTAGTCATCGATCTCTTTAATGATGGGGTTGTT
GCATCGGATTGAGATTTTTCTTATATGAATGATGGTTTGATAGATCATGTATGTCTACTACTTTGAATGC
ATCCTGTGATATCACGAAGTACAAATTGTTCAAGTGCAGTAATAGTAGGTTTTGTTGTATGTGAGGTTAA
TCAAGGTAGTTTGGTTATGTGGATTGTCTTATGGACGTCCAATTACTCCTGTTGAGCATAGTATCGTGTT
ATTATTTTAGTATTGAAAGTAATATTTATGAAGCTTTTGCATGAGTCTGTGTCAAGAAGTACATTAGTTT
TTCTTGTTATCCCTCCATTGCTTTATGAGTATTGCAAATTTTATCTCTTTTGAGAGGAGGAAAAGACGTT
ACATGACATGAGCACCATTTGCTTCACGTCAACAGAATAGTTGTGGAGAGCTCTAATAGTTGGATTCTAG
TGTAATAACAACCATGTTTTATAGTGCTAGAGACGGGTATGTTAGGTGTTTCATACATTGTCGATACATG
GATGTTTGACCTTAGTGCATTAACAAATGAGGTTGTTGAATTCGTTGATTGTGGTGCTTAGTGTTCTAAT
CTATTAGGTAAAGTGTTGCTTAAAGGCTTTGGGGAGTTGCATCCCCATTTGGTAGTGGAAAATCCTAATG
TTGGTCGCACCTGCCAATGCCTTGGGTTTTATTTTATATTGTTTTTTTATTATGGGTAAGGTGTTGTTTT
GTTTTGGGAGTCATTTTAAATTAGTTGGAGGCTGAATCAGGCTTCACTTATCTAGAATGTTTTATAGTAG
GTTTCTTCATCTTTGCATAGGATGCTCAATCACCCAGTTTGGTCTAAACATTTGAGAGTTATGGGTTTCC
TATAGCAGCCTTAATTTTGTACGGAAGTATAGACATTGAATACGGTAAATTTTGGGTTTTGTTGGATTAT
GAAAGTTTTAGTAATTTCATGATCTTCCCAAAGAGTATTGGTTTGTAATTTTCATTGCATATAATTGGAG
TTAGGCTACTCTGAAGTTGTTGCACCGTTGTGTCTGAACTTTAGGTGTCGTTAAAACCACTAATAAATCG
ACCGCGTTTTGATAGTTTCAGAGCCCAAATTTGGGAATTCTCTTTAAGAAAAACTTTTAGTTTTTCTTAG
TACCTTTTAATGGGTATTTACTTGTAATTGTCTGTTAAATAGATTGGGAGAGGTGGTTGTCCGGATATAA
GTCGAATATCTAATGTGCAGTATCTCAGGCTGAGTTTAGCTGTAGGTCATGCAGAGTTGAGGGCTATAAA
GATAAATTTGGGTGGAACTTTATTGCAAAAGTCGTGGACAATTTCCAAACTTTTCCAACGCGTGTTCGTT
GTAGTTTTAAGTTGAGTATAGCAGGAGTTATAGTATTTTGAATTTTAGTTGTCCATTGTTTCTAACCTAT
CAGTTTTGCAACAAAGCAGTTGCATTGTTTTATCGGTTTGGAAACCAATTCTGAGACACTCATTATAATA
AAAGTTTTAGGGAATGTTATAATCTTTTCAATGAGTTTATATTTGTAAAATTTTGTTAGATGCAGAGAGT
TATGAGGTTTTGAATTTATGGGTCATGTTCCGTCAGGTTCTGGTGGCAGATCATGTATGTCACCTTACAA
GCCAAATTAAAAAAATGGAGATAAAAAAAACTTTGTTTATCCTTTGAATACAAAAATGTAGGTCATGAAG
TTTAGATGATTTTACAATATTTCTTTGTTATCATTGCTTTTATAGTGAAAGAGGTAGAGACAGAATGAGC
ATTTGTGTTGTTGATTGTCAATTTTCTATTTAGGGATATTTCTTCGGGAGTTTGGTTTAGTTATGGTGAG
CTCTTTCGCAATCCATGTTAATTATGTTGTATGGTGGGAGGGAATAGATGTAGTGGTTGTGATAGTTATC
TTGTTATTGTATATGTGGAGCGTGGGCTAAAACAGAGAGATAGCGAGGGATATTTGAATAGGCCAGTACG
TATTATTGTGAAGCCATGTTTTCTGGTCTTGGCGTGTTTGCGTAAGTATGAAATAGTTATGTCGTGTGAA
GTCTAGGTGGAGATGCAGATTGTCTGAGTTATTGGATGGATATATGGGCAGGCATAGTATACTTAAATTG
ATTCTTGCTTGCATGATGTGAGATCATGCTTAAAATGATTTAAAAAGTAAGCATATTGCTTCTACCCTTA
TGTTGGCTCTAAGTGTCTCGTAATGAAGAACCTAAAGTTATTAGTCCTTCGATGAACGCTTAATCTTAGA
AGAGTATAGAACCTGAATAAATCTATTGCTTGCTGTTTGGGACTACATGACCAGTTTTGGTTATGCCGCT
AGTTCAATGAATTACACCATGTTTTCGGTAGAGGTGTTGTATATAAAAAGTTGTAGCCAACTTCTTCATC
TTACTTGTGTAAAATTTCATGACCATAGCTGTTGGGGGCCTTCGGCTTTCGAAGGTCCTCAAAAACGTGA
TTTAACAATGTTTCTGGAGTATAATACATGAACAGGTACCTTCGGACTCGGATCAGAACCACAGTGTGAA
GAAGCACAAAGAATACGAAGGATGACGCAGAGCCGAAGCTATGTGCAGGAGAGCTTTGGCGTGATAGCAG
AAAAGGAAACCGACTTAAAAAGGAAAAGGCTATTCAGACCTTGATGGGTTACTGTAGAGTCATTAGCAAA
TGTAAAGGGCATGGGTGTAATTTACATGGGCTGCGTCCCGTGCCTATAAATAGATGAATAGTACTCTCGT
ACTGTTCACGCGGACTTGGCATTTGCTTTTGCGTCACACTTGTACTCTTACCTTCTTTCGAGCCGAAGGT
ACATTTGTAATTTGATATCATTTCTATTTTTCCATAATTATAAAAATAGAAATGAGTTGATGAT
>transcript:Zm00001d022821_T001_9.ids
GCCTCTCTCAATGACTAGCGGGGCCCACGTTGTCATCCCGCTGCGCGCTCACCTAACACCCGAGGTCCGA
TCGTGGATCTCCGTGGATCTCTAGCGGTTAGTTGGCGTGGTCCTGGCTATAAGACTATGCCTGGGCACGC
ATCTGAAGCCAGCTGAACTCCACGCTTGGGTCGTGCGGCCTAATCCCTTGAACCTCGCTGCCGCCTGCTA
GGGGAAAGGCCTGCCATTGGCTCTGCTCTCGCCATGACGGTTGTGGAGCCGAATTGAAGCCCTTGGACAA
TCGGTGGCGATTACCAAAACCGGCCACAACCTTCCGCTACGGGGAAATCCACCGTGAGGCCACTAATTTC
TCACCGTCGTTTCCCCTACGCCGTGATTTTGCCTGGTACTTGGCTGGCCGCAACCAAGCATTGACTCACG
GTCAAGAATAGGTACCACATGATGAGGCGCATGGAGGATGCTGCGATGTGTTCGTGAGAGGTCTAGGTCG
TTGTCTCCTAGTCAACTTTGGGTTGCTGGATCGTTGTCTCCATATGATGTAATTATTTATTTATTTTGTA
CAGAACTCCTATTATATAGTAAAGATGCCACATTCATTTCTGTACCATGAG
>transcript:Zm00001d022824_T001_9.ids
TAGCTAGAAGTCCACCCCGCACTCTATAAGTATGTTGCTGGCGTCCTCCTTCGACCAGAGGCTAGAACTA
GGCCACCATCGCATTACATCGCCGTGACCGGGGGGAATTGACCTTGTCGCAGGGAAGGAGATCGTGCTGC
CATGGAAATTGCGGCCACACCATCACCCAGCTCTCGGCGTGTGTTTTGGGGTTCGACCGAGGCGCGTGGG
TGTGCGAACCTCCGGGAAGGAAGTGTGCGGTGTGACCCGAATTTCTCGTTGCTAATTGAGCGGTGCCGCT
GGTCCGCGACTCAACGGGAGCCACGACCTCTACCCCATAAAACCCGGTATGTAACCTACACAAGATTCGC
TAGAGTCATGGCTACTTGCATAGATGGTCGGGGGGCGGATTGGTGAATTGGCGTGATGGGAGCGGGTGTC
TCCGGCGAGCCGCGCCGCTGCTCTGGGAGGTTATTTCGCCGTGGTGAGGCCGAGGAGAAAGATGAGCGTT
GTCCGTTGGATCTGTGCTATCTGGCTCAGATTAGATCATAGGTGTACCACCTTGTGTGATGAACCCTGGA
CGTCGGATTGGGAATTGAGCGGTCTAGATCTGATATTAGCGTACCGGTTCGTTGGGGGAAATCTGGAACG
TTGGCGCGGTATCGGACGAAGGAGGATGAGTCGGGGCGGGATCGCCCTCATCCGTGAATGTTAGATCTGA
CGGTCGAAAAGGGTATGCGTTATATGCTGCGCGATCTAATCCGGTGCGTCGGGTTTAGATCGGGCGGCCC
AGATTCTAGGGTACCCCTTCGCGCTGAGCATTTTACTTAAGAACCCCTCCGCTTCTGGGAATTCAACGTG
CGGTCCATCCCTGGGTATAGTTGAGTCTTGG
>transcript:Zm00001d022828_T001_9.ids
ACCCAAGAACCGGTCGCCAGGAGCTTGGGCCGACCGAGCTATCCTTTTCTCCTTGTTCCTTTTGGCTGTT
CGCCCCTTCTCCTTCTTTGTTTCTGTTTTTTTTCTTTCTAGCATCTGGCTGCTAGTTACTCTCTCTATTT
CTGTTTTTTATTTCTTGTTCTTGAATCTGGCGCTATTTCCCTCACCTTGCGCGGGCAGGTCTTTTCCTTC
ACCAGAGTTGGTCGGCCGATTATGGGGCGCCGTCTTTAACCTTTCGAAACTCGGATCTAGTCCCCATTTA
CTCGAATTCCTTATTGTGTGTGAATGAATGTATGAGATGGATCTAATGTAATATTCGGGATCGAGTTATG
AGCTGATAAAACGTAGATCCGAGACCTTGCGTTATTTCTGTTATTTTCTGTGATGATTTTCTGTACCATT
TCTAATATGTTCTGTCATCTAGGCCACAGATTTAAAATACCCCGAGCCAATGTGATCTCTGTTGACCCAG
ATTTAACACAGATTAGGGTTAGGTTATTAAACCCTAACTCTAATACATCGATCTGTTTTTACTATCTCAG
ATTTCATGGGTTTTGCCGAGACAGTCTCTGTCAGTGGCCAAAACCCTAGATTTAGGGTTAGGTAAACCTT
AACCCGAGAGATAAAAAATATTCTTTCTATTCTAATCTATCTGTTCAATCATGTTGATCCGAGACTTTTC
TGTGATCTCATAAAACTGATGCGGATTAGGAGATCTAGGGTTCTTAGGATGCCTCTGATACCATTGTTAG
AATCTATACTGTCTAGGATCGATTCCTAAGTCCTTAGAAAACCAATCCGTAACTGGAAGTAAAATCTTG
>transcript:Zm00001d022830_T001_9.ids
CCCTCGACCTCCCTCTCCTAGCCGTGCGCGCAGGCTGAGCTAATCCATGAGAGAGATGAGGAACAGAGAA
GGTTGCCGCCGCGTGACAGTATCACCCAGGTCGTCGCCAGGGCCCAGATTAATGGTCAGTGTGCATCGCT
GGGGCCGTTTGCACATGTTAGTGGCCTTCCCATGCGGAGACATCAACAGGACCGCGACAAATTGCTTGCC
GGACTTGGGGAAATCACCGACGATCACACCATGCCGTGGCCAGCCTTGTGGGTGCCTTTCTCGCAGAAGA
GCCTGTGACTGAGGATCCTTGTGACCAGCAGATAGAAGTAGTTGAGCAGGAGCTCATTGAAGGAGAAGAA
CAGGTGGTTCAAGTGGAGCCACACATCGAGGAGTTCGATTCGATCTAGGTGGCGTTTCCCAGTTGACTTG
CGCCAAGGATGATCCTTAGTTTATTTTATATTTATCTTTTATTTTTGTAAGACTTCCACTATGTAATAAA
TACTCTGATTATTGTGACATTT
>transcript:Zm00001d022832_T001_9.ids
CCCCGAGTTTGTTCCAATGACGCATTAGACTCGCTCGCATTTGCTGGCATTCAGCCAAGCTGACTCCTCC
TGCCTAGGTCCCATGCCCTGCCCCTATATAAATCGGTCAAGACATCCCCTTCATCATCAGAGGTGAACTA
GACCGAGACCATACCATCCTGTGTGGAGCCAAGCTTCGCCGGGAGAGCTGAGGAAGGAGAAATGACCGCC
GCCGTCATTGTGCACATACACCCACGACGAAGTCCCCAAGTCAGGCCTCAGCTTCACCTAGTCCTTGGGA
TGGCGTGCATGGACTTGCCGGGCGCAACAGGTGTGCGGAGCGTTCGGAATTTCTTGCCGACGTGCTCAGA
TCACCGCAAAGCCGCTCCTCAACATCGACGGCCTCACTGATGCCCTGAACCGAGGTGAGATATTCTCCAT
GTAGTTCTCCTCCATCTTCTTTATGTGTAGCACCTCCCAGATCGGTGTTCGAGTGCGGGATTTGAAGTTT
GGGAAAACTTCAGCGAGGGCACCGCTGTCTGCTGTCGTCGTAGAGGGAGGAAGGGCCGATGGTTGTCCAT
CTCAAGCGAGTGACTGAGATTAGACTTGCCACACTCGTCAGACGTGGATTTGATGGCCCAGATGCATCCG
CAGGTTATAACAGCCATAGTCTTTTTCATGAGTCCATAGGATTTTCTCAAAATATCCCACCACCCGCATC
TATTAGGAATGTATTAAATATAAGTCCTAGAATTTTGAAAT
>transcript:Zm00001d022836_T001_9.ids
GGCCGCCGCCACTTGCCAGGACTTCCTGCAGCAGAGCGCCCCTGCAGCTCCTTGCACCTGCATCCTACGC
GCGCTCCAGCCGACCACGCCCAGGAACCAGTGCAGCGCTCCATCATCAGTAGGTGACTGACGGCACATGC
GCCACCATGCCAATCATCCATATGATCCGTCTCCCACATGCCTGCCCGCCGTAGGCTGCAAACGGGCAGG
GTCGTTGTGTCTACGCTGCGGCTGCGGCTACCGACGGCGTCCTGATTGGACTATTGGAGAGGAGAGGAAG
CCGTCGTGCCGCGTGACAACAATGCTGCGGCTGGACGGACGTGTCGGCGAGCAGTCCAGCTTGCCGCTGC
GTGTCCAACCCCAAGGTGATGAGGAACAAGTTTGCTACCGAGGATGAGTAAGACAATGAAGAATATTGTG
CTTCTGAAGATGAGGAATTAGATGATGAGGATGATCAAATATTTCATTAGATGCAAGGTGCAAACTCACC
AAAATCTACAAGGCACTTTGCTGAAGCTTCACACTCTAAACATGATGATCTAGCTAGCTATCTGTAAATG
ATCTAGTTGTGAATGATATTATAATTGTGATGCTTTTGTGAATATATAATTGTGTTGCTTTTGTGTTTAT
GTGATGGATCTATGACTATGGTATACCGATTAACTGTGTGTCTTTATGATTTGTGTATAAAAAATTGTGA
TTTGTGGTGC
>transcript:Zm00001d022855_T001_9.ids
GAACTACCATGGAGCCATAGCGCGCGGTTACCTCGAGGAGCAGAGAGCCTCGTCGCATGAGAGAGATAGA
GAGAGAGGATCGGGTGCCGCTGCGTTTGGCTCAGTCGTGGGAGCTTCTACGTAGCTCCGATGACGAATTG
TGTCCTTGCCTTGTGGGGCTGACAACCTGGTGATCTGGGGATCGATTGATGCGTCGGGCTGAGCTCACCA
AATTTCTCTGCCACCGCCTTCGCCGGCCCACTGCTCTACCCGATCGCCGGTAACTATCCCTCAACAGCGT
TTGTAGTGGTCGGCTCTTCGTGTATCACCAGTTAGTCTCGAGAATAGGGCATTTGTGCGCTGGATTCTGG
AGCTCTCCGCCGTGCGTTGAAGACCGCAATGCTGCCGCGACACGTGGCCGGTCGTCCGCGTCGAATCGCA
GTGCAGCTACGAATCACCTGAAGTTCATCCTGTCACCTGGATTCTCAAGTGCCAGGTCAAGAACAGGTAC
CACTGGATGAGGCGCATGGTGGATGTTGCACTGTATTCGAGAGAGGTCTAGATCGTCGTCTCCCAGTTGA
CTTTCTAGCGCCAAGGATGGATTTTAGATCCTGTTCTATTTATCTTTTATTTTGTAAGACTTCCGCTATG
TAATAAGTACTCTAAGGATATTATGACATTTATCT
>transcript:Zm00001d022860_T001_9.ids
GCCCTTGATTCGGGCGGATCGAAGTTAGCCTCAGCCTTGCACGCGGAAAGGGGCGTGAACGGAGAAATTG
GGGGCAGGCGCCGCAGTCGATTGCGCCCGTACACCATCGGAGGGTCCATGGGCCGTGTCCGGGAGCTTCC
TTAAGCCACCGCGGGGGTGCTCGTCTCATCTCGGGCGTGTGCGACGGTCGGCGAGCAGCAATTTCTCGCC
GAACTTTGACTTCGCCGCACAACTACGTATCGTCGTGGATTACGCCGATACCGTCTAGCTCCCCGATGAA
CAAGTGACCGAGGACCCAGGTGTTCAGTAGGTGGAAATTGCGGAGCAGGAGCTCATTGAAGACGAGCAAG
CCACTGTGGAATCTGAGGATCAACAAGTAGAGATAGCTGAGCAGGAGCTCGTTGAAGGTCAAGAACAGGT
ACCACAGGATGAGGCGCATGAAGGATGCTGTGACGAGTTCGAGAGAGGTCTAGGCCGTCGTCTCCCAGTC
AACTTTGGTTTGCTGGACCGTTGTCTCCTTATAATGTAATTATTTATTTTGTACAGAACTTCTATTATAT
AGTAAAGATGTGACATTCGATC
>transcript:Zm00001d022861_T001_9.ids
TCATGATAAGAAAACATAATAGACATTAATAATCTGCTAGCAATGGGAAGACGACCATAACGACATGAAC
TGAATTAACCAGTGCGCACGACTAGTTAAAAACAAACATCCTTTGACAAGAAGTTTCTAATTAAATCATG
ACTGCGCCTGGGCAGCGTTATTATGAGAGTGAAGGTGTATGTGCTGCTCCTTCCCACTCCCCTTGATGAG
CAACAAGCACCTGCATTGAGTAATGCAAGAGTGAGATGAAACATCTCAGCAAGCTAATTGTTTTGACGAG
ATATTTAAACCACATTGAATTAATCAACATTTTAAAAGAATCACAATCAAGATCAGAAATACTTGTAGAT
ATAGAACTCAGTAGTCACAATATAACCAATACCATCTCATTTCCTCGAACAACCACAATAGGTTGTATAA
CATTTCCCTGCATCAACAATACCTGCAAATATCACTTCAATGTATGCATAGGAATGCAATGTGTAGGTCC
TCTATCTTCATACCTCTGAGGGTATAAAACCACATCATCTGCAAATATCACTTCAATGTATGCATATGAA
TGCAATGCATATGTCCTCTGCCTTCATACCTCTAAGGGTATGAAGCCGCATCGTACCCCTCCTCGGGCAA
CGTACGATGCTAAGTTGTACCGGTACGGTCGGACCATAGGTCACGACAAAACTTCAGATGCAAATGAGTC
ATGCAATGTATATGGCATGCTGCATTTATCAATAAATTTCACTTCCTTTAGATACAATACAAACCTCAAA
TAATACTTTATCTGCCTTCAGATACAATGCAATCCTCAAATAATACTTCGTATGCCTTTAGATACAATGC
AAACCTCAAATAAGACTTCATCTGCCTTCAGGGGTGTGAATTAATCTCATGGGTCATACTTGAACCATAA
TAATCATCAATATATGATAGAGCATCAACATAATACAATGAAGTAAAACATCATCATAGAGTTCAATTAT
GAAAGAATCCAATAATTCTGCATATTAGAGTGTAGGTGATAGAAATAACAGGTCAAAATGATAGCAACCA
CCGCTACATTCACTTGCCTTCATCGAAGAAGAAAAATGTACTAGGCATGATCTAGAGTGTAGCCACCTGC
TAGCGGGCATAAAACTTAGTACAAATATTTCACAAACATTTGCCAACAATCAACAAAACACTCCTACACT
TGAAACCAAAACCTAGTGGAAAGACTCCCACCCTGAACCACATGCTATACAGCAGCAGCGCTGTTTGTTA
ATTTTGTATCTTTAAAATTAAAACATTGGTGATATCAAACAAATACTCTAAGAGTATCTACACAAAACAA
TCTACAACTTCGGTATTCAATGGATAATTAAATTCTGCCATCAATATATTCTAAAACATCTGACAAGATA
ACTGACTGAATCTGTTTTAGACAGCAGCCTAGTTAACTTCAAAATTCGATATCTCCCAAACTACTGAACC
AAAAATTATGAAATTCTGCTGGCAGTAAGAACTTTTATCCCTCTACAAAAGTCTCCACAGTTGGAAGAGT
CAATTCGGCCATTTACTAGATGAAACCCACCAGTGAACAGACCCGCTCATTTTTGTCAGGCAAACAGGAA
CAGCCACAGTAAAACAAACATAACTGGAGTTTGATAAATCATATGAATACACTCTTTAACAATCTGTAAA
GCTTATGAAATTATCTACAACTTCTTTTACCAACCCACAGTTTAATTCTGTTGATAAAATTGCCTAACTC
TTAAGATAACAGATTCTGCACAGAATTATGAGACTGAAAAACTGCTATAATCAAACTGCAATAACTTTCT
GTTCTGATGTCCGATTGAGGTGTTCTTCGTGGCCACGGAAAGATCTACAAATTATCTACGACTCATATAT
AGACTTTTTATTTTTTTGAGGCCACTAAGACCACGGAAAACTGACATGAACAGAAACTGTTGAATCTGCC
ATTCTGCAGAAATTAAATTCGAGATCAAAACCTAACCCCACATCTAATCCAACCTCTAATCCTTCAATCC
ACATGATCCACAACCTCCAAAAGCATATAATTATAGGGAGGAACAAGGATCCTATCCTTACCTAGGGTTT
CCCCAAGAAAATCTGCAAGAGATGGGGGTAGAACATCTCCTTGATCCTCTCTTCCTCTTCAATCCATCTT
GCTCCTCCTCTTCTCGATCCGTGCTGCGTGGGGGGAGATCTAGAGGGAGGAGGAAGTAGTGGAGGGTGGC
TGCAAGGGGAAGGGGGAGGGGCGGCCAAGGGTGG
>transcript:Zm00001d022873_T001_9.ids
GAGTCGCCGCCCCATCCATCCTCCTCGTCGATCTGCTCTAGCCTCCAATCCCGCTTGGGCATCGGGCCCA
GCCACCCTCGCGCTAGTGCTAGGCTGCTAACCATAGCCAGTCCTTCCTCCTCTCGCGTGGCCGCGCCTGC
ATCCGGCCACGGGCCACCGCGCACAGCCCTAGCCAGACACCGTGCACGACCCAGCCTAGCCGCAGCGGTG
GAGGCGCGCAGCCCCACCCCGCCCCGCACGACCAAATGAACAGCCGCAACCAGCGAGGCTAGGCCCGCAA
CAGCAACGCCCTTCGCTCGCCAGCAACGGCAGTGCGTCCGACATCCTTCGCTCGCCTAGTTGCCCTGCAG
ATGGCCAGGACCAGCACCACTGCGGTCTGCAGCAGCGCCCCTAACTGTTGAGGATAAGAGGAGGTTGACA
TGGGATGACAAGTTGACAACCTGCTAATTGCAATGGTATGATTTCCTCTATTATATTTTGAGCTGCTAGA
ATTAAAATGATTGTATGGATTTGAGTTGTCGATCTGCTATATTTTGGTCATGTAAAACTACGCTTTGTGA
TTAATTAGCAAGTGTCATCAATGACATTTACCGGATGTTCATTGGGAATTTGGGTGAAAACCGTGAAACT
GATTCTACATGATGTGATTATTGTTTTATTTTTCCTCTGCATTTACTTTAGAGAACTTTAGCTGAAGCTC
ACTTATTCCATAGTCTTTGTGCTTGCTGTAAGTGTAAGGAAACATGCCATATCACTTGTCACATTTTCAG
GGTTCATTTTAGCACTCATTTGCATCACTAGTACAAACAGTCAAACGGTTAACCTTCACCAAGTATGGTG
ATTTCAGGCATTTCCCTTATGAGCATGAACTTGTTTGAAGTAATGAAGTTGCCATTTACAGTTCAATTCA
CTCTTCTTCAACTACCAGGAGGATTGCTAGCAGAATTGTTTGGCCGAAGGTTTGTTTAGGGTAACAAATC
ATCTTGAATATGCACAAAGTCAGAGTGTTTATGCTTATGAAAATACTGATATAATATGTCATCTGCTTAT
GAAGTAGGAACTGCCAACTGGTATATGGTTCATAAGCTGAACATATCCCTATTTGTTTTAACCCCTTTAC
AAGATGAAAATACTTCATATTACATAGAGGATTGCATGGAGGCACCTGGGGCCTTTGTCCTCCACCTCCT
CAAGTGCGTGCTTGTCAGCGGTGGTGTGGCTGCGTTCCTCGCCCTTGTGCATCTTTCTCCTATTACGACC
GCGTCCTGCGTAATATGGTATGGCTAGCCTACTCTTCACCTCACTGGCATTTCATCGAACACGCTTTATG
CTTATTGGCTTCATGCCTGACTGTCTATGTTAGTATCACTCTACAATAGCATGCATATTGTGTGTCTCCT
TAACTGCTGAGTGCATTTTTTGTCCATGCATAATGATTATGGTCAACTAGGCATTAGAGATTTAGAGTAG
ACCCAAATTGGTAGGATCATAATTGATTCAGCTTCAAAAGAATGGTATTTCCATGCTCTTGTTCATATGC
TATTTGTCACATGTGTAATTAGGCATCGTACACCAACATTTTGAAATGTTAGATTCTTGGTGTGTGATGG
GACGGTTTCAAGGCATGAAGATTATAAAATAAATTTGCCCTGTTCTCTACCATCTTGAGGTATTCATTAT
GGTACTTTTCTAATTTGTTAGCATTTAATAATTGTTTGTTTGAATGTTACTATTACATATTCCCTTAGGT
GATCTTTAGAAGTTTATAATGGATTTGCTGCTCGGTAGGCAACATATGTTTCTTCTGGATTTGCTGCCAT
CTTATGAATAAACATCCAGTACTGTGTCGTTTTGATGCTGACACACTTACCCTCAACCTCGCTTTATACT
CCTTACTACTAATATATTAGAGGATCTTAAAAAATTACTGTTTTTAACCAGATTAATAAATATAGTACTT
ATGTTTTATCTCTTTTGACTATCTACTTTTGTCTCCACTCCAATATACATTGCACATATGCATGCCATGG
TAATATACATAAACATGGTGTATTCATCACCTATCCTCATGTTCCAAGCTTACTTTTTTTTTAGAAATTG
TATGTATGTACTTTTACTAATCATTTGCTTGGCTTCTGCTAATTTTTTATATCTTACTGTTGATAGGATA
CAATGGAAGCACTTGCGGCCGAGCCTAGAATAGAAGAAAAAGAATCTAAGACCCGTATAGAAGCAGTTGC
TCAAGTATTGGCTTCATCAAAATTTATTCAAATTGTTGGTCTTGTAGCTGCAAAAAAGAGAAGCAATAAT
GTTGGTGATGTGACACGTGTACAAGCAGCAATGTTGGTCTTGTAGCATCAAGATTTGGTTATTGATGAAT
GATATCTATGATAAATATATGTGATGATCATTGATTATAGTT
>transcript:Zm00001d022876_T001_9.ids
ATTAGACTAAAGGCAAACAGAGTCTATTAATACTTAATCTGGCGTTAAAATGTTGAAAGTAAGGACTCAC
TTTAGTAAGCTATTTCTGCAAAAGTATCTAAGTTGATTTTTGCTAAAGCCTCTCCTTGATTCCTATTTAT
CCAGCATACCCTTGAGAGTCTTTTCCTTAGTCGGGTAAGACTTGCTGAGTAATTCCATACTCAGGGTTTT
ATTCCCTGTTGTTTTTCAGGTTTTAACTTTATGCTGTTGTTGATGGTGTTAAGTGCCGGTGGGCTCGGCC
TTCTTAAAAGTCTAAGTACTTCTTATATACTTCTTATTGAGGATGGTCACTTGAGCTAGCATATATTTCA
AACTTATACTTTTGTAATCACTCCGATAAAATAATGTAAATTTTTTTTATAACCTGTAAAATTTGGTAAT
AAGATTTCCGCTGCAAAAATGTTGTGTGTGTGATTTGTGTTACTTAATCCCGCGGTTCTGGTTGTAAGTG
GTTTATCCGATGTCCTTGGGCAATCGGACGGATCCTGTTAAGTTATCTGGTGCACATGCATAGCTGTCTG
AGGTCTTTGAGACAAGGACAGGTGCATGTGGGCCCAATAACTTGGGAGGTTCTGCCACAGCTGGTATCGG
AGCAGGATTAAGTATATACTGTCACATACGTATTTTCAAAACAAAAGTTTTGGTTTTAGAAAAACTATTT
TCAACTAAACACATTGTTTGGCTTTGAAAAACAGTTTTGAAAAACTATAATGCTAGCGACATCCTCTGTT
AAGCCCTAAGTTAAGGACTATTAGGTGGCTTATTTGAAAACCATAACCCACAACCGGGTGGGTATTGCAT
ACATGTGTATTGTTATTTTTAAGGCCATTCAGTCTTGAATGGATCGACACTAAGGTAAGGTGAGATGTGA
GAGCATGACCGAACAATTGTCGGTCTAGGGAAGTGCTTAATTGTGGCGCTTGACTATATACATGCTCTAC
ATATGTATATACAAAAGCTGCGATGTGGAGTATTTACTTTTCTGGGAATTCGGTACCCCATGGATGTGTA
TGGGTATACAAACATGGGAATACTGAGAAGTGTAATGTACTTGTAACGACGCACCTACGCTCAGGTAAGA
AGGTGAGTTACCATAATGAGTTGCCCTATGGTTAAAGTGTGGCAACAGCGCCTATGCGTGGCTCGACGCT
TAATGATGAGCTGGCCTCCATATAGCAATATATGGAGTATAAACTGTGATAAACTGTCATGTGTGACTTG
CATCATTGGGAATTGGGCTATGATGGATTTTTCTGCAGGTACACTAACCTCGAAAACGTATGTGTAGCTG
ACGACTAGCAAATTACCGTGAGAGTCGTAAGAATGCCACCGATATAGAACGCTATCGCCACATTATGTTG
GCAAAATCAGTGAGGACGAATAAGACGAGCATGCATCCTGATTGTTGCATCATGTTTGTCACCTATACAC
CCAAAATGCTTCTCTCATCTTTATTCCAGTAACCATTGATTGTAGATAATGTGGTGTAATGCTGAATTAT
GAACTTCGATGAAATAGGTGTCCTCCATTCCTTAGGTGACCTCTTAGGGTGTTTTATGTGCTTGCTCTTG
TGCTTGATGTGCCGATAGAAAGTTGGTAATTGATTGCCTAAACCCAAAACTAGGCCATGTTCTTATTTAG
TAAACCATGACCCAAAACTTAATTTTTTTTCCGTTATCACTCCATGACCAAACACATACAAATAAATGCT
TAGATAATTTCTTCGTTGGACAAAAAGGGTACTTAAGCTTAAAATAAGAATCTCGACTCATATTTCCATC
TTAGACCATGCCCTTGACAATTGGTACAAGCTGTTGTACCTTATCCAGTGTGCTGGTTCTTAAGGATCGC
CATGTTGTTTTATCAACCTAACCTAGGAAAGGTATGTCCGACCATTTTCTTGAGTTTGATGCCTTTGGTT
TCCCCATACATATCGAAGGCATACCAACTTAATCCTTGACTTTGTAATCTCTGTGATGGGCATAGAAATA
TGCTTGTGGCTGAAGTATCGGTCTCCCATCGTACTTCTCTCATCAAGTTTAAGTTATGGCCATGTTTTGT
TCATTTCATCGGGCCATAATCTATTTGGTTCTCTACTTGTAACCATTCTTACAGGTAGAGTCTCTTTGTA
TATTGTCACCCTTGCCTAATCCATTGGTGTCGCGCGAGATTTCTTATTGGTTATGTCTGGTAATGGTGCT
ATGACTAAAACTGATGGTGCCGTGATGAAACCGAGGGCCTTCTGTGGGTGCGCACACATGGTTGTGCTAC
TCGGCACGCGCTGGTATCACAGTTAGTAGTTGTAATCCATTATGAGACTATGTCAATGCGTTATCTTGGC
ACAATATGTTTTTTTGCTACGTGAGATTGTTATTGGTGCCAGTTCGGTAATGGTGTCATGGTTAATGACT
TATGGTGCCGCAGCGAAACTGAGAGCCTCCTGTGAATGCGCACACAGGACTATGCTACTCGTCGGATGCT
GGTATCAAGGTCTCTGGTCATGATCCATTGTGGAACTACACTGATGTGTTATCTTCCGTAAACTACTTCC
TTGAAACAATTTCTATGTTGTTTGTCAAGTGATCAAGCAACATCTATCATCTCTGTTGGATCAAAAGGGC
ATACCCCTTTAATGTGTGGTCTCTTGTCCCTTTACTTTGATGGTGACTACTCATACAAGTTCCCTTTACA
TCCTTCGTGTAAAGGTGAAGCCTTGGAGCTTTTTAGTGTCGAGAGACAACTGATTAGCTCTCAAAATGAA
GATTGATTTTTCCCTGCTGTTGTGATGCAGGAGTTTGTTCATTCGCTCTCTTATTTAATCCAAGTATTCC
CTAACCAAGTGGATAATTCATCTCACATGAAGAAACGGATGAACAACCTGACCAAATGGATTTCTGCCCA
AGTGCATGATCAACTGTTAGTATGAGTGAACTCTCAACCCTTGGCTTACCAATGGTACTGAGAGGATTTG
CTTAATGTCAAAAGTAGTTCAACAAGTTGGTTTTGACTAACTTGTAACTGCTCAATGAACGAAGGCTGAG
TTTAGAGATCGCTTTATTGAGTTGTCTAAACTCACTTTGGTTCAACCCACCCTAAAGAAAGTACTTACCA
AAATCAAATTAAGTCGACCAGTAACCATCTAATTATCGCTCTAGTTATGCCTCGATCGCCTCACGTGTGT
TTTCCCAGCATATGCGATCAAGTCGAGCCATGCCTAGTGCTTGATAAAATGGACTGGTCGTAAAGTCCGT
ATCTACAGATCTCTTCACTGGTGATTCTCTAGAATCTATACCATCTTTCGTGGACTTGAATTCTCGGGTT
AGCCATATGTTAACCGCGACAGTATTCGACATCCACATCCGTCTCGTGTGTTACGAACTCACTGTGACCA
CTTGTTGGTAAACATCTTTCTGTGTGTTATACCCAAGATGGTGCATCTAATTCTATTTGGGTAAAATCGC
GTATTTATCGCTCGCCCAATAGACTCAGATAGTACAGTGTCATCAGAAAAAGCAAGCTGCACACATGGAA
CCCTATGTGTTCATCTGGCAGACATCGTCTCTATTATTGGACATTTCTAAATTAGCTTAAGGCAATACAT
GTTATGTCCACTAGAGAAACAACATCCTGAGACACTCGCCTTTGCTTGGAGCTGTTTTATGGTTATCGCT
GATATGGACATGGGTTACATGCTTCTCTACTCTTAAGAGTCTTTCGCTCCGAATCTCGCGACGAGATTCT
TTTAAGGGGGGAGGGCTGTAACACCTCAGGTGCTTACCGTCCGCTCGACAACGAGTATGGAGTTAAGCAC
GTAATATCAGTGGATGAAACGGATACTAAAATTTAATCATCTTCGCCTATTGCGATTTTAATATCGCATC
TGTTTCGTCTGTTGCGGGTGCGACATTGTTTTTATTTTTATTAATCCAGGCTCTTCCAAAATTTCCGTGT
TCTTCGGAACATCGTCGTTCCGAACATCGGTGCGTCCGGTGATTATTTAAAATTCATCGCTCGCGCGAAT
ACGAATTTGGAAGTCCGACTCACTAAGATGATTTTTATCCCGGGCAAATTAGTTGAACTCGACGACTAAA
ATGTTCGGGGTAAAATAATTTGAATCGCGCGAAATCATGCGCGAGGTTATAATCCAATTAATTCTTCAGC
ACGCGGTTTCGACGAAAAAAATCGCGTATACGTTCACATATTGTGTTTCGGCTAATTTCGGTCGAATCAC
GCCGAACAAATTATCAGTGCCGAAATCAGTTTAATTCGGCTTGTCGTTTCTTGCCCGATCCAAAACTTGG
ATATAAATTACGGGTGCGAATTCATCTAATCCCATTTGTTCTTCAGCCCACACTGTAGGATAATCAAATC
AGCTGTGTTTTGGTGACGGGTAAATTTTTATCTGAGTTCGACCAAACCAGTGTTGTCCTAAATATCGAAT
CGGATCTCGTCTGGTTTAATCCGTCTACATCTCGCTCCCGTGACGATACTGACATCGTCCCCGGAGGAAT
TCCGATTGCGATGTCGCATTCGGCTCGCACAGTTTAAAATTTATTTAATTCTAAAAGTGTCGAGCCTAGT
GCCAATTTAAAATTAATCTAGACGAAATAAAATTGTCACTTAAGTATTTCGCTCGGTTCGAGCAATCTCT
ATAAATTTGGTAAAGCCACTACCAGGGACAGACTGTTTAAATAAACTGAATCCGAACTAATTGAAACCGG
AAAAATTGTTAGCCGATTCGGTGTCCTATTTCAAAGTCCCAGTAAATAATATGTTTAACCCAAGTGTCGT
TTTAATTAGATTGTGTACATCTTGTCTAGACCCAAATTCAAATATTCTGAAATTTCCATTTTATTTAAAG
AAATGTGTAGCCGTATAGCGTGTTGACCTAGTGTACATCGCTAAAAATCATGATCCAAAATATTTGCAAT
TCTCTTTAAAAAAAGAGT
>transcript:Zm00001d022880_T001_9.ids
TATATTATGTGTAGGTTATCCTTACTAGTTGGATATTTTTCTTAGTTGAGATGTTGAATGAAGTATAGTG
ACATGGGTTAAGCAAGTATTGTGTTGTTGTTGGGCTATCAGTGCTCTATGTAGAGTTTTTGGCATTTCTT
CGATGAACTATGCCGCACAAGATGTTATTGGCTTCTTTTGGCTTTATTGCTCCATTAGTTCTATAGATTT
TCTCCCTTTTGGTGGGGTGCAAGGAATGTTAGATTACATGATTATCTTTTCATGATGGCAAGAATAAGGT
TTAGGAAGATTAGGAGTTTTGTTCCAATAGAACTACTTGTTTCATAGTGCTTTAAGGTGAGGTGTTTGAT
CTTCTTATACATTCGTCGGGTGTAGATGTTTCACCATTTAATTAAAATTAATGGTTGAAGTTGGTAAGGG
TTGTGCTTGGTGCATATTACCCCTTCATAAAAGAGTGTTGTCTTAAGACATTGATGTTGATGTATAGCTG
CATCCAAATTTGATGGTGTGAAATTGGAGTGTTGATTGCAACTATGACATGCTTTGAGCTTCATTACATG
TTGTTTCATGCTTGATGTCAGGTCGTGTAGTTTCCTTAGACAATTAGTCCAAGGTAGAAGTTCTTGTGTT
AATTAAGACCAATAATGGACCCATGTTTTGAATTGTGGTGCTATATGGGGTACCTTGGGTGTTTTGCTTG
GAGTGGCCGAATTCGAGGTCGAATTCTTTTTAAGGGGGGTAGAGTGTAATATC
>transcript:Zm00001d022885_T001_9.ids
AAGCATCGTCCTCGCCATGTCGATAAGCGTCCTATTCTTCCTCTGTACCACACCATTTTGCTGTGGTGTG
TAGGGAGCGAAGAACTCGTGCTTGATGCCTTCTTCCTCAAGATACTCCTCCACTTGCATATTCTTTGTAA
CACCCACTTTGTAAAAAAAGTCTAGAAAGAGAAATTATATTACTCTATAGATATGTGTGTTATCTCTATT
CATTATTTCATGTGGACATCTCACTTACACAAAAAATATAATAATAAATAACAAAGGACACCAAAAATAA
TACATGCATCATGCTGGGATTTTATTTTTGTGTGCATTTTTGTGACAATATTACAGTAATTTAAAAATAA
ATATGTTAAATATCCAAATGGGAAATTAAATCCTAAAAGAAATTATAGAGTTTGGAAAAGAAGAAAGGAA
ATACTATGTGACTAAAAATGGTATAAAAATATATATAATAGAATATATTATTTCTACATTAAGATTTGAA
TTTGTAAAATTTACTCAAAGTGGAACCTCATAACAAGAATCAAATTCAAACTTGAGAT
>transcript:Zm00001d022886_T001_9.ids
ATCCATGGCTGTGCTCGGCCTCCACCTCAAGCCGTGCCCTAGGATCGTCTTCCAGCACCCCCTTCACACC
CTTGCCTCCAGCTCGCCAGCACCCTCCGTTCGGCCGGCCATGGCCACCTCGCCGAGGCCCCAGCCACGAC
GTCATCCCCCGCTATCGAAGTCGTGCCTCGCATACCGCCTATTCGATGAAATGCCCAAACCTGTGGACTG
TCGACACCACATCTGCTCCCTCTCCTAACACCCTGTCGCAATTTCGTGTGTTGCCGGTACGTTAATTGAT
CACATGCTATGGAAGACGAGTGGAATTGATCTCCAAGTGATGCTGATGGACGAAGCTAAAATGGATGAAT
CAACCAAGTGCCAGGATAGAAGATGCTCACCAAGTGGTCGTCAATTAACAACACTAACTTAGTGTTATCC
CAGGTTGTAATTTTGTTCTGTTGTGGATGGTGCTAAGTGCCGGTGGGCTCGGCCTTCTTATATAAGTATA
TCCCATCTTTAGCTTCTTTATTGAGGATTGTCACTTAAGCTAGCATGTAATTTTAAACTTATAAATATTT
TATAGATTTTAAAGTGAAATTCTTTTGAATCACTTTCTTTTGTAATCACTCCGATAATTGTATAATGTAA
ACTTATTGTAACATGTAATCATTTTGTAATAAAGAATTTATTTCTGCT
>transcript:Zm00001d022887_T001_9.ids
AAAACTCGATTCGAATCGTCTGCTTCTCGCAGCTAATGAGACTGCTTGATCCATTGTACTGCATTGAGTA
ATAAGTGGAAATGAGGTGACTGGCAAAAGATGTTGATTGATAAAATGTTTGATACCATGTATGAATAGCT
AGGTACTCATCTAGTTAAAAAGGATCATACTAAAACTTGAAAAGCTAAAACTTGATTTTAGACTCAGCTA
GTGCTTTTGGCAAACCAAACCCCTCAGCCAAACAGCTGCATGTCTAGAGGTAGAGGAGTAGACTCCTCAC
ACCGGGTAAGTCTAGCTGAGTATTAGTATACTCAGCCTTGCTTGTGGCATAATTTTTGCAGGTACTCCTT
AGGATGATTGGTTGCTGGTGTGACTTGGCCTTCATCCCTGCCACCGGGATAGACGGTCGCGTGGGTTACT
GCTTCCGCAGGAGAGGACCAGGAGGAGTAGCGTGGCCACGCTTCGCCATGTTACTCGGTTTTCTCCGTTA
GTTATTTCCGCTGCATTAAAATTTATGGTTATTATTTTTGAAACTCCGATAATGTAATCACTAATGATAC
TTATTAAATTTGTGGTATTATG
>transcript:Zm00001d022908_T001_9.ids
GCGGTCATCCATAGAACAGGTCCTTACGGAGAGGCACTCGAGAAACCGCTCGAGTCCCCTTGAAAACCAC
AAGTATAATCATAAAGAAGAACGGGAAAACAGCGTATCATAGATAATCACATCATGTTCATTGATTAGAG
TTGAGCAATAGCATCAGACTAAGTAGTAATAATCCGACCCAAATAGGTAAACAAGGACATGGATAACAAA
AGCTAGTCAATCCTTAGGTATAAATGTGTAATGCGGGAGGTGAATTAAAGAATGAATAGGACAGAGATAG
GTCAAAGGACACTTGCCTCCACCAACCGACTGCTGCTCAGGGGCTTCTCCTGCGAATTCCTCGGGCTCTT
CGACCGGATCGTTCTCTATGCGAGCGCAAACATACATACATCCATCCACATATTTAATACAAAAGAACAG
TACACCATACAAGATAACAAATAAAGTGAATATGCACCAAGTATGACATTCGATATCGCATTTGTTATGG
TTAGAAAGAAACGGGAAAGGTCTCGCAGGGGGTTAAATCTTATGCACTAATGACACAATTGGTTTTTAAC
AAAATAATTCTGTTATATATATTTATATATACTAATGGAAACCTAATCACTTTTAGTTGATCAACATTGC
ACAGGGTAAACAATTAACTACGTGAATCAATAACATAACGGAATTTTAAATTAAACTTCCTATTTTCCCA
TAGCATGAACAGTGATTAGCCTACTTAAAATACAGTAATTATGATCACAGAAAG
>transcript:Zm00001d022917_T001_9.ids
CTCCAGTATGAGGCGTACATGGCCATACCATGGGAGGCCCAGTCCTAGCACGCGCTACGGTGGTTGTCAC
TAAATCATCGACGAGCTCAAGGCTAAGCCGATGAAGCCCCCTACTTCGATCATGTAGATGGTGAGGGACG
CGATGTGGTTGCCATCCAGATCTAGGCAGGCGACCACAAGTGAGGGAGGCGACGACACGAGGTGGAGTGC
GCATGGTGCACGCCGACACTAGGTGAAGGGATCTGGTTGTAGGGGCGACAGGATGCGCGCCGGCGAGGGC
GCCGGTGGCATGAGCAGGTTTCTATGCTATGTATGGCACGCTTGAGAATATCATCCTATTTTGTCGGGTT
ATTTAAGAATTACCAAGTACGGCTCATGGAAACTGTAGCATACTCATTGCAAAACATATTCACTTTTTTC
TTGATTTTATTGAAGTTCAAGATCTAGGTAGGTGCATCGAGCTGATCATGCATGTTTG
>transcript:Zm00001d022926_T001_9.ids
AAGACCAGTGTTCTTGCCGACGCGCCGCCAGGGTGACCAGGTGCGTCAGGACCTCATGTGATAAATCGAT
GTAAGGAATCCTCCACAGAACATGGTTGTGATTCTTATTATTCAGCCGTTCCACCAGATTGGTCCCATAG
ATACATCGATTTACTATGATTGAGTAGTTTTTGTCGGGGTAGGGAGAACTGCAGGAAGCAACCATTAGAA
GCAATGGAAGGAAGGGGATGGTTGTACTTTCACCGGTCTGCTGGAACAAGCCTTATATGACGAGAGTTTC
ACAGACGCTTGCAATACACAATATGAGTGGCAGCAGCCACCACCTATAAAGATTAGCAGTCAAACATCAA
AGCAAAACCAGAAGCAAAAAGGAAAAAAAAACTTCAATGATGACGAAGACATACTTCTCATTGGAGCACG
GTTGAATGTCAGTATGGATCCAACAAAAGGGACGAATCAAACTAAGGCTACATTTTGGCAAAGAGTTCAT
GTTGTAAGCTTAGAGAAATAAGTGACATGCTTTCTACATATTTAAATAGATTAAATATTCTAATTCCGAA
TAAAACAAGCATATAACTCAGATAAATGCCATATGTAATTATTGCAGCAATGAACAGTAGCAATTC
>transcript:Zm00001d022952_T001_9.ids
GATATTACACTCTACCCCCCTTAAAAAGAATTCGACCTCGAATTCGGCCACTCCAAGCAAAACACCCAAG
GTACCCCATATAGCACCACAATTCAAAACATGGGTCCATTATTGGTCTTAATTAACACAAGAACTTCTAC
CTTGGACTAATTGTCTAAGGAAACTACACGACCTGACATCAAGCATGAAACAACATGTAATGAAGCTCAA
AGCATGTCATAGTTGCAATCAACACTCCAATTTCACACCATCAAATTTGGATGCAGCTATACATCAACAT
CAATGTCTTAAGACAACACTCTTTTATGAAGGGGTAATATGCACCAAGCACAACCCTTACCAACTTCAAC
CATTAATTTTAATTAAATGGTGAAACATCTACACCCGACGAATGTATAAGAAGATCAAACACCTCACCTT
AAAGCACTATGAAACAAGTAGTTCTATTGGAACAAAACTCCTAATCTTCCTAAACCTTATTCTTGCCATC
ATGAAAAGATAATCATGTAATCTAACATTCCTTGCACCCCACCAAAAGGGAGAAAATCTATAGAACTAGT
GGAGCAATAAAGCCAAAAGAAGCCAATAACATCTTGTGCGGCATAGTTCATCGAAGAAATGCCAAAAACT
CTACATAGAGCACTGATAGCCCAACAACAACACAATACTTGCTTAACCCATGTCACTATACTTCATTCAA
CATCTCAACTAAGAAAAATATCCAACTAGTAAGGATAACCTACACATAATATAAGTCTTCATCTACTGTA
GTTCAGAAACTTACATTTCATTCTATCATACGATGCACTCAAAGTACCAGACATACAAAGTCAATAATAA
TAACCCCTAATCCTTCACACATTTGACAAACATATTAAGCTGATGTAAACACCACATGATCTAGGAATAG
GTGACTAGCCACACCCAACCAACTCTAGGCTAGGCAAGGACTTCCTTCAAACCAATAGATAGGTGGTCTA
AAAAAATGGCTCCACAAGCATGCATCGAAAAGGGAACCATCAGATCCTCAATGTATCAATACATAATCAA
TGGATCAAGAGAATCAAAGATTTATTCTACAATTAGTATGACTAACAGGCAACCACTTTAAACCACATCT
AGGCTTTGTGGCAACTAAAACACACAATATGAGAGAGACATGTAAGCCATTCTGGCTATGAAAAGACTTC
CCCCAAAAATCCATATAAAGTACCAATATTCATTTCTTTCAAAACTGGTTTCTCAACATAAACAATCATT
CTTTGCAATGATAGTTGGAGCTATCCACCAACCGCTCAACAACTTAAATTCAAATTGATGATTACCTTGT
ACCCCAAAACACGCAATTCACACTCCTCTTAGAAACATCCACAATCAAGCATATATAACAATATTATTGT
AATAAAACTCAACCATGAAAAACATGGTGAAAACAACATAGGCATACTTGTATATCACAAGCATAATAAC
AACTTCATTCTCACCAATGACCAGCGATATCTACCGCATTAATAAAACAATATCAAAATTTCAGAAATAA
ATTATATCAAGCATTAAGCCATAAACAACTTACCACATCACCGTAAAGGAATAGGGAGGGGTGAAACTAT
TGTCATCTGCACTCCAAAGACATTAATATATATCAAAGATATTTGAACCCATACCCTTCCTATATGTGCA
AGTGTGTCAAATTTATCTTCAAATTGCCAAGAATCTAAAGCCTATGCTTTGATACCAACTGTAACACCCC
GGGATCCACAAACACCCCAGAATGCTACTAAACTACACATCTAATATTCATATATAAAATTTCGACAACA
TCTCCTTTGAAAATTGCATAAACGGGGGAAGCAACAAAGTATAAATAGATATCATGATAAGAAAACATAT
AAGACATTAATAATCTGCTAGCAATGGGAAGACAACCATAACAACATGAACTGAATTAATCAGTGCGCAC
GACTAGTTAAAAACAAACATCCTTTGACAAGAAGTTTCTAATTAAATCATGGCTGCGTCTGGGCAGCATT
ATTATGAGAATGAAGGTGGATGTGCTGCTACTTCCCACTCCCCTTGATGAGCAACAAGCACCTGCATTGA
GTAATGCAAGAGTGAGATGAAACATCTCAGCAAGCTAATTGTTCTGACGAGATATTTAAACCACAAATTG
AATTCATCAACATTTTAAAAGAGTCACAATTAAAAATCAGAAATGCTTGTAGATATAGAACTCAGTAGTC
CCACTATAACCAATACCATC
>transcript:Zm00001d022955_T001_9.ids
ACCTCGAATAGCCAGAAACTATCGCCAGCAAAGGGAGAACGCCGAGGTGAGAGAGATAATGCGGTGGTGG
TGCTCATGGTCGGATGAATGGGGGTGTCGAGCTATGCGCGGTTGACGTCCTCATCGGAGCAAACCCCTTC
ACCGTTGGTTGCCTTGTACCGTGGCCTGGGAAGTCGGTGACTGCTCATCATGGTAGGAGGCCCCGACCGA
CCGTGCAACCGTGTGCCGACGCTGTGGCTGTGCGCCAATGAAATCACGTGAGGTCGTGAGTCATCTGAGG
ATCATCCTGGTAACTGGAATCTCAAGTCCCAGGTCAAGAACAGGTACCGCAGGATGAGGCGCATGAAGGA
TGCTGTGATGTGTTCGTGAGAGATCTAGGTCGTCGTCTCCCAGTCAACTTTGGGTTGCTGGACCGTTGTC
TCCTTATAATGTAATTATTTATTTATTTATTTTGTACAGAACTCCTATTATATAATAAAGATGTGACATT
CGATCCTGTG
>transcript:Zm00001d022956_T001_9.ids
ACCTCGAATAGCCAGAAACTATCGCCAGCAAAGGGAGAACGCCGAGGTGAGAGAGATAATGCGGTGGTGG
TGCTCATGGTCGGATGAATGGGGGTGTCGAGCTATGCGCGGTTGACGTCCTCATCGGAGCAAACCCCTTC
ACCGTTGGTTGCCTTGTACCGTGGCCTGGGAAGTCGGTGACTGCTCATCATGGTAGGAGGCCCCGACCGA
CCGTGCAACCGTGTGCCGACGCTGTGGCTGTGCGCCAATGAAATCACGTGAGGTCGTGAGTCATCTGAGG
ATCATCCTGGTAACTGGAATCTCAAGTCCCAGGCAAGTTGTGCCCTTGATCACTTCTTTTACCCACTCAT
GTTCTGATTAATCATAATGATCTGCATAGGTTAATTTTGATGGGACCTAGTAGGTTACCCTAGTTTGTCT
ATCTTTATACCTTGTTTACCACTAAACTTTTTGGGTAGTACTTGCTAGTGCTTTATGTGGTTTTGGGTAT
GAAGATACATTATTCATGATCACACTTTTATTATCTGTTTATTATTACTATTCATGATAAGATCATTATG
TTAATTGGAACATGGAGCGACCACCCGGGAAAACAGTGCTACCACAAGGGTTTATGGACGCCCTTGGCTG
ATTAATTAGGAAAGCTAGTGGAGGACTACCTTACCCGAAAGGGGCAAGGGCAGTAGGGGAGTGGTCAGTG
TAGGGAGGTCCTTGGTTGATTTTGCTGCGATGGCGGTCAGGCAAGAACCCTGCATTGGAGCTTCCTATAA
ACTGTAGTGGGTTTTCTAAAGCTAGTGGAACTTTGTAAAGGCCTCGTAGTGTTACCCTGCCTCGCCTCCT
CGGTAGAGGTGTATGGGAAGTCGCGATCCCTTGGCAGATGGGTAACATGACTTGTGGGTAAAGATGCGCA
ACCTCTGCAGAGTGTAAAACTGGTATATTAGCCGTGCTCACGGTCATGAGCAGCTCGGACCCTCACATGA
TTAATTTATGGAACTTAAATTCAATTTGTCATATGCATTGCATCGCAGGTGATGTTGTTACTTCTGTTCT
ACTATTTAATCGGGTTGGTATTTACTTATACTTAGTAATTGCTAATAAAATTTTGACCAACTTTAAAAGC
AATGCTCAGCTCTAACTATCCTCTTTGGTAAGCCTTACACTTCACGTGAGCTCCCATCTTTGGCGAGTTC
ATGCATATTATTCCCCACAACTTGTTGAGCGATGAACGTATGTGAGCTCACTCTTGCTGTCTCACACCCT
CCACAGGTCAAGAACAGGTACCGCAGGATGAGGCGCATGAAGGATGCTGTGATGTGTTCGTGAGAGATCT
AGGTCGTCGTCTCCCAGTCAACTTTGGGTTGCTGGACCGTTGTCTCCTTATAATGTAATTATTTATTTAT
TTATTTTGTACAGAACTCCTATTATATAATAAAGATGTGACATTCGAT
>transcript:Zm00001d022957_T001_9.ids
AAATGATTTCTAGTGTTAAAATAATTCCATAATCTTATTTAATTCATAGAAAATCCATCTCAAGTCCGAA
TTGACCCATTCCAATTTTTATAATTTTATTATATTATTGTTTATCATCTAATGTCTCTGTTTTGACATGA
AAACAATAATAAAATTGATCTCCCAAATAATTTCATATCAAACACATAAAACCTTCAGAAATTCATAACT
CACAATCTGTAACTCCGATTTGATCCGTTTAAGTTGCGTTAGTCTCGTATGAATATTTACTATGCAATAA
CAACATTTATTATACCATGTTTTATTCTTTTATATTAGATCTGTATTTAACTTATGTTGCCTAGTCTTGT
TAATCTCCATATCATTAGAATATACTAGAATATACTAGAATATAATCTATGGTCCATTTATAACTTAGAT
CAAAGTGAGTTAATTATTTATAAGATATTCTCTCATATGATTTATACTAATCAATTTATAATATAGTTGA
ATATTTTAATCACATATATCTTCTATAAAAGCATAACTCCTTAATCGTAACTCCGATCTTAGTAGTTCTC
GATCCCACGATCTCGTAGCTACGCGTAGATTATTATTATATAGTATGTTCTTATGTTTGGTGTGATGTTA
ATTTTGTCTATACCATGTCTGTTTGTATTGCTACGACTAGCAGTGAGGTCGTGAGTCATCTGAGGATCAT
CCTGGTAACTGGAATCTCAAGTCCCAGGCAAGTTGTGCCCTTGATCACTTCTTTTACCCACTCATGTTCT
GATTAATCATAATGATCTGCATAGGTTAATTTTGATGGGACCTAGTAGGTTACCCTAGTTTGTCTATCTT
TATACCTTGTTTACCACTAAACTTTTTGGGTAGTACTTGCTAGTGCTTTATGTGGTTTTGGGTATGAAGA
TACATTATTCATGATCACACTTTTATTATCTGTTTATTATTACTGTTCATGATAAGATCATTATGTTAAT
TGGAACATGGAGCGACCACCCGGGAAAACAGTGCTACCACAAGGGTTTATGGGACGCCCTTGGCTGATTA
[truncated: 1,600,732 more chars]
