# Supplementary material for: PlantRNA_Sniffer: A SVM-Based Workflow to Predict Long Intergenic Non-Coding RNAs in Plants
Source: Noncoding RNA. 2017 Mar 4;3(1):11. doi: 10.3390/ncrna3010011 (PMC5831995; doi:10.3390/ncrna3010011)
Supplement: Supplementary file 1 [file ncrna-03-00011-s001.zip › supplementary_material/lincs_cana.fa]

>Locus_11102_Transcript_4/6_Confidence_0.385_Length_910
GACCTGTTCTTGTCAAACTAAGAATCATGTGTTAGCTTTCATTTATACGAGCCATCTTGT
GGACCATTGTGACCTGTTCTTGTCAAACTAAGAATCATGTGTTAGCTTTCATTTATACTC
GGTAGACTTTAAGTAGTCTCTATGCAATGAATTAGCCATACTTCTTTCTGATGGATTGCC
TGAAGTTATTCCCGGTTTGAATTATAGGTTTATTTCCTTTTTTTCATTTATTCAGGCCTC
ATACTAAAAATCATTATACTCAGACTTAAGTAGTCACTACGCAATGACTTGGTCATGCAG
CCATGCCTCTTTGCTTATTTATTGCCTACCATTATTTTTATTTTGATTATAGGTTTGTTT
CCTTATTTTCATTTATTCAGGTATGATGTAAAAATTATAAATGGACATCTATTGACTAAA
ATCTCTATACCTATATTTCGTGTTTAAATCTAATTTATTTTCTTTCATTAGTACTGATAT
GTTCCTTTCGAGGCATGAGTGAGCATTAACTGCTAGGATTGAAGGCTAATTGGGCTCATC
AATAGCCTTGTAAATATTTCTGCTTCCCTTATATTAACATGAGAATATAATGGTTTCTGG
ATTCTAATCTCTGTTTTTCATTTTTAGAAGCTTTAATGATATATATGTCTTTAGCTTAAA
CAAAGATGTATACTTTTCCATCCTGAAAAGTTGACATTGCCGCTCATGTACTTGATGCTG
TGGTCTCCGTGACTACTTTTTTGTACATAAATGTTTCTGAATATGCTCTTTTCTTTGCTT
AGATACTTTCGGATGGACCCACTACCTGGACGAAAGTAAGTTATGTGTGAGCAAATTCCA
AAGAAATACCTGTTAGTTTGAATGGCTTCATGCAGAAAAATTCTCAGATGTTTGGCATAA
GATTTCGGTA
>Locus_12274_Transcript_3/3_Confidence_0.714_Length_259
GATTTTGCAGCATTAGCTCTCCAGCCTGGCAGGGCGAAAGCTCTTAGGCGGCAACTGCGA
ATGTAGAGAAACAAGCCTTGATTTTGTCATCATAGGACACCACTGCTCAGAAATCAAGTC
ACATAAACAAATGGAGGAAACACCTGTAGGAAAAATCCAAACATGAGAGTATTGCATTGC
ATCAGACATCCAAGGAAGGAATTAGCAGCACTAGCTCTCAAGCCTGGCAGGGCGAAAGCT
CTTAGGCGGCAACTGCGAA
>Locus_14392_Transcript_15/26_Confidence_1.000_Length_291
CGGTACATATCAGGTGCATAGTGTTACTGAGAGGTCAAGAAAAACTGATACGCATGTTGA
GGTCTAAGCAGAAATTTTGCAAACCGTAGTAATCTGAAATCTAGTATCAGTAGCAACTAG
GTATAACCATGCAATCATCTTACATTTTCTGGTCAAACATTGATTCACATGTTCACATAG
TTGTCCCCTCTTAAGGAAACAATATTTAAATTCACGAGTTGATTCAAATGACTGCGATTG
TGAAGGTCAAGCTATGGATGGAAGAAGGGCGACTACTCGACCTAGTAGATC
>Locus_14392_Transcript_16/26_Confidence_1.000_Length_291
GATCTACTAGGTCGAGTAGTCGCCCTTCTTCCATCCATAGCTTGACCTTCACAATCGCAG
TCATTTGAATCAACTCGTGAATTTAAATATTGTTTCCTTAAGAGGGGACAACTATGTGAA
CATGTGAATCAATGTTTGACCAGAAAATGTAAGATGATTGCATGGTTATACCTAGTTGCT
ACTGATACTAGATTTCAGATTACTACGGTTTGCAAAATTTCTGCTTAGACCTCAACATGC
GTATCAGTTTTTCTTGACCTCTCAGTAACACTATGCACCTGATATGTACCG
>Locus_14553_Transcript_3/13_Confidence_1.000_Length_237
GGAGGCTATATTGATGAAGTTTTGGCCACTTCTGTTCCAGCAATCCGCATAGTATTTCAA
GATGCAATTTCCTGATTTATCTCGATGATATGGCTTATTTTTTAGTTAATTTCCTATTAA
TTTTAAACCTAAATAATAAGGAATTTTGAAGCATTCTGATGTTCTTTTATGACCTTTCTG
GCAATCCTCAGAACATAGCAGTGTCGCTCAATATATCGGAAAAGAAAGTGCACAATG
>Locus_14637_Transcript_2/6_Confidence_0.294_Length_401
GCATCTCCCGTGGCTGCTTACTGCCAGAGAAGACCTATCCCCTCGTGCTGCAATGGACAT
CGTCTAAAAGCACACAGATAAAATCAGGGTAGTGGTTCAAGTTATAGTAGGCCACATGCT
TTCAATGAAAACTGATAAGTTAAATGGACAACGACAAAGCAGATGATTATGAATTACAGT
AATAGATGTGTGAATTGTCAAGAACTCAAATATGTGAGATATTTATCAATAATGCCCGAC
TCATATATTTAGCATTTTAGCTAGGAGTTCCATAATATTATAGAAATTGGTTACACCGTG
GTAGAGTTGAACAGCTTTCAACTGATCAATAAAGAACACCATAGAACAAAATATGTTAAC
CATATGCACATATCACAAATACATATATATGGAGATTGAGC
>Locus_14816_Transcript_3/6_Confidence_0.353_Length_384
TCGGTCCCAGGTCGACCAGGTCCGACCAGACGATTTGAAAACATTGCTACTGAATGTTAG
TTAACATTAGGCGGTAGCTATCAGGATATTGTAGTTGCTTAACAAACTCAGGCACAAATT
ATCATTCAACGAAGGCATGCCCTCCAGCATCAGTCGGTACCGATGATTGTCAGCGAGGTA
TAAAGCCACTACCATTCCCTTGAACATAATAGGCTACAAACAGATTCCATTTTAGTAGAA
GCGATGGATCGGCAACTGCGCCTCATGATCTATCTTTTGTCCAAATGGCAGGAGGCTGCC
ATGGGCGTTGTATCCGTTGTGAATTAACACTCATGGTATAGGCGCAATCGGCCAATTGGG
TGTATATTATCCGCTCCCCTGTAA
>Locus_1520_Transcript_15/32_Confidence_1.000_Length_337
GTTAGTGACCTAGTCTTGGTTGGACTGTTCTACCATCTGTATAACCAGGTAACCAGTTCG
TCATATCATGCGAATCATGAAAACACTTTTATATGAATCACCCGTTTAGCATTTTAGCTG
GCTTGCCACATAAAGTCATGGTATTATAGTAGAATATGGCTGCGCATATTTTCTTCCCCA
TGCAGTATTTACTGATCTACCATTTAGTTGATCATGAGGTCGAAAAAAAGGCTTGCAGTT
TTATCGTGAACCGTCCTTCATCTGTTATAACATGACCAACATGGTATTGCAGATTGCTAC
AAACACATTGGAGCGAGTGGCTCCTCTGACACATGCT
>Locus_18849_Transcript_1/3_Confidence_0.571_Length_665
CTGCACCGCCAGCCAGTATGCTGTAACATGAAGGTGACGAGAGAGATACTTAGGCAGCTA
CAACAGACACGTCTGTGTTTCTCTGTGCAACACTCTGTGGGGCTTCTTCAACCCCGACGC
AGAGCTGCAGAGAGGAACCATTGATTGGTCAGCGAGGAAGCCATGGCGGCAGATGGAGAA
GGAGAGGGGGGAAGAGGCAACGAGTTGCGGTGGATGGGTGATGATTGGTAGGGTTAAATG
AGGTGGTCAAAGGGCCGGGCGGTCAGGGCTCCTGCCAAGATGCAGCCCTGCCTGCAAAGT
TCTGTTCATATTCATGAGGGCAAAAATTGTTTGTTTCCGAGTGGTTTGTTTGTATTTTGT
TGATGCTTCTGCTGAGGGGGGCATGCTTTGCTGTGATGGGGAGGCACATGGATATGCCCC
TAGCTAGTGTGGTGCTGCTCTGGAGGGAAATATTTGTCCATCTCTAGGGCTAACAGTGTC
CAAAGCATGGGGCTTTTGGGGGGCCCTTGCTAATTGTTTGTATCTCTTCTTTCTTGTTTG
TGCATCAATAAAGATTTTTGCCATTTGAATTGGCTTGAGAAGAGAGTAAAAACTAAAGAG
AGCTTATGTGTTTTACCTTACCTGCTGCTGGGATGTACTGTATGGTTTAGCACTGTGTTC
CTGCG
>Locus_18849_Transcript_2/3_Confidence_0.714_Length_666
CTCTGGCCTCTGCACCGCCAGCCAGTATGCAGTATGTGAAGGTGACGAGGCAGCTACAAC
AGACACGTCTGTGTTTCTCTGTGCAACACTCTGTGGGGCTTCTTCAACCCCGACGCAGAG
CTGCAGAGAGGAACCATTGATTGGTCAGCGAGGAAGCCATGGCGGCAGATGGAGAAGGAG
AGGGGGGAAGAGGCAACGAGTTGCGGTGGATGGGTGATGATTGGTAGGGTTAAATGAGGT
GGTCAAAGGGCCGGGCGGTCAGGGCTCCTGCCAAGATGCAGCCCTGCCTGCAAAGTTCTG
TTCATTTCATATTCATGAGGGCAAAAATTGTTTGTTTCCGAGTGGTTTGTTTGTATTTTG
TTGATGCTTCTGCTGAGGGGGGCATGCTTTGCTGTGATGGGGAGGCACATGGATATGCCC
CTAGCTAGTGTGGTGCTGCTCTGGAGGGAAATATTTGTCCATCTCTAGGGCTAACAGTGT
CCAAAGCATGGGGCTTTTGGGGGGCCCTTGCTAATTGTTTGTATCTCTTCTTTCTTGTTT
GTGCATCAATAAAGATTTTTGCCATTTGAATTGGCTTGAGAAGAGAGTAAAAACTAAAGA
GAGCTTATGTGTTTTACCTTACCTGCTGCTGGGATGTACTGTATGGTTTAGCACTGTGTT
CCTGCG
>Locus_18849_Transcript_3/3_Confidence_0.714_Length_661
CTCTGGCCTCTGCACCGCCAGCCAGTATGCAGTATGTGAAGGTGACGAGGCAGCTACAAC
AGACACGTCTGTGTTTCTCTGTGCAACACTCTGTGGGGCTTCTTCAACCCCGACGCAGAG
CTGCAGAGAGGAACCATTGATTGGTCAGCGAGGAAGCCATGGCGGCAGATGGAGAAGGAG
AGGGGGGAAGAGGCAACGAGTTGCGGTGGATGGGTGATGATTGGTAGGGTTAAATGAGGT
GGTCAAAGGGCCGGGCGGTCAGGGCTCCTGCCAAGATGCAGCCCTGCCTGCAAAGTTCTG
TTCATATTCATGAGGGCAAAAATTGTTTGTTTCCGAGTGGTTTGTTTGTATTTTGTTGAT
GCTTCTGCTGAGGGGGGCATGCTTTGCTGTGATGGGGAGGCACATGGATATGCCCCTAGC
TAGTGTGGTGCTGCTCTGGAGGGAAATATTTGTCCATCTCTAGGGCTAACAGTGTCCAAA
GCATGGGGCTTTTGGGGGGCCCTTGCTAATTGTTTGTATCTCTTCTTTCTTGTTTGTGCA
TCAATAAAGATTTTTGCCATTTGAATTGGCTTGAGAAGAGAGTAAAAACTAAAGAGAGCT
TATGTGTTTTACCTTACCTGCTGCTGGGATGTACTGTATGGTTTAGCACTGTGTTCCTGC
G
>Locus_21131_Transcript_1/2_Confidence_0.667_Length_329
CGGGTGTAAAGCTATGTTACATATGCACGTGAACTACTTTCTTTTTCTTCCTTTGATGTT
GTGCCGTATAACAAAGAATTTGGTGGTTCGTTGGTGTTTATCTCGTGGTAGCATGATAGG
CATCCTTGTGTTGTAGTTGTAGTTGTATGTATCTGGTGGTTGTGATTGTTGTCCATTTTC
CATTTAGCTCTTGTGTCTCTTCTTGATTCAAATAAAGCTTATTTTTTTCATTTCTTGGAG
GTCACAAGTTCATACTTTAATTGGAATTATATTTAGACTAGTACCATGGCCCCAGGCCCC
TTGAGTGAATGAAAGTTGCAACTAGTTCG
>Locus_28504_Transcript_1/6_Confidence_0.474_Length_749
GAGATGGGCTTTGTAAAATTCTCTTACAGTTCTCTCACTTGATTCATACAGTCTTGAAGG
CACAATTATTCCTTATAAAATGTCATGCAAATTAACTGGCCACAAGATAAGGAAACTTTA
TATAGACCAGATGTTGACTGATTCTGTAGTTAGTTATTACCTATATGTAGTTGACATTTG
TTATCTGCACAAGAAGAATCGTATTTGATATGGTGATGCCCCTTTGGCCAGGCTCCTACA
AGAAAACGCAGTGCAGAGTTTGATGACTCTGCCATGATCAATGTACATATGGATGGCAAG
GAGCCTATTGCTGGTAAACCATGGCACCCGCTACAGTTGATGTTGCCTCATCCGTCCTGG
AAGATAAATCTGTAAATTCGGTCTGAAGCTCAGTCTCAGGTGGTTATTGTATCAACAAGC
CCTGGCACAAAGGCTCTTTTGTAATAATTAGCATTGCATGGAGCTGTCTGCTGAATGTGC
TACGGTACTTTCGATACTGGGCTCAGCATCAGTCCAGAAGCTGTACTCTGAACAAAGATT
CTGGATGGCTTCTTGTGCCAACTAGGAACAATGTAAAATTGATGTAAGCATCTCTGCCCA
CTCCTGATCCATGTAAAACTAAGTTAAAAGTTTAAATTGTTATAGATTGTTGTCGTATGG
ACAGCTTTAGGAGTATATCAATTGCTACTGTTCTCTGCACATGTATGATGTTTGATTGTA
AAAGAAAATCTTAAATTGTTACTCATTAA
>Locus_28504_Transcript_2/6_Confidence_0.316_Length_505
AGAAAACGCAGTGCAGAGTTTGATGACTCTGCCATGATCAATGTACGGATGGCAAGGAGC
CTATTGCTGGTAAACCATGGCACCCGCTACAGTTGATGTTGCCTCATCCGTCCTGGAAGA
TAAATCTGTAAATTCGGTCTGAAGCTCAGTCTCAGGTGGTTATTGTATCAACAAGCCCTG
GCACAAAGGCTCTTTTGTAATAATTAGCATTGCATGGAGCTGTCTGCTGAATGTGCTACG
GTACTTTCGATACTGGGCTCAGCATCAGTCCAGAAGCTGTACTCTGAACAAAGATTCTGG
ATGGCTTCTTGTGCCAACTAGGAACAATGTAAAATTGATGTAAGCATCTCTGCCCACTCC
TGATCCATGTAAAACTAAGTTAAAAGTTTAAATTGTTATAGATTGTTGTCGTATGGACAG
CTTTAGGAGTATATCAATTGCTACTGTTCTCTGCACATGTATGATGTTTGATTGTAAAAG
AAAATCTTAAATTGTTACTCATTAA
>Locus_28504_Transcript_4/6_Confidence_0.421_Length_565
AAACTGATGATGAAGAAAGCTGATTTGTTTATGCTACGTTGCAAGGGGCTCCTACAAGAA
AACGCAGTGCAGAGTTTGATGACTCTGCCATGATCAATGTACATATGGATGGCAAGGAGC
CTATTGCTGGTAAACCATGGCACCCGCTACAGTTGATGTTGCCTCATCCGTCCTGGAAGA
TAAATCTGTAAATTCGGTCTGAAGCTCAGTCTCAGGTGGTTATTGTATCAACAAGCCCTG
GCACAAAGGCTCTTTTGTAATAATTAGCATTGCATGGAGCTGTCTGCTGAATGTGCTACG
GTACTTTCGATACTGGGCTCAGCATCAGTCCAGAAGCTGTACTCTGAACAAAGATTCTGG
ATGGCTTCTTGTGCCAACTAGGAACAATGTAAAATTGATGTAAGCATCTCTGCCCACTCC
TGATCCATGTAAAACTAAGTTAAAAGTTTAAATTGTTATAGATTGTTGTCGTATGGACAG
CTTTAGGAGTATATCAATTGCTACTGTTCTCTGCACATGTATGATGTTTGATTGTAAAAG
AAAATCTTAAATTGTTACTCATTAA
>Locus_36788_Transcript_1/1_Confidence_1.000_Length_344
ACAAGTCTAACCCGCGCCTAAGCTAGCTAGGCTCTAGAAAGGAACATGAATTTATGCATC
TCAATAAGAGGCTAAGAATTTGGGAAGCTAACGAAATTGACAGATCGAGCGAGCTGGAGA
TGGAGTCGTGATGTCGTTACACAGCGAGCGAGACGGCTGCTGGCGAGCGAGCTGAGCCGC
CGGTCACTGTCTCGGGTGGCCGTGGAAGAAGGGCGCGCCGGCCGGGAAGGCGGCGTAGGG
TCCGGGCGTCGGGTACGGGTCCATCACCACAGCCGATGACACGATGACATTGCCCACGCC
GCCTGCTTCGCCAGCGGCTGTCGTGCTCGGCGGCGATCCGTCCC
>Locus_37761_Transcript_1/1_Confidence_1.000_Length_301
ATTCAATCAAGTTTTAACACATAACTGTTATTAGGCATGGCCAAAATGTTCTTAGACAAA
CTCCTAACTGTATGGTAACATGGTATTGGCTTCAACAATATGGAAACATAAGGAATACTC
TCTACAAGGTTCAAAGCACACATATGCATCACACTTGACTCAGGATACTCTGAACTCTGA
AGTAGTCTTTATGCATGAATCAGTTAGCATATGTAGTTGAATGAAACACAATGTTAATGT
AAGATATGCTCACATCTTGACGGGTGGGCGCGATATGATCACATCCAGACCTGATGTGGA
T
>Locus_39389_Transcript_1/1_Confidence_1.000_Length_238
GCAGTCGTGTTGACTGCCTTTCTCCAGCCACCGTCCAGCATGACACCTCTGGAGCAGGTA
AATGTTTCAGCCAATCGTTTGGGATTCTGCTAATCCAACTAAACAGAGTTCTCATTTTTA
GCTGCTACAAAGTTCATTCTCTTCCTGGTTGAAGTTGTAAGTTGAATTAGCCACATTTTG
TTTCTGATTGTAGTAAACCCCTCGCTATCTTTTCATGCTTGAAACCATCGAAGATGTA
>Locus_400_Transcript_5/7_Confidence_0.471_Length_1847
TGGATTATTGCATCATATGCCCCAATAGCTTAAATTAGGATCTCAGCTCATTCTATTAGA
ATTCAGAAATATTAGATAAGGAACTCAACTGGTGCACATAAAGAAACAGTTACCATTTGT
ATACAGAATACAGATATAAATCAGACAGTGCCCACAATGATTACTTCTGGTAAATTCAAA
TGCATGTCCAGTTCATCAAACAATTGTATCCAGAACATATTATTATGTTAACATGGGTGG
AACCCATTTCACAGAAGAGTTAACAGAGGTTTTAGTGGGTAACTTTGCTCACTAAATGGC
ATCACCAGGAAGGTTGGAGACCACAATACAATCTGCACAGTAAGCAAGTTACATCATGGA
AAAAATAACACCCTCAAATGAAAAAGAAAATGAAACACCACCACTGACAATGCAACCATA
TTTCCGTTAGTGGAGCTAGCTGAAATGCAACATATAGCTCTCCCATTTGCATGCGAATCA
ACCCATGAAAATAAATGCAACCCACATAACAATGCAATCATTGAGATCCTAGAAGATGCA
ACTTACCGAATGCAATCCATGGAAATCAAGTGCAACCAAGTGAAAAGAAGCAATACCTTC
AAACATGGAAACACAACGTGGACAAATAAAGAAAGCACTGAAAGGACGTGCTTTAGATGT
AGTCCTTCAAACATGATACTTGAAAACATTAAAAAAAATTAAAGCGACAAAGGTCAGGTG
AACAGGTGATTTGGCCCCTATTTAGGGGTTCGATGGTGTTTTTTTGCTTCTCTTTTACCA
ACTCTGATCTTGCAGCCACCTTTTTGGATTGATGCTACTGTTAGATAGACAATCCTAGAG
ACGGCAGAAATCAATGGCAACGGTGGTGGCACGTAGGCCAGGCTGCAGGTGCACATGGCC
TCTGCTCCTCCCAAAACAGGGGGAAAACACAAAGTACTCAAAGCACAGGAAAATCTGCAT
GGGCAAACTAGTCAGTTCATAGCTGAATCAACATCGTTAAGTCCTCTTAACAGAACAGAG
GCAAACTCGGCCTTTGGTTTTTAAAAATCAGGGCCAAAATCAAAATTGGCCTTCCAAACA
GTGGAAGGAATACAGGAGAGAAAAGGAATATGTGAAGAAAAAAAAACTTGCACAAGAAAA
TGTCTGAAAAATGAAAAAGATATGAAACCAACTAAGTCTCTGCCATCGGTAATGGGCAGT
GGCTCCTTATGCACTCACTGAGGGGGTCCACTCATGAACCATCTTGCGGTGCGGCTGCTC
CAGCCACCTAGGGTAACTCATTGAGGACAGAACGTGAGCAGTGAGATTTGGACCAAGGTA
AGTATGGGAAAGAAGAGAGTGAGAGGTGGGAAGATCAAAGAAGTTAATAGGAAAGGGCAG
GATAAGCCGATAATTTTTTAAACATCTAAAAGGCGTATGTAATATATCAGCCCATATTAA
GGCAAGAGGAAAGGAAGTTGTAAATGTCTACCCCTAGTAGTAAGCACTGAGCTCATTAAA
CGCTACCTTGGTTTATTGGTATATGTGGGACCTTACATATTGGAACAAGTAGTGGCAAAC
AGTTCGCTATTTTATGAAACAGATAAGAGCATCTTTTCAGTTGTTTTGGATTATATAAAT
AAATGTTGTGTATGGAAAACAAAGAGCAGATTGATACAAGAAAGAATTCAGCTATAATTC
AACAAACCTTTATGAAGACGGAGCTCCCCAGCAGACTGTTTCTTAACCGGGGCCTTTCCA
GCAGCACTTGCTGCTTCTTCTTTCTTTTGACCCTTTATTTTGAAAAGATTAATCATCTTT
CGGCTCCTTCTCCCTTCTCACGCGGGATGGACGCCGCTGCCCCTGGA
>Locus_40443_Transcript_1/1_Confidence_1.000_Length_321
AAGGAAGACAAGCCAAGGGGCTTCTTTTTCTGCTTCAGTGAGTGCTATTAGCACAACCCC
AAAGGGAACTCTGAGAAGTTGCAAATACTGAATGAACATCGTCCCCTGATGCCCTGCGAC
TCAACTGTGGTCAGTCCGATCAAGTCTCGGCATCCATAGTCCATACCCTGAAGAATGGAA
GTGTAGTCGAACTGTTGTTTCTGCTAATCAGGTCTCCTGCTCGCTGACATGTTGACATAT
CAGCAGGGTAAAACGGGTAACCTTTTGACTCCAGATAGTGATGATGGAAATAATCATCCC
TATATTTTCGGTGCACCATGG
>Locus_4256_Transcript_4/5_Confidence_0.308_Length_949
CCCGTCTCCACTGGATCTCTTCCCGGGGATACCCCCCAAAAGGAACCTTCTTCTCCTCAG
CCATTTCATTTCGGGTTAAGAAGATGGGAAAGCGCCTTTCTCTCTATAAGAACAGTGCGT
TCTGAGGTGTGAAGTGGGAGAGAGGGGATGATTGAGGTTTTGAATAAGACGACCTTTGTG
TTTTGGATTTGGATCTTTTTCGTATTTCAAAATAGTGAAAAAGTCAAATAAGAGGTGTTA
AGCTTTTTATCATTCTGGCATCGAGCTATTTTGCCGCAGGACCTCCCCTACAGTATCGTC
ACCGCAGTAGAGTTTAACCACCAAATTCGGGATGGATTGGTGTGGTTCCTCTACGCCTAG
GACACCAGAATATCGAACCATGAACGAGAAAAGGCATGAGAGAAATATTGGCTAGTAATT
GTGAAGCCCCAATTCTTAACTGGAAGGGACACCAAAGGACTCTGCCCTCCCTCTCTATTT
ATCCAAGAGATGGAAGGGCAGAGCTTTTTTTTGGTTTTTTCATCTTTTCTTTTCATCAAA
GAGTTGAACAATGAAGATAGATGGCAAGTGCCTGATCGATTTGATCAGGTCGTGTAGGAA
CAAGGTTCAAATCGTTCGTTCGTTAGGATGCCTCAGCTGCATACATCACTGCACTTCCAC
TTGACACCTATTTAAACGGCTCGTCTCGCCGCTACCTTATCCTATTTCCATACTTCTGTC
GCTCCATCCCCGTATGGGTGGAGAACCCGTCGCTGTCTCGGCTGTGCTACCGGAGGCTCT
AGGGAAGTCGGAGGAGAGAGCACTCATCTTGGGGTGGGCTTACTACTTATATGCTTTCAG
CAGTTATCCTCTCCACACTTGGCTACCCAGCGTTTACCGTAGGCACGATAACTGGTTGTG
TNNNNNNNNNNNCTACGGTAAACGCCTGGGAGCCAAGTGTTGGGGAGAG
>Locus_4334_Transcript_6/9_Confidence_0.160_Length_373
AGGCACCACACAAACATATCTGTGATTATGAACCCTTTTAATATAGAACAAAAGTTTTGG
CTCATATGAGCTACCAGCATATCAGTAGGCAATTCGATTTGTTACCTGCAATAAGTAGAT
CTGATTCCCAGTGGTCCTGCTAGAGTAACATTTTACCACTGTGTTGTTTATGTATCCTTT
GATGTTGTGTTGTACCAATGTGTAATTTTACTTTATGGACTGATGAGACCTTGTGCCATT
CCACCTGGTTTCTTGTTTTATGGAAAGTGTAAAACTGTTGCCACATTCTTTATGCGTTGA
AATATATTCATTGCACCGGACTTTTGTCTGATAAACTTGTAATAATACCCTCTCGGCAGT
AAATATATACGCG
>Locus_43699_Transcript_1/2_Confidence_0.667_Length_287
CTAAAGCTATGATGGCACTTGCAGAATCATGTCAGTAGAAAGACAAAGCTTCAAGGCATG
CACCATGCAGGGCGCTGGGGGGCAACAAAGCTGAAAAAAGAACAAAGCTACAAAAGGGAA
AGGCAAATGTGCTATAGCTAGCTGCAACGATCATTTTGTTGTTAGCAAATCGAGTCTTCT
TCCTTCTCCGTCTCTGGCTCGATCGTCAGTGTATCCTGCAGCACACTGCTCGCTGCTTTC
TATGTCTCCATCATACTACTACTGTCTACTGGTAACCTCTCTTTCAC
>Locus_43699_Transcript_2/2_Confidence_0.889_Length_287
CTAAAGCTATGATGGCACTTGCAGAATCATGTCAGTAGAAAGACAAAGCTTCAAGGCATG
CACCATGCAGGGCGCTGGGGGGCAACAAAGCTGAAAAAAGAACAAAGCTACAAAAGGGAA
AGGCAAATGTGCTATAGCTAGCTGCAACGATCATTTTGTTGTTAGCAAATCGAGTCTTCT
TCCTTCTCCGTCTCTGGCTCGATCGTCAGTGTATCCTGCAGCACACTGCTCGCTGCTTCC
TATGTCTCCATCATACTACTACTGTCTACTGGTAACCTCTCTTTCAC
>Locus_44244_Transcript_1/1_Confidence_1.000_Length_232
GGAATACAAGATGTAATATCATATGCTGCCATGATATCAAACGGAGTAATTGTGCACACC
TAAAGAAAAACTGAGGCATTTTTATTAAAAGTAATAAGTACTAGAGTAACTCTGAAAGGC
ACATCGAATAAATTCATTATTCATCACTGCATACATAAAGATCCCTGTAGATCATTTTTT
ATTAATATTGCAAGAAACAAAAGGTTATACAAAATCTAAACCACTATGGGAG
>Locus_5_Transcript_1272/3585_Confidence_1.000_Length_224
GCAGTCAGGATATGGTGGTCAGACCAAGCCTGTCTTCCACAAGAAGGTAATGCAGCATAG
CTATGGATTGTACCATCGATCTGTCAATCCTTTATACCTTTGTCTGTTTTGATGCTAGCA
TGAATGTCTGAAGATAACTGCGAATTCTAAATGCCTGTTCAGTGCACAGTTTGGGATATG
ACAAATTTTGTGATTTTCAGGCCAAGACCACCAAGAAGATTGTG
>Locus_5_Transcript_2225/3585_Confidence_1.000_Length_224
CACAATCTTCTTGGTGGTCTTGGCCTGAAAATCACAAAATTTGTCATATCCCAAACTGTG
CACTGAACAGGCATTTAGAATTCGCAGTTATCTTCAGACATTCATGCTAGCATCAAAACA
GACAAAGGTATAAAGGATTGACAGATCGATGGTACAATCCATAGCTATGCTGCATTACCT
TCTTGTGGAAGACAGGCTTGGTCTGACCACCATATCCTGACTGC
>Locus_50255_Transcript_1/1_Confidence_1.000_Length_339
TTGAACCACTGGAGAATGTTTTACAGGGTGAAGTGAATCAACCACCTCAAGCAATTGCCA
TGGACAAAATATATCTACACCATGTACATCAAATTACAGTCTCAGCTGCCTGATGCTAGC
TACTAGCCCGTGCTCAGTGTTTCCTTCATTTATGGGATTTGTCACTTATCCTTCATGTAT
ATGCTCCATGCACCTTCTTCCCCTTTCTCTCTGGTCTACTACTAACTGATGAACGCGCTG
CGGCTGAAGCTTCAGGACAGTCAAGATTCAGGGGAAGTTGGCTCGATTTCAATTGGCAGA
CCTCTCTGAAACTCCACATACGGGTATGCCATTGGAATG
>Locus_52242_Transcript_1/1_Confidence_1.000_Length_255
CTACCACTTGCAGGTTACTGGCCGTTTGACGCAATCATCTCATATTTCACCCCAATTAAG
GAAGCAGTATTAAGCACAAACATAAGCGCTAGATGTAGGACTGCGGGAAGCATCAAGAGC
ATGACTACATCAATCAGAAGATTGATTTGATAGTTTCAGATTTCCTAGCGACCACGCTAA
ACAAGTCAGTAACAACAGATTTCTCAGGCGCATCCGTGTCTCCAAGTCAATTTTACCCAA
CAAACTAGAACAGGC
>Locus_52859_Transcript_2/2_Confidence_0.500_Length_551
TTTTTCTTCTGCTCTGGTCAACATTCTAGCTCTTCTTCTCTAGGAGGTCAGAGGTACTAT
CATGGTGTGTGAGCCTGGTGCGGAATTTAGTCAGAATGTGCATGATCATTCTGTTGCATT
CATTTCTGTTGATGTGCTCTATGTTTGTGTCTTTTCTACTAAACTTGTGAACGCTTTCAG
AGTACATGTTGTCAAATACACAGGATGACAGGACCCTCTAGCACACAGCCATTTCCTATG
AGGTTTTCTTAACGTGTACAAAGGTATTGTGTATTCTGACAAATTCTACTTTTGGATGGT
ATTCAATCGTTGCTATAAAGGTATACATGGGCCTCATGTACATACCATCACTTGGATATA
GGTAATAAGGTTCAACCTAGAAAAGCCCCATATATTTGATGAATTCAACCTTTTGGAAGT
ATCCAAATGTACTGATGTATTATGAACACCCCCAAATAACTTCTACAAGCAGAAACACAC
AGCGACAGGAGGGACTTCCGCGCTGCCACTAACAAATCTAGATCGGTGCCTTTCCCTGGT
CGGCAGTTGGC
>Locus_53220_Transcript_2/6_Confidence_0.500_Length_330
CCATATATGATTTTGGATGACGAGGTACCACAGGGGCCACAGGTTCAGCTTCAGGTACCA
CCCTCTCTATAAAAGAAGTACTCCCTCCGTTTCAAATTGTAAGTCATTTTGGCTTTTGCA
GATACAATTAGGTGCATAGCAACAGCTATGGACCTATAAGAAAGCCAAAATGACTTACAA
TTTGGGATAGAGGGAGTAGGAACGTTAGAAAAAAAGGAATCAGGGAAAATAGTCAAGACT
TACCTAGATGGGATGCATTGGCAAACCTGAATCATCCATACACTTTTTGTCAACTTTACT
CTCCTGCTGCAGTGAAGAAAATGGCGGTAG
>Locus_54955_Transcript_1/2_Confidence_0.833_Length_312
TAAAAAAAAAGGCTAGCAAGGATCACTGTCTGTCTAGCTAGCTCTCTTCCTCCAGGGCTT
GCTGAAGAAGAGACGGGCTCCTAACAAACCTTCCCTGCAAGAACCACAGCAGAACAGAAG
ACAGAACATGTCAGCACTTCAGAACCTTTGCTATGATGAACTGCATCATCAGGCTGAAAA
CAGTGAGTTTTTGTGTGAGATGGAACAGTGAGTTTTTGCCTTACGAACAGATCTTTTATG
CTTTCTAATCAGTTCAAGTGCTTGCCTTCATCCGAGGCCGGCAGTCGGCGTTCACCTTGC
GCACTTGATACC
>Locus_54955_Transcript_2/2_Confidence_0.667_Length_305
TAAAAAAAAAGGCTAGCAAGGATCACTGTCTGTCTTCTCTTCCTCCAGGGCTTGCTGAAG
AAGAGACGGGCTCCTAACAAACCTTCCCTGCAAGAACCACAGCAGAACAGAAGACAGAAC
ATGTCAGCACTTCAGAACCTTTGCTATGATGAACTGCATCATCAGGCTGAAAACAGTGAG
TTTTTGTGTGAGATGGAACAGTGAGTTTTTGCCTTACGAACAGATCTTTTATGCTTTCTA
ATCAGTTCAAGTGCTTGCCTTCATCCGAGGCCGGCAGTCGGCGTTCACCTTGCGCACTTG
ATACC
>Locus_55826_Transcript_1/1_Confidence_1.000_Length_200
CACTTGCACAGGTGCTTACGCTTAGTTTCCCAGTCTTGGCATGCTTTTATTGATGATTCT
GTTTACTCAACAAAAATAGATAAGCTTGACTGTGAAAGGCAGAGGGTTTCTGGGGATAAA
GATAGTGACAGAGCCAGTGCAAGTAAACAGTATAAGAATGGTTCTGGTTGTGATAAAGTG
GCCAAGAATTCACAGAAGCT
>Locus_58190_Transcript_1/1_Confidence_1.000_Length_508
ACATTAGGAGCATTTGGAACACCTAGGCCACCACCAGCACCAAGCCCGCTGAACATGTTC
ATCAAGGTGTTGAGGTTGACATTGCCTAGGATTCAAGTTTTCCAAAAGTTATTAAATAAG
CAAGGTCATATGTAAATCCACTTAGAAAGGCAGTCGACTTTCTAAACAAGTTTAATTAAA
TCAAGTTCTGGCAAAGACTTGAGACCCCAACAGAGTTGAATTTGCTCAAAAAATCAGGAA
AACCACACATGCTTCTTCCTAGTATAGTCACTTGGTCAAAGAATATTACTATTCTCGTGT
TGAAATTTTCACTCAAGATAAATATTATAAATATTTAAATGACCTTTGGAAGCAATGCTC
AAACTGATCTTGTGGTTTATCCATACAGAATGTAAAGAAACAAACATCGATAAGTCCTAA
TGCAAATAAATTCTGGGTAAGTCCATTTCGAAACTGCAGATAGTAAATTCAGGAGATACC
TGCACCAGAGCCTGATTGTGTCCGCTCC
>Locus_5872_Transcript_4/6_Confidence_0.417_Length_874
ATAGGGGCGAGAGTGATGCTCATTCCTTTGCTGAAGTGAAGTTAGAAGCCAAAAAATAAT
GATTTAGTCATACTAGGACGAACCCAACCCTCAAACTAAGTGCCTCATAATCATAAGCGA
GAATTGTATGTTAGCATGTCTGCCATTGAAAACTAAGGTAGCCTTTCTCAAAGCAGGAGG
AAACATTGTGGCACTAATTCTGGAAATTTGGATGTTGTTCTTTACATTTGTCTTGTGCAG
TTGAAGTTTTGGATTAAGTTGAATCATCAAAACTGTGTAATTAAGTAGGCAATTCATGGT
AATCTTATACCCTGAATGTTGCTACCTCGGTTACTCTTTTCTGACAGATAAGAAGGCGAA
CAAGTTGCCCAAAACCACTCGTTGCTCATGTACCATACTATGAACTATGAAGGTCAAGTC
CCTACGAGACCAACAATAATTTGTACGTCCACCAAAGATTCTGCAGAGAATTTGAGAACA
CAGATTCGAGATGCCCATGTCATTCTCTGCCAACGGGTGGCAATGGCGAAACACGTCCAT
ATGTTGTAAGCTATGTAATTGTTACTTAGGTGCAAAGAGTCGGTCCCTCTGCCGTGCGGA
TAGGGAAAATAGTATGCTGGTTGCCCTGTTTTACCCTACAAGATGTTCTATATGATGCAC
AAGATACAGACACGCTATTTTGGGTCTAGTGACCTTGTTCCCTCTTCACCTTTTGAAGTA
TGTTTCAGAGTTGAGTATCCTTCTGGGCAGAGTCAATATTACTCAAAGTCGATTGATTGC
AGAAACATTTTCAACTATGCAGTCTTTCATTTATTTAATGTCATTTTGCACCTATGTTTT
TGAACTGAAGACTTACGCCTCGTTCGGCTGGCTG
>Locus_59686_Transcript_1/1_Confidence_1.000_Length_468
CTCAGATATTTTCCTTTATTTTCTACTATGAAATTTAATCTCTACGTATCTGAAGATTGT
TTGACAGACTACAATTCATGCCATCAAGCTTTCAGAAACTATTTATTTAGGAAACCAAGG
CTCACAAAGTTAAGTAGGCCTTTGGTTAGTGTTAGTCACCATGCTTTACTTGTATTTTAG
ATTCATTTTCACTGTTGGTTTACTTCAATTTTGAGCAATGCGTTTGATGCATTTAGCTGA
CCAGCAAATGGGAGTTTGTTTGATTATGTTTCTTGTGGCGTCCTAATACCAAGTAGTATC
AAATTACATATAGTAAGCACATAATTAGCATTGTATAACATCATGCAGAACTGGCAATTT
AGACTACTTATCATTATTCTTTCCTTCCTTTTTATTGGATGTTCCTATTGCCACAGTAGT
ATAAATGTATTCTATGAATAGTATAAAAGGGTTAAAAAAATCTTCTTG
>Locus_59777_Transcript_1/1_Confidence_1.000_Length_462
CAGAGATCAAAGCAGGACTGAGAGAGAACTAACTCCCTAGTTTTCTCACCATTTTGTGCC
GATGTCGCAGCAGGTCGCTCTGGAATATTGACAGTTGCATATACAGAAGCACCAAAAGTT
ACAGCAGACAACATAACATGAAAAAAAAACAGCAAAGACACATCCAAGCACCACAGGAGG
TCCATGACACAATATAACTGGAAAGCTAAGCAATTAATATGTCACAAGTACTTGCCTGCG
CAGCTAGGCAACACCACAACAGTGCTTTAACTTCAAGATGGAAGAGTTGGAGGGTACAGG
CAATTTTTACAATCTCATATAGTTTATTGTTAGAAGAAATTCATATGACTAGTTATCTAA
TGACGAGTCTCTGTGTCGACTAGTTGAGATACATTAAAAACTGTCCTTAAGACAAGAGAG
AAGACTAATACGACAAGAAATTAAGCAAACAGTGAAACAAAC
>Locus_61934_Transcript_1/1_Confidence_1.000_Length_370
TTCTATATTAAAAGGGTTCATAATCACAGATATGTTTGTGTGGTGCCTGCAAAAAGATTA
TGCAGATTGCATGAGAATCTCACTTATGGTGGCAAGAACCAGATGAAATCATTTAGGGCA
GGTGCAATATAGAGGGTATACCTATGACACCATGTATCACCTTTATTATGTCCCTTAGAT
TGCTCTATTCAGCCTGATGGAGAAGACAATGTGATGAGTATTTAGATTTGTACTAGTATT
TTAGTCATGCAAACATAATGGGAAAAAATGAAGTTTTTAAAGGTGAACATAATTTAATGC
TTGTAGACATACATTCAAAGATGGAAAACAACACATTCAACGCAATGCTAAGGCAAACAT
CACATTAAAG
>Locus_62723_Transcript_1/1_Confidence_1.000_Length_1455
TAATTACATAACATTTAAGGCAAAGTCAAAAAGTGCTGCTTAATCTTTTATAAGTTGTAA
ATATGTCAGGTTTGTAAAGCGTAAAGACGTGATGCACATTTTGGGTTCAAGCTACAGGCT
AGCTAATAGGGTTAAATGGTTGTTAGAATAAGTGCATGGGATAAAATCCCATTTAGTTGG
AGCAGAATGAGGGAATGCAAGTTGGGATTGCTTGGCTGGTCGTAGGAGGTAATGTGCACT
CAGTTCAGATGCTGTCAGTACACAAATTTCTTCCCATCTAAATTACTGGGCTAATATTAT
GCCTGATTGAAATTGATATAAATTTGGTGCTGCAGATGCGTGGTTTGAGTTCAGGGCTGA
ATAGACAAACAGTATGCCAATACTCAGATGTTCTAAGATAATAATAATGCAAAGAATATG
ACAACTGTCAGTAAGGATACCAAGCAAAGGGTCTCACTAGTTGACAGCTATTTACATTGG
TCAAAGGGATATTTACAGTACGAATTTCAACCGATATGCTGTATTTATTACCATTCTCCC
TGCCTGAATAACAAATACGACCTCAAGGTTTTGCAGGTTCGATCTGTTCCGGGTTTCATG
TAGGAATCAGGCAACTAGCTGAGGTCGTCTTCCCTCAAGATGATAAACACACAGAAAAAA
TTTCCCTCAAGGTAACCTAAATACAAAGGGAGCTAGATAATACCTGACAAGACTAGGCCA
GGTTACGTACTGATTGAGATTACTAATATGTTTGTCTGCCCTGCTGACCATGATTGATTG
CTCACATAGATCCAGTGTGGCTTGATGGTTGTGCTCATTGGTTCAAAATAGAATAGGGGA
GCAAGTATAGATGGTGGATTGAGATGTTTTGGTCGACTCATGGATGCTACAAGGTTGAAA
GCATAGGACAGTATAGGGTGTAAAAGAAAATTAACGAAGATACCAACATACCTTCATCAA
GCTCAAGAGAACTTAACAAACCACAACTGAAGATAGAAACAGGCTGTCTATTTTAATCAC
CCACAGATGTCTCGATCACAAGATTTGGTGGAAGTTCAGTTTGAGTTTCTCACCAGCTAA
ACCATCCTTTTGTGCTTCATGCTAGCTTGACTAGCTTATGCAAACTATCCAACCAAACAT
GGTACTAACTCAATAACGTTATCAAAAAGCCTAAATTGATTTTACAAAGCATGTTTCCAT
CTGAGAAATAAAAGATGGCGAGCAATTATACAAGGATCACTGAGTGAACAAGTTTGTTTT
ATATAGAAACAGTAAAACTTCATTACATATTGTCTTTTGGAAAATTGCCCATTACTGAAT
GATATAGTCAAGGGCCTTGGCCATGGTACCAGATTTCAAATCAAGTAATGGCAAACTGAG
ACCTACAGATTGACTTTAATCATTTTCTGTGAATCAGTATGGTTTTGTTTCATATGATGC
TTATTTCATATCATT
>Locus_64490_Transcript_1/1_Confidence_1.000_Length_262
TTCTTTTTCATCCAAGTTTTCCAAAAGATCGAGTTGGTCCCCTTCTCTGAGTGCGCTTGT
TTTGCACTCAGGATAATCATTGCCTTTCTTGTTTGTTCAAATCTTCAAATTCGTTAATAT
TTCATAAAACGTTATGCTTATGGTAACAAATGACTTGGTGCTTTTAGTTTAGTCCCTACG
GTCAACAAATTTCAGTTCAAGGAACTACTAGGGTCTTTGAGTGGTCTCGATGTAGCTTAT
ATAAGAAAGCGCATTTTACTGT
>Locus_66397_Transcript_1/1_Confidence_1.000_Length_739
GCGCAAATCTAGATGGACTTGGAGGTATTCGATGTGGAGTTGGTGGGACTTTCTCAGATG
ACATGCTTACTTCATAGGATGAAACTGATTCAACTGAGAATATACAACTTGTTGTTAAGG
ACAATGTTCCAACATTATTACAACAAATAAATAAAAAACTGAGACAATATCATCAAAGCA
TACATGGTTTACATTATGGATATGTGAAAACAGTACCAGAATAGCAATCAACAGTAAACC
ACTAAACCAGGACAGAGCTTGTCTTATCTGTTATGGATTATTCTATACCGACTCCAAGAA
CCTAACCACAGCTGTTTAGGCGTTTTTTGGGCAGTGGTCGTCTGTTTTTCTTAGTGTGTG
GCGCTAAGAGTCCTGTAATTGGTTCTTGGGGGAGCAGGCTCTGCCTCTCCTCCGTTTTCT
TTTTATTCTCTTCTCAATAAAATGACTCGCAGCTCTCCTGCGTCATTCGAGAAAAGAAGA
ACCTAACCACATGTCAGTCTCATCCAAGTAACTACTGAGTTGGAATACAGTATACAGATG
GACTACCATGAAAATGACTAAATGAGTATACTATTGAACTGTTAAAATAGTTTCGGTTGG
TAAATTGTAAGTATCACTTATCTTAGAAAATGATGAAGTCATATGACAATTATGACTTAG
TTTAATAACCATTCATGATAAGCTTCACAAATAGCTAACAATAGTAAATATAAATTATCC
TAGTAGTGGTTGATGTTAT
>Locus_67674_Transcript_1/1_Confidence_1.000_Length_552
TTTTTTTTAACTTGCAATTCCAGCTCTTTTAGCATCGCTGAAGAACTTTACTGTTCCATT
GGGTTCATTAGCCTATTGTGTGCATATCACTAATTGGAGTGTTGCATTAGTGATGAATGT
GGTATTTCAGCAATTATCATAATTACAGCATGCGTCAGATGCACAACTTTTCATTATTGA
AATTCACTTTGCACTTGATGTTTCAAATTTCAGCAAGGCTTCAGTAAAAGAGCTGTAGAA
TGTCGTCAGTAACAGAGGCTAGTGTGAACTGTATCATCAGCTATGAGCTATCCATTGTTA
TAACTTATAATAGGCATTATTAAATCACGTTGCTATGCGGTCATGGGGTCGCTGAAACCA
AACTCATACTGTGCTAGATTGCCAGCTTATACGAAAGTGTAAGCAACTACAAATGGCTCT
CTTTGGTGGTTACCATGTCCATCAAACTTTTTCCATATTGGCAGTTTTGGACGAATGACG
GTTATCAGTTCCTTTCTGTGTGATACTGTTTCAAAGTTTGAATCTTCCAAGTGATCAGTT
TTAGTTTTTTTT
>Locus_69038_Transcript_1/1_Confidence_1.000_Length_204
CTGCTAAAGTGCTCAGCGTCACAGTGTGCACTAGTATTGCATTGAAAATGCATGCTTTAT
GTGCCATAGTTTCAGTACTTAAAATCTAGCAGGGTGTAAATCTTCAGAAATGTAAATTGC
TATTAAGACCTATGTGTTACAGACAGATCTGGACATATAAAACTGACATAGATGAAATAC
TAGGACTGCCTTTGCATGTATGGA
>Locus_70267_Transcript_1/1_Confidence_1.000_Length_375
TTTAATCCATCTGTCTCAAGCTTTATGATATTTGTATTTCACGCGATAAATTGTTGAGCA
AATTATTTGCAATGCATCAATATTATATAAACCACCTCATTGAATTTACCTTCCTCTGCA
TCCTGCCAATTAATGATTCTTGGGGTAAAACAGATCTTGGTAAATGATAAGACCCTACCT
TCGAGTTGAATCCTTGCACAAGTATTTAAATTCTGCAATATTACTGCTCAAGTTTTTGTA
GTTATCAGGGTATGAATAATTGTTTTGCTTTGTATGAACTTACTATTTTCTATTAGGTAA
AGTGAAAAAGAAAGCAAGTCGCAGAGCAAGTGCTTGTCAGTTGTCACTAAATCTGTCTGC
TGTTGAGCATATGCA
>Locus_70463_Transcript_1/1_Confidence_1.000_Length_470
TCCTTCCTTATACACTATACATATATCTCATAAATTTAATTCTTGTGTAGTTAGATGCAA
TCTATGCAAAGGGAAAAGAACACATCATAATAGTATTGGCTAGTATCTGCCCAGATCAGG
TGCCAATCATACAAAATGGCAGCACAAATCAACAGAATAAGTGGACTCTAGCTCTGAGGG
ACCTTGAAGGGACACATGGACAATCTTAATAAGAAGGCTTCCTTCTCCATATTTGAGATA
GATGTCCATAGCAGTTTTTGCATCTTTCCACCATACATGTTTACCAGATCTGCCTCCAAA
TTTGTTGAAAGTCAACCTTTCAGCTTATCATCGTTAAGTAGAAAATTTTATTGTTTCTTG
GTCATTTCCACTCTGGATTGAAGTTTCTAGAGAGCACAAGTAACCAGCATAGTAATAACA
ATTTTTTTTAGAAAGGGCCAAAAATCAACAGGTACGCAAATGATCAATTG
>Locus_725_Transcript_1/2_Confidence_0.667_Length_490
GAAACAAAAATAGTTGAAACTAAAGAAGTCATAATAAGTTTTGGTAGGTTCCCTTTCTTT
TGCCTGGATACATGACAACGACATTTACAGTAAAGAAGGGCAAAATTGTTTCAACCTGCA
GTTCAGAATCATCACCAGTTGTGGCAGTGTTTTGTTGAACTCAAATCAGCCCGTGTAATA
CAGAATGAAACAAATCCAAGTTTGGTACCCACAAAAATAAATCAATAATAATGCAAGTGA
ACTGAAAATTAAAATTATCCTCTCTTTTTTCCAAAACTATATGATGGGTAACTTACAATA
ACCAAGGTAAGGTGAGCCTAACAAGATGAACAACAAGCCCCAGGGGGGTGGAAACCTTGT
ATGGTCGGCAGAAGACTTCCAGGCTAACATCCAAATGCCAACCGGTTGCTGTGTCTTGAG
CAAATATGTATCTTGCAGCTTCATGTCTTCCAGCAGCCAGAAAAGAGAAAACTCATATAA
GTCTCAGCTC
>Locus_725_Transcript_2/2_Confidence_0.667_Length_494
GAAACAAAAATAGTTGAAACTAAAGAAGTCATAATAAGTTTTGGTAGGTTCCCTTTCTTT
TGCCTGGATACATGACAACGACATTTACAGTAAAGAAGGGCAAAATTGTTTCAACCTGCA
GTTCAGAATCATCACCAGTTGTGGCAGTGTTTTGTTGAACTCAAATCAGCCCGTGTAATA
CAGAATGAAACAAATCCAAGTTTGGTACCCACAAAAATAAATCAATAATAATGCAAGTGA
ACTGAAAATTAAAATTATCCTCTCTTTTTTCCAAAACTATATGATGGGTAACTTACAATA
ACCAAGGTAAGGTGAGCCTAACAAGATGAACAACAAGCCCCAGGGGGGTGGAAACCTTGT
ATGGTCGGCAGAAGACTTCCAGGCTAACATCCAAATGCCAACCGGTTGCTGTGTCTTGAG
CAAATATGTATCTTGCAGCTTCATAAATGTCTTCCAGCAGCCAGAAAAGAGAAAACTCAT
ATAAGTCTCAGCTC
>Locus_72924_Transcript_1/1_Confidence_1.000_Length_449
TAGCACTTTAACTCCAACATACTTAATTTCAGATTACTAGAAACATAAATGATAAAATAA
CTGGAGTACGAGAGATGACTATACTACGATGATTGAAGGTGACAGAAGAGACAGATCAAT
GACCACATTTTCTCCATACCCAACAATCCAAGCCAAGCATTGTTGCCTTAGTAAAAGTAA
CAATCTCTGGAAATAATGCAATTCTAAAAGAGATGTAAACTGCCCTAACTCTTCACAGAT
ATTATTTCCACTAGAATACAGAATGAAACAGCTTTCATGGCCTCTTCCTTTACTTTGCAA
AAAGCATAGGGCATATGTTGACATATCAAAAGTCTTCTAGCATAGCGACATACATTCATT
ATATCAAAATCCAGCATCAATAGCTATCTATGAAAGTAAGAAATTCAGTTATAATACTTT
ACTTCCAGCTGAAGAAAACATGTGTGAGT
>Locus_72937_Transcript_1/1_Confidence_1.000_Length_250
TGAAATTAGAGTTTTATTATTAGTTTGATATTTATTGAGGGCAGTTTCGTGAATTTAAAT
TTATGTTTGTGCTACAACTTGAATATCACCTAACAACGGTCCCTTTGTTAACGGTGGACT
CAACCTGGCTTTTTTAATGAAATAGATCTATTATATTGATACTGAACTTGACTTTATGAT
ATGTATTGTTGGACTATTTTTAACTTGAGATTAGAGTTTTCCGTTTTTAACTTGGTTGAC
TAGCAGTAGA
>Locus_73116_Transcript_1/1_Confidence_1.000_Length_267
CTTACAACTACTCACAGGCCTTTGTATATCCTTCTTATGGGTAGGTTAACAGCTCATTCA
TTGCTTGTTGGCAAAGATCATGCACAGCTATGAATTTGATCTCCTGTTTGGTTGTGAATG
TCTGGCAATATGATTAAAGTTGTAGTTGTAGCTAGTCTGGAACTCTATGATTTGCAGGAG
CAGTGTCCATATAGTATTCCCTTACAGGAGTAGCTTTTTAGTTCCAATTGAACAGCCTAT
CTGTTTAAGTGATGACCAATTTTTTTT
>Locus_73167_Transcript_1/1_Confidence_1.000_Length_507
GAAGCACCTCTTATTTCCAGAAACTTCAGTACCAATCACTTCCCTTATTACGACAGGAGC
TCCTTGGTGCGGCTCAGCCACACATTTTCTTGTTCCTGCCAACAGAAGGAACCATAATTA
GTTGACAGACCCATCTTACAAACCAGAGTATGATGCTATTACTGAGTTCAAAAGGTCAGA
TTAGTCCACACATCAATGATGAGATTTTGCAACATCTCAGATCATGAACAGCTTATTCGA
TTTTCTTTTATAAGAAGCTTATTCATTTTGATGGTGTGAACAGAAATAATATCAACACAA
TTGTTTAAGAGCTTTTCAAGAACAAATCAAACTATTCAACAATTAATGATGGTTGTTTAT
ATGCAATAAATCAAACTGACGAGTAGTTGCAAAAATCAATTATTACTGATAGTGATTTAA
CTTTTGGAATTTCCAATAAAGACGGTTGGTGCATAAAATATGGATGAAAATAATGTTGCA
GTAGGAAACTATATATATGTGCAGCCC
>Locus_73509_Transcript_1/1_Confidence_1.000_Length_242
CATTTAGTAACCCTTCATCGTTCTATGCCTGTGCTTGTACTACCCTCCCTCACATCATTA
TTATGGAGGTTTTCAACTGAATACACAGCAGGGTATAACAATAGGATACCTGCCTCTTGA
TGATGTTGTTGCAAATATTTGTAATACCTATTCTAACTATTTTATCTGTCTTATTTCCTG
TTCCGACAAAGTAGATACGTTGTTTGGATTGTTGCAGGCTGGATGGAAGTTGTGGCCTTT
TG
>Locus_73538_Transcript_2/3_Confidence_0.750_Length_613
CTTACAAAGGGTAATTGTACCTTGGTCAAAGGCCCAAAATGAAGGTACTATCAAATAGAA
CCTGCACTATCATTTGGCTAACAACCGAATCACCTAACGGCAACACACCAGGGGTGGAAT
TAATTCTAGAAAGCGGCCGCAACTTTTCGCCGCTTTACGCAACAAATCTACAAAGTAGCA
ACCATATCTGCTCACTAACTTTGGGCAAAGCAGAGGCAGGCATCAACTAGCCGCAACAAC
CACACCCAATACGTGGAAAGGAAAGGAGTCGCCTTTACAACAGATGAACAGAACCCGCCG
CCCCCCGAATTTTTCTCTGGCTGTTCTTCGCTGTTTGCTACAGCGAATCGAGACCAAATC
AAATAAATCGGGGCGGCTCAATTGGTTCCGCATCGTCCCATTTAACCAGCACAGAAAAAA
TACATAATTCACAGCTTTTGACCCGGACAACAGAAAAAAATTTAAACAAAAAAAATCGGG
AAAAATAATTGGACGCAGAGTGGCCAGATACACGAACCTCGGATGAGACGGCCCTCTTTG
CGATTCCTCTCCGGCGATCCCTGCGTGAACGAGGAGGCATAGAAACCGATCAAATATTTG
TCAATCAAAGGAG
>Locus_73538_Transcript_3/3_Confidence_0.750_Length_618
CTTACAAAGGGTAATTGTACCTTGGTCAAAGGCCCAAAATGAAGGTACTATCAAATAGAA
CCTGCACTATCATTTGGCTAACAACCGAATCACCTAACGGCAACACACCAGGGGTGGAAT
TAATTCTAGAAAGCGGCCGCAACTTTTCGCCGCTTTACGCAACAAATCTACAAAGTAGCA
ACCATATCTGCTCACTAACTTTGGGCAAAGCACCTAAGAGGCAGGCATCAACTAGCCGCA
ACAACCACACCCAATACGTGGAAAGGAAAGGAGTCGCCTTTACAACAGATGAACAGAACC
CGCCGCCCCCCGAATTTTTCTCTGGCTGTTCTTCGCTGTTTGCTACAGCGAATCGAGACC
AAATCAAATAAATCGGGGCGGCTCAATTGGTTCCGCATCGTCCCATTTAACCAGCACAGA
AAAAATACATAATTCACAGCTTTTGACCCGGACAACAGAAAAAAATTTAAACAAAAAAAA
TCGGGAAAAATAATTGGACGCAGAGTGGCCAGATACACGAACCTCGGATGAGACGGCCCT
CTTTGCGATTCCTCTCCGGCGATCCCTGCGTGAACGAGGAGGCATAGAAACCGATCAAAT
ATTTGTCAATCAAAGGAG
>Locus_73840_Transcript_1/1_Confidence_1.000_Length_286
GAAGCCACTCTATCTACATATCTCTGCTGGATCTCAGGTAAATATTATTCTTTCCGTTGA
ATTCCGTTTTCTTCATTTTACTGTGACCATAATAACTTTGGTGATATATACCTGAAATTT
CTGCACTGCAACAGTTGTTTAATCAGTTGTATAACTATATAATGGACCATTTTATGGCTG
TCTGCATGCATTAACTGTTACTGGAAAATCTCACTGTGTTTTCCATCCTGTCCTTTCTTG
TTTTTAACTATGATGATGGTGCCAATTATCTTATTGTTCTTTTTTT
>Locus_74602_Transcript_1/1_Confidence_1.000_Length_223
TTCACAAATAACTAACAATAGTAAATATAAATTATCCTAGTAGTGGTTGATGTTATTCTA
CCCCTGATCTTTCATAAACTATCACGTGGAGTAAATCCTGATAAACACAACAGAGCTCTT
TAAGGGCCAGTTTAGCAGGGTTCTGGCTTCTCCTAAACTAGCTTCAGCTCTGGAGAGCTT
CTTTAGTGGAGCTGAAGCATTTTGTAAAAAAATATTGGGAAAG
>Locus_74807_Transcript_1/1_Confidence_1.000_Length_221
AAGCATGTTTCCCAGGTCAGCAAGCAAACAAGCACGTACCAACATAGTGAATCCATAGGA
GGTATCAACCGATTTGACAAAAATGCAAGATTCAATATTGGTCTTGCATACAGGCACCGA
GGAGAGATGACTATCATACACAAATACTTTCTCCAGTCATAAAAACATGTTTGGGACAAT
ATTTAGTCAAACATTTAAAACTACAAACATCAATAAATTTT
>Locus_76244_Transcript_1/1_Confidence_1.000_Length_338
GGGAAATATACCCACCTATGTGTTTTCCTTGTTATGCTCTCTATCTTCTATCCACGTATT
CTATGTTTTGTGGTACTTGCTAGTCATGACTCATGCCTGTGCTGCTTGGCAACTAAGTTT
GCTGACTGCTCCTGCTCAGCCTCAATTCTCACAGCTTAAAATATGTTGCTACTAAACTTC
TAATGATCACTGGTTGGCTCCATCTGTCAGTGGTTGTTCATGTTGGACAGGTGTCTTTTT
TAAATCCTGTGGTTCACAACACTTTTGAAGCATGGTTTCTTCATGCAATTTTATTTATTT
TTTGCTCGGCACCATGGTCAAATATCCCAGTTTCAGTA
>Locus_77183_Transcript_1/1_Confidence_1.000_Length_258
CTAGAGAAAAACTCAGCGTAGTTGATCCGTTGCACACAACAACCAAGTCAGAAGAGTTTA
AACCTAGCTCCGCTCCTTATCTTCAACTCTAGAATCATATTAAAACTCGCAAGTTTTCAA
ATTATGCAACCATTCCAAGAAAAGAAATGGATTAGATTCATAAAACCAATCAAAAGCATG
CACAAGATGTAAAGTACTATCAGAAGAAGAAATCAAGCTCACCTTCTAAGGCCAAACACT
TCTGTAAATTCGCTTAGA
>Locus_78_Transcript_573/633_Confidence_1.000_Length_300
TACAACAGTGACCCCTGTTTCTCTCATGATATGATTTATGTACTGATCCTATAACAACAA
AAGAGCACAAGCACCAACAGCACAAAAGCAGTTTCTCCCATCCAAATTGGGATGTCAGAG
AAAGCTTTATGATTAGATCTTTTTAAAAAAAACAGCACATAAATTGAGTAATTAACAAAA
TTAAACTGAGATATGCTAATAGCAAAATGATCAAATAAAACCAGGATCACATATAGTTCT
ACAAGAAACATACATTTGGACCACGGATTCGAGCTGCGATATTCAATGATGGATCTGCAT
>Locus_81085_Transcript_1/1_Confidence_1.000_Length_283
AAAGGAGACAACCCCCTCTTCCCTATCCCTAAAAGAAATATAGGACACAAATTTTAGGTA
ATCTGCGGAAGCAATAATCTCCTATATCCTAACTTGATTTTAGGGTACTCTCTTGAAGCA
ATTTATAGGAGATGCAATATAAGAGGTCTGGTGGAGATGCTCTAACCTAGATACTGGTGC
ATATTTCTCATCAAACATGAAACATCTAACCTAGAATCCTAGATACTGGTGCATCTCTGT
ATGTCATTCCATAACAAAAATTGAGCTACAGCCTACAATACTC
>Locus_82615_Transcript_1/1_Confidence_1.000_Length_476
GTGCATTCATAAACCATTAAAGAATACTTCGAAATGTTCAAGTGCATAGGCCTATGACTT
TCAGTTCTTCTCTACTTTTACTACTATTTACACCTATACTCGGTGCTCACTCTTTTTCCT
AACTTCCATTGTGGAAACTCTTTACCCATTTTAAGGCAGTCCTACATAGGTTCTGTCAGT
TGATAGCTACTAAAAAGCAAACTTTCTCCCGTGACAAATGAAAAAATCTAGTTGAAGTGT
CAAAGTATCTGCAACATAAAGGTGAGCATTAAAGTGTTGATGCAAATACAGTAACTAGTT
CTGCCTAATGAAAGTATATTGACCGAAATATGACACCATGAGATTCCTCAACAGTCTATG
ACAAAGCTTAAAGCCAATCTCACATAAGTTATACCAAAATTGAGGCATTTCATTATGTGT
ACTAATCAATTATTAAAAAAAAACTAAAACTGATCACTTGGAAGATTCAAACTTTG
>Locus_82741_Transcript_1/1_Confidence_1.000_Length_258
GTAATTACTTGTCATTCCCATGAACTGAGAAATCATCTAGGAGGTTAGTTGCTTCTTATA
TTAGCTTCAATGCCTTTGCTTATATAAGTTAGCAGTGGTTTTGGGACAGGAAATAGTGAG
CCTAGGTCCATCTATCCATGTTTTGCAAGTGGGCTAACCATGTTGGCTAGCTCATTTTGG
AGTTGGAGCTAGCAACCATGGTTGGATTCCTGGTTTGCACAGATGCCATTTCATATGGCA
GGAGGCTGACTAGCTGAG
>Locus_84316_Transcript_1/1_Confidence_1.000_Length_318
GAGCTCCAAGAAAAACTTGGCAACCTACCCCCTATTCTCCTTACCTGGATACAAGTGAGA
TAGATGATCAGTACCGCCCACTGCCTTGTAAAGAATATATTACTCACCCGCCATCCATTT
CTCATACATCCGCTGACCAATGTTGATTGAGAAAAGCTAAGTTCATTTTTGAACAATCAA
TACAACACATGATTAACCAAGTTCTCATAGAAACAAACAATTAATCAAATACACAAATGG
CTAAACGGTACACATCTTGGCTGCTAGGCACAGGCACTGTGGCTCACTTGGATCCCCCCC
TCCTGAAGGCTTTCTCAC
>Locus_857_Transcript_1/11_Confidence_1.000_Length_310
CTGGAGGGACTCCACAGCACCAAAAGCCCAACAAGAGCCACAATGACCCTGTTATCATGA
GATGAGACAATATACTGTAAGCATGTTGCATCGTTCTTTTTAGGTGCTAATAATATATGG
TAGACCGTTGAACTTACTTGATCTGCTCACGAAGATCAGGATTATCCAGGATTGAAAAAT
TCATACAAGAAACGAGTATCCATCAGGCAACTAAAATCGATATACAGCTGAAATGCACCG
AGTTTTAACCAAATAAACCTACCAAGTATGGTCCCAATTGTGCTGCAACGGGACCATGCA
GATCTAGCGT
>Locus_892_Transcript_12/24_Confidence_1.000_Length_293
TATGATTATGCTCTCGATCTCATTTTAGATATCGAGTCATCTCATGGTAAGTGTTCTACA
TAATTACTCATGCACATTAAACCTCATGATGGATGGATGGATGTGAGCCAAGCATACACT
GATGCTATATAATTGAAGATCGTAAAAGCTTTGCTGGTAGGATTCAGATTCCCATAGTGG
GGTTCTGCATTTCCTGTTCCTAACAGATATCATGCTTGTTCTTACAAACAGAAAAGGTGA
AAGAATAGCTGTATATTTTGATCCGTCTCTACAACTGTTCTTTTCAATCAGAT
